# Supplementary material for: Linking Human Diseases to Animal Models Using Ontology-Based Phenotype Annotation
Source: PLoS Biol. 2009 Nov 24;7(11):e1000247. doi: 10.1371/journal.pbio.1000247 (PMC2774506; doi:10.1371/journal.pbio.1000247)
Supplement: Table S1 — Comparison between zebrafish shha and all currently annotated zebrafish genes. Reported is an expanded list of what is reported in Table 5, including ranks and scores for each metric (simIC, simJ, avgICCS, and maxIC) and phenotype giving the maxIC score. Known pathway genes are highlighted in yellow, and others reported in the text are highlighted in blue. Only the first 1,000 ranks are calculated. (0.79 MB XLS) [file pbio.1000247.s001.xls]

## Sheet: Sheet1
zfin gene id	zfin gene name	simIC rank	simIC	simJ rank	simJ	ICCS rank	ICCS	maxIC rank	maxIC	maxIC phenotype
ZFIN:ZDB-GENE-980526-166	shha		1		1		9.41683		13.7338	[PATO:0000051^OBO_REL:ends_during(ZFS:0000035)^OBO_REL:has_qualifier(PATO:0000460)^OBO_REL:inheres_in(ZFA:0000155)^OBO_REL:starts_during(ZFS:0000035), PATO:0000051^OBO_REL:ends_during(ZFS:0000035)^OBO_REL:inheres_in(ZFA:0000155)^OBO_REL:starts_during(ZFS:0000035), PATO:0000460^OBO_REL:ends_during(ZFS:0000029)^OBO_REL:has_qualifier(PATO:0000460)^OBO_REL:inheres_in(ZFA:0000022)^OBO_REL:starts_durin…
ZFIN:ZDB-GENE-030911-7	disp1	1	0.348453	1	0.486373	38	5.54946	43	10.2743	[PATO:0000001^inheres_in_part_of(UBERON:XAO_0000315-ZFA_0001056), PATO:0000001^OBO_REL:has_qualifier(PATO:0000460)^OBO_REL:inheres_in(ZFA:0001089), PATO:0000001^OBO_REL:inheres_in(ZFA:0001089), ZFA:0001089]
ZFIN:ZDB-GENE-990706-8	gli2a	2	0.298044	3	0.414356	1	6.9702	1	12.7338	[PATO:0000297^OBO_REL:ends_during(ZFS:0000029)^OBO_REL:has_qualifier(PATO:0000460)^OBO_REL:inheres_in(GO:0055002)^OBO_REL:starts_during(ZFS:0000029), PATO:0000297^OBO_REL:ends_during(ZFS:0000029)^OBO_REL:inheres_in(GO:0055002)^OBO_REL:starts_during(ZFS:0000029)]
ZFIN:ZDB-GENE-060118-1	lama1	3	0.284096	2	0.44385	35	5.57689	127	8.06133	[GO:0031290, PATO:0000001^OBO_REL:has_qualifier(PATO:0000460)^OBO_REL:inheres_in(GO:0031290), PATO:0000001^OBO_REL:inheres_in(GO:0031290)]
ZFIN:ZDB-GENE-980526-89	smo	4	0.25346	4	0.366667	2	6.87882	1	12.7338	[PATO:0000628^OBO_REL:ends_during(ZFS:0000035)^OBO_REL:has_qualifier(PATO:0000460)^OBO_REL:inheres_in(ZFA:0009091)^OBO_REL:starts_during(ZFS:0000035)^OBO_REL:towards(ZFA:0001058), PATO:0000628^OBO_REL:ends_during(ZFS:0000035)^OBO_REL:inheres_in(ZFA:0009091)^OBO_REL:starts_during(ZFS:0000035)^OBO_REL:towards(ZFA:0001058), PATO:0001507^OBO_REL:ends_during(ZFS:0000029)^OBO_REL:has_qualifier(PATO:000…
ZFIN:ZDB-GENE-050302-80	scube2	5	0.253089	18	0.326087	118	4.78911	43	10.2743	[PATO:0000001^inheres_in_part_of(UBERON:XAO_0000315-ZFA_0001056), PATO:0000001^OBO_REL:has_qualifier(PATO:0000460)^OBO_REL:inheres_in(ZFA:0001089), PATO:0000001^OBO_REL:inheres_in(ZFA:0001089), ZFA:0001089]
ZFIN:ZDB-GENE-030131-2193	prdm1a	6	0.243292	10	0.34004	31	5.66598	43	10.2743	[PATO:0000001^inheres_in_part_of(UBERON:XAO_0000315-ZFA_0001056), PATO:0000001^OBO_REL:has_qualifier(PATO:0000460)^OBO_REL:inheres_in(ZFA:0001089), PATO:0000001^OBO_REL:inheres_in(ZFA:0001089), ZFA:0001089]
ZFIN:ZDB-GENE-990415-22	dharma	7	0.231705	5	0.363821	56	5.34186	57	9.64629	[PATO:0000001^OBO_REL:has_qualifier(PATO:0000460)^OBO_REL:inheres_in(ZFA:0000022), PATO:0000001^OBO_REL:inheres_in(ZFA:0000022)]
ZFIN:ZDB-GENE-030321-1	gli1	8	0.230287	6	0.36381	21	5.91455	57	9.64629	[PATO:0000001^OBO_REL:has_qualifier(PATO:0000460)^OBO_REL:inheres_in(ZFA:0000022), PATO:0000001^OBO_REL:inheres_in(ZFA:0000022)]
ZFIN:ZDB-GENE-041124-2	extl3	9	0.215878	7	0.353175	75	5.07388	127	8.06133	[GO:0031290, PATO:0000001^OBO_REL:has_qualifier(PATO:0000460)^OBO_REL:inheres_in(GO:0031290), PATO:0000001^OBO_REL:inheres_in(GO:0031290)]
ZFIN:ZDB-GENE-041124-3	ext2	10	0.212217	11	0.339545	133	4.70634	127	8.06133	[GO:0031290, PATO:0000001^OBO_REL:has_qualifier(PATO:0000460)^OBO_REL:inheres_in(GO:0031290), PATO:0000001^OBO_REL:inheres_in(GO:0031290)]
ZFIN:ZDB-GENE-020419-32	hdac1	11	0.207996	8	0.352792	4	6.64215	7	12.1488	[PATO:0001507^OBO_REL:ends_during(ZFS:0000033)^OBO_REL:has_qualifier(PATO:0000460)^OBO_REL:inheres_in(GO:0001764)^OBO_REL:starts_during(ZFS:0000033), PATO:0001507^OBO_REL:ends_during(ZFS:0000033)^OBO_REL:inheres_in(GO:0001764)^OBO_REL:starts_during(ZFS:0000033), PATO:0001507^OBO_REL:has_qualifier(PATO:0000460)^OBO_REL:inheres_in(GO:0001764), PATO:0001507^OBO_REL:inheres_in(GO:0001764)]
ZFIN:ZDB-GENE-980526-437	ntl	12	0.207762	13	0.337025	11	6.32331	9	11.7338	[PATO:0001879, PATO:0001879^OBO_REL:inheres_in(UBERON:FMA_85522-MIAA_0000068-XAO_0000058-ZFA_0000155)]
ZFIN:ZDB-GENE-070117-2344	sml	13	0.204885	30	0.297414	148	4.63751	103	8.60447	[PATO:0000051^OBO_REL:has_qualifier(PATO:0000460)^OBO_REL:inheres_in(ZFA:0000155)]
ZFIN:ZDB-GENE-990415-181	ndr2	14	0.203753	9	0.346939	36	5.56159	57	9.64629	[PATO:0000001^OBO_REL:has_qualifier(PATO:0000460)^OBO_REL:inheres_in(ZFA:0000022), PATO:0000001^OBO_REL:inheres_in(ZFA:0000022)]
ZFIN:ZDB-GENE-011119-1	kny	15	0.198996	14	0.335664	6	6.56321	9	11.7338	[CL:0000737, PATO:0000001^OBO_REL:inheres_in(CL:0000737)]
ZFIN:ZDB-GENE-070117-2023	doc	16	0.197507	48	0.279379	94	4.95756	43	10.2743	[PATO:0000001^inheres_in_part_of(UBERON:XAO_0000315-ZFA_0001056), PATO:0000001^OBO_REL:has_qualifier(PATO:0000460)^OBO_REL:inheres_in(ZFA:0001089), PATO:0000001^OBO_REL:inheres_in(ZFA:0001089), ZFA:0001089]
ZFIN:ZDB-GENE-070117-1563	dhv	17	0.196507	15	0.334792	300	4.40226	130	8.06133	[GO:0031290, PATO:0000001^OBO_REL:has_qualifier(PATO:0000460)^OBO_REL:inheres_in(GO:0031290), PATO:0000001^OBO_REL:inheres_in(GO:0031290)]
ZFIN:ZDB-GENE-070117-2223	nev	18	0.195966	19	0.321277	344	4.26891	130	8.06133	[GO:0031290, PATO:0000001^OBO_REL:has_qualifier(PATO:0000460)^OBO_REL:inheres_in(GO:0031290), PATO:0000001^OBO_REL:inheres_in(GO:0031290)]
ZFIN:ZDB-GENE-990615-5	tbx16	19	0.195537	39	0.287554	271	4.49553	321	7.48583	[PATO:0000001^OBO_REL:has_qualifier(PATO:0000460)^OBO_REL:inheres_in(ZFA:0001161)]
ZFIN:ZDB-GENE-020507-3	vangl2	20	0.19506	17	0.32732	5	6.58189	9	11.7338	[CL:0000737, PATO:0000001^OBO_REL:inheres_in(CL:0000737)]
ZFIN:ZDB-GENE-070117-786	unm p32cqeg	21	0.193753	20	0.314655	254	4.52862	130	8.06133	[GO:0031290, PATO:0000001^OBO_REL:has_qualifier(PATO:0000460)^OBO_REL:inheres_in(GO:0031290), PATO:0000001^OBO_REL:inheres_in(GO:0031290)]
ZFIN:ZDB-GENE-990603-12	wnt11	22	0.19083	21	0.313433	8	6.34208	32	10.7338	[PATO:0000001^OBO_REL:ends_during(ZFS:0000029)^OBO_REL:has_qualifier(PATO:0000460)^OBO_REL:inheres_in(ZFA:0009116)^OBO_REL:starts_during(ZFS:0000029)]
ZFIN:ZDB-GENE-030616-132	mycbp2	23	0.190394	16	0.327731	106	4.84226	130	8.06133	[GO:0031290, PATO:0000001^OBO_REL:has_qualifier(PATO:0000460)^OBO_REL:inheres_in(GO:0031290), PATO:0000001^OBO_REL:inheres_in(GO:0031290)]
ZFIN:ZDB-GENE-020905-2	copa	24	0.190386	34	0.291925	88	4.98074	55	9.9264	[PATO:0000117^OBO_REL:has_qualifier(PATO:0000460)^OBO_REL:inheres_in(ZFA:0000155)]
ZFIN:ZDB-GENE-070117-2152	kon	25	0.189614	29	0.300448	162	4.58602	479	7.3762	[PATO:0000468^OBO_REL:has_qualifier(PATO:0000460)^OBO_REL:inheres_in(GO:0050881)]
ZFIN:ZDB-GENE-070117-2187	mao(l)	26	0.188284	24	0.307018	312	4.35236	130	8.06133	[GO:0031290, PATO:0000001^OBO_REL:has_qualifier(PATO:0000460)^OBO_REL:inheres_in(GO:0031290), PATO:0000001^OBO_REL:inheres_in(GO:0031290)]
ZFIN:ZDB-GENE-070117-2338	sla	27	0.187279	46	0.283019	81	5.03065	55	9.9264	[PATO:0000117^OBO_REL:has_qualifier(PATO:0000460)^OBO_REL:inheres_in(ZFA:0000155)]
ZFIN:ZDB-GENE-070117-2373	sof	28	0.186146	38	0.287879	78	5.06087	103	8.60447	[PATO:0000051^OBO_REL:has_qualifier(PATO:0000460)^OBO_REL:inheres_in(ZFA:0000155)]
ZFIN:ZDB-GENE-980526-87	wnt5b	29	0.185516	33	0.292719	3	6.64757	32	10.7338	[PATO:0000001^OBO_REL:ends_during(ZFS:0000029)^OBO_REL:has_qualifier(PATO:0000460)^OBO_REL:inheres_in(ZFA:0009116)^OBO_REL:starts_during(ZFS:0000029)]
ZFIN:ZDB-GENE-070117-210	unm th242b	30	0.18395	37	0.28821	303	4.38793	252	7.68936	[PATO:0000060^OBO_REL:inheres_in(UBERON:CL_0000148-FMA_70545-XAO_0001014-ZFA_0009091), PATO:0000140^OBO_REL:inheres_in(UBERON:CL_0000148-FMA_70545-XAO_0001014-ZFA_0009091)]
ZFIN:ZDB-GENE-070117-2327	ruz	31	0.183365	22	0.311755	30	5.67376	34	10.4118	[GO:0055002]
ZFIN:ZDB-GENE-030219-38	copb1	32	0.183191	52	0.275109	85	4.99897	55	9.9264	[PATO:0000117^OBO_REL:has_qualifier(PATO:0000460)^OBO_REL:inheres_in(ZFA:0000155)]
ZFIN:ZDB-GENE-010724-7	copb2	32	0.183191	52	0.275109	85	4.99897	55	9.9264	[PATO:0000117^OBO_REL:has_qualifier(PATO:0000460)^OBO_REL:inheres_in(ZFA:0000155)]
ZFIN:ZDB-GENE-070117-2491	brd	34	0.179384	32	0.294372	324	4.33123	130	8.06133	[GO:0031290, PATO:0000001^OBO_REL:has_qualifier(PATO:0000460)^OBO_REL:inheres_in(GO:0031290), PATO:0000001^OBO_REL:inheres_in(GO:0031290)]
ZFIN:ZDB-GENE-070117-559	unm tm97d	35	0.17833	56	0.272537	509	3.99345	252	7.68936	[PATO:0000060^OBO_REL:inheres_in(UBERON:CL_0000148-FMA_70545-XAO_0001014-ZFA_0009091), PATO:0000140^OBO_REL:inheres_in(UBERON:CL_0000148-FMA_70545-XAO_0001014-ZFA_0009091)]
ZFIN:ZDB-GENE-990415-75	flh	36	0.175714	28	0.302752	23	5.79431	57	9.64629	[PATO:0000001^OBO_REL:has_qualifier(PATO:0000460)^OBO_REL:inheres_in(ZFA:0000022), PATO:0000001^OBO_REL:inheres_in(ZFA:0000022)]
ZFIN:ZDB-GENE-070117-342	unm tg415	37	0.175047	54	0.274892	156	4.61622	103	8.60447	[PATO:0000051^OBO_REL:has_qualifier(PATO:0000460)^OBO_REL:inheres_in(ZFA:0000155)]
ZFIN:ZDB-GENE-021226-3	lamc1	38	0.174938	25	0.306349	53	5.35368	526	7.29081	[ZFS:0000035]
ZFIN:ZDB-GENE-070117-521	unm ti205	39	0.174542	47	0.281837	364	4.19123	321	7.48583	[PATO:0000001^OBO_REL:has_qualifier(PATO:0000460)^OBO_REL:inheres_in(ZFA:0001161)]
ZFIN:ZDB-GENE-070117-2417	blw	40	0.173338	41	0.286996	464	4.03612	130	8.06133	[GO:0031290, PATO:0000001^OBO_REL:has_qualifier(PATO:0000460)^OBO_REL:inheres_in(GO:0031290), PATO:0000001^OBO_REL:inheres_in(GO:0031290)]
ZFIN:ZDB-GENE-070117-492	unm tx239	41	0.172301	59	0.271552	142	4.66141	103	8.60447	[PATO:0000051^OBO_REL:has_qualifier(PATO:0000460)^OBO_REL:inheres_in(ZFA:0000155)]
ZFIN:ZDB-GENE-020419-29	scarb2	42	0.171137	63	0.269474	327	4.3145	594	7.0899	[PATO:0000001^OBO_REL:has_qualifier(PATO:0000460)^OBO_REL:inheres_in(ZFA:0000135)]
ZFIN:ZDB-GENE-070117-724	ddl	43	0.170839	36	0.289823	507	3.99453	130	8.06133	[GO:0031290, PATO:0000001^OBO_REL:has_qualifier(PATO:0000460)^OBO_REL:inheres_in(GO:0031290), PATO:0000001^OBO_REL:inheres_in(GO:0031290)]
ZFIN:ZDB-GENE-001019-1	robo2	44	0.170787	50	0.275362	17	6.09715	1	12.7338	[PATO:0001507^OBO_REL:ends_during(ZFS:0000033)^OBO_REL:has_qualifier(PATO:0000460)^OBO_REL:inheres_in(GO:0031290)^OBO_REL:starts_during(ZFS:0000033), PATO:0001507^OBO_REL:ends_during(ZFS:0000033)^OBO_REL:inheres_in(GO:0031290)^OBO_REL:starts_during(ZFS:0000033)]
ZFIN:ZDB-GENE-070117-2268	pic	45	0.17014	39	0.287554	350	4.22261	130	8.06133	[GO:0031290, PATO:0000001^OBO_REL:has_qualifier(PATO:0000460)^OBO_REL:inheres_in(GO:0031290), PATO:0000001^OBO_REL:inheres_in(GO:0031290)]
ZFIN:ZDB-GENE-021031-4	plod3	46	0.169195	51	0.275154	141	4.6649	565	7.14879	[PATO:0000001^OBO_REL:has_qualifier(PATO:0000460)^OBO_REL:inheres_in(ZFA:0000155)]
ZFIN:ZDB-GENE-070117-2291	qam	47	0.168612	71	0.264706	340	4.28051	252	7.68936	[PATO:0000060^OBO_REL:inheres_in(UBERON:CL_0000148-FMA_70545-XAO_0001014-ZFA_0009091), PATO:0000140^OBO_REL:inheres_in(UBERON:CL_0000148-FMA_70545-XAO_0001014-ZFA_0009091)]
ZFIN:ZDB-GENE-070117-432	unm tn21	48	0.167791	92	0.249476	140	4.67695	55	9.9264	[PATO:0000117^OBO_REL:has_qualifier(PATO:0000460)^OBO_REL:inheres_in(ZFA:0000155)]
ZFIN:ZDB-GENE-021226-1	lamb1	49	0.167273	31	0.295133	45	5.46296	526	7.29081	[ZFS:0000035]
ZFIN:ZDB-GENE-070117-2511	cho	50	0.167268	81	0.257457	7	6.4123	9	11.7338	[PATO:0000621^OBO_REL:ends_during(ZFS:0000035)^OBO_REL:has_qualifier(PATO:0000460)^OBO_REL:inheres_in(ZFA:0009091)^OBO_REL:starts_during(ZFS:0000035), PATO:0000628^OBO_REL:ends_during(ZFS:0000035)^OBO_REL:has_qualifier(PATO:0000460)^OBO_REL:inheres_in(ZFA:0009091)^OBO_REL:starts_during(ZFS:0000035), PATO:0000628^OBO_REL:ends_during(ZFS:0000035)^OBO_REL:inheres_in(ZFA:0009091)^OBO_REL:starts_durin…
ZFIN:ZDB-GENE-070117-274	unm tu238	51	0.167122	70	0.26477	289	4.44626	103	8.60447	[PATO:0000051^OBO_REL:has_qualifier(PATO:0000460)^OBO_REL:inheres_in(ZFA:0000155)]
ZFIN:ZDB-GENE-040426-2452	sfpq	52	0.167111	12	0.337268	69	5.14828	373	7.46697	[ZFS:0000029]
ZFIN:ZDB-GENE-051220-1	lhx2	53	0.16692	55	0.273731	411	4.12559	130	8.06133	[GO:0031290, PATO:0000001^OBO_REL:has_qualifier(PATO:0000460)^OBO_REL:inheres_in(GO:0031290), PATO:0000001^OBO_REL:inheres_in(GO:0031290)]
ZFIN:ZDB-GENE-030404-2	mib	54	0.16683	23	0.307522	14	6.14498	76	9.48583	[PATO:0000001^OBO_REL:inheres_in(UBERON:XAO_0000306-ZFA_0000022), UBERON:XAO_0000306-ZFA_0000022, ZFA:0000022]
ZFIN:ZDB-GENE-010906-1	ache	55	0.166804	35	0.291092	13	6.23765	33	10.5638	[PATO:0000001^OBO_REL:ends_during(ZFS:0000029)^OBO_REL:inheres_in(ZFA:0009116)^OBO_REL:starts_during(ZFS:0000029)]
ZFIN:ZDB-GENE-070117-2358	skm	56	0.166683	43	0.284483	317	4.34701	594	7.0899	[PATO:0000001^OBO_REL:has_qualifier(PATO:0000460)^OBO_REL:inheres_in(ZFA:0000135)]
ZFIN:ZDB-GENE-030616-554	slc17a6	57	0.166108	42	0.285714	129	4.71969	130	8.06133	[GO:0031290, PATO:0000001^OBO_REL:has_qualifier(PATO:0000460)^OBO_REL:inheres_in(GO:0031290), PATO:0000001^OBO_REL:inheres_in(GO:0031290)]
ZFIN:ZDB-GENE-070117-2285	pun	58	0.164055	61	0.270325	308	4.3657	594	7.0899	[PATO:0000001^OBO_REL:has_qualifier(PATO:0000460)^OBO_REL:inheres_in(ZFA:0000135)]
ZFIN:ZDB-GENE-060825-45	atp7a	59	0.163491	62	0.270321	77	5.06778	594	7.0899	[ZFS:0000033, PATO:0000001^OBO_REL:has_qualifier(PATO:0000460)^OBO_REL:inheres_in(ZFA:0000135)]
ZFIN:ZDB-GENE-020905-1	atp2a1	60	0.162787	60	0.270325	170	4.56363	171	7.97887	[ZFA:0000473]
ZFIN:ZDB-GENE-070117-2335	sch	61	0.162736	65	0.267108	281	4.46205	479	7.3762	[PATO:0000468^OBO_REL:has_qualifier(PATO:0000460)^OBO_REL:inheres_in(GO:0050881)]
ZFIN:ZDB-GENE-980526-29	dla	62	0.162709	98	0.245033	329	4.30783	57	9.64629	[PATO:0000001^OBO_REL:has_qualifier(PATO:0000460)^OBO_REL:inheres_in(ZFA:0000022), PATO:0000001^OBO_REL:inheres_in(ZFA:0000022)]
ZFIN:ZDB-GENE-070117-253	unm tk259	63	0.162368	68	0.266247	256	4.51782	479	7.3762	[PATO:0000468^OBO_REL:has_qualifier(PATO:0000460)^OBO_REL:inheres_in(GO:0050881)]
ZFIN:ZDB-GENE-070117-331	unm to2a	64	0.16193	84	0.255274	466	4.0274	565	7.14879	[PATO:0000001^OBO_REL:has_qualifier(PATO:0000460)^OBO_REL:inheres_in(ZFA:0000155)]
ZFIN:ZDB-GENE-010614-1	cxcr4b	65	0.161929	49	0.275862	72	5.12231	130	8.06133	[GO:0031290, PATO:0000001^OBO_REL:has_qualifier(PATO:0000460)^OBO_REL:inheres_in(GO:0031290), PATO:0000001^OBO_REL:inheres_in(GO:0031290)]
ZFIN:ZDB-GENE-070117-2046	exp	66	0.161799	86	0.253669	252	4.54596	57	9.64629	[PATO:0000001^OBO_REL:has_qualifier(PATO:0000460)^OBO_REL:inheres_in(ZFA:0000022), PATO:0000001^OBO_REL:inheres_in(ZFA:0000022)]
ZFIN:ZDB-GENE-070117-225	unm tf212	67	0.161796	87	0.252137	275	4.48598	103	8.60447	[PATO:0000051^OBO_REL:has_qualifier(PATO:0000460)^OBO_REL:inheres_in(ZFA:0000155)]
ZFIN:ZDB-GENE-041020-1	tll1	68	0.160056	77	0.259414	347	4.24593	199	7.75648	[PATO:0000587^OBO_REL:has_qualifier(PATO:0000460)^OBO_REL:inheres_in(ZFA:0000108), PATO:0000587^OBO_REL:inheres_in(UBERON:MIAA_0000087-XAO_0000002-ZFA_0000108), PATO:0000587^OBO_REL:inheres_in(ZFA:0000108)]
ZFIN:ZDB-GENE-001207-1	supt5h	69	0.160037	57	0.272152	165	4.58125	103	8.60447	[PATO:0000051^OBO_REL:has_qualifier(PATO:0000460)^OBO_REL:inheres_in(ZFA:0000155)]
ZFIN:ZDB-GENE-070117-501	unm tm130e	70	0.159967	76	0.261856	316	4.34728	565	7.14879	[PATO:0000001^OBO_REL:has_qualifier(PATO:0000460)^OBO_REL:inheres_in(ZFA:0000155)]
ZFIN:ZDB-GENE-980526-474	bmp2b	71	0.158043	72	0.264432	62	5.21605	103	8.60447	[PATO:0000051^OBO_REL:has_qualifier(PATO:0000460)^OBO_REL:inheres_in(ZFA:0000155)]
ZFIN:ZDB-GENE-070117-607	unm tu46	72	0.157573	91	0.25	433	4.0826	565	7.14879	[PATO:0000001^OBO_REL:has_qualifier(PATO:0000460)^OBO_REL:inheres_in(ZFA:0000155)]
ZFIN:ZDB-GENE-070117-2017	dfd	73	0.157153	66	0.266958	436	4.07698	252	7.68936	[PATO:0000060^OBO_REL:inheres_in(UBERON:CL_0000148-FMA_70545-XAO_0001014-ZFA_0009091), PATO:0000140^OBO_REL:inheres_in(UBERON:CL_0000148-FMA_70545-XAO_0001014-ZFA_0009091)]
ZFIN:ZDB-GENE-030530-1	szl	74	0.157147	64	0.268519	49	5.38105	252	7.68936	[PATO:0000060^OBO_REL:inheres_in(UBERON:CL_0000148-FMA_70545-XAO_0001014-ZFA_0009091), PATO:0000140^OBO_REL:inheres_in(UBERON:CL_0000148-FMA_70545-XAO_0001014-ZFA_0009091)]
ZFIN:ZDB-GENE-070117-2077	ful	75	0.15708	82	0.257447	297	4.40912	57	9.64629	[PATO:0000001^OBO_REL:has_qualifier(PATO:0000460)^OBO_REL:inheres_in(ZFA:0000022), PATO:0000001^OBO_REL:inheres_in(ZFA:0000022)]
ZFIN:ZDB-GENE-001212-1	atp1a1	76	0.156553	45	0.284254	125	4.72964	827	6.38503	[PATO:0000001^OBO_REL:has_qualifier(PATO:0000460)^OBO_REL:inheres_in(ZFA:0001117), PATO:0000001^OBO_REL:inheres_in(ZFA:0001117)]
ZFIN:ZDB-GENE-060125-1	med12	77	0.155259	27	0.304348	109	4.82598	594	7.0899	[PATO:0000060^OBO_REL:has_qualifier(PATO:0000460)^OBO_REL:inheres_in(ZFA:0009090), PATO:0000060^OBO_REL:inheres_in(UBERON:CL_0000147-MIAA_0000159-XAO_0003014-ZFA_0009090), PATO:0000060^OBO_REL:inheres_in(ZFA:0009090)]
ZFIN:ZDB-GENE-990415-33	chd	78	0.154074	44	0.284271	16	6.12819	1	12.7338	[PATO:0000587^OBO_REL:inheres_in(UBERON:FMA_85522-MIAA_0000068-XAO_0000058-ZFA_0000155)]
ZFIN:ZDB-GENE-011105-1	prkci	79	0.152892	26	0.306156	60	5.24341	526	7.29081	[ZFS:0000035]
ZFIN:ZDB-GENE-030131-6458	musk	80	0.151613	79	0.258621	57	5.31205	50	10.0333	[GO:0014706]
ZFIN:ZDB-GENE-070117-2410	blo	81	0.150597	104	0.240088	325	4.33013	115	8.34144	[PATO:0000001^inheres_in_part_of(UBERON:FMA_7647-MA_0000216-MIAA_0000183-XAO_0000020-ZFA_0000075)]
ZFIN:ZDB-GENE-020419-23	atp6v0c	82	0.150418	67	0.266247	71	5.1302	16	11.4118	[GO:0060041]
ZFIN:ZDB-GENE-070117-2090	gno	83	0.149627	130	0.230942	359	4.20354	565	7.14879	[PATO:0000001^OBO_REL:has_qualifier(PATO:0000460)^OBO_REL:inheres_in(ZFA:0000155)]
ZFIN:ZDB-GENE-070117-2482	ziz	84	0.149614	103	0.240506	333	4.29638	565	7.14879	[PATO:0000001^OBO_REL:has_qualifier(PATO:0000460)^OBO_REL:inheres_in(ZFA:0000155)]
ZFIN:ZDB-GENE-070117-2448	uml	85	0.14914	89	0.251121	544	3.93229	130	8.06133	[GO:0031290, PATO:0000001^OBO_REL:has_qualifier(PATO:0000460)^OBO_REL:inheres_in(GO:0031290), PATO:0000001^OBO_REL:inheres_in(GO:0031290)]
ZFIN:ZDB-GENE-070117-54	gna	86	0.148019	94	0.248879	572	3.89167	130	8.06133	[GO:0031290, PATO:0000001^OBO_REL:has_qualifier(PATO:0000460)^OBO_REL:inheres_in(GO:0031290), PATO:0000001^OBO_REL:inheres_in(GO:0031290)]
ZFIN:ZDB-GENE-070117-2470	woe	87	0.148019	94	0.248879	572	3.89167	130	8.06133	[GO:0031290, PATO:0000001^OBO_REL:has_qualifier(PATO:0000460)^OBO_REL:inheres_in(GO:0031290), PATO:0000001^OBO_REL:inheres_in(GO:0031290)]
ZFIN:ZDB-GENE-070117-2184	luc	88	0.146201	109	0.237425	334	4.29037	565	7.14879	[PATO:0000001^OBO_REL:has_qualifier(PATO:0000460)^OBO_REL:inheres_in(ZFA:0000155)]
ZFIN:ZDB-GENE-070117-2292	que	89	0.144352	93	0.248936	326	4.31872	479	7.3762	[PATO:0000468^OBO_REL:has_qualifier(PATO:0000460)^OBO_REL:inheres_in(GO:0050881)]
ZFIN:ZDB-GENE-070117-2234	not	90	0.143964	142	0.226891	404	4.14297	103	8.60447	[PATO:0000051^OBO_REL:has_qualifier(PATO:0000460)^OBO_REL:inheres_in(ZFA:0000155)]
ZFIN:ZDB-GENE-070117-2029	dul	91	0.14325	74	0.263158	377	4.17526	321	7.48583	[PATO:0000001^OBO_REL:has_qualifier(PATO:0000460)^OBO_REL:inheres_in(ZFA:0001161)]
ZFIN:ZDB-GENE-070117-226	unm tp65	92	0.143159	139	0.227373	398	4.14595	565	7.14879	[PATO:0000001^OBO_REL:has_qualifier(PATO:0000460)^OBO_REL:inheres_in(ZFA:0000155)]
ZFIN:ZDB-GENE-070117-2462	wat	93	0.141105	134	0.229958	398	4.14595	565	7.14879	[PATO:0000001^OBO_REL:has_qualifier(PATO:0000460)^OBO_REL:inheres_in(ZFA:0000155)]
ZFIN:ZDB-GENE-070117-2100	gul	94	0.140563	144	0.226457	349	4.23313	594	7.0899	[PATO:0000001^OBO_REL:has_qualifier(PATO:0000460)^OBO_REL:inheres_in(ZFA:0000135)]
ZFIN:ZDB-GENE-990415-9	acvr1	95	0.140552	75	0.262868	39	5.54571	9	11.7338	[PATO:0000001^OBO_REL:ends_during(ZFS:0000029)^OBO_REL:inheres_in(GO:0042692)^OBO_REL:starts_during(ZFS:0000029)]
ZFIN:ZDB-GENE-070117-497	unm tc313	96	0.140317	135	0.228512	398	4.14595	565	7.14879	[PATO:0000001^OBO_REL:has_qualifier(PATO:0000460)^OBO_REL:inheres_in(ZFA:0000155)]
ZFIN:ZDB-GENE-070117-494	unm tv214a	96	0.140317	135	0.228512	398	4.14595	565	7.14879	[PATO:0000001^OBO_REL:has_qualifier(PATO:0000460)^OBO_REL:inheres_in(ZFA:0000155)]
ZFIN:ZDB-GENE-070117-275	unm tf244	96	0.140317	135	0.228512	398	4.14595	565	7.14879	[PATO:0000001^OBO_REL:has_qualifier(PATO:0000460)^OBO_REL:inheres_in(ZFA:0000155)]
ZFIN:ZDB-GENE-070117-2146	kik	99	0.140236	129	0.231579	405	4.14208	565	7.14879	[PATO:0000001^OBO_REL:has_qualifier(PATO:0000460)^OBO_REL:inheres_in(ZFA:0000155)]
ZFIN:ZDB-GENE-070117-46	ich	100	0.139942	131	0.230937	132	4.71095	373	7.46697	[ZFS:0000029]
ZFIN:ZDB-GENE-070117-2422	tnt	101	0.139909	111	0.237006	379	4.17187	594	7.0899	[PATO:0000001^OBO_REL:has_qualifier(PATO:0000460)^OBO_REL:inheres_in(ZFA:0000135)]
ZFIN:ZDB-GENE-000208-25	bmp7	102	0.138756	138	0.227743	154	4.62095	373	7.46697	[ZFS:0000029]
ZFIN:ZDB-GENE-000201-18	pbx4	103	0.138656	80	0.258344	61	5.23011	130	8.06133	[GO:0031290, PATO:0000001^OBO_REL:has_qualifier(PATO:0000460)^OBO_REL:inheres_in(GO:0031290), PATO:0000001^OBO_REL:inheres_in(GO:0031290)]
ZFIN:ZDB-GENE-070117-476	unm tc323a	104	0.138233	212	0.216738	301	4.40142	565	7.14879	[PATO:0000001^OBO_REL:has_qualifier(PATO:0000460)^OBO_REL:inheres_in(ZFA:0000155)]
ZFIN:ZDB-GENE-070117-2365	bch	105	0.137042	90	0.250509	441	4.06431	>1000	6.1044	[PATO:0000001^OBO_REL:has_qualifier(PATO:0000460)^OBO_REL:inheres_in(ZFA:0000282), PATO:0000001^OBO_REL:inheres_in(ZFA:0000282)]
ZFIN:ZDB-GENE-070117-779	unm p82emcf	106	0.136251	158	0.222222	430	4.0928	565	7.14879	[PATO:0000001^OBO_REL:has_qualifier(PATO:0000460)^OBO_REL:inheres_in(ZFA:0000155)]
ZFIN:ZDB-GENE-070117-473	unm te353	107	0.134856	187	0.221277	566	3.90816	565	7.14879	[PATO:0000001^OBO_REL:has_qualifier(PATO:0000460)^OBO_REL:inheres_in(ZFA:0000155)]
ZFIN:ZDB-GENE-070117-452	unm tg209f	107	0.134856	187	0.221277	566	3.90816	565	7.14879	[PATO:0000001^OBO_REL:has_qualifier(PATO:0000460)^OBO_REL:inheres_in(ZFA:0000155)]
ZFIN:ZDB-GENE-070117-363	unm tu33	107	0.134856	187	0.221277	566	3.90816	565	7.14879	[PATO:0000001^OBO_REL:has_qualifier(PATO:0000460)^OBO_REL:inheres_in(ZFA:0000155)]
ZFIN:ZDB-GENE-070117-337	unm tm70d	107	0.134856	187	0.221277	566	3.90816	565	7.14879	[PATO:0000001^OBO_REL:has_qualifier(PATO:0000460)^OBO_REL:inheres_in(ZFA:0000155)]
ZFIN:ZDB-GENE-070117-169	unm tc265b	107	0.134856	187	0.221277	566	3.90816	565	7.14879	[PATO:0000001^OBO_REL:has_qualifier(PATO:0000460)^OBO_REL:inheres_in(ZFA:0000155)]
ZFIN:ZDB-GENE-070117-2004	ctd	112	0.134769	143	0.226695	432	4.08346	594	7.0899	[PATO:0000001^OBO_REL:has_qualifier(PATO:0000460)^OBO_REL:inheres_in(ZFA:0000135)]
ZFIN:ZDB-GENE-070117-190	unm tm339	112	0.134769	149	0.225532	510	3.99319	594	7.0899	[PATO:0000001^OBO_REL:has_qualifier(PATO:0000460)^OBO_REL:inheres_in(ZFA:0000135)]
ZFIN:ZDB-GENE-070117-239	unm tp72e	114	0.134747	205	0.219355	503	4.0047	565	7.14879	[PATO:0000001^OBO_REL:has_qualifier(PATO:0000460)^OBO_REL:inheres_in(ZFA:0000155)]
ZFIN:ZDB-GENE-070117-2492	brk	115	0.133938	133	0.230608	512	3.97912	252	7.68936	[PATO:0000060^OBO_REL:inheres_in(UBERON:CL_0000148-FMA_70545-XAO_0001014-ZFA_0009091), PATO:0000140^OBO_REL:inheres_in(UBERON:CL_0000148-FMA_70545-XAO_0001014-ZFA_0009091)]
ZFIN:ZDB-GENE-070117-91	vrt	116	0.133314	163	0.221973	>1000	2.7498	130	8.06133	[GO:0031290, PATO:0000001^OBO_REL:has_qualifier(PATO:0000460)^OBO_REL:inheres_in(GO:0031290), PATO:0000001^OBO_REL:inheres_in(GO:0031290)]
ZFIN:ZDB-GENE-070117-772	clew	116	0.133314	163	0.221973	>1000	2.7498	130	8.06133	[GO:0031290, PATO:0000001^OBO_REL:has_qualifier(PATO:0000460)^OBO_REL:inheres_in(GO:0031290), PATO:0000001^OBO_REL:inheres_in(GO:0031290)]
ZFIN:ZDB-GENE-070117-771	bluk	116	0.133314	163	0.221973	>1000	2.7498	130	8.06133	[GO:0031290, PATO:0000001^OBO_REL:has_qualifier(PATO:0000460)^OBO_REL:inheres_in(GO:0031290), PATO:0000001^OBO_REL:inheres_in(GO:0031290)]
ZFIN:ZDB-GENE-070117-770	brek	116	0.133314	163	0.221973	>1000	2.7498	130	8.06133	[GO:0031290, PATO:0000001^OBO_REL:has_qualifier(PATO:0000460)^OBO_REL:inheres_in(GO:0031290), PATO:0000001^OBO_REL:inheres_in(GO:0031290)]
ZFIN:ZDB-GENE-070117-769	beyo	116	0.133314	163	0.221973	>1000	2.7498	130	8.06133	[GO:0031290, PATO:0000001^OBO_REL:has_qualifier(PATO:0000460)^OBO_REL:inheres_in(GO:0031290), PATO:0000001^OBO_REL:inheres_in(GO:0031290)]
ZFIN:ZDB-GENE-070117-768	fuzz	116	0.133314	163	0.221973	>1000	2.7498	130	8.06133	[GO:0031290, PATO:0000001^OBO_REL:has_qualifier(PATO:0000460)^OBO_REL:inheres_in(GO:0031290), PATO:0000001^OBO_REL:inheres_in(GO:0031290)]
ZFIN:ZDB-GENE-070117-767	tard	116	0.133314	163	0.221973	>1000	2.7498	130	8.06133	[GO:0031290, PATO:0000001^OBO_REL:has_qualifier(PATO:0000460)^OBO_REL:inheres_in(GO:0031290), PATO:0000001^OBO_REL:inheres_in(GO:0031290)]
ZFIN:ZDB-GENE-070117-766	late	116	0.133314	163	0.221973	>1000	2.7498	130	8.06133	[GO:0031290, PATO:0000001^OBO_REL:has_qualifier(PATO:0000460)^OBO_REL:inheres_in(GO:0031290), PATO:0000001^OBO_REL:inheres_in(GO:0031290)]
ZFIN:ZDB-GENE-070117-618	unm tc38	116	0.133314	163	0.221973	>1000	2.7498	130	8.06133	[GO:0031290, PATO:0000001^OBO_REL:has_qualifier(PATO:0000460)^OBO_REL:inheres_in(GO:0031290), PATO:0000001^OBO_REL:inheres_in(GO:0031290)]
ZFIN:ZDB-GENE-070117-582	unm ty6z	116	0.133314	163	0.221973	>1000	2.7498	130	8.06133	[GO:0031290, PATO:0000001^OBO_REL:has_qualifier(PATO:0000460)^OBO_REL:inheres_in(GO:0031290), PATO:0000001^OBO_REL:inheres_in(GO:0031290)]
ZFIN:ZDB-GENE-070117-532	unm ty31y	116	0.133314	163	0.221973	>1000	2.7498	130	8.06133	[GO:0031290, PATO:0000001^OBO_REL:has_qualifier(PATO:0000460)^OBO_REL:inheres_in(GO:0031290), PATO:0000001^OBO_REL:inheres_in(GO:0031290)]
ZFIN:ZDB-GENE-070117-483	unm tv56	116	0.133314	163	0.221973	>1000	2.7498	130	8.06133	[GO:0031290, PATO:0000001^OBO_REL:has_qualifier(PATO:0000460)^OBO_REL:inheres_in(GO:0031290), PATO:0000001^OBO_REL:inheres_in(GO:0031290)]
ZFIN:ZDB-GENE-070117-424	unm tp32	116	0.133314	163	0.221973	>1000	2.7498	130	8.06133	[GO:0031290, PATO:0000001^OBO_REL:has_qualifier(PATO:0000460)^OBO_REL:inheres_in(GO:0031290), PATO:0000001^OBO_REL:inheres_in(GO:0031290)]
ZFIN:ZDB-GENE-070117-413	unm tj256	116	0.133314	163	0.221973	>1000	2.7498	130	8.06133	[GO:0031290, PATO:0000001^OBO_REL:has_qualifier(PATO:0000460)^OBO_REL:inheres_in(GO:0031290), PATO:0000001^OBO_REL:inheres_in(GO:0031290)]
ZFIN:ZDB-GENE-070117-340	unm tv59z	116	0.133314	163	0.221973	>1000	2.7498	130	8.06133	[GO:0031290, PATO:0000001^OBO_REL:has_qualifier(PATO:0000460)^OBO_REL:inheres_in(GO:0031290), PATO:0000001^OBO_REL:inheres_in(GO:0031290)]
ZFIN:ZDB-GENE-070117-314	unm tk48z	116	0.133314	163	0.221973	>1000	2.7498	130	8.06133	[GO:0031290, PATO:0000001^OBO_REL:has_qualifier(PATO:0000460)^OBO_REL:inheres_in(GO:0031290), PATO:0000001^OBO_REL:inheres_in(GO:0031290)]
ZFIN:ZDB-GENE-070117-261	unm tw3z	116	0.133314	163	0.221973	>1000	2.7498	130	8.06133	[GO:0031290, PATO:0000001^OBO_REL:has_qualifier(PATO:0000460)^OBO_REL:inheres_in(GO:0031290), PATO:0000001^OBO_REL:inheres_in(GO:0031290)]
ZFIN:ZDB-GENE-070117-250	unm tm46z	116	0.133314	163	0.221973	>1000	2.7498	130	8.06133	[GO:0031290, PATO:0000001^OBO_REL:has_qualifier(PATO:0000460)^OBO_REL:inheres_in(GO:0031290), PATO:0000001^OBO_REL:inheres_in(GO:0031290)]
ZFIN:ZDB-GENE-070117-245	unm tm43	116	0.133314	163	0.221973	>1000	2.7498	130	8.06133	[GO:0031290, PATO:0000001^OBO_REL:has_qualifier(PATO:0000460)^OBO_REL:inheres_in(GO:0031290), PATO:0000001^OBO_REL:inheres_in(GO:0031290)]
ZFIN:ZDB-GENE-070117-2209	mio	116	0.133314	163	0.221973	>1000	2.7498	130	8.06133	[GO:0031290, PATO:0000001^OBO_REL:has_qualifier(PATO:0000460)^OBO_REL:inheres_in(GO:0031290), PATO:0000001^OBO_REL:inheres_in(GO:0031290)]
ZFIN:ZDB-GENE-070117-206	unm tc265y	116	0.133314	163	0.221973	>1000	2.7498	130	8.06133	[GO:0031290, PATO:0000001^OBO_REL:has_qualifier(PATO:0000460)^OBO_REL:inheres_in(GO:0031290), PATO:0000001^OBO_REL:inheres_in(GO:0031290)]
ZFIN:ZDB-GENE-070117-185	unm tm276y	116	0.133314	163	0.221973	>1000	2.7498	130	8.06133	[GO:0031290, PATO:0000001^OBO_REL:has_qualifier(PATO:0000460)^OBO_REL:inheres_in(GO:0031290), PATO:0000001^OBO_REL:inheres_in(GO:0031290)]
ZFIN:ZDB-GENE-060119-1	lama2	138	0.133137	195	0.220994	15	6.13137	43	10.2743	[PATO:0000001^inheres_in_part_of(UBERON:XAO_0000315-ZFA_0001056), PATO:0000001^OBO_REL:has_qualifier(PATO:0000460)^OBO_REL:inheres_in(ZFA:0001089), PATO:0000001^OBO_REL:inheres_in(ZFA:0001089), ZFA:0001089]
ZFIN:ZDB-GENE-990415-47	dld	139	0.132754	214	0.216387	291	4.4398	565	7.14879	[PATO:0000001^OBO_REL:has_qualifier(PATO:0000460)^OBO_REL:inheres_in(ZFA:0000155)]
ZFIN:ZDB-GENE-020712-1	mpp5a	140	0.132339	78	0.259328	108	4.82909	526	7.29081	[ZFS:0000035]
ZFIN:ZDB-GENE-020416-5	tbx24	141	0.131664	395	0.183468	10	6.32352	7	12.1488	[PATO:0000462^OBO_REL:ends_during(ZFS:0000035)^OBO_REL:has_qualifier(PATO:0000460)^OBO_REL:inheres_in(ZFA:0000671)^OBO_REL:starts_during(ZFS:0000035), PATO:0000462^OBO_REL:ends_during(ZFS:0000035)^OBO_REL:inheres_in(ZFA:0000671)^OBO_REL:starts_during(ZFS:0000035), PATO:0001999^OBO_REL:towards(ZFA:0000671), PATO:0001999^OBO_REL:towards(ZFA:0001089), ZFA:0000671]
ZFIN:ZDB-GENE-070117-493	unm tm147z	142	0.131608	187	0.221007	>1000	2.76454	130	8.06133	[GO:0031290, PATO:0000001^OBO_REL:has_qualifier(PATO:0000460)^OBO_REL:inheres_in(GO:0031290), PATO:0000001^OBO_REL:inheres_in(GO:0031290)]
ZFIN:ZDB-GENE-070117-176	unm ty77z	142	0.131608	187	0.221007	>1000	2.76454	130	8.06133	[GO:0031290, PATO:0000001^OBO_REL:has_qualifier(PATO:0000460)^OBO_REL:inheres_in(GO:0031290), PATO:0000001^OBO_REL:inheres_in(GO:0031290)]
ZFIN:ZDB-GENE-030131-2281	col4a5	144	0.131327	85	0.255009	362	4.19491	130	8.06133	[GO:0031290, PATO:0000001^OBO_REL:has_qualifier(PATO:0000460)^OBO_REL:inheres_in(GO:0031290), PATO:0000001^OBO_REL:inheres_in(GO:0031290)]
ZFIN:ZDB-GENE-070117-2382	spr(l)	145	0.130768	217	0.214286	448	4.04727	594	7.0899	[PATO:0000001^OBO_REL:has_qualifier(PATO:0000460)^OBO_REL:inheres_in(ZFA:0000135)]
ZFIN:ZDB-GENE-000616-15	foxh1	146	0.130504	186	0.221748	438	4.07417	57	9.64629	[PATO:0000001^OBO_REL:has_qualifier(PATO:0000460)^OBO_REL:inheres_in(ZFA:0000022), PATO:0000001^OBO_REL:inheres_in(ZFA:0000022)]
ZFIN:ZDB-GENE-040801-106	glrbb	147	0.130476	145	0.226337	450	4.0447	594	7.0899	[PATO:0000001^OBO_REL:has_qualifier(PATO:0000460)^OBO_REL:inheres_in(ZFA:0000135)]
ZFIN:ZDB-GENE-040426-1146	traf3ip1	148	0.130365	83	0.256705	95	4.94528	526	7.29081	[ZFS:0000035]
ZFIN:ZDB-GENE-071205-1	kof	149	0.130305	113	0.236538	105	4.84511	526	7.29081	[ZFS:0000035]
ZFIN:ZDB-GENE-070117-74	ppo	150	0.130248	123	0.233906	406	4.13683	321	7.48583	[PATO:0000001^OBO_REL:has_qualifier(PATO:0000460)^OBO_REL:inheres_in(ZFA:0001161)]
ZFIN:ZDB-GENE-070117-397	unm m358	151	0.129236	207	0.218367	501	4.01492	594	7.0899	[PATO:0000001^OBO_REL:has_qualifier(PATO:0000460)^OBO_REL:inheres_in(ZFA:0000135)]
ZFIN:ZDB-GENE-070117-2027	drb	152	0.129046	215	0.216336	521	3.9484	594	7.0899	[PATO:0000001^OBO_REL:has_qualifier(PATO:0000460)^OBO_REL:inheres_in(ZFA:0000135)]
ZFIN:ZDB-GENE-040426-2140	nol5	153	0.128787	97	0.245935	601	3.80911	827	6.38503	[PATO:0000001^OBO_REL:has_qualifier(PATO:0000460)^OBO_REL:inheres_in(ZFA:0001117), PATO:0000001^OBO_REL:inheres_in(ZFA:0001117)]
ZFIN:ZDB-GENE-980526-196	ptc2	154	0.128704	102	0.241265	24	5.776	43	10.2743	[PATO:0000052^OBO_REL:inheres_in(UBERON:FMA_85522-MIAA_0000068-XAO_0000058-ZFA_0000155)]
ZFIN:ZDB-GENE-030131-7949	supt6h	155	0.128387	58	0.272	19	6.04882	9	11.7338	[PATO:0000462^inheres_in_part_of(UBERON:FBbt_00000126-FMA_69072-MIAA_0000174-XAO_0000050-ZFA_0000041)]
ZFIN:ZDB-GENE-000403-1	axin1	156	0.128363	101	0.242202	58	5.29212	57	9.64629	[PATO:0000001^OBO_REL:has_qualifier(PATO:0000460)^OBO_REL:inheres_in(ZFA:0000022), PATO:0000001^OBO_REL:inheres_in(ZFA:0000022)]
ZFIN:ZDB-GENE-020419-39	stil	157	0.127984	69	0.26534	42	5.49984	77	9.34144	[PATO:0000638]
ZFIN:ZDB-GENE-070117-237	unm m756	158	0.126691	127	0.23176	588	3.8413	199	7.75648	[PATO:0000587^OBO_REL:has_qualifier(PATO:0000460)^OBO_REL:inheres_in(ZFA:0000108), PATO:0000587^OBO_REL:inheres_in(UBERON:MIAA_0000087-XAO_0000002-ZFA_0000108), PATO:0000587^OBO_REL:inheres_in(ZFA:0000108)]
ZFIN:ZDB-GENE-030114-9	pola1	159	0.12634	99	0.242358	735	3.59931	698	6.60447	[PATO:0000647^OBO_REL:has_qualifier(PATO:0000460)^OBO_REL:inheres_in(ZFA:0000008), PATO:0000647^OBO_REL:inheres_in(UBERON:FBbt_00003624-FBbt_00005095-FMA_50801-MA_0000168-MIAA_0000098-MIAA_0000341-WBbt_0005440-XAO_0000010-ZFA_0000008), PATO:0000647^OBO_REL:inheres_in(ZFA:0000008)]
ZFIN:ZDB-GENE-070117-2297	rdy	160	0.126315	116	0.235294	410	4.12578	321	7.48583	[PATO:0000001^OBO_REL:has_qualifier(PATO:0000460)^OBO_REL:inheres_in(ZFA:0001161)]
ZFIN:ZDB-GENE-990714-24	tcp1	161	0.12611	105	0.239741	750	3.58623	698	6.60447	[PATO:0000647^OBO_REL:has_qualifier(PATO:0000460)^OBO_REL:inheres_in(ZFA:0000008), PATO:0000647^OBO_REL:inheres_in(UBERON:FBbt_00003624-FBbt_00005095-FMA_50801-MA_0000168-MIAA_0000098-MIAA_0000341-WBbt_0005440-XAO_0000010-ZFA_0000008), PATO:0000647^OBO_REL:inheres_in(ZFA:0000008)]
ZFIN:ZDB-GENE-070117-2440	twn	162	0.126003	100	0.242222	513	3.97825	>1000	6.1044	[PATO:0000001^OBO_REL:has_qualifier(PATO:0000460)^OBO_REL:inheres_in(ZFA:0000282), PATO:0000001^OBO_REL:inheres_in(ZFA:0000282)]
ZFIN:ZDB-GENE-070117-580	unm tu202	163	0.125463	128	0.231733	508	3.99384	698	6.60447	[PATO:0000647^OBO_REL:has_qualifier(PATO:0000460)^OBO_REL:inheres_in(ZFA:0000008), PATO:0000647^OBO_REL:inheres_in(UBERON:FBbt_00003624-FBbt_00005095-FMA_50801-MA_0000168-MIAA_0000098-MIAA_0000341-WBbt_0005440-XAO_0000010-ZFA_0000008), PATO:0000647^OBO_REL:inheres_in(ZFA:0000008)]
ZFIN:ZDB-GENE-070117-2047	exi	164	0.125004	124	0.23348	467	4.02627	>1000	6.1044	[PATO:0000001^OBO_REL:has_qualifier(PATO:0000460)^OBO_REL:inheres_in(ZFA:0000282), PATO:0000001^OBO_REL:inheres_in(ZFA:0000282)]
ZFIN:ZDB-GENE-041007-3	twistnb	165	0.124687	107	0.238612	812	3.52088	698	6.60447	[PATO:0000647^OBO_REL:has_qualifier(PATO:0000460)^OBO_REL:inheres_in(ZFA:0000008), PATO:0000647^OBO_REL:inheres_in(UBERON:FBbt_00003624-FBbt_00005095-FMA_50801-MA_0000168-MIAA_0000098-MIAA_0000341-WBbt_0005440-XAO_0000010-ZFA_0000008), PATO:0000647^OBO_REL:inheres_in(ZFA:0000008)]
ZFIN:ZDB-GENE-040718-259	atp6v1f	166	0.124516	106	0.239407	652	3.71925	698	6.60447	[PATO:0000647^OBO_REL:has_qualifier(PATO:0000460)^OBO_REL:inheres_in(ZFA:0000008), PATO:0000647^OBO_REL:inheres_in(UBERON:FBbt_00003624-FBbt_00005095-FMA_50801-MA_0000168-MIAA_0000098-MIAA_0000341-WBbt_0005440-XAO_0000010-ZFA_0000008), PATO:0000647^OBO_REL:inheres_in(ZFA:0000008)]
ZFIN:ZDB-GENE-070117-574	unm ty236b	167	0.124426	272	0.203091	437	4.0761	594	7.0899	[PATO:0000001^OBO_REL:has_qualifier(PATO:0000460)^OBO_REL:inheres_in(ZFA:0000135)]
ZFIN:ZDB-GENE-070117-2066	flr	168	0.123826	73	0.263911	83	5.02786	526	7.29081	[ZFS:0000035]
ZFIN:ZDB-GENE-070117-2370	sno	169	0.123682	240	0.209713	580	3.85725	594	7.0899	[PATO:0000001^OBO_REL:has_qualifier(PATO:0000460)^OBO_REL:inheres_in(ZFA:0000135)]
ZFIN:ZDB-GENE-980526-485	pou5f1	170	0.123397	110	0.237209	48	5.42684	125	8.30749	[PATO:0001241^OBO_REL:inheres_in(UBERON:FMA_85522-MIAA_0000068-XAO_0000058-ZFA_0000155)]
ZFIN:ZDB-GENE-990415-171	cdh2	171	0.123157	126	0.232246	9	6.32374	21	11.1488	[PATO:0002008]
ZFIN:ZDB-GENE-070117-2054	flw	172	0.122791	295	0.198238	335	4.28747	115	8.34144	[PATO:0000001^inheres_in_part_of(UBERON:FMA_7647-MA_0000216-MIAA_0000183-XAO_0000020-ZFA_0000075)]
ZFIN:ZDB-GENE-070117-2053	fal	172	0.122791	296	0.198238	335	4.28747	115	8.34144	[PATO:0000001^inheres_in_part_of(UBERON:FMA_7647-MA_0000216-MIAA_0000183-XAO_0000020-ZFA_0000075)]
ZFIN:ZDB-GENE-050913-1	cwf19l2	174	0.12269	122	0.234043	812	3.52088	698	6.60447	[PATO:0000647^OBO_REL:has_qualifier(PATO:0000460)^OBO_REL:inheres_in(ZFA:0000008), PATO:0000647^OBO_REL:inheres_in(UBERON:FBbt_00003624-FBbt_00005095-FMA_50801-MA_0000168-MIAA_0000098-MIAA_0000341-WBbt_0005440-XAO_0000010-ZFA_0000008), PATO:0000647^OBO_REL:inheres_in(ZFA:0000008)]
ZFIN:ZDB-GENE-070117-741	chy	175	0.122625	121	0.23444	565	3.91227	698	6.60447	[PATO:0000647^OBO_REL:has_qualifier(PATO:0000460)^OBO_REL:inheres_in(ZFA:0000008), PATO:0000647^OBO_REL:inheres_in(UBERON:FBbt_00003624-FBbt_00005095-FMA_50801-MA_0000168-MIAA_0000098-MIAA_0000341-WBbt_0005440-XAO_0000010-ZFA_0000008), PATO:0000647^OBO_REL:inheres_in(ZFA:0000008)]
ZFIN:ZDB-GENE-070117-1582	unm dtdi3	176	0.122233	225	0.211864	585	3.85378	594	7.0899	[PATO:0000001^OBO_REL:has_qualifier(PATO:0000460)^OBO_REL:inheres_in(ZFA:0000135)]
ZFIN:ZDB-GENE-030131-994	rad21	177	0.121799	88	0.252046	54	5.34335	115	8.34144	[PATO:0000001^inheres_in_part_of(UBERON:FMA_7647-MA_0000216-MIAA_0000183-XAO_0000020-ZFA_0000075)]
ZFIN:ZDB-GENE-030131-3827	eif3ea	178	0.121557	120	0.234657	166	4.58113	30	10.9264	[PATO:0000621^OBO_REL:inheres_in(UBERON:CL_0000148-FMA_70545-XAO_0001014-ZFA_0009091), PATO:0000628^OBO_REL:inheres_in(UBERON:CL_0000148-FMA_70545-XAO_0001014-ZFA_0009091)]
ZFIN:ZDB-GENE-030109-1	ruvbl2	179	0.121506	125	0.232704	772	3.5633	698	6.60447	[PATO:0000647^OBO_REL:has_qualifier(PATO:0000460)^OBO_REL:inheres_in(ZFA:0000008), PATO:0000647^OBO_REL:inheres_in(UBERON:FBbt_00003624-FBbt_00005095-FMA_50801-MA_0000168-MIAA_0000098-MIAA_0000341-WBbt_0005440-XAO_0000010-ZFA_0000008), PATO:0000647^OBO_REL:inheres_in(ZFA:0000008)]
ZFIN:ZDB-GENE-070117-1565	dri	180	0.121428	119	0.235033	762	3.57978	565	7.14879	[PATO:0000001^OBO_REL:has_qualifier(PATO:0000460)^OBO_REL:inheres_in(ZFA:0000155)]
ZFIN:ZDB-GENE-070117-2037	ele	181	0.121365	146	0.226164	627	3.76483	827	6.38503	[PATO:0000001^OBO_REL:has_qualifier(PATO:0000460)^OBO_REL:inheres_in(ZFA:0001117), PATO:0000001^OBO_REL:inheres_in(ZFA:0001117)]
ZFIN:ZDB-GENE-040718-181	sf3b5	182	0.121351	117	0.235165	770	3.57012	698	6.60447	[PATO:0000647^OBO_REL:has_qualifier(PATO:0000460)^OBO_REL:inheres_in(ZFA:0000008), PATO:0000647^OBO_REL:inheres_in(UBERON:FBbt_00003624-FBbt_00005095-FMA_50801-MA_0000168-MIAA_0000098-MIAA_0000341-WBbt_0005440-XAO_0000010-ZFA_0000008), PATO:0000647^OBO_REL:inheres_in(ZFA:0000008)]
ZFIN:ZDB-GENE-070117-2113	hup	183	0.121188	279	0.201327	465	4.03396	594	7.0899	[PATO:0000001^OBO_REL:has_qualifier(PATO:0000460)^OBO_REL:inheres_in(ZFA:0000135)]
ZFIN:ZDB-GENE-070117-2015	dgn	184	0.12063	112	0.236726	516	3.96726	>1000	6.1044	[PATO:0000001^OBO_REL:has_qualifier(PATO:0000460)^OBO_REL:inheres_in(ZFA:0000282), PATO:0000001^OBO_REL:inheres_in(ZFA:0000282)]
ZFIN:ZDB-GENE-070117-2434	tdo	185	0.11964	154	0.223656	663	3.70158	252	7.68936	[PATO:0000060^OBO_REL:inheres_in(UBERON:CL_0000148-FMA_70545-XAO_0001014-ZFA_0009091), PATO:0000140^OBO_REL:inheres_in(UBERON:CL_0000148-FMA_70545-XAO_0001014-ZFA_0009091)]
ZFIN:ZDB-GENE-070117-281	unm tm28	185	0.11964	158	0.222222	668	3.69555	698	6.60447	[PATO:0000647^OBO_REL:has_qualifier(PATO:0000460)^OBO_REL:inheres_in(ZFA:0000008), PATO:0000647^OBO_REL:inheres_in(UBERON:FBbt_00003624-FBbt_00005095-FMA_50801-MA_0000168-MIAA_0000098-MIAA_0000341-WBbt_0005440-XAO_0000010-ZFA_0000008), PATO:0000647^OBO_REL:inheres_in(ZFA:0000008)]
ZFIN:ZDB-GENE-070117-240	unm tc280d	185	0.11964	158	0.222222	668	3.69555	698	6.60447	[PATO:0000647^OBO_REL:has_qualifier(PATO:0000460)^OBO_REL:inheres_in(ZFA:0000008), PATO:0000647^OBO_REL:inheres_in(UBERON:FBbt_00003624-FBbt_00005095-FMA_50801-MA_0000168-MIAA_0000098-MIAA_0000341-WBbt_0005440-XAO_0000010-ZFA_0000008), PATO:0000647^OBO_REL:inheres_in(ZFA:0000008)]
ZFIN:ZDB-GENE-980526-44	ptc1	188	0.119245	140	0.227197	33	5.63108	43	10.2743	[PATO:0000052^OBO_REL:inheres_in(UBERON:FMA_85522-MIAA_0000068-XAO_0000058-ZFA_0000155)]
ZFIN:ZDB-GENE-040426-2854	skiv2l2	189	0.118774	96	0.246032	169	4.56388	526	7.29081	[ZFS:0000035]
ZFIN:ZDB-GENE-990415-180	nar	190	0.118624	141	0.226994	548	3.92547	321	7.48583	[PATO:0000001^OBO_REL:has_qualifier(PATO:0000460)^OBO_REL:inheres_in(ZFA:0001161)]
ZFIN:ZDB-GENE-030131-6435	synbl	191	0.118619	162	0.221987	921	3.43812	252	7.68936	[PATO:0000060^OBO_REL:inheres_in(UBERON:CL_0000148-FMA_70545-XAO_0001014-ZFA_0009091), PATO:0000140^OBO_REL:inheres_in(UBERON:CL_0000148-FMA_70545-XAO_0001014-ZFA_0009091)]
ZFIN:ZDB-GENE-040426-1287	bysl	192	0.118508	114	0.235537	716	3.61976	>1000	5.60447	[PATO:0000001^OBO_REL:has_qualifier(PATO:0000460)^OBO_REL:inheres_in(ZFA:0000114)]
ZFIN:ZDB-GENE-070117-2508	chg	193	0.1185	268	0.203991	449	4.04573	594	7.0899	[PATO:0000001^OBO_REL:has_qualifier(PATO:0000460)^OBO_REL:inheres_in(ZFA:0000135)]
ZFIN:ZDB-GENE-040426-1947	chaf1b	194	0.118487	148	0.225941	25	5.77019	1	12.7338	[PATO:0001507^OBO_REL:ends_during(ZFS:0000033)^OBO_REL:has_qualifier(PATO:0000460)^OBO_REL:inheres_in(GO:0060041)^OBO_REL:starts_during(ZFS:0000033), PATO:0001507^OBO_REL:ends_during(ZFS:0000033)^OBO_REL:inheres_in(GO:0060041)^OBO_REL:starts_during(ZFS:0000033), PATO:0001507^OBO_REL:has_qualifier(PATO:0000460)^OBO_REL:inheres_in(GO:0060041), PATO:0001507^OBO_REL:inheres_in(GO:0060041)]
ZFIN:ZDB-GENE-030131-9837	rrp1	195	0.118358	115	0.235417	732	3.60624	>1000	5.60447	[PATO:0000001^OBO_REL:has_qualifier(PATO:0000460)^OBO_REL:inheres_in(ZFA:0000114)]
ZFIN:ZDB-GENE-070117-2188	mgt	196	0.118346	311	0.195279	445	4.05252	594	7.0899	[PATO:0000001^OBO_REL:has_qualifier(PATO:0000460)^OBO_REL:inheres_in(ZFA:0000135)]
ZFIN:ZDB-GENE-070117-564	unm to219	197	0.118141	247	0.208163	634	3.74693	594	7.0899	[PATO:0000001^OBO_REL:has_qualifier(PATO:0000460)^OBO_REL:inheres_in(ZFA:0000135)]
ZFIN:ZDB-GENE-040109-1	nol5a	198	0.117229	117	0.235165	724	3.61368	>1000	5.60447	[PATO:0000001^OBO_REL:has_qualifier(PATO:0000460)^OBO_REL:inheres_in(ZFA:0000114)]
ZFIN:ZDB-GENE-040426-1076	eif3g	199	0.117227	108	0.237778	702	3.64994	>1000	5.60447	[PATO:0000001^OBO_REL:has_qualifier(PATO:0000460)^OBO_REL:inheres_in(ZFA:0000114)]
ZFIN:ZDB-GENE-070117-2490	bot	200	0.116743	163	0.221973	686	3.66192	321	7.48583	[PATO:0000001^OBO_REL:has_qualifier(PATO:0000460)^OBO_REL:inheres_in(ZFA:0001161)]
ZFIN:ZDB-GENE-070117-609	unm m446	201	0.116311	292	0.199125	571	3.90473	252	7.68936	[PATO:0000060^OBO_REL:inheres_in(UBERON:CL_0000148-FMA_70545-XAO_0001014-ZFA_0009091), PATO:0000140^OBO_REL:inheres_in(UBERON:CL_0000148-FMA_70545-XAO_0001014-ZFA_0009091)]
ZFIN:ZDB-GENE-070117-2206	mik	202	0.11631	332	0.190583	560	3.92446	594	7.0899	[PATO:0000001^OBO_REL:has_qualifier(PATO:0000460)^OBO_REL:inheres_in(ZFA:0000135)]
ZFIN:ZDB-GENE-070117-2169	lev	202	0.11631	332	0.190583	560	3.92446	594	7.0899	[PATO:0000001^OBO_REL:has_qualifier(PATO:0000460)^OBO_REL:inheres_in(ZFA:0000135)]
ZFIN:ZDB-GENE-070117-1605	unm dtbi3	202	0.11631	332	0.190583	562	3.92446	594	7.0899	[PATO:0000001^OBO_REL:has_qualifier(PATO:0000460)^OBO_REL:inheres_in(ZFA:0000135)]
ZFIN:ZDB-GENE-070117-426	unm tc248b	205	0.116211	267	0.204255	731	3.60625	594	7.0899	[PATO:0000001^OBO_REL:has_qualifier(PATO:0000460)^OBO_REL:inheres_in(ZFA:0000135)]
ZFIN:ZDB-GENE-070117-2079	aoi	206	0.115402	197	0.220588	587	3.84874	698	6.60447	[PATO:0000647^OBO_REL:has_qualifier(PATO:0000460)^OBO_REL:inheres_in(ZFA:0000008), PATO:0000647^OBO_REL:inheres_in(UBERON:FBbt_00003624-FBbt_00005095-FMA_50801-MA_0000168-MIAA_0000098-MIAA_0000341-WBbt_0005440-XAO_0000010-ZFA_0000008), PATO:0000647^OBO_REL:inheres_in(ZFA:0000008)]
ZFIN:ZDB-GENE-070306-7	unm b984	207	0.11521	302	0.196721	50	5.36955	21	11.1488	[PATO:0002008]
ZFIN:ZDB-GENE-030131-2085	rpl14	208	0.114879	131	0.230937	910	3.4468	698	6.60447	[PATO:0000647^OBO_REL:has_qualifier(PATO:0000460)^OBO_REL:inheres_in(ZFA:0000008), PATO:0000647^OBO_REL:inheres_in(UBERON:FBbt_00003624-FBbt_00005095-FMA_50801-MA_0000168-MIAA_0000098-MIAA_0000341-WBbt_0005440-XAO_0000010-ZFA_0000008), PATO:0000647^OBO_REL:inheres_in(ZFA:0000008)]
ZFIN:ZDB-GENE-990415-25	rrm2	209	0.114816	196	0.220751	807	3.52663	698	6.60447	[PATO:0000647^OBO_REL:has_qualifier(PATO:0000460)^OBO_REL:inheres_in(ZFA:0000008), PATO:0000647^OBO_REL:inheres_in(UBERON:FBbt_00003624-FBbt_00005095-FMA_50801-MA_0000168-MIAA_0000098-MIAA_0000341-WBbt_0005440-XAO_0000010-ZFA_0000008), PATO:0000647^OBO_REL:inheres_in(ZFA:0000008)]
ZFIN:ZDB-GENE-070117-2284	pro	210	0.114654	317	0.19469	631	3.75663	594	7.0899	[PATO:0000001^OBO_REL:has_qualifier(PATO:0000460)^OBO_REL:inheres_in(ZFA:0000135)]
ZFIN:ZDB-GENE-070117-2087	git	210	0.114654	317	0.19469	631	3.75663	594	7.0899	[PATO:0000001^OBO_REL:has_qualifier(PATO:0000460)^OBO_REL:inheres_in(ZFA:0000135)]
ZFIN:ZDB-GENE-070613-1	plxna3	212	0.114599	285	0.19962	22	5.82955	1	12.7338	[PATO:0001507^OBO_REL:ends_during(ZFS:0000033)^OBO_REL:has_qualifier(PATO:0000460)^OBO_REL:inheres_in(GO:0008045)^OBO_REL:starts_during(ZFS:0000033), PATO:0001507^OBO_REL:ends_during(ZFS:0000033)^OBO_REL:inheres_in(GO:0008045)^OBO_REL:starts_during(ZFS:0000033)]
ZFIN:ZDB-GENE-070117-87	kno	213	0.114456	269	0.203863	376	4.17824	321	7.48583	[PATO:0000001^OBO_REL:has_qualifier(PATO:0000460)^OBO_REL:inheres_in(ZFA:0001161)]
ZFIN:ZDB-GENE-070117-742	cfy	214	0.113515	265	0.204741	730	3.60803	57	9.64629	[PATO:0000001^OBO_REL:has_qualifier(PATO:0000460)^OBO_REL:inheres_in(ZFA:0000022), PATO:0000001^OBO_REL:inheres_in(ZFA:0000022)]
ZFIN:ZDB-GENE-070117-2207	mlk	215	0.113506	157	0.222453	618	3.78684	>1000	6.1044	[PATO:0000001^OBO_REL:has_qualifier(PATO:0000460)^OBO_REL:inheres_in(ZFA:0000282), PATO:0000001^OBO_REL:inheres_in(ZFA:0000282)]
ZFIN:ZDB-GENE-020419-27	mcm7	216	0.113244	206	0.219149	808	3.52663	698	6.60447	[PATO:0000647^OBO_REL:has_qualifier(PATO:0000460)^OBO_REL:inheres_in(ZFA:0000008), PATO:0000647^OBO_REL:inheres_in(UBERON:FBbt_00003624-FBbt_00005095-FMA_50801-MA_0000168-MIAA_0000098-MIAA_0000341-WBbt_0005440-XAO_0000010-ZFA_0000008), PATO:0000647^OBO_REL:inheres_in(ZFA:0000008)]
ZFIN:ZDB-GENE-070117-2148	kas	217	0.112964	187	0.221007	736	3.59913	>1000	5.7394	[PATO:0000718^OBO_REL:has_qualifier(PATO:0000460)^OBO_REL:inheres_in(ZFA:0001094), PATO:0000718^OBO_REL:inheres_in(ZFA:0001094)]
ZFIN:ZDB-GENE-070117-2497	bru	218	0.112858	210	0.217391	517	3.96442	479	7.3762	[PATO:0000468^OBO_REL:has_qualifier(PATO:0000460)^OBO_REL:inheres_in(GO:0050881)]
ZFIN:ZDB-GENE-030131-6378	heatr1	219	0.11269	150	0.225053	817	3.51571	698	6.60447	[PATO:0000647^OBO_REL:has_qualifier(PATO:0000460)^OBO_REL:inheres_in(ZFA:0000008), PATO:0000647^OBO_REL:inheres_in(UBERON:FBbt_00003624-FBbt_00005095-FMA_50801-MA_0000168-MIAA_0000098-MIAA_0000341-WBbt_0005440-XAO_0000010-ZFA_0000008), PATO:0000647^OBO_REL:inheres_in(ZFA:0000008)]
ZFIN:ZDB-GENE-040426-811	rpsa	219	0.11269	150	0.225053	910	3.4468	698	6.60447	[PATO:0000647^OBO_REL:has_qualifier(PATO:0000460)^OBO_REL:inheres_in(ZFA:0000008), PATO:0000647^OBO_REL:inheres_in(UBERON:FBbt_00003624-FBbt_00005095-FMA_50801-MA_0000168-MIAA_0000098-MIAA_0000341-WBbt_0005440-XAO_0000010-ZFA_0000008), PATO:0000647^OBO_REL:inheres_in(ZFA:0000008)]
ZFIN:ZDB-GENE-030131-8064	nkapl	219	0.11269	150	0.225053	910	3.4468	698	6.60447	[PATO:0000647^OBO_REL:has_qualifier(PATO:0000460)^OBO_REL:inheres_in(ZFA:0000008), PATO:0000647^OBO_REL:inheres_in(UBERON:FBbt_00003624-FBbt_00005095-FMA_50801-MA_0000168-MIAA_0000098-MIAA_0000341-WBbt_0005440-XAO_0000010-ZFA_0000008), PATO:0000647^OBO_REL:inheres_in(ZFA:0000008)]
ZFIN:ZDB-GENE-030131-574	ift88	220	0.11242	208	0.217923	92	4.96988	373	7.46697	[ZFS:0000029]
ZFIN:ZDB-GENE-040526-1	dzip1	221	0.112205	216	0.214953	91	4.9717	373	7.46697	[ZFS:0000029]
ZFIN:ZDB-GENE-070117-194	unm tg226	222	0.111534	242	0.20915	725	3.61355	698	6.60447	[PATO:0000647^OBO_REL:has_qualifier(PATO:0000460)^OBO_REL:inheres_in(ZFA:0000008), PATO:0000647^OBO_REL:inheres_in(UBERON:FBbt_00003624-FBbt_00005095-FMA_50801-MA_0000168-MIAA_0000098-MIAA_0000341-WBbt_0005440-XAO_0000010-ZFA_0000008), PATO:0000647^OBO_REL:inheres_in(ZFA:0000008)]
ZFIN:ZDB-GENE-070117-2172	lte	223	0.111208	225	0.211864	440	4.06915	>1000	6.1044	[PATO:0000001^OBO_REL:has_qualifier(PATO:0000460)^OBO_REL:inheres_in(ZFA:0000282), PATO:0000001^OBO_REL:inheres_in(ZFA:0000282)]
ZFIN:ZDB-GENE-990415-256	ndr1	224	0.110212	262	0.205247	20	6.02609	9	11.7338	[PATO:0001879, PATO:0001879^OBO_REL:inheres_in(UBERON:FMA_85522-MIAA_0000068-XAO_0000058-ZFA_0000155)]
ZFIN:ZDB-GENE-070117-2107	ham	225	0.109517	312	0.195219	341	4.2787	171	7.97887	[ZFA:0000473]
ZFIN:ZDB-GENE-070117-2460	wsh	226	0.10951	274	0.202532	385	4.15732	252	7.68936	[PATO:0000060^OBO_REL:inheres_in(UBERON:CL_0000148-FMA_70545-XAO_0001014-ZFA_0009091), PATO:0000140^OBO_REL:inheres_in(UBERON:CL_0000148-FMA_70545-XAO_0001014-ZFA_0009091)]
ZFIN:ZDB-GENE-070117-2111	hen	227	0.109197	250	0.20751	428	4.10152	321	7.48583	[PATO:0000001^OBO_REL:has_qualifier(PATO:0000460)^OBO_REL:inheres_in(ZFA:0001161)]
ZFIN:ZDB-GENE-021115-7	plk1	228	0.108742	199	0.219731	>1000	3.3247	698	6.60447	[PATO:0000647^OBO_REL:has_qualifier(PATO:0000460)^OBO_REL:inheres_in(ZFA:0000008), PATO:0000647^OBO_REL:inheres_in(UBERON:FBbt_00003624-FBbt_00005095-FMA_50801-MA_0000168-MIAA_0000098-MIAA_0000341-WBbt_0005440-XAO_0000010-ZFA_0000008), PATO:0000647^OBO_REL:inheres_in(ZFA:0000008)]
ZFIN:ZDB-GENE-020419-36	baf53a	228	0.108742	199	0.219731	>1000	3.3247	698	6.60447	[PATO:0000647^OBO_REL:has_qualifier(PATO:0000460)^OBO_REL:inheres_in(ZFA:0000008), PATO:0000647^OBO_REL:inheres_in(UBERON:FBbt_00003624-FBbt_00005095-FMA_50801-MA_0000168-MIAA_0000098-MIAA_0000341-WBbt_0005440-XAO_0000010-ZFA_0000008), PATO:0000647^OBO_REL:inheres_in(ZFA:0000008)]
ZFIN:ZDB-GENE-020419-31	ncbp2	228	0.108742	199	0.219731	>1000	3.3247	698	6.60447	[PATO:0000647^OBO_REL:has_qualifier(PATO:0000460)^OBO_REL:inheres_in(ZFA:0000008), PATO:0000647^OBO_REL:inheres_in(UBERON:FBbt_00003624-FBbt_00005095-FMA_50801-MA_0000168-MIAA_0000098-MIAA_0000341-WBbt_0005440-XAO_0000010-ZFA_0000008), PATO:0000647^OBO_REL:inheres_in(ZFA:0000008)]
ZFIN:ZDB-GENE-020419-21	smc4	228	0.108742	199	0.219731	>1000	3.3247	698	6.60447	[PATO:0000647^OBO_REL:has_qualifier(PATO:0000460)^OBO_REL:inheres_in(ZFA:0000008), PATO:0000647^OBO_REL:inheres_in(UBERON:FBbt_00003624-FBbt_00005095-FMA_50801-MA_0000168-MIAA_0000098-MIAA_0000341-WBbt_0005440-XAO_0000010-ZFA_0000008), PATO:0000647^OBO_REL:inheres_in(ZFA:0000008)]
ZFIN:ZDB-GENE-020419-13	ars2	228	0.108742	199	0.219731	>1000	3.3247	698	6.60447	[PATO:0000647^OBO_REL:has_qualifier(PATO:0000460)^OBO_REL:inheres_in(ZFA:0000008), PATO:0000647^OBO_REL:inheres_in(UBERON:FBbt_00003624-FBbt_00005095-FMA_50801-MA_0000168-MIAA_0000098-MIAA_0000341-WBbt_0005440-XAO_0000010-ZFA_0000008), PATO:0000647^OBO_REL:inheres_in(ZFA:0000008)]
ZFIN:ZDB-GENE-030131-9184	rps3a	235	0.108738	204	0.219512	965	3.41918	698	6.60447	[PATO:0000647^OBO_REL:has_qualifier(PATO:0000460)^OBO_REL:inheres_in(ZFA:0000008), PATO:0000647^OBO_REL:inheres_in(UBERON:FBbt_00003624-FBbt_00005095-FMA_50801-MA_0000168-MIAA_0000098-MIAA_0000341-WBbt_0005440-XAO_0000010-ZFA_0000008), PATO:0000647^OBO_REL:inheres_in(ZFA:0000008)]
ZFIN:ZDB-GENE-070117-2159	lnd	236	0.108653	327	0.192719	633	3.74853	252	7.68936	[PATO:0000060^OBO_REL:inheres_in(UBERON:CL_0000148-FMA_70545-XAO_0001014-ZFA_0009091), PATO:0000140^OBO_REL:inheres_in(UBERON:CL_0000148-FMA_70545-XAO_0001014-ZFA_0009091)]
ZFIN:ZDB-GENE-070117-13	glw	237	0.108432	339	0.19	84	4.99905	30	10.9264	[PATO:0000621^OBO_REL:inheres_in(UBERON:CL_0000148-FMA_70545-XAO_0001014-ZFA_0009091), PATO:0000628^OBO_REL:inheres_in(UBERON:CL_0000148-FMA_70545-XAO_0001014-ZFA_0009091)]
ZFIN:ZDB-GENE-990603-9	smad5	238	0.108269	257	0.206723	26	5.74243	16	11.4118	[PATO:0000001^OBO_REL:ends_during(ZFS:0000033)^OBO_REL:has_qualifier(PATO:0000460)^OBO_REL:inheres_in(ZFA:0001094)^OBO_REL:starts_during(ZFS:0000033), PATO:0000001^OBO_REL:ends_during(ZFS:0000033)^OBO_REL:inheres_in(ZFA:0001094)^OBO_REL:starts_during(ZFS:0000033), PATO:0000051^OBO_REL:ends_during(ZFS:0000033)^OBO_REL:has_qualifier(PATO:0000460)^OBO_REL:inheres_in(ZFA:0001094)^OBO_REL:starts_durin…
ZFIN:ZDB-GENE-021115-2	trpm7	239	0.108238	213	0.216458	135	4.6996	252	7.68936	[PATO:0000060^OBO_REL:inheres_in(UBERON:CL_0000148-FMA_70545-XAO_0001014-ZFA_0009091), PATO:0000140^OBO_REL:inheres_in(UBERON:CL_0000148-FMA_70545-XAO_0001014-ZFA_0009091)]
ZFIN:ZDB-GENE-070117-531	unm m204	240	0.108019	271	0.203463	755	3.58363	252	7.68936	[PATO:0000060^OBO_REL:inheres_in(UBERON:CL_0000148-FMA_70545-XAO_0001014-ZFA_0009091), PATO:0000140^OBO_REL:inheres_in(UBERON:CL_0000148-FMA_70545-XAO_0001014-ZFA_0009091)]
ZFIN:ZDB-GENE-040426-764	nol10	241	0.107839	155	0.223382	943	3.42776	>1000	5.60447	[PATO:0000001^OBO_REL:has_qualifier(PATO:0000460)^OBO_REL:inheres_in(ZFA:0000114)]
ZFIN:ZDB-GENE-070117-636	unm m668	242	0.107812	262	0.205298	729	3.60871	199	7.75648	[PATO:0000587^OBO_REL:has_qualifier(PATO:0000460)^OBO_REL:inheres_in(ZFA:0000108), PATO:0000587^OBO_REL:inheres_in(UBERON:MIAA_0000087-XAO_0000002-ZFA_0000108), PATO:0000587^OBO_REL:inheres_in(ZFA:0000108)]
ZFIN:ZDB-GENE-020418-2	sec61al1	243	0.107794	218	0.213725	657	3.71406	>1000	6.1044	[PATO:0000001^OBO_REL:has_qualifier(PATO:0000460)^OBO_REL:inheres_in(ZFA:0000282), PATO:0000001^OBO_REL:inheres_in(ZFA:0000282)]
ZFIN:ZDB-GENE-070117-422	unm m621	244	0.107609	270	0.203501	839	3.49591	252	7.68936	[PATO:0000060^OBO_REL:inheres_in(UBERON:CL_0000148-FMA_70545-XAO_0001014-ZFA_0009091), PATO:0000140^OBO_REL:inheres_in(UBERON:CL_0000148-FMA_70545-XAO_0001014-ZFA_0009091)]
ZFIN:ZDB-GENE-020426-1	kif11	245	0.107246	252	0.207343	834	3.49907	698	6.60447	[PATO:0000647^OBO_REL:has_qualifier(PATO:0000460)^OBO_REL:inheres_in(ZFA:0000008), PATO:0000647^OBO_REL:inheres_in(UBERON:FBbt_00003624-FBbt_00005095-FMA_50801-MA_0000168-MIAA_0000098-MIAA_0000341-WBbt_0005440-XAO_0000010-ZFA_0000008), PATO:0000647^OBO_REL:inheres_in(ZFA:0000008)]
ZFIN:ZDB-GENE-070117-563	unm m272	246	0.107121	284	0.200441	586	3.85365	199	7.75648	[PATO:0000587^OBO_REL:has_qualifier(PATO:0000460)^OBO_REL:inheres_in(ZFA:0000108), PATO:0000587^OBO_REL:inheres_in(UBERON:MIAA_0000087-XAO_0000002-ZFA_0000108), PATO:0000587^OBO_REL:inheres_in(ZFA:0000108)]
ZFIN:ZDB-GENE-030131-4027	fbxo5	247	0.106609	251	0.207506	924	3.43372	698	6.60447	[PATO:0000647^OBO_REL:has_qualifier(PATO:0000460)^OBO_REL:inheres_in(ZFA:0000008), PATO:0000647^OBO_REL:inheres_in(UBERON:FBbt_00003624-FBbt_00005095-FMA_50801-MA_0000168-MIAA_0000098-MIAA_0000341-WBbt_0005440-XAO_0000010-ZFA_0000008), PATO:0000647^OBO_REL:inheres_in(ZFA:0000008)]
ZFIN:ZDB-GENE-040824-2	clasp1	248	0.106472	329	0.192053	564	3.91979	565	7.14879	[PATO:0000001^OBO_REL:has_qualifier(PATO:0000460)^OBO_REL:inheres_in(ZFA:0000155)]
ZFIN:ZDB-GENE-030131-6989	ebna1bp2l	249	0.106419	220	0.213187	678	3.67789	>1000	5.5891	[PATO:0000052^OBO_REL:has_qualifier(PATO:0000460)^OBO_REL:inheres_in(ZFA:0001094), PATO:0000052^OBO_REL:inheres_in(ZFA:0001094)]
ZFIN:ZDB-GENE-040513-7	cdh23	250	0.106408	252	0.207243	253	4.53241	678	6.88827	[PATO:0001507]
ZFIN:ZDB-GENE-070117-2263	pup	251	0.106398	288	0.19917	309	4.36373	252	7.68936	[PATO:0000060^OBO_REL:inheres_in(UBERON:CL_0000148-FMA_70545-XAO_0001014-ZFA_0009091), PATO:0000140^OBO_REL:inheres_in(UBERON:CL_0000148-FMA_70545-XAO_0001014-ZFA_0009091)]
ZFIN:ZDB-GENE-000426-1	fn1	252	0.106255	338	0.190171	451	4.04412	103	8.60447	[PATO:0000051^OBO_REL:has_qualifier(PATO:0000460)^OBO_REL:inheres_in(ZFA:0000155)]
ZFIN:ZDB-GENE-030421-3	plcg1	253	0.106173	198	0.220524	913	3.44348	>1000	5.60447	[PATO:0000001^OBO_REL:has_qualifier(PATO:0000460)^OBO_REL:inheres_in(ZFA:0000114)]
ZFIN:ZDB-GENE-990415-206	pes	254	0.106048	241	0.209503	868	3.47436	199	7.75648	[PATO:0000587^OBO_REL:has_qualifier(PATO:0000460)^OBO_REL:inheres_in(ZFA:0000108), PATO:0000587^OBO_REL:inheres_in(UBERON:MIAA_0000087-XAO_0000002-ZFA_0000108), PATO:0000587^OBO_REL:inheres_in(ZFA:0000108)]
ZFIN:ZDB-GENE-070117-2049	fad	255	0.105921	224	0.211878	67	5.17401	77	9.34144	[PATO:0000638]
ZFIN:ZDB-GENE-070117-2388	blc	256	0.105829	336	0.190381	518	3.95692	252	7.68936	[PATO:0000060^OBO_REL:inheres_in(UBERON:CL_0000148-FMA_70545-XAO_0001014-ZFA_0009091), PATO:0000140^OBO_REL:inheres_in(UBERON:CL_0000148-FMA_70545-XAO_0001014-ZFA_0009091)]
ZFIN:ZDB-GENE-070117-71	cnc	257	0.105611	210	0.217391	847	3.48896	>1000	6.1044	[PATO:0000001^OBO_REL:has_qualifier(PATO:0000460)^OBO_REL:inheres_in(ZFA:0000282), PATO:0000001^OBO_REL:inheres_in(ZFA:0000282)]
ZFIN:ZDB-GENE-070117-673	itf	258	0.105604	281	0.201299	891	3.45645	252	7.68936	[PATO:0000060^OBO_REL:inheres_in(UBERON:CL_0000148-FMA_70545-XAO_0001014-ZFA_0009091), PATO:0000140^OBO_REL:inheres_in(UBERON:CL_0000148-FMA_70545-XAO_0001014-ZFA_0009091)]
ZFIN:ZDB-GENE-020919-3	unc45b	259	0.105601	238	0.210616	28	5.69099	34	10.4118	[GO:0055002]
ZFIN:ZDB-GENE-070117-2210	miz	260	0.105522	222	0.212446	712	3.62593	>1000	6.1044	[PATO:0000001^OBO_REL:has_qualifier(PATO:0000460)^OBO_REL:inheres_in(ZFA:0000282), PATO:0000001^OBO_REL:inheres_in(ZFA:0000282)]
ZFIN:ZDB-GENE-040426-1333	surf6l	261	0.1054	234	0.211538	965	3.41918	698	6.60447	[PATO:0000647^OBO_REL:has_qualifier(PATO:0000460)^OBO_REL:inheres_in(ZFA:0000008), PATO:0000647^OBO_REL:inheres_in(UBERON:FBbt_00003624-FBbt_00005095-FMA_50801-MA_0000168-MIAA_0000098-MIAA_0000341-WBbt_0005440-XAO_0000010-ZFA_0000008), PATO:0000647^OBO_REL:inheres_in(ZFA:0000008)]
ZFIN:ZDB-GENE-030131-9864	mybbp1a	261	0.1054	234	0.211538	965	3.41918	698	6.60447	[PATO:0000647^OBO_REL:has_qualifier(PATO:0000460)^OBO_REL:inheres_in(ZFA:0000008), PATO:0000647^OBO_REL:inheres_in(UBERON:FBbt_00003624-FBbt_00005095-FMA_50801-MA_0000168-MIAA_0000098-MIAA_0000341-WBbt_0005440-XAO_0000010-ZFA_0000008), PATO:0000647^OBO_REL:inheres_in(ZFA:0000008)]
ZFIN:ZDB-GENE-040930-4	polr1d	263	0.105365	227	0.211663	>1000	3.3247	698	6.60447	[PATO:0000647^OBO_REL:has_qualifier(PATO:0000460)^OBO_REL:inheres_in(ZFA:0000008), PATO:0000647^OBO_REL:inheres_in(UBERON:FBbt_00003624-FBbt_00005095-FMA_50801-MA_0000168-MIAA_0000098-MIAA_0000341-WBbt_0005440-XAO_0000010-ZFA_0000008), PATO:0000647^OBO_REL:inheres_in(ZFA:0000008)]
ZFIN:ZDB-GENE-040715-1	mcm3ap	263	0.105365	227	0.211663	>1000	3.3247	698	6.60447	[PATO:0000647^OBO_REL:has_qualifier(PATO:0000460)^OBO_REL:inheres_in(ZFA:0000008), PATO:0000647^OBO_REL:inheres_in(UBERON:FBbt_00003624-FBbt_00005095-FMA_50801-MA_0000168-MIAA_0000098-MIAA_0000341-WBbt_0005440-XAO_0000010-ZFA_0000008), PATO:0000647^OBO_REL:inheres_in(ZFA:0000008)]
ZFIN:ZDB-GENE-040426-940	cdc37	263	0.105365	227	0.211663	>1000	3.3247	698	6.60447	[PATO:0000647^OBO_REL:has_qualifier(PATO:0000460)^OBO_REL:inheres_in(ZFA:0000008), PATO:0000647^OBO_REL:inheres_in(UBERON:FBbt_00003624-FBbt_00005095-FMA_50801-MA_0000168-MIAA_0000098-MIAA_0000341-WBbt_0005440-XAO_0000010-ZFA_0000008), PATO:0000647^OBO_REL:inheres_in(ZFA:0000008)]
ZFIN:ZDB-GENE-040426-2764	mizf	263	0.105365	227	0.211663	>1000	3.3247	698	6.60447	[PATO:0000647^OBO_REL:has_qualifier(PATO:0000460)^OBO_REL:inheres_in(ZFA:0000008), PATO:0000647^OBO_REL:inheres_in(UBERON:FBbt_00003624-FBbt_00005095-FMA_50801-MA_0000168-MIAA_0000098-MIAA_0000341-WBbt_0005440-XAO_0000010-ZFA_0000008), PATO:0000647^OBO_REL:inheres_in(ZFA:0000008)]
ZFIN:ZDB-GENE-030131-9878	noc3l	263	0.105365	227	0.211663	>1000	3.3247	698	6.60447	[PATO:0000647^OBO_REL:has_qualifier(PATO:0000460)^OBO_REL:inheres_in(ZFA:0000008), PATO:0000647^OBO_REL:inheres_in(UBERON:FBbt_00003624-FBbt_00005095-FMA_50801-MA_0000168-MIAA_0000098-MIAA_0000341-WBbt_0005440-XAO_0000010-ZFA_0000008), PATO:0000647^OBO_REL:inheres_in(ZFA:0000008)]
ZFIN:ZDB-GENE-030131-8442	eif3d	263	0.105365	227	0.211663	>1000	3.3247	698	6.60447	[PATO:0000647^OBO_REL:has_qualifier(PATO:0000460)^OBO_REL:inheres_in(ZFA:0000008), PATO:0000647^OBO_REL:inheres_in(UBERON:FBbt_00003624-FBbt_00005095-FMA_50801-MA_0000168-MIAA_0000098-MIAA_0000341-WBbt_0005440-XAO_0000010-ZFA_0000008), PATO:0000647^OBO_REL:inheres_in(ZFA:0000008)]
ZFIN:ZDB-GENE-030131-3197	zmat2	263	0.105365	227	0.211663	>1000	3.3247	698	6.60447	[PATO:0000647^OBO_REL:has_qualifier(PATO:0000460)^OBO_REL:inheres_in(ZFA:0000008), PATO:0000647^OBO_REL:inheres_in(UBERON:FBbt_00003624-FBbt_00005095-FMA_50801-MA_0000168-MIAA_0000098-MIAA_0000341-WBbt_0005440-XAO_0000010-ZFA_0000008), PATO:0000647^OBO_REL:inheres_in(ZFA:0000008)]
ZFIN:ZDB-GENE-040728-1	mgc45866l	270	0.105287	258	0.206383	924	3.43372	698	6.60447	[PATO:0000647^OBO_REL:has_qualifier(PATO:0000460)^OBO_REL:inheres_in(ZFA:0000008), PATO:0000647^OBO_REL:inheres_in(UBERON:FBbt_00003624-FBbt_00005095-FMA_50801-MA_0000168-MIAA_0000098-MIAA_0000341-WBbt_0005440-XAO_0000010-ZFA_0000008), PATO:0000647^OBO_REL:inheres_in(ZFA:0000008)]
ZFIN:ZDB-GENE-040715-8	nup205	270	0.105287	258	0.206383	926	3.43372	698	6.60447	[PATO:0000647^OBO_REL:has_qualifier(PATO:0000460)^OBO_REL:inheres_in(ZFA:0000008), PATO:0000647^OBO_REL:inheres_in(UBERON:FBbt_00003624-FBbt_00005095-FMA_50801-MA_0000168-MIAA_0000098-MIAA_0000341-WBbt_0005440-XAO_0000010-ZFA_0000008), PATO:0000647^OBO_REL:inheres_in(ZFA:0000008)]
ZFIN:ZDB-GENE-980526-137	chrna1	271	0.105056	275	0.202422	143	4.65692	171	7.97887	[ZFA:0000473]
ZFIN:ZDB-GENE-980526-253	mef2ca	272	0.104833	426	0.180812	96	4.93575	32	10.7338	[PATO:0000001^OBO_REL:ends_during(ZFS:0000029)^OBO_REL:has_qualifier(PATO:0000460)^OBO_REL:inheres_in(ZFA:0009116)^OBO_REL:starts_during(ZFS:0000029)]
ZFIN:ZDB-GENE-070117-2240	ott	273	0.104588	219	0.213656	878	3.46402	>1000	5.7394	[PATO:0000718^OBO_REL:has_qualifier(PATO:0000460)^OBO_REL:inheres_in(ZFA:0001094), PATO:0000718^OBO_REL:inheres_in(ZFA:0001094)]
ZFIN:ZDB-GENE-011212-6	tfap2a	274	0.104222	209	0.217441	43	5.4981	115	8.34144	[PATO:0000001^inheres_in_part_of(UBERON:FMA_7647-MA_0000216-MIAA_0000183-XAO_0000020-ZFA_0000075)]
ZFIN:ZDB-GENE-040929-1	loc157570	275	0.103424	222	0.212446	835	3.49754	>1000	5.5891	[PATO:0000052^OBO_REL:has_qualifier(PATO:0000460)^OBO_REL:inheres_in(ZFA:0001094), PATO:0000052^OBO_REL:inheres_in(ZFA:0001094)]
ZFIN:ZDB-GENE-031125-3	rbm19	276	0.10297	236	0.211078	119	4.78359	526	7.29081	[ZFS:0000035]
ZFIN:ZDB-GENE-070117-398	unm m708	277	0.102146	277	0.201717	658	3.71352	321	7.48583	[PATO:0000001^OBO_REL:has_qualifier(PATO:0000460)^OBO_REL:inheres_in(ZFA:0001161)]
ZFIN:ZDB-GENE-070117-601	unm tm83c	278	0.101944	269	0.203863	769	3.57064	698	6.60447	[PATO:0000647^OBO_REL:has_qualifier(PATO:0000460)^OBO_REL:inheres_in(ZFA:0000008), PATO:0000647^OBO_REL:inheres_in(UBERON:FBbt_00003624-FBbt_00005095-FMA_50801-MA_0000168-MIAA_0000098-MIAA_0000341-WBbt_0005440-XAO_0000010-ZFA_0000008), PATO:0000647^OBO_REL:inheres_in(ZFA:0000008)]
ZFIN:ZDB-GENE-070117-2012	dad	279	0.101808	373	0.185859	380	4.17162	321	7.48583	[PATO:0000001^OBO_REL:has_qualifier(PATO:0000460)^OBO_REL:inheres_in(ZFA:0001161)]
ZFIN:ZDB-GENE-070117-2321	bil	280	0.101588	266	0.204545	749	3.58637	594	7.0899	[PATO:0000060^OBO_REL:has_qualifier(PATO:0000460)^OBO_REL:inheres_in(ZFA:0009090), PATO:0000060^OBO_REL:inheres_in(UBERON:CL_0000147-MIAA_0000159-XAO_0003014-ZFA_0009090), PATO:0000060^OBO_REL:inheres_in(ZFA:0009090)]
ZFIN:ZDB-GENE-990415-8	pax2a	281	0.101416	147	0.226058	64	5.20876	77	9.34144	[PATO:0000638]
ZFIN:ZDB-GENE-040426-2701	rps11	282	0.101401	244	0.208333	835	3.49754	>1000	5.5891	[PATO:0000052^OBO_REL:has_qualifier(PATO:0000460)^OBO_REL:inheres_in(ZFA:0001094), PATO:0000052^OBO_REL:inheres_in(ZFA:0001094)]
ZFIN:ZDB-GENE-030131-8093	utp11l	282	0.101401	244	0.208333	835	3.49754	>1000	5.5891	[PATO:0000052^OBO_REL:has_qualifier(PATO:0000460)^OBO_REL:inheres_in(ZFA:0001094), PATO:0000052^OBO_REL:inheres_in(ZFA:0001094)]
ZFIN:ZDB-GENE-030131-5297	rpl12	282	0.101401	244	0.208333	835	3.49754	>1000	5.5891	[PATO:0000052^OBO_REL:has_qualifier(PATO:0000460)^OBO_REL:inheres_in(ZFA:0001094), PATO:0000052^OBO_REL:inheres_in(ZFA:0001094)]
ZFIN:ZDB-GENE-070117-2346	ser	286	0.101164	260	0.205945	734	3.60187	>1000	5.7394	[PATO:0000718^OBO_REL:has_qualifier(PATO:0000460)^OBO_REL:inheres_in(ZFA:0001094), PATO:0000718^OBO_REL:inheres_in(ZFA:0001094)]
ZFIN:ZDB-GENE-070117-2032	alb	287	0.101028	156	0.222772	150	4.6322	594	7.0899	[ZFS:0000033]
ZFIN:ZDB-GENE-980526-143	foxd3	288	0.100998	255	0.207182	29	5.68358	21	11.1488	[PATO:0000060^OBO_REL:ends_during(ZFS:0000035)^OBO_REL:has_qualifier(PATO:0000460)^OBO_REL:inheres_in(ZFA:0009091)^OBO_REL:starts_during(ZFS:0000035), PATO:0000060^OBO_REL:ends_during(ZFS:0000035)^OBO_REL:inheres_in(ZFA:0009091)^OBO_REL:starts_during(ZFS:0000035)]
ZFIN:ZDB-GENE-070117-2442	tur	289	0.100459	358	0.1875	160	4.59395	171	7.97887	[ZFA:0000473]
ZFIN:ZDB-GENE-030131-9818	silva	290	0.100361	363	0.186551	679	3.67193	252	7.68936	[PATO:0000060^OBO_REL:inheres_in(UBERON:CL_0000148-FMA_70545-XAO_0001014-ZFA_0009091), PATO:0000140^OBO_REL:inheres_in(UBERON:CL_0000148-FMA_70545-XAO_0001014-ZFA_0009091)]
ZFIN:ZDB-GENE-070117-2262	pgy	291	0.100347	448	0.175476	403	4.1449	199	7.75648	[PATO:0000587^OBO_REL:has_qualifier(PATO:0000460)^OBO_REL:inheres_in(ZFA:0000108), PATO:0000587^OBO_REL:inheres_in(UBERON:MIAA_0000087-XAO_0000002-ZFA_0000108), PATO:0000587^OBO_REL:inheres_in(ZFA:0000108)]
ZFIN:ZDB-GENE-070117-542	unm tc234e	292	0.100141	286	0.199557	907	3.45052	698	6.60447	[PATO:0000647^OBO_REL:has_qualifier(PATO:0000460)^OBO_REL:inheres_in(ZFA:0000008), PATO:0000647^OBO_REL:inheres_in(UBERON:FBbt_00003624-FBbt_00005095-FMA_50801-MA_0000168-MIAA_0000098-MIAA_0000341-WBbt_0005440-XAO_0000010-ZFA_0000008), PATO:0000647^OBO_REL:inheres_in(ZFA:0000008)]
ZFIN:ZDB-GENE-070117-490	unm tq262a	293	0.099899	248	0.207877	796	3.54763	>1000	5.42087	[PATO:0000001^OBO_REL:has_qualifier(PATO:0000460)^OBO_REL:inheres_in(ZFA:0000396)]
ZFIN:ZDB-GENE-070117-215	unm tl17a	294	0.0996166	278	0.201681	>1000	3.32766	>1000	6.05428	[PATO:0001241^OBO_REL:inheres_in(UBERON:CL_0000148-FMA_70545-XAO_0001014-ZFA_0009091)]
ZFIN:ZDB-GENE-070117-2463	web	295	0.0994284	237	0.210762	>1000	3.26928	>1000	5.7394	[PATO:0000718^OBO_REL:has_qualifier(PATO:0000460)^OBO_REL:inheres_in(ZFA:0001094), PATO:0000718^OBO_REL:inheres_in(ZFA:0001094)]
ZFIN:ZDB-GENE-990415-198	oep	296	0.0992211	158	0.222222	37	5.55004	57	9.64629	[PATO:0000001^OBO_REL:has_qualifier(PATO:0000460)^OBO_REL:inheres_in(ZFA:0000022), PATO:0000001^OBO_REL:inheres_in(ZFA:0000022)]
ZFIN:ZDB-GENE-030131-3238	pabpc1a	297	0.0990802	252	0.207343	898	3.45551	>1000	5.36307	[PATO:0000587^OBO_REL:has_qualifier(PATO:0000460)^OBO_REL:inheres_in(ZFA:0000107), PATO:0000587^OBO_REL:inheres_in(ZFA:0000107)]
ZFIN:ZDB-GENE-030131-5286	polr1a	298	0.098801	264	0.20524	903	3.45263	>1000	5.5891	[PATO:0000052^OBO_REL:has_qualifier(PATO:0000460)^OBO_REL:inheres_in(ZFA:0001094), PATO:0000052^OBO_REL:inheres_in(ZFA:0001094)]
ZFIN:ZDB-GENE-070117-2203	mia	299	0.0987178	297	0.197849	867	3.47811	698	6.60447	[PATO:0000647^OBO_REL:has_qualifier(PATO:0000460)^OBO_REL:inheres_in(ZFA:0000008), PATO:0000647^OBO_REL:inheres_in(UBERON:FBbt_00003624-FBbt_00005095-FMA_50801-MA_0000168-MIAA_0000098-MIAA_0000341-WBbt_0005440-XAO_0000010-ZFA_0000008), PATO:0000647^OBO_REL:inheres_in(ZFA:0000008)]
ZFIN:ZDB-GENE-030131-1723	flj12716l	300	0.0985755	294	0.198364	674	3.68128	199	7.75648	[PATO:0000587^OBO_REL:has_qualifier(PATO:0000460)^OBO_REL:inheres_in(ZFA:0000108), PATO:0000587^OBO_REL:inheres_in(UBERON:MIAA_0000087-XAO_0000002-ZFA_0000108), PATO:0000587^OBO_REL:inheres_in(ZFA:0000108)]
ZFIN:ZDB-GENE-070117-175	unm te374b	301	0.0983449	290	0.199143	718	3.6181	>1000	6.1044	[PATO:0000001^OBO_REL:has_qualifier(PATO:0000460)^OBO_REL:inheres_in(ZFA:0000282), PATO:0000001^OBO_REL:inheres_in(ZFA:0000282)]
ZFIN:ZDB-GENE-070117-2000	cob	302	0.0980878	301	0.19697	820	3.51003	698	6.60447	[PATO:0000647^OBO_REL:has_qualifier(PATO:0000460)^OBO_REL:inheres_in(ZFA:0000008), PATO:0000647^OBO_REL:inheres_in(UBERON:FBbt_00003624-FBbt_00005095-FMA_50801-MA_0000168-MIAA_0000098-MIAA_0000341-WBbt_0005440-XAO_0000010-ZFA_0000008), PATO:0000647^OBO_REL:inheres_in(ZFA:0000008)]
ZFIN:ZDB-GENE-040426-1960	atp6ap2	303	0.0976789	283	0.200811	777	3.55482	>1000	6.1044	[PATO:0000001^OBO_REL:has_qualifier(PATO:0000460)^OBO_REL:inheres_in(ZFA:0000282), PATO:0000001^OBO_REL:inheres_in(ZFA:0000282)]
ZFIN:ZDB-GENE-070117-78	sff	304	0.0976743	239	0.210417	872	3.47335	>1000	5.36307	[PATO:0000587^OBO_REL:has_qualifier(PATO:0000460)^OBO_REL:inheres_in(ZFA:0000107), PATO:0000587^OBO_REL:inheres_in(ZFA:0000107)]
ZFIN:ZDB-GENE-070117-329	unm m287	305	0.0971912	304	0.196035	>1000	3.37184	>1000	6.1044	[PATO:0000001^OBO_REL:has_qualifier(PATO:0000460)^OBO_REL:inheres_in(ZFA:0000282), PATO:0000001^OBO_REL:inheres_in(ZFA:0000282)]
ZFIN:ZDB-GENE-070117-140	unm m572	306	0.0971264	510	0.163043	463	4.03702	199	7.75648	[PATO:0000587^OBO_REL:has_qualifier(PATO:0000460)^OBO_REL:inheres_in(ZFA:0000108), PATO:0000587^OBO_REL:inheres_in(UBERON:MIAA_0000087-XAO_0000002-ZFA_0000108), PATO:0000587^OBO_REL:inheres_in(ZFA:0000108)]
ZFIN:ZDB-GENE-070117-2052	anh	307	0.0969807	280	0.201327	624	3.77761	>1000	6.1044	[PATO:0000001^OBO_REL:has_qualifier(PATO:0000460)^OBO_REL:inheres_in(ZFA:0000282), PATO:0000001^OBO_REL:inheres_in(ZFA:0000282)]
ZFIN:ZDB-GENE-070117-2412	sbl	308	0.0967106	362	0.186667	648	3.72601	>1000	6.1044	[PATO:0000001^OBO_REL:has_qualifier(PATO:0000460)^OBO_REL:inheres_in(ZFA:0000282), PATO:0000001^OBO_REL:inheres_in(ZFA:0000282)]
ZFIN:ZDB-GENE-040825-1	rnf113a	309	0.0966111	273	0.203024	>1000	3.3165	>1000	5.60447	[PATO:0000001^OBO_REL:has_qualifier(PATO:0000460)^OBO_REL:inheres_in(ZFA:0000114)]
ZFIN:ZDB-GENE-030616-5	wdr75	310	0.0961469	291	0.199134	>1000	3.31109	698	6.60447	[PATO:0000647^OBO_REL:has_qualifier(PATO:0000460)^OBO_REL:inheres_in(ZFA:0000008), PATO:0000647^OBO_REL:inheres_in(UBERON:FBbt_00003624-FBbt_00005095-FMA_50801-MA_0000168-MIAA_0000098-MIAA_0000341-WBbt_0005440-XAO_0000010-ZFA_0000008), PATO:0000647^OBO_REL:inheres_in(ZFA:0000008)]
ZFIN:ZDB-GENE-070514-1	dry	311	0.0960822	298	0.197411	73	5.09918	16	11.4118	[GO:0060041]
ZFIN:ZDB-GENE-060718-1	rerea	312	0.0960366	221	0.213115	34	5.61167	16	11.4118	[GO:0060041]
ZFIN:ZDB-GENE-030131-6986	ncl	313	0.095922	260	0.205945	>1000	3.23842	>1000	5.60447	[PATO:0000001^OBO_REL:has_qualifier(PATO:0000460)^OBO_REL:inheres_in(ZFA:0000114)]
ZFIN:ZDB-GENE-030131-6778	rtf1	314	0.0953256	153	0.224417	74	5.08548	93	8.73376	[PATO:0000001^inheres_in_part_of(UBERON:FMA_85522-MIAA_0000068-XAO_0000058-ZFA_0000155)]
ZFIN:ZDB-GENE-070117-2114	aqb	315	0.0952581	453	0.173824	547	3.92693	698	6.60447	[PATO:0000647^OBO_REL:has_qualifier(PATO:0000460)^OBO_REL:inheres_in(ZFA:0000008), PATO:0000647^OBO_REL:inheres_in(UBERON:FBbt_00003624-FBbt_00005095-FMA_50801-MA_0000168-MIAA_0000098-MIAA_0000341-WBbt_0005440-XAO_0000010-ZFA_0000008), PATO:0000647^OBO_REL:inheres_in(ZFA:0000008)]
ZFIN:ZDB-GENE-040624-5	ctcf	316	0.0950522	243	0.208897	159	4.60627	827	6.38503	[PATO:0000001^OBO_REL:has_qualifier(PATO:0000460)^OBO_REL:inheres_in(ZFA:0001117), PATO:0000001^OBO_REL:inheres_in(ZFA:0001117)]
ZFIN:ZDB-GENE-060429-1	pold1	317	0.0948696	314	0.195021	636	3.74663	>1000	6.1044	[PATO:0000001^OBO_REL:has_qualifier(PATO:0000460)^OBO_REL:inheres_in(ZFA:0000282), PATO:0000001^OBO_REL:inheres_in(ZFA:0000282)]
ZFIN:ZDB-GENE-070117-290	unm ts40	318	0.0946109	289	0.199153	845	3.49127	>1000	5.97221	[PATO:0000647]
ZFIN:ZDB-GENE-070117-498	unm tu227	319	0.0945259	360	0.186695	591	3.83659	479	7.3762	[PATO:0000468^OBO_REL:has_qualifier(PATO:0000460)^OBO_REL:inheres_in(GO:0050881)]
ZFIN:ZDB-GENE-070117-2510	cco	320	0.094452	306	0.195652	798	3.53975	>1000	6.1044	[PATO:0000001^OBO_REL:has_qualifier(PATO:0000460)^OBO_REL:inheres_in(ZFA:0000282), PATO:0000001^OBO_REL:inheres_in(ZFA:0000282)]
ZFIN:ZDB-GENE-990415-92	hspa8	321	0.0942993	307	0.195378	>1000	3.31109	698	6.60447	[PATO:0000647^OBO_REL:has_qualifier(PATO:0000460)^OBO_REL:inheres_in(ZFA:0000008), PATO:0000647^OBO_REL:inheres_in(UBERON:FBbt_00003624-FBbt_00005095-FMA_50801-MA_0000168-MIAA_0000098-MIAA_0000341-WBbt_0005440-XAO_0000010-ZFA_0000008), PATO:0000647^OBO_REL:inheres_in(ZFA:0000008)]
ZFIN:ZDB-GENE-040426-1936	fbl	321	0.0942993	307	0.195378	>1000	3.31109	698	6.60447	[PATO:0000647^OBO_REL:has_qualifier(PATO:0000460)^OBO_REL:inheres_in(ZFA:0000008), PATO:0000647^OBO_REL:inheres_in(UBERON:FBbt_00003624-FBbt_00005095-FMA_50801-MA_0000168-MIAA_0000098-MIAA_0000341-WBbt_0005440-XAO_0000010-ZFA_0000008), PATO:0000647^OBO_REL:inheres_in(ZFA:0000008)]
ZFIN:ZDB-GENE-030131-9685	ddx18	321	0.0942993	307	0.195378	>1000	3.31109	698	6.60447	[PATO:0000647^OBO_REL:has_qualifier(PATO:0000460)^OBO_REL:inheres_in(ZFA:0000008), PATO:0000647^OBO_REL:inheres_in(UBERON:FBbt_00003624-FBbt_00005095-FMA_50801-MA_0000168-MIAA_0000098-MIAA_0000341-WBbt_0005440-XAO_0000010-ZFA_0000008), PATO:0000647^OBO_REL:inheres_in(ZFA:0000008)]
ZFIN:ZDB-GENE-040822-18	cdc26	324	0.0939524	256	0.207178	107	4.83351	21	11.1488	[PATO:0000638^OBO_REL:has_qualifier(PATO:0000460)^OBO_REL:inheres_in(ZFA:0001094), PATO:0000638^OBO_REL:inheres_in(ZFA:0001094)]
ZFIN:ZDB-GENE-030131-4827	hhip	325	0.0936845	300	0.197183	262	4.50295	321	7.48583	[PATO:0000001^OBO_REL:has_qualifier(PATO:0000460)^OBO_REL:inheres_in(ZFA:0001161)]
ZFIN:ZDB-GENE-040709-2	cpsf1	326	0.0935518	340	0.189362	700	3.65157	827	6.38503	[PATO:0000001^OBO_REL:has_qualifier(PATO:0000460)^OBO_REL:inheres_in(ZFA:0001117), PATO:0000001^OBO_REL:inheres_in(ZFA:0001117)]
ZFIN:ZDB-GENE-070117-2424	thc	327	0.0934676	299	0.197309	>1000	3.33859	>1000	5.36307	[PATO:0000587^OBO_REL:has_qualifier(PATO:0000460)^OBO_REL:inheres_in(ZFA:0000107), PATO:0000587^OBO_REL:inheres_in(ZFA:0000107)]
ZFIN:ZDB-GENE-070117-2135	ivy	328	0.0933493	401	0.181818	649	3.72601	>1000	6.1044	[PATO:0000001^OBO_REL:has_qualifier(PATO:0000460)^OBO_REL:inheres_in(ZFA:0000282), PATO:0000001^OBO_REL:inheres_in(ZFA:0000282)]
ZFIN:ZDB-GENE-031001-8	ddx27	329	0.0931787	293	0.198704	>1000	3.1825	>1000	5.60447	[PATO:0000001^OBO_REL:has_qualifier(PATO:0000460)^OBO_REL:inheres_in(ZFA:0000114)]
ZFIN:ZDB-GENE-070117-2446	uhi	330	0.092877	435	0.179372	640	3.73749	827	6.38503	[PATO:0000001^OBO_REL:has_qualifier(PATO:0000460)^OBO_REL:inheres_in(ZFA:0001117), PATO:0000001^OBO_REL:inheres_in(ZFA:0001117)]
ZFIN:ZDB-GENE-030131-8671	rpl6	331	0.0924386	325	0.193407	989	3.40327	>1000	5.5891	[PATO:0000052^OBO_REL:has_qualifier(PATO:0000460)^OBO_REL:inheres_in(ZFA:0001094), PATO:0000052^OBO_REL:inheres_in(ZFA:0001094)]
ZFIN:ZDB-GENE-070117-2255	pep	332	0.0923861	471	0.169851	574	3.88863	252	7.68936	[PATO:0000060^OBO_REL:inheres_in(UBERON:CL_0000148-FMA_70545-XAO_0001014-ZFA_0009091), PATO:0000140^OBO_REL:inheres_in(UBERON:CL_0000148-FMA_70545-XAO_0001014-ZFA_0009091)]
ZFIN:ZDB-GENE-070117-75	puo	333	0.0921448	282	0.201232	974	3.41191	>1000	5.60447	[PATO:0000001^OBO_REL:has_qualifier(PATO:0000460)^OBO_REL:inheres_in(ZFA:0000114)]
ZFIN:ZDB-GENE-070117-2256	pet	334	0.0915764	547	0.15894	879	3.4633	252	7.68936	[PATO:0000060^OBO_REL:inheres_in(UBERON:CL_0000148-FMA_70545-XAO_0001014-ZFA_0009091), PATO:0000140^OBO_REL:inheres_in(UBERON:CL_0000148-FMA_70545-XAO_0001014-ZFA_0009091)]
ZFIN:ZDB-GENE-990415-94	hsp90a.1	335	0.0913753	470	0.169946	12	6.30352	34	10.4118	[GO:0055002]
ZFIN:ZDB-GENE-070117-2334	sam	336	0.0912071	795	0.134658	302	4.40001	55	9.9264	[PATO:0000117^OBO_REL:has_qualifier(PATO:0000460)^OBO_REL:inheres_in(ZFA:0000155)]
ZFIN:ZDB-GENE-040704-44	fam32al	337	0.0911933	249	0.207792	500	4.01495	>1000	5.60447	[PATO:0000001^OBO_REL:has_qualifier(PATO:0000460)^OBO_REL:inheres_in(ZFA:0000114)]
ZFIN:ZDB-GENE-070117-2071	fyd	338	0.0911884	589	0.153348	673	3.68421	252	7.68936	[PATO:0000060^OBO_REL:inheres_in(UBERON:CL_0000148-FMA_70545-XAO_0001014-ZFA_0009091), PATO:0000140^OBO_REL:inheres_in(UBERON:CL_0000148-FMA_70545-XAO_0001014-ZFA_0009091)]
ZFIN:ZDB-GENE-070117-216	unm tp230	339	0.0911482	324	0.193416	665	3.69882	>1000	5.97221	[PATO:0000647]
ZFIN:ZDB-GENE-020419-24	mcm2	340	0.091098	351	0.188053	>1000	3.24865	698	6.60447	[PATO:0000647^OBO_REL:has_qualifier(PATO:0000460)^OBO_REL:inheres_in(ZFA:0000008), PATO:0000647^OBO_REL:inheres_in(UBERON:FBbt_00003624-FBbt_00005095-FMA_50801-MA_0000168-MIAA_0000098-MIAA_0000341-WBbt_0005440-XAO_0000010-ZFA_0000008), PATO:0000647^OBO_REL:inheres_in(ZFA:0000008)]
ZFIN:ZDB-GENE-070117-2175	lok	341	0.0910638	313	0.1952	66	5.20415	321	7.48583	[PATO:0000001^OBO_REL:has_qualifier(PATO:0000460)^OBO_REL:inheres_in(ZFA:0001161)]
ZFIN:ZDB-GENE-070117-2208	mir	342	0.0909044	495	0.165939	698	3.65371	698	6.60447	[PATO:0000647^OBO_REL:has_qualifier(PATO:0000460)^OBO_REL:inheres_in(ZFA:0000008), PATO:0000647^OBO_REL:inheres_in(UBERON:FBbt_00003624-FBbt_00005095-FMA_50801-MA_0000168-MIAA_0000098-MIAA_0000341-WBbt_0005440-XAO_0000010-ZFA_0000008), PATO:0000647^OBO_REL:inheres_in(ZFA:0000008)]
ZFIN:ZDB-GENE-070117-2444	blr	343	0.0906198	479	0.169102	526	3.93944	252	7.68936	[PATO:0000060^OBO_REL:inheres_in(UBERON:CL_0000148-FMA_70545-XAO_0001014-ZFA_0009091), PATO:0000140^OBO_REL:inheres_in(UBERON:CL_0000148-FMA_70545-XAO_0001014-ZFA_0009091)]
ZFIN:ZDB-GENE-980526-501	tal1	344	0.0905972	276	0.202312	52	5.36159	89	9.27433	[ZFA:0005145]
ZFIN:ZDB-GENE-021125-1	smarca5	345	0.0902476	357	0.187633	>1000	3.24865	698	6.60447	[PATO:0000647^OBO_REL:has_qualifier(PATO:0000460)^OBO_REL:inheres_in(ZFA:0000008), PATO:0000647^OBO_REL:inheres_in(UBERON:FBbt_00003624-FBbt_00005095-FMA_50801-MA_0000168-MIAA_0000098-MIAA_0000341-WBbt_0005440-XAO_0000010-ZFA_0000008), PATO:0000647^OBO_REL:inheres_in(ZFA:0000008)]
ZFIN:ZDB-GENE-070117-2421	tew	346	0.0898345	343	0.188437	919	3.44168	>1000	6.1044	[PATO:0000001^OBO_REL:has_qualifier(PATO:0000460)^OBO_REL:inheres_in(ZFA:0000282), PATO:0000001^OBO_REL:inheres_in(ZFA:0000282)]
ZFIN:ZDB-GENE-070117-2048	fac	347	0.0898187	342	0.188841	851	3.48526	>1000	6.1044	[PATO:0000001^OBO_REL:has_qualifier(PATO:0000460)^OBO_REL:inheres_in(ZFA:0000282), PATO:0000001^OBO_REL:inheres_in(ZFA:0000282)]
ZFIN:ZDB-GENE-040426-59	tyms	348	0.0895451	383	0.184549	>1000	3.39305	>1000	5.97221	[PATO:0000001^OBO_REL:has_qualifier(PATO:0000460)^OBO_REL:inheres_in(ZFA:0009091), PATO:0000001^OBO_REL:inheres_in(ZFA:0009091), ZFA:0009091]
ZFIN:ZDB-GENE-070117-2177	log	349	0.0894409	323	0.19349	305	4.37889	>1000	5.89455	[PATO:0000001^OBO_REL:has_qualifier(PATO:0000460)^OBO_REL:inheres_in(ZFA:0000108)]
ZFIN:ZDB-GENE-030131-5566	kiaa0947l	350	0.0893177	319	0.194617	>1000	3.31185	>1000	5.60447	[PATO:0000001^OBO_REL:has_qualifier(PATO:0000460)^OBO_REL:inheres_in(ZFA:0000114)]
ZFIN:ZDB-GENE-030131-977	cct5	351	0.0891977	316	0.194861	>1000	3.15288	>1000	5.60447	[PATO:0000001^OBO_REL:has_qualifier(PATO:0000460)^OBO_REL:inheres_in(ZFA:0000114)]
ZFIN:ZDB-GENE-040831-4	gle1l	352	0.0889941	320	0.194384	>1000	3.15396	>1000	5.60447	[PATO:0000001^OBO_REL:has_qualifier(PATO:0000460)^OBO_REL:inheres_in(ZFA:0000114)]
ZFIN:ZDB-GENE-040823-3	prpf3	353	0.0889941	320	0.194384	>1000	3.15396	>1000	5.60447	[PATO:0000001^OBO_REL:has_qualifier(PATO:0000460)^OBO_REL:inheres_in(ZFA:0000114)]
ZFIN:ZDB-GENE-070117-2067	flo	354	0.0889458	337	0.190377	936	3.43062	>1000	6.1044	[PATO:0000001^OBO_REL:has_qualifier(PATO:0000460)^OBO_REL:inheres_in(ZFA:0000282), PATO:0000001^OBO_REL:inheres_in(ZFA:0000282)]
ZFIN:ZDB-GENE-070117-2519	yhd	355	0.0888348	345	0.188341	>1000	3.2321	>1000	6.1044	[PATO:0000001^OBO_REL:has_qualifier(PATO:0000460)^OBO_REL:inheres_in(ZFA:0000282), PATO:0000001^OBO_REL:inheres_in(ZFA:0000282)]
ZFIN:ZDB-GENE-021231-3	wdr43l	356	0.0884284	385	0.183857	>1000	3.16931	698	6.60447	[PATO:0000647^OBO_REL:has_qualifier(PATO:0000460)^OBO_REL:inheres_in(ZFA:0000008), PATO:0000647^OBO_REL:inheres_in(UBERON:FBbt_00003624-FBbt_00005095-FMA_50801-MA_0000168-MIAA_0000098-MIAA_0000341-WBbt_0005440-XAO_0000010-ZFA_0000008), PATO:0000647^OBO_REL:inheres_in(ZFA:0000008)]
ZFIN:ZDB-GENE-021220-2	ddx54	356	0.0884284	385	0.183857	>1000	3.16931	698	6.60447	[PATO:0000647^OBO_REL:has_qualifier(PATO:0000460)^OBO_REL:inheres_in(ZFA:0000008), PATO:0000647^OBO_REL:inheres_in(UBERON:FBbt_00003624-FBbt_00005095-FMA_50801-MA_0000168-MIAA_0000098-MIAA_0000341-WBbt_0005440-XAO_0000010-ZFA_0000008), PATO:0000647^OBO_REL:inheres_in(ZFA:0000008)]
ZFIN:ZDB-GENE-020419-38	terfa	356	0.0884284	385	0.183857	>1000	3.16931	698	6.60447	[PATO:0000647^OBO_REL:has_qualifier(PATO:0000460)^OBO_REL:inheres_in(ZFA:0000008), PATO:0000647^OBO_REL:inheres_in(UBERON:FBbt_00003624-FBbt_00005095-FMA_50801-MA_0000168-MIAA_0000098-MIAA_0000341-WBbt_0005440-XAO_0000010-ZFA_0000008), PATO:0000647^OBO_REL:inheres_in(ZFA:0000008)]
ZFIN:ZDB-GENE-020419-28	adssl	356	0.0884284	385	0.183857	>1000	3.16931	698	6.60447	[PATO:0000647^OBO_REL:has_qualifier(PATO:0000460)^OBO_REL:inheres_in(ZFA:0000008), PATO:0000647^OBO_REL:inheres_in(UBERON:FBbt_00003624-FBbt_00005095-FMA_50801-MA_0000168-MIAA_0000098-MIAA_0000341-WBbt_0005440-XAO_0000010-ZFA_0000008), PATO:0000647^OBO_REL:inheres_in(ZFA:0000008)]
ZFIN:ZDB-GENE-020419-22	sf3b4	356	0.0884284	385	0.183857	>1000	3.16931	698	6.60447	[PATO:0000647^OBO_REL:has_qualifier(PATO:0000460)^OBO_REL:inheres_in(ZFA:0000008), PATO:0000647^OBO_REL:inheres_in(UBERON:FBbt_00003624-FBbt_00005095-FMA_50801-MA_0000168-MIAA_0000098-MIAA_0000341-WBbt_0005440-XAO_0000010-ZFA_0000008), PATO:0000647^OBO_REL:inheres_in(ZFA:0000008)]
ZFIN:ZDB-GENE-020419-15	ppp1r10	356	0.0884284	385	0.183857	>1000	3.16931	698	6.60447	[PATO:0000647^OBO_REL:has_qualifier(PATO:0000460)^OBO_REL:inheres_in(ZFA:0000008), PATO:0000647^OBO_REL:inheres_in(UBERON:FBbt_00003624-FBbt_00005095-FMA_50801-MA_0000168-MIAA_0000098-MIAA_0000341-WBbt_0005440-XAO_0000010-ZFA_0000008), PATO:0000647^OBO_REL:inheres_in(ZFA:0000008)]
ZFIN:ZDB-GENE-020419-12	rps5	356	0.0884284	385	0.183857	>1000	3.16931	698	6.60447	[PATO:0000647^OBO_REL:has_qualifier(PATO:0000460)^OBO_REL:inheres_in(ZFA:0000008), PATO:0000647^OBO_REL:inheres_in(UBERON:FBbt_00003624-FBbt_00005095-FMA_50801-MA_0000168-MIAA_0000098-MIAA_0000341-WBbt_0005440-XAO_0000010-ZFA_0000008), PATO:0000647^OBO_REL:inheres_in(ZFA:0000008)]
ZFIN:ZDB-GENE-010426-1	dmd	363	0.0882641	614	0.150743	51	5.36619	57	9.64629	[UBERON:XAO_0000315-ZFA_0001056, ZFA:0001056]
ZFIN:ZDB-GENE-070117-167	unm tt279c	364	0.0881431	335	0.190476	870	3.47386	>1000	5.42087	[PATO:0000001^OBO_REL:has_qualifier(PATO:0000460)^OBO_REL:inheres_in(ZFA:0000396)]
ZFIN:ZDB-GENE-070117-2430	tig	365	0.0881155	765	0.139485	527	3.93495	252	7.68936	[PATO:0000060^OBO_REL:inheres_in(UBERON:CL_0000148-FMA_70545-XAO_0001014-ZFA_0009091), PATO:0000140^OBO_REL:inheres_in(UBERON:CL_0000148-FMA_70545-XAO_0001014-ZFA_0009091)]
ZFIN:ZDB-GENE-030131-8663	rplp1	366	0.088047	305	0.195833	>1000	3.27004	>1000	5.36307	[PATO:0000587^OBO_REL:has_qualifier(PATO:0000460)^OBO_REL:inheres_in(ZFA:0000107), PATO:0000587^OBO_REL:inheres_in(ZFA:0000107)]
ZFIN:ZDB-GENE-990415-238	rx3	367	0.0880454	328	0.192233	102	4.86317	92	9.03332	[GO:0021536]
ZFIN:ZDB-GENE-030616-450	epb41l5	368	0.0878569	303	0.196687	307	4.36839	526	7.29081	[ZFS:0000035]
ZFIN:ZDB-GENE-021219-2	atp6v1h	369	0.0878008	446	0.175824	728	3.60974	698	6.60447	[PATO:0000647^OBO_REL:has_qualifier(PATO:0000460)^OBO_REL:inheres_in(ZFA:0000008), PATO:0000647^OBO_REL:inheres_in(UBERON:FBbt_00003624-FBbt_00005095-FMA_50801-MA_0000168-MIAA_0000098-MIAA_0000341-WBbt_0005440-XAO_0000010-ZFA_0000008), PATO:0000647^OBO_REL:inheres_in(ZFA:0000008)]
ZFIN:ZDB-GENE-070117-482	unm m210	370	0.0877219	364	0.186253	>1000	3.2321	>1000	6.1044	[PATO:0000001^OBO_REL:has_qualifier(PATO:0000460)^OBO_REL:inheres_in(ZFA:0000282), PATO:0000001^OBO_REL:inheres_in(ZFA:0000282)]
ZFIN:ZDB-GENE-070117-310	unm m220	370	0.0877219	364	0.186253	>1000	3.2321	>1000	6.1044	[PATO:0000001^OBO_REL:has_qualifier(PATO:0000460)^OBO_REL:inheres_in(ZFA:0000282), PATO:0000001^OBO_REL:inheres_in(ZFA:0000282)]
ZFIN:ZDB-GENE-070117-252	unm m394	370	0.0877219	364	0.186253	>1000	3.2321	>1000	6.1044	[PATO:0000001^OBO_REL:has_qualifier(PATO:0000460)^OBO_REL:inheres_in(ZFA:0000282), PATO:0000001^OBO_REL:inheres_in(ZFA:0000282)]
ZFIN:ZDB-GENE-070117-2439	tub	370	0.0877219	364	0.186253	>1000	3.2321	>1000	6.1044	[PATO:0000001^OBO_REL:has_qualifier(PATO:0000460)^OBO_REL:inheres_in(ZFA:0000282), PATO:0000001^OBO_REL:inheres_in(ZFA:0000282)]
ZFIN:ZDB-GENE-070117-191	unm m283	370	0.0877219	364	0.186253	>1000	3.2321	>1000	6.1044	[PATO:0000001^OBO_REL:has_qualifier(PATO:0000460)^OBO_REL:inheres_in(ZFA:0000282), PATO:0000001^OBO_REL:inheres_in(ZFA:0000282)]
ZFIN:ZDB-GENE-030131-2492	sf1	375	0.0877031	322	0.193966	>1000	3.11995	>1000	5.60447	[PATO:0000001^OBO_REL:has_qualifier(PATO:0000460)^OBO_REL:inheres_in(ZFA:0000114)]
ZFIN:ZDB-GENE-040721-1	gins3	376	0.0876478	393	0.183585	>1000	3.16931	698	6.60447	[PATO:0000647^OBO_REL:has_qualifier(PATO:0000460)^OBO_REL:inheres_in(ZFA:0000008), PATO:0000647^OBO_REL:inheres_in(UBERON:FBbt_00003624-FBbt_00005095-FMA_50801-MA_0000168-MIAA_0000098-MIAA_0000341-WBbt_0005440-XAO_0000010-ZFA_0000008), PATO:0000647^OBO_REL:inheres_in(ZFA:0000008)]
ZFIN:ZDB-GENE-040930-6	dj383j4.3l	377	0.0873798	371	0.185996	>1000	3.27691	>1000	5.5891	[PATO:0000052^OBO_REL:has_qualifier(PATO:0000460)^OBO_REL:inheres_in(ZFA:0001094), PATO:0000052^OBO_REL:inheres_in(ZFA:0001094)]
ZFIN:ZDB-GENE-010320-1	cdc2	378	0.0873798	371	0.185996	>1000	3.27691	>1000	5.5891	[PATO:0000052^OBO_REL:has_qualifier(PATO:0000460)^OBO_REL:inheres_in(ZFA:0001094), PATO:0000052^OBO_REL:inheres_in(ZFA:0001094)]
ZFIN:ZDB-GENE-070117-425	unm m261	379	0.0872271	500	0.165198	748	3.58796	698	6.60447	[PATO:0000647^OBO_REL:has_qualifier(PATO:0000460)^OBO_REL:inheres_in(ZFA:0000008), PATO:0000647^OBO_REL:inheres_in(UBERON:FBbt_00003624-FBbt_00005095-FMA_50801-MA_0000168-MIAA_0000098-MIAA_0000341-WBbt_0005440-XAO_0000010-ZFA_0000008), PATO:0000647^OBO_REL:inheres_in(ZFA:0000008)]
ZFIN:ZDB-GENE-020129-1	cacna1c	380	0.087164	441	0.177551	90	4.97517	373	7.46697	[PATO:0000001^OBO_REL:inheres_in(ZFA:0001161)]
ZFIN:ZDB-GENE-070117-372	unm tu235b	381	0.0869881	393	0.183585	932	3.43105	>1000	5.5891	[PATO:0000052^OBO_REL:has_qualifier(PATO:0000460)^OBO_REL:inheres_in(ZFA:0001094), PATO:0000052^OBO_REL:inheres_in(ZFA:0001094)]
ZFIN:ZDB-GENE-070117-332	unm tj20c	382	0.0869848	360	0.186695	909	3.44725	>1000	5.97221	[PATO:0000647]
ZFIN:ZDB-GENE-040426-2833	stxbp3	383	0.0869701	372	0.18595	>1000	3.2424	>1000	5.60447	[PATO:0000001^OBO_REL:has_qualifier(PATO:0000460)^OBO_REL:inheres_in(ZFA:0000114)]
ZFIN:ZDB-GENE-030131-2590	clint1	384	0.0869287	359	0.187234	>1000	3.17618	>1000	5.60447	[PATO:0000001^OBO_REL:has_qualifier(PATO:0000460)^OBO_REL:inheres_in(ZFA:0000114)]
ZFIN:ZDB-GENE-040930-10	rpl28l	385	0.086249	331	0.190987	>1000	3.19856	>1000	5.42087	[PATO:0000001^OBO_REL:has_qualifier(PATO:0000460)^OBO_REL:inheres_in(ZFA:0000396)]
ZFIN:ZDB-GENE-070117-383	unm te322	386	0.0858563	380	0.184647	742	3.59531	>1000	6.1044	[PATO:0000001^OBO_REL:has_qualifier(PATO:0000460)^OBO_REL:inheres_in(ZFA:0000282), PATO:0000001^OBO_REL:inheres_in(ZFA:0000282)]
ZFIN:ZDB-GENE-070117-313	unm tg279	386	0.0858563	380	0.184647	742	3.59531	>1000	6.1044	[PATO:0000001^OBO_REL:has_qualifier(PATO:0000460)^OBO_REL:inheres_in(ZFA:0000282), PATO:0000001^OBO_REL:inheres_in(ZFA:0000282)]
ZFIN:ZDB-GENE-070117-174	unm ty224	386	0.0858563	380	0.184647	742	3.59531	>1000	6.1044	[PATO:0000001^OBO_REL:has_qualifier(PATO:0000460)^OBO_REL:inheres_in(ZFA:0000282), PATO:0000001^OBO_REL:inheres_in(ZFA:0000282)]
ZFIN:ZDB-GENE-070117-2286	pkt	389	0.0858053	369	0.186099	>1000	3.21405	>1000	6.1044	[PATO:0000001^OBO_REL:has_qualifier(PATO:0000460)^OBO_REL:inheres_in(ZFA:0000282), PATO:0000001^OBO_REL:inheres_in(ZFA:0000282)]
ZFIN:ZDB-GENE-060612-1	crb2	390	0.0857066	456	0.172646	670	3.69496	>1000	6.1044	[PATO:0000001^OBO_REL:has_qualifier(PATO:0000460)^OBO_REL:inheres_in(ZFA:0000282), PATO:0000001^OBO_REL:inheres_in(ZFA:0000282)]
ZFIN:ZDB-GENE-050522-147	atp5o	391	0.0856235	341	0.189076	>1000	3.18657	>1000	5.36307	[PATO:0000587^OBO_REL:has_qualifier(PATO:0000460)^OBO_REL:inheres_in(ZFA:0000107), PATO:0000587^OBO_REL:inheres_in(ZFA:0000107)]
ZFIN:ZDB-GENE-070117-551	unm m334	392	0.0855726	495	0.165939	747	3.58963	594	7.0899	[PATO:0000060^OBO_REL:has_qualifier(PATO:0000460)^OBO_REL:inheres_in(ZFA:0009090), PATO:0000060^OBO_REL:inheres_in(UBERON:CL_0000147-MIAA_0000159-XAO_0003014-ZFA_0009090), PATO:0000060^OBO_REL:inheres_in(ZFA:0009090)]
ZFIN:ZDB-GENE-070117-2202	bad(l)	393	0.08534	468	0.170306	726	3.61217	>1000	5.7394	[PATO:0000718^OBO_REL:has_qualifier(PATO:0000460)^OBO_REL:inheres_in(ZFA:0001094), PATO:0000718^OBO_REL:inheres_in(ZFA:0001094)]
ZFIN:ZDB-GENE-070117-322	unm m143	394	0.0852688	498	0.165605	511	3.98541	479	7.3762	[PATO:0000468^OBO_REL:has_qualifier(PATO:0000460)^OBO_REL:inheres_in(GO:0050881)]
ZFIN:ZDB-GENE-041007-1	mybl2	395	0.0852089	398	0.183099	82	5.03011	21	11.1488	[PATO:0000638^OBO_REL:has_qualifier(PATO:0000460)^OBO_REL:inheres_in(ZFA:0001094), PATO:0000638^OBO_REL:inheres_in(ZFA:0001094)]
ZFIN:ZDB-GENE-070117-2313	bib	396	0.0850274	443	0.176	46	5.45569	55	9.9264	[PATO:0000117^OBO_REL:has_qualifier(PATO:0000460)^OBO_REL:inheres_in(ZFA:0000155)]
ZFIN:ZDB-GENE-030131-8646	rpl9	397	0.0848532	330	0.191667	>1000	3.20831	>1000	5.36307	[PATO:0000587^OBO_REL:has_qualifier(PATO:0000460)^OBO_REL:inheres_in(ZFA:0000107), PATO:0000587^OBO_REL:inheres_in(ZFA:0000107)]
ZFIN:ZDB-GENE-051113-132	cdc16	398	0.0847122	287	0.1994	79	5.05891	21	11.1488	[PATO:0000638^OBO_REL:has_qualifier(PATO:0000460)^OBO_REL:inheres_in(ZFA:0001094), PATO:0000638^OBO_REL:inheres_in(ZFA:0001094)]
ZFIN:ZDB-GENE-070117-584	unm ty105g	399	0.0845509	384	0.184035	>1000	3.21405	>1000	6.1044	[PATO:0000001^OBO_REL:has_qualifier(PATO:0000460)^OBO_REL:inheres_in(ZFA:0000282), PATO:0000001^OBO_REL:inheres_in(ZFA:0000282)]
ZFIN:ZDB-GENE-070117-573	unm tc227c	400	0.0843839	768	0.13913	361	4.19984	199	7.75648	[PATO:0000587^OBO_REL:has_qualifier(PATO:0000460)^OBO_REL:inheres_in(ZFA:0000108), PATO:0000587^OBO_REL:inheres_in(UBERON:MIAA_0000087-XAO_0000002-ZFA_0000108), PATO:0000587^OBO_REL:inheres_in(ZFA:0000108)]
ZFIN:ZDB-GENE-040426-1707	skp1	401	0.0843615	343	0.188437	>1000	3.04488	>1000	5.60447	[PATO:0000001^OBO_REL:has_qualifier(PATO:0000460)^OBO_REL:inheres_in(ZFA:0000114)]
ZFIN:ZDB-GENE-070117-1579	unm tc311x	402	0.0843502	399	0.182403	>1000	3.37771	>1000	5.5891	[PATO:0000052^OBO_REL:has_qualifier(PATO:0000460)^OBO_REL:inheres_in(ZFA:0001094), PATO:0000052^OBO_REL:inheres_in(ZFA:0001094)]
ZFIN:ZDB-GENE-040426-2039	uhrf1	403	0.0843105	326	0.193162	131	4.71554	77	9.34144	[PATO:0000638]
ZFIN:ZDB-GENE-040915-1	cnot1	404	0.0841066	352	0.187905	>1000	3.04061	>1000	5.60447	[PATO:0000001^OBO_REL:has_qualifier(PATO:0000460)^OBO_REL:inheres_in(ZFA:0000114)]
ZFIN:ZDB-GENE-040618-2	psmb1	404	0.0841066	352	0.187905	>1000	3.04061	>1000	5.60447	[PATO:0000001^OBO_REL:has_qualifier(PATO:0000460)^OBO_REL:inheres_in(ZFA:0000114)]
ZFIN:ZDB-GENE-030616-54	thoc2	404	0.0841066	352	0.187905	>1000	3.04061	>1000	5.60447	[PATO:0000001^OBO_REL:has_qualifier(PATO:0000460)^OBO_REL:inheres_in(ZFA:0000114)]
ZFIN:ZDB-GENE-030411-2	seph	404	0.0841066	352	0.187905	>1000	3.04061	>1000	5.60447	[PATO:0000001^OBO_REL:has_qualifier(PATO:0000460)^OBO_REL:inheres_in(ZFA:0000114)]
ZFIN:ZDB-GENE-070117-613	unm m197	408	0.0840929	682	0.140351	676	3.6801	252	7.68936	[PATO:0000060^OBO_REL:inheres_in(UBERON:CL_0000148-FMA_70545-XAO_0001014-ZFA_0009091), PATO:0000140^OBO_REL:inheres_in(UBERON:CL_0000148-FMA_70545-XAO_0001014-ZFA_0009091)]
ZFIN:ZDB-GENE-070117-415	unm m382	408	0.0840929	682	0.140351	758	3.58249	252	7.68936	[PATO:0000060^OBO_REL:inheres_in(UBERON:CL_0000148-FMA_70545-XAO_0001014-ZFA_0009091), PATO:0000140^OBO_REL:inheres_in(UBERON:CL_0000148-FMA_70545-XAO_0001014-ZFA_0009091)]
ZFIN:ZDB-GENE-031210-1	slc24a5	410	0.0838083	460	0.171756	306	4.37766	526	7.29081	[ZFS:0000035]
ZFIN:ZDB-GENE-070117-623	unm ty103a	411	0.0837145	551	0.158664	589	3.84069	698	6.60447	[PATO:0000647^OBO_REL:has_qualifier(PATO:0000460)^OBO_REL:inheres_in(ZFA:0000008), PATO:0000647^OBO_REL:inheres_in(UBERON:FBbt_00003624-FBbt_00005095-FMA_50801-MA_0000168-MIAA_0000098-MIAA_0000341-WBbt_0005440-XAO_0000010-ZFA_0000008), PATO:0000647^OBO_REL:inheres_in(ZFA:0000008)]
ZFIN:ZDB-GENE-040426-972	polr3f	412	0.0835944	374	0.185501	>1000	3.07413	>1000	5.60447	[PATO:0000001^OBO_REL:has_qualifier(PATO:0000460)^OBO_REL:inheres_in(ZFA:0000114)]
ZFIN:ZDB-GENE-030131-2165	nfyc	412	0.0835944	374	0.185501	>1000	3.07413	>1000	5.60447	[PATO:0000001^OBO_REL:has_qualifier(PATO:0000460)^OBO_REL:inheres_in(ZFA:0000114)]
ZFIN:ZDB-GENE-030131-970	rpl7l1	413	0.0834855	345	0.188341	>1000	2.99061	>1000	5.60447	[PATO:0000001^OBO_REL:has_qualifier(PATO:0000460)^OBO_REL:inheres_in(ZFA:0000114)]
ZFIN:ZDB-GENE-030102-1	flj20272l	413	0.0834855	345	0.188341	>1000	2.99061	>1000	5.60447	[PATO:0000001^OBO_REL:has_qualifier(PATO:0000460)^OBO_REL:inheres_in(ZFA:0000114)]
ZFIN:ZDB-GENE-020419-7	cct7	413	0.0834855	345	0.188341	>1000	2.99061	>1000	5.60447	[PATO:0000001^OBO_REL:has_qualifier(PATO:0000460)^OBO_REL:inheres_in(ZFA:0000114)]
ZFIN:ZDB-GENE-020419-6	cct2	413	0.0834855	345	0.188341	>1000	2.99061	>1000	5.60447	[PATO:0000001^OBO_REL:has_qualifier(PATO:0000460)^OBO_REL:inheres_in(ZFA:0000114)]
ZFIN:ZDB-GENE-010601-1	vars	413	0.0834855	345	0.188341	>1000	2.99061	>1000	5.60447	[PATO:0000001^OBO_REL:has_qualifier(PATO:0000460)^OBO_REL:inheres_in(ZFA:0000114)]
ZFIN:ZDB-GENE-030131-215	cfl1	419	0.0831973	356	0.187638	>1000	2.99759	>1000	5.60447	[PATO:0000001^OBO_REL:has_qualifier(PATO:0000460)^OBO_REL:inheres_in(ZFA:0000114)]
ZFIN:ZDB-GENE-071205-4	rgd	420	0.0831162	536	0.16	168	4.5693	526	7.29081	[ZFS:0000035]
ZFIN:ZDB-GENE-000926-1	atoh7	421	0.0830335	480	0.16886	920	3.43887	>1000	6.1044	[PATO:0000001^OBO_REL:has_qualifier(PATO:0000460)^OBO_REL:inheres_in(ZFA:0000282), PATO:0000001^OBO_REL:inheres_in(ZFA:0000282)]
ZFIN:ZDB-GENE-070117-2168	let	422	0.083032	533	0.160521	599	3.81063	321	7.48583	[PATO:0000001^OBO_REL:has_qualifier(PATO:0000460)^OBO_REL:inheres_in(ZFA:0001161)]
ZFIN:ZDB-GENE-080318-10	unm b1166	423	0.0830143	637	0.148148	578	3.87248	103	8.60447	[PATO:0000051^OBO_REL:has_qualifier(PATO:0000460)^OBO_REL:inheres_in(ZFA:0000155)]
ZFIN:ZDB-GENE-070117-2502	bum	424	0.082925	485	0.167401	659	3.71214	>1000	6.1044	[PATO:0000001^OBO_REL:has_qualifier(PATO:0000460)^OBO_REL:inheres_in(ZFA:0000282), PATO:0000001^OBO_REL:inheres_in(ZFA:0000282)]
ZFIN:ZDB-GENE-070117-2060	fub	425	0.0828683	482	0.168514	370	4.18221	171	7.97887	[ZFA:0000473]
ZFIN:ZDB-GENE-000626-1	tnnt2	426	0.0827195	487	0.167028	111	4.82255	594	7.0899	[ZFS:0000033]
ZFIN:ZDB-GENE-070117-2517	aln	427	0.0825053	484	0.168067	592	3.83153	>1000	6.1044	[PATO:0000001^OBO_REL:has_qualifier(PATO:0000460)^OBO_REL:inheres_in(ZFA:0000282), PATO:0000001^OBO_REL:inheres_in(ZFA:0000282)]
ZFIN:ZDB-GENE-030131-2773	trim33	428	0.0823478	527	0.161426	342	4.2703	171	7.97887	[ZFA:0000473]
ZFIN:ZDB-GENE-070117-2001	coo	429	0.0823361	430	0.180435	>1000	3.21405	>1000	6.1044	[PATO:0000001^OBO_REL:has_qualifier(PATO:0000460)^OBO_REL:inheres_in(ZFA:0000282), PATO:0000001^OBO_REL:inheres_in(ZFA:0000282)]
ZFIN:ZDB-GENE-040927-28	ddx51	430	0.0822343	377	0.185022	>1000	2.99061	>1000	5.60447	[PATO:0000001^OBO_REL:has_qualifier(PATO:0000460)^OBO_REL:inheres_in(ZFA:0000114)]
ZFIN:ZDB-GENE-040801-236	suds3	430	0.0822343	377	0.185022	>1000	2.99061	>1000	5.60447	[PATO:0000001^OBO_REL:has_qualifier(PATO:0000460)^OBO_REL:inheres_in(ZFA:0000114)]
ZFIN:ZDB-GENE-030131-1736	exosc8	430	0.0822343	377	0.185022	>1000	2.99061	>1000	5.60447	[PATO:0000001^OBO_REL:has_qualifier(PATO:0000460)^OBO_REL:inheres_in(ZFA:0000114)]
ZFIN:ZDB-GENE-070117-283	unm m203	433	0.081986	560	0.156951	628	3.76324	321	7.48583	[PATO:0000001^OBO_REL:has_qualifier(PATO:0000460)^OBO_REL:inheres_in(ZFA:0001161)]
ZFIN:ZDB-GENE-070117-84	jaw	434	0.0818568	502	0.164659	505	3.99779	321	7.48583	[PATO:0000001^OBO_REL:has_qualifier(PATO:0000460)^OBO_REL:inheres_in(ZFA:0001161)]
ZFIN:ZDB-GENE-030131-2808	polr2gl	435	0.0818066	440	0.177778	>1000	3.21175	>1000	5.5891	[PATO:0000052^OBO_REL:has_qualifier(PATO:0000460)^OBO_REL:inheres_in(ZFA:0001094), PATO:0000052^OBO_REL:inheres_in(ZFA:0001094)]
ZFIN:ZDB-GENE-000511-1	hand2	436	0.081763	370	0.186047	99	4.90172	321	7.48583	[PATO:0000001^OBO_REL:has_qualifier(PATO:0000460)^OBO_REL:inheres_in(ZFA:0001161)]
ZFIN:ZDB-GENE-070117-459	unm m449	437	0.081693	562	0.156652	715	3.62154	252	7.68936	[PATO:0000060^OBO_REL:inheres_in(UBERON:CL_0000148-FMA_70545-XAO_0001014-ZFA_0009091), PATO:0000140^OBO_REL:inheres_in(UBERON:CL_0000148-FMA_70545-XAO_0001014-ZFA_0009091)]
ZFIN:ZDB-GENE-030131-667	ddx46	438	0.0816889	385	0.183807	>1000	2.99061	>1000	5.60447	[PATO:0000001^OBO_REL:has_qualifier(PATO:0000460)^OBO_REL:inheres_in(ZFA:0000114)]
ZFIN:ZDB-GENE-070117-617	unm tj229g	439	0.0816102	429	0.180498	828	3.50727	>1000	5.97221	[PATO:0000647]
ZFIN:ZDB-GENE-070117-2329	sll	440	0.0815633	621	0.150106	727	3.61158	252	7.68936	[PATO:0000060^OBO_REL:inheres_in(UBERON:CL_0000148-FMA_70545-XAO_0001014-ZFA_0009091), PATO:0000140^OBO_REL:inheres_in(UBERON:CL_0000148-FMA_70545-XAO_0001014-ZFA_0009091)]
ZFIN:ZDB-GENE-070117-2328	sah	441	0.0815417	494	0.165957	525	3.93998	479	7.3762	[PATO:0000468^OBO_REL:has_qualifier(PATO:0000460)^OBO_REL:inheres_in(GO:0050881)]
ZFIN:ZDB-GENE-030616-408	cenpn	442	0.0815157	442	0.17713	>1000	3.21546	>1000	5.5891	[PATO:0000052^OBO_REL:has_qualifier(PATO:0000460)^OBO_REL:inheres_in(ZFA:0001094), PATO:0000052^OBO_REL:inheres_in(ZFA:0001094)]
ZFIN:ZDB-GENE-070117-55	spe	443	0.0814719	566	0.156317	>1000	3.38373	252	7.68936	[PATO:0000060^OBO_REL:inheres_in(UBERON:CL_0000148-FMA_70545-XAO_0001014-ZFA_0009091), PATO:0000140^OBO_REL:inheres_in(UBERON:CL_0000148-FMA_70545-XAO_0001014-ZFA_0009091)]
ZFIN:ZDB-GENE-070117-118	eby	444	0.0813486	465	0.170626	805	3.53298	>1000	6.1044	[PATO:0000001^OBO_REL:has_qualifier(PATO:0000460)^OBO_REL:inheres_in(ZFA:0000282), PATO:0000001^OBO_REL:inheres_in(ZFA:0000282)]
ZFIN:ZDB-GENE-030616-594	plcb3	445	0.081231	397	0.183254	70	5.13498	321	7.48583	[PATO:0000001^OBO_REL:has_qualifier(PATO:0000460)^OBO_REL:inheres_in(ZFA:0001161)]
ZFIN:ZDB-GENE-070117-204	unm tq235b	446	0.0812232	437	0.178423	832	3.49922	>1000	6.1044	[PATO:0000001^OBO_REL:has_qualifier(PATO:0000460)^OBO_REL:inheres_in(ZFA:0000282), PATO:0000001^OBO_REL:inheres_in(ZFA:0000282)]
ZFIN:ZDB-GENE-021030-4	cad	447	0.0811815	400	0.182013	>1000	2.99759	>1000	5.60447	[PATO:0000001^OBO_REL:has_qualifier(PATO:0000460)^OBO_REL:inheres_in(ZFA:0000114)]
ZFIN:ZDB-GENE-040724-10	sart3	448	0.0810721	427	0.1808	41	5.5193	56	9.82687	[PATO:0000117^OBO_REL:inheres_in(UBERON:FMA_85522-MIAA_0000068-XAO_0000058-ZFA_0000155), PATO:0000117^OBO_REL:inheres_in(ZFA:0000155)]
ZFIN:ZDB-GENE-070117-2326	roy	449	0.0808957	481	0.168539	263	4.5019	252	7.68936	[PATO:0000060^OBO_REL:inheres_in(UBERON:CL_0000148-FMA_70545-XAO_0001014-ZFA_0009091), PATO:0000140^OBO_REL:inheres_in(UBERON:CL_0000148-FMA_70545-XAO_0001014-ZFA_0009091)]
ZFIN:ZDB-GENE-050909-1	crfb5	450	0.080893	402	0.181425	>1000	2.99061	>1000	5.60447	[PATO:0000001^OBO_REL:has_qualifier(PATO:0000460)^OBO_REL:inheres_in(ZFA:0000114)]
ZFIN:ZDB-GENE-050522-437	ndufs5	450	0.080893	402	0.181425	>1000	2.99061	>1000	5.60447	[PATO:0000001^OBO_REL:has_qualifier(PATO:0000460)^OBO_REL:inheres_in(ZFA:0000114)]
ZFIN:ZDB-GENE-041007-4	nola3	450	0.080893	402	0.181425	>1000	2.99061	>1000	5.60447	[PATO:0000001^OBO_REL:has_qualifier(PATO:0000460)^OBO_REL:inheres_in(ZFA:0000114)]
ZFIN:ZDB-GENE-040930-11	rcl1	450	0.080893	402	0.181425	>1000	2.99061	>1000	5.60447	[PATO:0000001^OBO_REL:has_qualifier(PATO:0000460)^OBO_REL:inheres_in(ZFA:0000114)]
ZFIN:ZDB-GENE-040924-3	wdr33	450	0.080893	402	0.181425	>1000	2.99061	>1000	5.60447	[PATO:0000001^OBO_REL:has_qualifier(PATO:0000460)^OBO_REL:inheres_in(ZFA:0000114)]
ZFIN:ZDB-GENE-040915-3	kri1l	450	0.080893	402	0.181425	>1000	2.99061	>1000	5.60447	[PATO:0000001^OBO_REL:has_qualifier(PATO:0000460)^OBO_REL:inheres_in(ZFA:0000114)]
ZFIN:ZDB-GENE-040712-1	ltv1	450	0.080893	402	0.181425	>1000	2.99061	>1000	5.60447	[PATO:0000001^OBO_REL:has_qualifier(PATO:0000460)^OBO_REL:inheres_in(ZFA:0000114)]
ZFIN:ZDB-GENE-040426-1995	abce1	450	0.080893	402	0.181425	>1000	2.99061	>1000	5.60447	[PATO:0000001^OBO_REL:has_qualifier(PATO:0000460)^OBO_REL:inheres_in(ZFA:0000114)]
ZFIN:ZDB-GENE-040426-1495	polr1c	450	0.080893	402	0.181425	>1000	2.99061	>1000	5.60447	[PATO:0000001^OBO_REL:has_qualifier(PATO:0000460)^OBO_REL:inheres_in(ZFA:0000114)]
ZFIN:ZDB-GENE-040426-1029	rae1	450	0.080893	402	0.181425	>1000	2.99061	>1000	5.60447	[PATO:0000001^OBO_REL:has_qualifier(PATO:0000460)^OBO_REL:inheres_in(ZFA:0000114)]
ZFIN:ZDB-GENE-040426-1011	qars	450	0.080893	402	0.181425	>1000	2.99061	>1000	5.60447	[PATO:0000001^OBO_REL:has_qualifier(PATO:0000460)^OBO_REL:inheres_in(ZFA:0000114)]
ZFIN:ZDB-GENE-031030-2	eif4a1a	450	0.080893	402	0.181425	>1000	2.99061	>1000	5.60447	[PATO:0000001^OBO_REL:has_qualifier(PATO:0000460)^OBO_REL:inheres_in(ZFA:0000114)]
ZFIN:ZDB-GENE-030828-12	hspa9	450	0.080893	402	0.181425	>1000	2.99061	>1000	5.60447	[PATO:0000001^OBO_REL:has_qualifier(PATO:0000460)^OBO_REL:inheres_in(ZFA:0000114)]
ZFIN:ZDB-GENE-030131-8522	si:ch211-114c12.2	450	0.080893	402	0.181425	>1000	2.99061	>1000	5.60447	[PATO:0000001^OBO_REL:has_qualifier(PATO:0000460)^OBO_REL:inheres_in(ZFA:0000114)]
ZFIN:ZDB-GENE-030131-616	gnl3	450	0.080893	402	0.181425	>1000	2.99061	>1000	5.60447	[PATO:0000001^OBO_REL:has_qualifier(PATO:0000460)^OBO_REL:inheres_in(ZFA:0000114)]
ZFIN:ZDB-GENE-030131-3275	cpsf3	450	0.080893	402	0.181425	>1000	2.99061	>1000	5.60447	[PATO:0000001^OBO_REL:has_qualifier(PATO:0000460)^OBO_REL:inheres_in(ZFA:0000114)]
ZFIN:ZDB-GENE-030131-3207	taf2	450	0.080893	402	0.181425	>1000	2.99061	>1000	5.60447	[PATO:0000001^OBO_REL:has_qualifier(PATO:0000460)^OBO_REL:inheres_in(ZFA:0000114)]
ZFIN:ZDB-GENE-030102-2	zcchc7l	450	0.080893	402	0.181425	>1000	2.99061	>1000	5.60447	[PATO:0000001^OBO_REL:has_qualifier(PATO:0000460)^OBO_REL:inheres_in(ZFA:0000114)]
ZFIN:ZDB-GENE-021231-2	dt1p1a10l	450	0.080893	402	0.181425	>1000	2.99061	>1000	5.60447	[PATO:0000001^OBO_REL:has_qualifier(PATO:0000460)^OBO_REL:inheres_in(ZFA:0000114)]
ZFIN:ZDB-GENE-021213-1	sdad1	450	0.080893	402	0.181425	>1000	2.99061	>1000	5.60447	[PATO:0000001^OBO_REL:has_qualifier(PATO:0000460)^OBO_REL:inheres_in(ZFA:0000114)]
ZFIN:ZDB-GENE-021115-8	kars	450	0.080893	402	0.181425	>1000	2.99061	>1000	5.60447	[PATO:0000001^OBO_REL:has_qualifier(PATO:0000460)^OBO_REL:inheres_in(ZFA:0000114)]
ZFIN:ZDB-GENE-040909-1	abhd11	471	0.080627	402	0.181425	>1000	3.11048	>1000	5.36307	[PATO:0000587^OBO_REL:has_qualifier(PATO:0000460)^OBO_REL:inheres_in(ZFA:0000107), PATO:0000587^OBO_REL:inheres_in(ZFA:0000107)]
ZFIN:ZDB-GENE-020423-2	atp6ap1	472	0.0805436	439	0.177966	>1000	3.18484	>1000	5.36307	[PATO:0000587^OBO_REL:has_qualifier(PATO:0000460)^OBO_REL:inheres_in(ZFA:0000107), PATO:0000587^OBO_REL:inheres_in(ZFA:0000107)]
ZFIN:ZDB-GENE-070117-512	grb	473	0.0804182	401	0.181818	117	4.78935	526	7.29081	[ZFS:0000035]
ZFIN:ZDB-GENE-050320-149	nmd3	474	0.0803653	431	0.180258	>1000	2.99061	>1000	5.60447	[PATO:0000001^OBO_REL:has_qualifier(PATO:0000460)^OBO_REL:inheres_in(ZFA:0000114)]
ZFIN:ZDB-GENE-030131-6349	nolc1l	474	0.0803653	431	0.180258	>1000	2.99061	>1000	5.60447	[PATO:0000001^OBO_REL:has_qualifier(PATO:0000460)^OBO_REL:inheres_in(ZFA:0000114)]
ZFIN:ZDB-GENE-030109-2	ruvbl1	476	0.0797981	548	0.158696	865	3.47862	698	6.60447	[PATO:0000647^OBO_REL:has_qualifier(PATO:0000460)^OBO_REL:inheres_in(ZFA:0000008), PATO:0000647^OBO_REL:inheres_in(UBERON:FBbt_00003624-FBbt_00005095-FMA_50801-MA_0000168-MIAA_0000098-MIAA_0000341-WBbt_0005440-XAO_0000010-ZFA_0000008), PATO:0000647^OBO_REL:inheres_in(ZFA:0000008)]
ZFIN:ZDB-GENE-980526-464	kita	477	0.0795857	623	0.14992	32	5.6552	21	11.1488	[PATO:0000060^OBO_REL:ends_during(ZFS:0000035)^OBO_REL:has_qualifier(PATO:0000460)^OBO_REL:inheres_in(ZFA:0009091)^OBO_REL:starts_during(ZFS:0000035), PATO:0000060^OBO_REL:ends_during(ZFS:0000035)^OBO_REL:inheres_in(ZFA:0009091)^OBO_REL:starts_during(ZFS:0000035)]
ZFIN:ZDB-GENE-980526-178	fgf3	478	0.0795067	396	0.183386	93	4.95838	77	9.34144	[PATO:0000638]
ZFIN:ZDB-GENE-070117-2478	yug	479	0.0794292	605	0.152034	626	3.76551	115	8.34144	[PATO:0000001^inheres_in_part_of(UBERON:FMA_7647-MA_0000216-MIAA_0000183-XAO_0000020-ZFA_0000075)]
ZFIN:ZDB-GENE-030131-2207	zgc:63849	480	0.0789465	457	0.172185	>1000	3.14137	>1000	5.5891	[PATO:0000052^OBO_REL:has_qualifier(PATO:0000460)^OBO_REL:inheres_in(ZFA:0001094), PATO:0000052^OBO_REL:inheres_in(ZFA:0001094)]
ZFIN:ZDB-GENE-070809-2	doy	481	0.0789142	507	0.163498	137	4.6863	16	11.4118	[PATO:0000001^OBO_REL:ends_during(ZFS:0000033)^OBO_REL:has_qualifier(PATO:0000460)^OBO_REL:inheres_in(ZFA:0001094)^OBO_REL:starts_during(ZFS:0000033), PATO:0000001^OBO_REL:ends_during(ZFS:0000033)^OBO_REL:inheres_in(ZFA:0001094)^OBO_REL:starts_during(ZFS:0000033), PATO:0000051^OBO_REL:ends_during(ZFS:0000033)^OBO_REL:has_qualifier(PATO:0000460)^OBO_REL:inheres_in(ZFA:0001094)^OBO_REL:starts_durin…
ZFIN:ZDB-GENE-040426-1664	pde6c	482	0.0785495	315	0.1949	360	4.20331	906	6.36743	[ZFA:0009128, ZFA:0009190]
ZFIN:ZDB-GENE-011207-1	sox10	483	0.0785152	436	0.179153	55	5.34273	373	7.46697	[ZFS:0000029]
ZFIN:ZDB-GENE-070117-2261	pgu	484	0.0782026	454	0.17382	>1000	3.14827	>1000	5.41183	[ZFA:0001478]
ZFIN:ZDB-GENE-001207-3	arnt2	485	0.0781945	433	0.18	>1000	3.11285	479	7.3762	[PATO:0000468^OBO_REL:has_qualifier(PATO:0000460)^OBO_REL:inheres_in(GO:0050881)]
ZFIN:ZDB-GENE-040831-3	srp68	486	0.0781014	445	0.175966	>1000	3.24414	>1000	5.42087	[PATO:0000001^OBO_REL:has_qualifier(PATO:0000460)^OBO_REL:inheres_in(ZFA:0000396)]
ZFIN:ZDB-GENE-040825-3	ddx56	487	0.0780718	452	0.174009	>1000	3.14838	>1000	5.36307	[PATO:0000587^OBO_REL:has_qualifier(PATO:0000460)^OBO_REL:inheres_in(ZFA:0000107), PATO:0000587^OBO_REL:inheres_in(ZFA:0000107)]
ZFIN:ZDB-GENE-070117-2473	wir	488	0.0780083	665	0.145969	575	3.88383	698	6.60447	[PATO:0000647^OBO_REL:has_qualifier(PATO:0000460)^OBO_REL:inheres_in(ZFA:0000008), PATO:0000647^OBO_REL:inheres_in(UBERON:FBbt_00003624-FBbt_00005095-FMA_50801-MA_0000168-MIAA_0000098-MIAA_0000341-WBbt_0005440-XAO_0000010-ZFA_0000008), PATO:0000647^OBO_REL:inheres_in(ZFA:0000008)]
ZFIN:ZDB-GENE-040718-150	ufd1l	489	0.0776594	444	0.175983	>1000	3.22983	>1000	5.42087	[PATO:0000001^OBO_REL:has_qualifier(PATO:0000460)^OBO_REL:inheres_in(ZFA:0000396)]
ZFIN:ZDB-GENE-030805-5	tbx1	490	0.0775477	515	0.162698	625	3.76995	>1000	6.1044	[PATO:0000001^OBO_REL:has_qualifier(PATO:0000460)^OBO_REL:inheres_in(ZFA:0000282), PATO:0000001^OBO_REL:inheres_in(ZFA:0000282)]
ZFIN:ZDB-GENE-050616-5	cx36.7	491	0.0775129	511	0.162963	18	6.06266	34	10.4118	[GO:0055002]
ZFIN:ZDB-GENE-990415-72	fgf8a	492	0.0773872	428	0.180587	44	5.49734	77	9.34144	[PATO:0000638]
ZFIN:ZDB-GENE-070117-2205	dctn1a	493	0.0772207	483	0.168421	345	4.25827	906	6.36743	[ZFA:0009128, ZFA:0009190]
ZFIN:ZDB-GENE-011010-3	aldh1a2	494	0.0771641	622	0.15	639	3.74018	321	7.48583	[PATO:0000001^OBO_REL:has_qualifier(PATO:0000460)^OBO_REL:inheres_in(ZFA:0001161)]
ZFIN:ZDB-GENE-070426-3	alo	495	0.0770358	425	0.181338	278	4.47115	526	7.29081	[ZFS:0000035]
ZFIN:ZDB-GENE-070117-2274	pio	496	0.076847	580	0.155102	641	3.73609	>1000	6.1044	[PATO:0000001^OBO_REL:has_qualifier(PATO:0000460)^OBO_REL:inheres_in(ZFA:0000282), PATO:0000001^OBO_REL:inheres_in(ZFA:0000282)]
ZFIN:ZDB-GENE-011128-10	gnat2	497	0.0768164	552	0.158562	773	3.56228	>1000	6.1044	[PATO:0000001^OBO_REL:has_qualifier(PATO:0000460)^OBO_REL:inheres_in(ZFA:0000282), PATO:0000001^OBO_REL:inheres_in(ZFA:0000282)]
ZFIN:ZDB-GENE-070117-2520	crm	498	0.0767277	500	0.165198	>1000	3.35092	>1000	5.5891	[PATO:0000052^OBO_REL:has_qualifier(PATO:0000460)^OBO_REL:inheres_in(ZFA:0001094), PATO:0000052^OBO_REL:inheres_in(ZFA:0001094)]
ZFIN:ZDB-GENE-070117-1997	clx	499	0.0765977	508	0.163482	522	3.94529	479	7.3762	[PATO:0000468^OBO_REL:has_qualifier(PATO:0000460)^OBO_REL:inheres_in(GO:0050881)]
ZFIN:ZDB-GENE-040924-7	flj20195l	500	0.0765415	459	0.171806	>1000	3.11044	>1000	5.5891	[PATO:0000052^OBO_REL:has_qualifier(PATO:0000460)^OBO_REL:inheres_in(ZFA:0001094), PATO:0000052^OBO_REL:inheres_in(ZFA:0001094)]
ZFIN:ZDB-GENE-070117-806	darl	501	0.0762389	449	0.174672	>1000	3.16029	>1000	5.36307	[PATO:0000587^OBO_REL:has_qualifier(PATO:0000460)^OBO_REL:inheres_in(ZFA:0000107), PATO:0000587^OBO_REL:inheres_in(ZFA:0000107)]
ZFIN:ZDB-GENE-040907-1	rfc5	502	0.0761893	438	0.178112	>1000	3.07889	>1000	5.36307	[PATO:0000587^OBO_REL:has_qualifier(PATO:0000460)^OBO_REL:inheres_in(ZFA:0000107), PATO:0000587^OBO_REL:inheres_in(ZFA:0000107)]
ZFIN:ZDB-GENE-001103-1	sox9a	503	0.0761703	434	0.179661	40	5.52297	321	7.48583	[PATO:0000001^OBO_REL:has_qualifier(PATO:0000460)^OBO_REL:inheres_in(ZFA:0001161)]
ZFIN:ZDB-GENE-040426-748	dmap1	504	0.0761366	475	0.169565	>1000	3.14577	>1000	5.5891	[PATO:0000052^OBO_REL:has_qualifier(PATO:0000460)^OBO_REL:inheres_in(ZFA:0001094), PATO:0000052^OBO_REL:inheres_in(ZFA:0001094)]
ZFIN:ZDB-GENE-040426-836	tubgl	505	0.0760623	465	0.170626	>1000	3.11044	>1000	5.5891	[PATO:0000052^OBO_REL:has_qualifier(PATO:0000460)^OBO_REL:inheres_in(ZFA:0001094), PATO:0000052^OBO_REL:inheres_in(ZFA:0001094)]
ZFIN:ZDB-GENE-070117-2170	lee	506	0.0758514	467	0.170404	>1000	3.01145	>1000	5.36307	[PATO:0000587^OBO_REL:has_qualifier(PATO:0000460)^OBO_REL:inheres_in(ZFA:0000107), PATO:0000587^OBO_REL:inheres_in(ZFA:0000107)]
ZFIN:ZDB-GENE-070117-172	unm tk254b	507	0.0756515	461	0.171053	>1000	3.05547	>1000	5.36307	[PATO:0000587^OBO_REL:has_qualifier(PATO:0000460)^OBO_REL:inheres_in(ZFA:0000107), PATO:0000587^OBO_REL:inheres_in(ZFA:0000107)]
ZFIN:ZDB-GENE-070117-739	kle	508	0.075639	523	0.161702	>1000	3.35287	>1000	6.05428	[PATO:0001241^OBO_REL:inheres_in(UBERON:CL_0000148-FMA_70545-XAO_0001014-ZFA_0009091)]
ZFIN:ZDB-GENE-070117-740	bgm	509	0.0755765	516	0.162447	802	3.53759	>1000	6.05428	[PATO:0001241^OBO_REL:inheres_in(UBERON:CL_0000148-FMA_70545-XAO_0001014-ZFA_0009091)]
ZFIN:ZDB-GENE-070117-1989	kiaa1279	510	0.0754305	451	0.174475	89	4.97881	373	7.46697	[ZFS:0000029]
ZFIN:ZDB-GENE-070117-124	unm ta42	511	0.075392	562	0.156652	685	3.66248	>1000	6.1044	[PATO:0000001^OBO_REL:has_qualifier(PATO:0000460)^OBO_REL:inheres_in(ZFA:0000282), PATO:0000001^OBO_REL:inheres_in(ZFA:0000282)]
ZFIN:ZDB-GENE-070117-2331	stb	512	0.0751408	847	0.12854	598	3.82385	57	9.64629	[PATO:0000001^OBO_REL:has_qualifier(PATO:0000460)^OBO_REL:inheres_in(ZFA:0000022), PATO:0000001^OBO_REL:inheres_in(ZFA:0000022)]
ZFIN:ZDB-GENE-030318-2	chm	513	0.0749688	447	0.175523	435	4.07873	594	7.0899	[PATO:0000060^OBO_REL:has_qualifier(PATO:0000460)^OBO_REL:inheres_in(ZFA:0009090), PATO:0000060^OBO_REL:inheres_in(UBERON:CL_0000147-MIAA_0000159-XAO_0003014-ZFA_0009090), PATO:0000060^OBO_REL:inheres_in(ZFA:0009090)]
ZFIN:ZDB-GENE-070117-469	unm m571	514	0.0747939	617	0.150424	843	3.49273	594	7.0899	[PATO:0000060^OBO_REL:has_qualifier(PATO:0000460)^OBO_REL:inheres_in(ZFA:0009090), PATO:0000060^OBO_REL:inheres_in(UBERON:CL_0000147-MIAA_0000159-XAO_0003014-ZFA_0009090), PATO:0000060^OBO_REL:inheres_in(ZFA:0009090)]
ZFIN:ZDB-GENE-070117-467	unm tz284	515	0.0747178	475	0.169565	>1000	3.05547	>1000	5.36307	[PATO:0000587^OBO_REL:has_qualifier(PATO:0000460)^OBO_REL:inheres_in(ZFA:0000107), PATO:0000587^OBO_REL:inheres_in(ZFA:0000107)]
ZFIN:ZDB-GENE-070117-69	blk	516	0.0747114	499	0.165217	866	3.47823	>1000	6.1044	[PATO:0000001^OBO_REL:has_qualifier(PATO:0000460)^OBO_REL:inheres_in(ZFA:0000282), PATO:0000001^OBO_REL:inheres_in(ZFA:0000282)]
ZFIN:ZDB-GENE-030131-2921	dlat	517	0.0746921	530	0.161148	746	3.59089	>1000	6.1044	[PATO:0000001^OBO_REL:has_qualifier(PATO:0000460)^OBO_REL:inheres_in(ZFA:0000282), PATO:0000001^OBO_REL:inheres_in(ZFA:0000282)]
ZFIN:ZDB-GENE-991026-3	tyr	518	0.0744677	606	0.151261	721	3.6167	594	7.0899	[PATO:0000060^OBO_REL:has_qualifier(PATO:0000460)^OBO_REL:inheres_in(ZFA:0009090), PATO:0000060^OBO_REL:inheres_in(UBERON:CL_0000147-MIAA_0000159-XAO_0003014-ZFA_0009090), PATO:0000060^OBO_REL:inheres_in(ZFA:0009090)]
ZFIN:ZDB-GENE-070117-2469	wib	519	0.0744635	562	0.156652	819	3.51038	>1000	6.1044	[PATO:0000001^OBO_REL:has_qualifier(PATO:0000460)^OBO_REL:inheres_in(ZFA:0000282), PATO:0000001^OBO_REL:inheres_in(ZFA:0000282)]
ZFIN:ZDB-GENE-040426-1435	ilk	520	0.0744349	514	0.162706	113	4.81362	526	7.29081	[ZFS:0000035]
ZFIN:ZDB-GENE-040426-2823	sec23a	521	0.0736001	618	0.150327	675	3.68036	321	7.48583	[PATO:0000001^OBO_REL:has_qualifier(PATO:0000460)^OBO_REL:inheres_in(ZFA:0001161)]
ZFIN:ZDB-GENE-020419-11	atp6v1e1	522	0.073487	585	0.154309	719	3.61782	>1000	6.1044	[PATO:0000001^OBO_REL:has_qualifier(PATO:0000460)^OBO_REL:inheres_in(ZFA:0000282), PATO:0000001^OBO_REL:inheres_in(ZFA:0000282)]
ZFIN:ZDB-GENE-040426-804	wdr1	523	0.0733723	462	0.170886	>1000	3.1081	>1000	5.36307	[PATO:0000587^OBO_REL:has_qualifier(PATO:0000460)^OBO_REL:inheres_in(ZFA:0000107), PATO:0000587^OBO_REL:inheres_in(ZFA:0000107)]
ZFIN:ZDB-GENE-030131-333	wdr82	523	0.0733723	462	0.170886	>1000	3.1081	>1000	5.36307	[PATO:0000587^OBO_REL:has_qualifier(PATO:0000460)^OBO_REL:inheres_in(ZFA:0000107), PATO:0000587^OBO_REL:inheres_in(ZFA:0000107)]
ZFIN:ZDB-GENE-021209-1	mcm5	525	0.0732589	477	0.169528	>1000	3.11609	>1000	5.36307	[PATO:0000587^OBO_REL:has_qualifier(PATO:0000460)^OBO_REL:inheres_in(ZFA:0000107), PATO:0000587^OBO_REL:inheres_in(ZFA:0000107)]
ZFIN:ZDB-GENE-070117-285	unm tu274a	526	0.0732457	503	0.164557	600	3.80947	>1000	6.1044	[PATO:0000001^OBO_REL:has_qualifier(PATO:0000460)^OBO_REL:inheres_in(ZFA:0000282), PATO:0000001^OBO_REL:inheres_in(ZFA:0000282)]
ZFIN:ZDB-GENE-070117-2302	bly	527	0.0732332	497	0.165919	>1000	2.99134	>1000	6.1044	[PATO:0000001^OBO_REL:has_qualifier(PATO:0000460)^OBO_REL:inheres_in(ZFA:0000282), PATO:0000001^OBO_REL:inheres_in(ZFA:0000282)]
ZFIN:ZDB-GENE-000208-20	bon	528	0.0731971	509	0.163399	339	4.28142	>1000	5.67847	[ZFA:0001477]
ZFIN:ZDB-GENE-990415-247	rrm1	529	0.073155	506	0.163677	>1000	3.06643	>1000	5.5891	[PATO:0000052^OBO_REL:has_qualifier(PATO:0000460)^OBO_REL:inheres_in(ZFA:0001094), PATO:0000052^OBO_REL:inheres_in(ZFA:0001094)]
ZFIN:ZDB-GENE-070306-10	unm b1039	530	0.0730935	571	0.155602	124	4.73331	594	7.0899	[ZFS:0000033]
ZFIN:ZDB-GENE-070426-2	mko	531	0.0730608	455	0.172989	115	4.80862	321	7.48583	[PATO:0000001^OBO_REL:has_qualifier(PATO:0000460)^OBO_REL:inheres_in(ZFA:0001161)]
ZFIN:ZDB-GENE-070117-1057	unm t30292	532	0.0729711	522	0.161926	296	4.41002	303	7.56383	[ZFA:0000548]
ZFIN:ZDB-GENE-040923-1	slc25a24l	533	0.0729614	472	0.169772	>1000	3.1081	>1000	5.36307	[PATO:0000587^OBO_REL:has_qualifier(PATO:0000460)^OBO_REL:inheres_in(ZFA:0000107), PATO:0000587^OBO_REL:inheres_in(ZFA:0000107)]
ZFIN:ZDB-GENE-040426-2536	cdipt	533	0.0729614	472	0.169772	>1000	3.1081	>1000	5.36307	[PATO:0000587^OBO_REL:has_qualifier(PATO:0000460)^OBO_REL:inheres_in(ZFA:0000107), PATO:0000587^OBO_REL:inheres_in(ZFA:0000107)]
ZFIN:ZDB-GENE-021219-1	flj20508l	533	0.0729614	472	0.169772	>1000	3.1081	>1000	5.36307	[PATO:0000587^OBO_REL:has_qualifier(PATO:0000460)^OBO_REL:inheres_in(ZFA:0000107), PATO:0000587^OBO_REL:inheres_in(ZFA:0000107)]
ZFIN:ZDB-GENE-070117-811	dzd	536	0.0728641	536	0.16	880	3.46187	>1000	5.60447	[PATO:0000001^OBO_REL:has_qualifier(PATO:0000460)^OBO_REL:inheres_in(ZFA:0000114)]
ZFIN:ZDB-GENE-070117-2360	sky	537	0.0728469	591	0.152993	158	4.60964	171	7.97887	[ZFA:0000473]
ZFIN:ZDB-GENE-030326-1	dlst	538	0.0727961	462	0.170886	>1000	3.022	>1000	5.41183	[ZFA:0001478]
ZFIN:ZDB-GENE-070117-168	unm m393	539	0.072752	504	0.16408	>1000	3.20789	>1000	6.1044	[PATO:0000001^OBO_REL:has_qualifier(PATO:0000460)^OBO_REL:inheres_in(ZFA:0000282), PATO:0000001^OBO_REL:inheres_in(ZFA:0000282)]
ZFIN:ZDB-GENE-991124-7	tbx5	540	0.0726897	554	0.15812	167	4.57505	321	7.48583	[PATO:0000001^OBO_REL:has_qualifier(PATO:0000460)^OBO_REL:inheres_in(ZFA:0001161)]
ZFIN:ZDB-GENE-070117-583	unm ts276f	541	0.0726855	488	0.166667	>1000	3.19171	>1000	5.97221	[PATO:0000647]
ZFIN:ZDB-GENE-070117-346	unm tc31	541	0.0726855	488	0.166667	>1000	3.19171	>1000	5.97221	[PATO:0000647]
ZFIN:ZDB-GENE-070117-327	unm tm308	541	0.0726855	488	0.166667	>1000	3.19171	>1000	5.97221	[PATO:0000647]
ZFIN:ZDB-GENE-070117-1857	unm t31529	544	0.0725679	686	0.14	172	4.55764	397	7.39391	[PATO:0000070^inheres_in_part_of(UBERON:CL_0000189-FMA_84448-ZFA_0009116)]
ZFIN:ZDB-GENE-070117-1856	unm t31528	544	0.0725679	686	0.14	172	4.55764	397	7.39391	[PATO:0000070^inheres_in_part_of(UBERON:CL_0000189-FMA_84448-ZFA_0009116)]
ZFIN:ZDB-GENE-070117-1855	unm t31527	544	0.0725679	686	0.14	172	4.55764	397	7.39391	[PATO:0000070^inheres_in_part_of(UBERON:CL_0000189-FMA_84448-ZFA_0009116)]
ZFIN:ZDB-GENE-070117-1853	unm t31526	544	0.0725679	686	0.14	172	4.55764	397	7.39391	[PATO:0000070^inheres_in_part_of(UBERON:CL_0000189-FMA_84448-ZFA_0009116)]
ZFIN:ZDB-GENE-070117-1852	unm t31525	544	0.0725679	686	0.14	172	4.55764	397	7.39391	[PATO:0000070^inheres_in_part_of(UBERON:CL_0000189-FMA_84448-ZFA_0009116)]
ZFIN:ZDB-GENE-070117-1851	unm t31524	544	0.0725679	686	0.14	172	4.55764	397	7.39391	[PATO:0000070^inheres_in_part_of(UBERON:CL_0000189-FMA_84448-ZFA_0009116)]
ZFIN:ZDB-GENE-070117-1850	unm t31523	544	0.0725679	686	0.14	172	4.55764	397	7.39391	[PATO:0000070^inheres_in_part_of(UBERON:CL_0000189-FMA_84448-ZFA_0009116)]
ZFIN:ZDB-GENE-070117-1849	unm t31522	544	0.0725679	686	0.14	172	4.55764	397	7.39391	[PATO:0000070^inheres_in_part_of(UBERON:CL_0000189-FMA_84448-ZFA_0009116)]
ZFIN:ZDB-GENE-070117-1848	unm t31521	544	0.0725679	686	0.14	172	4.55764	397	7.39391	[PATO:0000070^inheres_in_part_of(UBERON:CL_0000189-FMA_84448-ZFA_0009116)]
ZFIN:ZDB-GENE-070117-1847	unm t31520	544	0.0725679	686	0.14	172	4.55764	397	7.39391	[PATO:0000070^inheres_in_part_of(UBERON:CL_0000189-FMA_84448-ZFA_0009116)]
ZFIN:ZDB-GENE-070117-1846	unm t31519	544	0.0725679	686	0.14	172	4.55764	397	7.39391	[PATO:0000070^inheres_in_part_of(UBERON:CL_0000189-FMA_84448-ZFA_0009116)]
ZFIN:ZDB-GENE-070117-1845	unm t31518	544	0.0725679	686	0.14	172	4.55764	397	7.39391	[PATO:0000070^inheres_in_part_of(UBERON:CL_0000189-FMA_84448-ZFA_0009116)]
ZFIN:ZDB-GENE-070117-1844	unm t31517	544	0.0725679	686	0.14	172	4.55764	397	7.39391	[PATO:0000070^inheres_in_part_of(UBERON:CL_0000189-FMA_84448-ZFA_0009116)]
ZFIN:ZDB-GENE-070117-1842	unm t31516	544	0.0725679	686	0.14	172	4.55764	397	7.39391	[PATO:0000070^inheres_in_part_of(UBERON:CL_0000189-FMA_84448-ZFA_0009116)]
ZFIN:ZDB-GENE-070117-1841	unm t31515	544	0.0725679	686	0.14	172	4.55764	397	7.39391	[PATO:0000070^inheres_in_part_of(UBERON:CL_0000189-FMA_84448-ZFA_0009116)]
ZFIN:ZDB-GENE-070117-1840	unm t31514	544	0.0725679	686	0.14	172	4.55764	397	7.39391	[PATO:0000070^inheres_in_part_of(UBERON:CL_0000189-FMA_84448-ZFA_0009116)]
ZFIN:ZDB-GENE-070117-1839	unm t31513	544	0.0725679	686	0.14	172	4.55764	397	7.39391	[PATO:0000070^inheres_in_part_of(UBERON:CL_0000189-FMA_84448-ZFA_0009116)]
ZFIN:ZDB-GENE-070117-1838	unm t31512	544	0.0725679	686	0.14	172	4.55764	397	7.39391	[PATO:0000070^inheres_in_part_of(UBERON:CL_0000189-FMA_84448-ZFA_0009116)]
ZFIN:ZDB-GENE-070117-1837	unm t31473	544	0.0725679	686	0.14	172	4.55764	397	7.39391	[PATO:0000070^inheres_in_part_of(UBERON:CL_0000189-FMA_84448-ZFA_0009116)]
ZFIN:ZDB-GENE-070117-1836	unm t31472	544	0.0725679	686	0.14	172	4.55764	397	7.39391	[PATO:0000070^inheres_in_part_of(UBERON:CL_0000189-FMA_84448-ZFA_0009116)]
ZFIN:ZDB-GENE-070117-1835	unm t31471	544	0.0725679	686	0.14	172	4.55764	397	7.39391	[PATO:0000070^inheres_in_part_of(UBERON:CL_0000189-FMA_84448-ZFA_0009116)]
ZFIN:ZDB-GENE-070117-1834	unm t31470	544	0.0725679	686	0.14	172	4.55764	397	7.39391	[PATO:0000070^inheres_in_part_of(UBERON:CL_0000189-FMA_84448-ZFA_0009116)]
ZFIN:ZDB-GENE-070117-1833	unm t31469	544	0.0725679	686	0.14	172	4.55764	397	7.39391	[PATO:0000070^inheres_in_part_of(UBERON:CL_0000189-FMA_84448-ZFA_0009116)]
ZFIN:ZDB-GENE-070117-1830	unm t31468	544	0.0725679	686	0.14	172	4.55764	397	7.39391	[PATO:0000070^inheres_in_part_of(UBERON:CL_0000189-FMA_84448-ZFA_0009116)]
ZFIN:ZDB-GENE-070117-1829	unm t31467	544	0.0725679	686	0.14	172	4.55764	397	7.39391	[PATO:0000070^inheres_in_part_of(UBERON:CL_0000189-FMA_84448-ZFA_0009116)]
ZFIN:ZDB-GENE-070117-1828	unm t31466	544	0.0725679	686	0.14	172	4.55764	397	7.39391	[PATO:0000070^inheres_in_part_of(UBERON:CL_0000189-FMA_84448-ZFA_0009116)]
ZFIN:ZDB-GENE-070117-1827	unm t31465	544	0.0725679	686	0.14	172	4.55764	397	7.39391	[PATO:0000070^inheres_in_part_of(UBERON:CL_0000189-FMA_84448-ZFA_0009116)]
ZFIN:ZDB-GENE-070117-1826	unm t31464	544	0.0725679	686	0.14	172	4.55764	397	7.39391	[PATO:0000070^inheres_in_part_of(UBERON:CL_0000189-FMA_84448-ZFA_0009116)]
ZFIN:ZDB-GENE-070117-1825	unm t31463	544	0.0725679	686	0.14	172	4.55764	397	7.39391	[PATO:0000070^inheres_in_part_of(UBERON:CL_0000189-FMA_84448-ZFA_0009116)]
ZFIN:ZDB-GENE-070117-1824	unm t31462	544	0.0725679	686	0.14	172	4.55764	397	7.39391	[PATO:0000070^inheres_in_part_of(UBERON:CL_0000189-FMA_84448-ZFA_0009116)]
ZFIN:ZDB-GENE-070117-1823	unm t31461	544	0.0725679	686	0.14	172	4.55764	397	7.39391	[PATO:0000070^inheres_in_part_of(UBERON:CL_0000189-FMA_84448-ZFA_0009116)]
ZFIN:ZDB-GENE-070117-1822	unm t31460	544	0.0725679	686	0.14	172	4.55764	397	7.39391	[PATO:0000070^inheres_in_part_of(UBERON:CL_0000189-FMA_84448-ZFA_0009116)]
ZFIN:ZDB-GENE-070117-1821	unm t31459	544	0.0725679	686	0.14	172	4.55764	397	7.39391	[PATO:0000070^inheres_in_part_of(UBERON:CL_0000189-FMA_84448-ZFA_0009116)]
ZFIN:ZDB-GENE-070117-1819	unm t31458	544	0.0725679	686	0.14	172	4.55764	397	7.39391	[PATO:0000070^inheres_in_part_of(UBERON:CL_0000189-FMA_84448-ZFA_0009116)]
ZFIN:ZDB-GENE-070117-1818	unm t31457	544	0.0725679	686	0.14	172	4.55764	397	7.39391	[PATO:0000070^inheres_in_part_of(UBERON:CL_0000189-FMA_84448-ZFA_0009116)]
ZFIN:ZDB-GENE-070117-1817	unm t31456	544	0.0725679	686	0.14	172	4.55764	397	7.39391	[PATO:0000070^inheres_in_part_of(UBERON:CL_0000189-FMA_84448-ZFA_0009116)]
ZFIN:ZDB-GENE-070117-1816	unm t31455	544	0.0725679	686	0.14	172	4.55764	397	7.39391	[PATO:0000070^inheres_in_part_of(UBERON:CL_0000189-FMA_84448-ZFA_0009116)]
ZFIN:ZDB-GENE-070117-1815	unm t31454	544	0.0725679	686	0.14	172	4.55764	397	7.39391	[PATO:0000070^inheres_in_part_of(UBERON:CL_0000189-FMA_84448-ZFA_0009116)]
ZFIN:ZDB-GENE-070117-1814	unm t31434	544	0.0725679	686	0.14	172	4.55764	397	7.39391	[PATO:0000070^inheres_in_part_of(UBERON:CL_0000189-FMA_84448-ZFA_0009116)]
ZFIN:ZDB-GENE-070117-1813	unm t31433	544	0.0725679	686	0.14	172	4.55764	397	7.39391	[PATO:0000070^inheres_in_part_of(UBERON:CL_0000189-FMA_84448-ZFA_0009116)]
ZFIN:ZDB-GENE-070117-1812	unm t31432	544	0.0725679	686	0.14	172	4.55764	397	7.39391	[PATO:0000070^inheres_in_part_of(UBERON:CL_0000189-FMA_84448-ZFA_0009116)]
ZFIN:ZDB-GENE-070117-1811	unm t31400	544	0.0725679	686	0.14	172	4.55764	397	7.39391	[PATO:0000070^inheres_in_part_of(UBERON:CL_0000189-FMA_84448-ZFA_0009116)]
ZFIN:ZDB-GENE-070117-1810	unm t31399	544	0.0725679	686	0.14	172	4.55764	397	7.39391	[PATO:0000070^inheres_in_part_of(UBERON:CL_0000189-FMA_84448-ZFA_0009116)]
ZFIN:ZDB-GENE-070117-1808	unm t31398	544	0.0725679	686	0.14	172	4.55764	397	7.39391	[PATO:0000070^inheres_in_part_of(UBERON:CL_0000189-FMA_84448-ZFA_0009116)]
ZFIN:ZDB-GENE-070117-1807	unm t31397	544	0.0725679	686	0.14	172	4.55764	397	7.39391	[PATO:0000070^inheres_in_part_of(UBERON:CL_0000189-FMA_84448-ZFA_0009116)]
ZFIN:ZDB-GENE-070117-1806	unm t31396	544	0.0725679	686	0.14	172	4.55764	397	7.39391	[PATO:0000070^inheres_in_part_of(UBERON:CL_0000189-FMA_84448-ZFA_0009116)]
ZFIN:ZDB-GENE-070117-1805	unm t31395	544	0.0725679	686	0.14	172	4.55764	397	7.39391	[PATO:0000070^inheres_in_part_of(UBERON:CL_0000189-FMA_84448-ZFA_0009116)]
ZFIN:ZDB-GENE-070117-1804	unm t31383	544	0.0725679	686	0.14	172	4.55764	397	7.39391	[PATO:0000070^inheres_in_part_of(UBERON:CL_0000189-FMA_84448-ZFA_0009116)]
ZFIN:ZDB-GENE-070117-1803	unm t31382	544	0.0725679	686	0.14	172	4.55764	397	7.39391	[PATO:0000070^inheres_in_part_of(UBERON:CL_0000189-FMA_84448-ZFA_0009116)]
ZFIN:ZDB-GENE-070117-1802	unm t31381	544	0.0725679	686	0.14	172	4.55764	397	7.39391	[PATO:0000070^inheres_in_part_of(UBERON:CL_0000189-FMA_84448-ZFA_0009116)]
ZFIN:ZDB-GENE-070117-1801	unm t31380	544	0.0725679	686	0.14	172	4.55764	397	7.39391	[PATO:0000070^inheres_in_part_of(UBERON:CL_0000189-FMA_84448-ZFA_0009116)]
ZFIN:ZDB-GENE-070117-1800	unm t31379	544	0.0725679	686	0.14	172	4.55764	397	7.39391	[PATO:0000070^inheres_in_part_of(UBERON:CL_0000189-FMA_84448-ZFA_0009116)]
ZFIN:ZDB-GENE-070117-1799	unm t31378	544	0.0725679	686	0.14	172	4.55764	397	7.39391	[PATO:0000070^inheres_in_part_of(UBERON:CL_0000189-FMA_84448-ZFA_0009116)]
ZFIN:ZDB-GENE-070117-1797	unm t31377	544	0.0725679	686	0.14	172	4.55764	397	7.39391	[PATO:0000070^inheres_in_part_of(UBERON:CL_0000189-FMA_84448-ZFA_0009116)]
ZFIN:ZDB-GENE-070117-1796	unm t31351	544	0.0725679	686	0.14	172	4.55764	397	7.39391	[PATO:0000070^inheres_in_part_of(UBERON:CL_0000189-FMA_84448-ZFA_0009116)]
ZFIN:ZDB-GENE-070117-1795	unm t31350	544	0.0725679	686	0.14	172	4.55764	397	7.39391	[PATO:0000070^inheres_in_part_of(UBERON:CL_0000189-FMA_84448-ZFA_0009116)]
ZFIN:ZDB-GENE-070117-1794	unm t31349	544	0.0725679	686	0.14	172	4.55764	397	7.39391	[PATO:0000070^inheres_in_part_of(UBERON:CL_0000189-FMA_84448-ZFA_0009116)]
ZFIN:ZDB-GENE-070117-1793	unm t31348	544	0.0725679	686	0.14	172	4.55764	397	7.39391	[PATO:0000070^inheres_in_part_of(UBERON:CL_0000189-FMA_84448-ZFA_0009116)]
ZFIN:ZDB-GENE-070117-1792	unm t31347	544	0.0725679	686	0.14	172	4.55764	397	7.39391	[PATO:0000070^inheres_in_part_of(UBERON:CL_0000189-FMA_84448-ZFA_0009116)]
ZFIN:ZDB-GENE-070117-1791	unm t31346	544	0.0725679	686	0.14	172	4.55764	397	7.39391	[PATO:0000070^inheres_in_part_of(UBERON:CL_0000189-FMA_84448-ZFA_0009116)]
ZFIN:ZDB-GENE-070117-1790	unm t31345	544	0.0725679	686	0.14	172	4.55764	397	7.39391	[PATO:0000070^inheres_in_part_of(UBERON:CL_0000189-FMA_84448-ZFA_0009116)]
ZFIN:ZDB-GENE-070117-1789	unm t31344	544	0.0725679	686	0.14	172	4.55764	397	7.39391	[PATO:0000070^inheres_in_part_of(UBERON:CL_0000189-FMA_84448-ZFA_0009116)]
ZFIN:ZDB-GENE-070117-1788	unm t31343	544	0.0725679	686	0.14	172	4.55764	397	7.39391	[PATO:0000070^inheres_in_part_of(UBERON:CL_0000189-FMA_84448-ZFA_0009116)]
ZFIN:ZDB-GENE-070117-1786	unm t31342	544	0.0725679	686	0.14	172	4.55764	397	7.39391	[PATO:0000070^inheres_in_part_of(UBERON:CL_0000189-FMA_84448-ZFA_0009116)]
ZFIN:ZDB-GENE-070117-1785	unm t31341	544	0.0725679	686	0.14	172	4.55764	397	7.39391	[PATO:0000070^inheres_in_part_of(UBERON:CL_0000189-FMA_84448-ZFA_0009116)]
ZFIN:ZDB-GENE-070117-1784	unm t31340	544	0.0725679	686	0.14	172	4.55764	397	7.39391	[PATO:0000070^inheres_in_part_of(UBERON:CL_0000189-FMA_84448-ZFA_0009116)]
ZFIN:ZDB-GENE-070117-1783	unm t31339	544	0.0725679	686	0.14	172	4.55764	397	7.39391	[PATO:0000070^inheres_in_part_of(UBERON:CL_0000189-FMA_84448-ZFA_0009116)]
ZFIN:ZDB-GENE-070117-1782	unm t31294	544	0.0725679	686	0.14	172	4.55764	397	7.39391	[PATO:0000070^inheres_in_part_of(UBERON:CL_0000189-FMA_84448-ZFA_0009116)]
ZFIN:ZDB-GENE-070117-1781	unm t31293	544	0.0725679	686	0.14	172	4.55764	397	7.39391	[PATO:0000070^inheres_in_part_of(UBERON:CL_0000189-FMA_84448-ZFA_0009116)]
ZFIN:ZDB-GENE-070117-1780	unm t31292	544	0.0725679	686	0.14	172	4.55764	397	7.39391	[PATO:0000070^inheres_in_part_of(UBERON:CL_0000189-FMA_84448-ZFA_0009116)]
ZFIN:ZDB-GENE-070117-1779	unm t31291	544	0.0725679	686	0.14	172	4.55764	397	7.39391	[PATO:0000070^inheres_in_part_of(UBERON:CL_0000189-FMA_84448-ZFA_0009116)]
ZFIN:ZDB-GENE-070117-1778	unm t31290	544	0.0725679	686	0.14	172	4.55764	397	7.39391	[PATO:0000070^inheres_in_part_of(UBERON:CL_0000189-FMA_84448-ZFA_0009116)]
ZFIN:ZDB-GENE-070117-1777	unm t31199	544	0.0725679	686	0.14	172	4.55764	397	7.39391	[PATO:0000070^inheres_in_part_of(UBERON:CL_0000189-FMA_84448-ZFA_0009116)]
ZFIN:ZDB-GENE-070117-1775	unm t31198	544	0.0725679	686	0.14	172	4.55764	397	7.39391	[PATO:0000070^inheres_in_part_of(UBERON:CL_0000189-FMA_84448-ZFA_0009116)]
ZFIN:ZDB-GENE-070117-1773	unm t31196	544	0.0725679	686	0.14	172	4.55764	397	7.39391	[PATO:0000070^inheres_in_part_of(UBERON:CL_0000189-FMA_84448-ZFA_0009116)]
ZFIN:ZDB-GENE-070117-1771	unm t31194	544	0.0725679	686	0.14	172	4.55764	397	7.39391	[PATO:0000070^inheres_in_part_of(UBERON:CL_0000189-FMA_84448-ZFA_0009116)]
ZFIN:ZDB-GENE-070117-1770	unm t31193	544	0.0725679	686	0.14	172	4.55764	397	7.39391	[PATO:0000070^inheres_in_part_of(UBERON:CL_0000189-FMA_84448-ZFA_0009116)]
ZFIN:ZDB-GENE-070117-1768	unm t31191	544	0.0725679	686	0.14	249	4.55764	397	7.39391	[PATO:0000070^inheres_in_part_of(UBERON:CL_0000189-FMA_84448-ZFA_0009116)]
ZFIN:ZDB-GENE-070117-2124	arc	622	0.0722312	619	0.150224	833	3.49909	827	6.38503	[PATO:0000001^OBO_REL:has_qualifier(PATO:0000460)^OBO_REL:inheres_in(ZFA:0001117), PATO:0000001^OBO_REL:inheres_in(ZFA:0001117)]
ZFIN:ZDB-GENE-070117-294	unm ty5	623	0.0718675	486	0.167373	>1000	3.11609	>1000	5.36307	[PATO:0000587^OBO_REL:has_qualifier(PATO:0000460)^OBO_REL:inheres_in(ZFA:0000107), PATO:0000587^OBO_REL:inheres_in(ZFA:0000107)]
ZFIN:ZDB-GENE-070117-255	unm tm9d	623	0.0718675	486	0.167373	>1000	3.11609	>1000	5.36307	[PATO:0000587^OBO_REL:has_qualifier(PATO:0000460)^OBO_REL:inheres_in(ZFA:0000107), PATO:0000587^OBO_REL:inheres_in(ZFA:0000107)]
ZFIN:ZDB-GENE-041011-3	ppp1r12a	625	0.0718122	676	0.143498	888	3.46067	698	6.60447	[PATO:0000647^OBO_REL:has_qualifier(PATO:0000460)^OBO_REL:inheres_in(ZFA:0000008), PATO:0000647^OBO_REL:inheres_in(UBERON:FBbt_00003624-FBbt_00005095-FMA_50801-MA_0000168-MIAA_0000098-MIAA_0000341-WBbt_0005440-XAO_0000010-ZFA_0000008), PATO:0000647^OBO_REL:inheres_in(ZFA:0000008)]
ZFIN:ZDB-GENE-070117-2372	bla	626	0.071801	827	0.130719	972	3.4156	594	7.0899	[PATO:0000060^OBO_REL:has_qualifier(PATO:0000460)^OBO_REL:inheres_in(ZFA:0009090), PATO:0000060^OBO_REL:inheres_in(UBERON:CL_0000147-MIAA_0000159-XAO_0003014-ZFA_0009090), PATO:0000060^OBO_REL:inheres_in(ZFA:0009090)]
ZFIN:ZDB-GENE-070117-364	unm tm126	627	0.0717031	614	0.150743	642	3.73507	115	8.34144	[PATO:0000001^inheres_in_part_of(UBERON:FMA_7647-MA_0000216-MIAA_0000183-XAO_0000020-ZFA_0000075)]
ZFIN:ZDB-GENE-030131-6223	sufu	628	0.0716708	553	0.158451	257	4.51682	395	7.44835	[GO:0043010]
ZFIN:ZDB-GENE-070117-971	unm t30294	629	0.0716629	620	0.15011	143	4.65392	50	10.0333	[PATO:0001241^inheres_in_part_of(UBERON:FMA_85522-MIAA_0000068-XAO_0000058-ZFA_0000155)]
ZFIN:ZDB-GENE-070117-2200	mtc	630	0.0716089	588	0.153361	790	3.55394	>1000	6.1044	[PATO:0000001^OBO_REL:has_qualifier(PATO:0000460)^OBO_REL:inheres_in(ZFA:0000282), PATO:0000001^OBO_REL:inheres_in(ZFA:0000282)]
ZFIN:ZDB-GENE-070117-280	zar	631	0.0715931	520	0.16221	163	4.58211	526	7.29081	[ZFS:0000035]
ZFIN:ZDB-GENE-070117-1772	unm t31195	632	0.0715783	778	0.136161	152	4.62159	397	7.39391	[PATO:0000070^inheres_in_part_of(UBERON:CL_0000189-FMA_84448-ZFA_0009116)]
ZFIN:ZDB-GENE-070117-1769	unm t31192	632	0.0715783	778	0.136161	152	4.62159	397	7.39391	[PATO:0000070^inheres_in_part_of(UBERON:CL_0000189-FMA_84448-ZFA_0009116)]
ZFIN:ZDB-GENE-070427-4	pno	634	0.0714939	450	0.174603	274	4.48751	526	7.29081	[ZFS:0000035]
ZFIN:ZDB-GENE-070117-2350	shr	635	0.0713975	584	0.154506	874	3.4713	>1000	6.1044	[PATO:0000001^OBO_REL:has_qualifier(PATO:0000460)^OBO_REL:inheres_in(ZFA:0000282), PATO:0000001^OBO_REL:inheres_in(ZFA:0000282)]
ZFIN:ZDB-GENE-031112-11	fen1	636	0.071334	492	0.166311	>1000	2.98167	>1000	5.42087	[PATO:0000001^OBO_REL:has_qualifier(PATO:0000460)^OBO_REL:inheres_in(ZFA:0000396)]
ZFIN:ZDB-GENE-020418-1	ccna2	636	0.071334	492	0.166311	>1000	2.98167	>1000	5.42087	[PATO:0000001^OBO_REL:has_qualifier(PATO:0000460)^OBO_REL:inheres_in(ZFA:0000396)]
ZFIN:ZDB-GENE-070117-416	unm m573	638	0.0713044	581	0.154709	>1000	3.39024	>1000	5.5891	[PATO:0000052^OBO_REL:has_qualifier(PATO:0000460)^OBO_REL:inheres_in(ZFA:0001094), PATO:0000052^OBO_REL:inheres_in(ZFA:0001094)]
ZFIN:ZDB-GENE-020419-4	mcm3	639	0.0711729	505	0.163717	>1000	2.94177	>1000	6.1044	[PATO:0000001^OBO_REL:has_qualifier(PATO:0000460)^OBO_REL:inheres_in(ZFA:0000282), PATO:0000001^OBO_REL:inheres_in(ZFA:0000282)]
ZFIN:ZDB-GENE-070117-417	unm tg239a	640	0.0710081	604	0.152542	695	3.66143	>1000	5.42087	[PATO:0000001^OBO_REL:has_qualifier(PATO:0000460)^OBO_REL:inheres_in(ZFA:0000396)]
ZFIN:ZDB-GENE-070117-1501	unm t30343	641	0.0709731	660	0.146667	143	4.65392	50	10.0333	[PATO:0001241^inheres_in_part_of(UBERON:FMA_85522-MIAA_0000068-XAO_0000058-ZFA_0000155)]
ZFIN:ZDB-GENE-070117-1245	unm t30152	641	0.0709731	660	0.146667	143	4.65392	50	10.0333	[PATO:0001241^inheres_in_part_of(UBERON:FMA_85522-MIAA_0000068-XAO_0000058-ZFA_0000155)]
ZFIN:ZDB-GENE-070117-1099	unm t30210	641	0.0709731	660	0.146667	143	4.65392	50	10.0333	[PATO:0001241^inheres_in_part_of(UBERON:FMA_85522-MIAA_0000068-XAO_0000058-ZFA_0000155)]
ZFIN:ZDB-GENE-040827-1	ift172	644	0.0707222	548	0.158696	901	3.45318	>1000	5.5891	[PATO:0000052^OBO_REL:has_qualifier(PATO:0000460)^OBO_REL:inheres_in(ZFA:0001094), PATO:0000052^OBO_REL:inheres_in(ZFA:0001094)]
ZFIN:ZDB-GENE-040614-1	ift57	644	0.0707222	548	0.158696	901	3.45318	>1000	5.5891	[PATO:0000052^OBO_REL:has_qualifier(PATO:0000460)^OBO_REL:inheres_in(ZFA:0001094), PATO:0000052^OBO_REL:inheres_in(ZFA:0001094)]
ZFIN:ZDB-GENE-011026-1	sox32	646	0.0700289	557	0.157447	157	4.61044	1031	6.17917	[absent_slim]
ZFIN:ZDB-GENE-980526-330	cdx4	647	0.069918	469	0.170185	47	5.43676	373	7.46697	[ZFS:0000029]
ZFIN:ZDB-GENE-070117-632	shy	648	0.0698372	538	0.15993	163	4.58211	526	7.29081	[ZFS:0000035]
ZFIN:ZDB-GENE-030113-2	ttna	649	0.0697804	539	0.159794	98	4.92315	34	10.4118	[GO:0055002]
ZFIN:ZDB-GENE-070117-2414	sug	650	0.0696978	635	0.14823	877	3.46654	>1000	5.7394	[PATO:0000718^OBO_REL:has_qualifier(PATO:0000460)^OBO_REL:inheres_in(ZFA:0001094), PATO:0000718^OBO_REL:inheres_in(ZFA:0001094)]
ZFIN:ZDB-GENE-990415-173	notch1a	651	0.0693176	672	0.145299	101	4.87923	125	8.30749	[PATO:0001241^OBO_REL:inheres_in(UBERON:FMA_85522-MIAA_0000068-XAO_0000058-ZFA_0000155)]
ZFIN:ZDB-GENE-070117-2182	los	652	0.0692141	943	0.116998	810	3.52222	252	7.68936	[PATO:0000060^OBO_REL:inheres_in(UBERON:CL_0000148-FMA_70545-XAO_0001014-ZFA_0009091), PATO:0000140^OBO_REL:inheres_in(UBERON:CL_0000148-FMA_70545-XAO_0001014-ZFA_0009091)]
ZFIN:ZDB-GENE-070117-973	unm t30573	653	0.069109	607	0.150776	264	4.50012	93	8.73376	[PATO:0000001^inheres_in_part_of(UBERON:FMA_85522-MIAA_0000068-XAO_0000058-ZFA_0000155)]
ZFIN:ZDB-GENE-070117-972	unm t30614	653	0.069109	607	0.150776	264	4.50012	93	8.73376	[PATO:0000001^inheres_in_part_of(UBERON:FMA_85522-MIAA_0000068-XAO_0000058-ZFA_0000155)]
ZFIN:ZDB-GENE-070117-970	unm t30211	653	0.069109	607	0.150776	264	4.50012	93	8.73376	[PATO:0000001^inheres_in_part_of(UBERON:FMA_85522-MIAA_0000068-XAO_0000058-ZFA_0000155)]
ZFIN:ZDB-GENE-070117-1508	unm t30616	653	0.069109	607	0.150776	264	4.50012	93	8.73376	[PATO:0000001^inheres_in_part_of(UBERON:FMA_85522-MIAA_0000068-XAO_0000058-ZFA_0000155)]
ZFIN:ZDB-GENE-070117-1489	unm t30617	653	0.069109	607	0.150776	264	4.50012	93	8.73376	[PATO:0000001^inheres_in_part_of(UBERON:FMA_85522-MIAA_0000068-XAO_0000058-ZFA_0000155)]
ZFIN:ZDB-GENE-070117-1337	unm t30697	653	0.069109	607	0.150776	264	4.50012	93	8.73376	[PATO:0000001^inheres_in_part_of(UBERON:FMA_85522-MIAA_0000068-XAO_0000058-ZFA_0000155)]
ZFIN:ZDB-GENE-070117-1291	unm t30615	653	0.069109	607	0.150776	264	4.50012	93	8.73376	[PATO:0000001^inheres_in_part_of(UBERON:FMA_85522-MIAA_0000068-XAO_0000058-ZFA_0000155)]
ZFIN:ZDB-GENE-040930-9	snrpfl	660	0.069041	518	0.162222	>1000	2.90597	>1000	5.42087	[PATO:0000001^OBO_REL:has_qualifier(PATO:0000460)^OBO_REL:inheres_in(ZFA:0000396)]
ZFIN:ZDB-GENE-040827-3	sf3b1	660	0.069041	518	0.162222	>1000	2.90597	>1000	5.42087	[PATO:0000001^OBO_REL:has_qualifier(PATO:0000460)^OBO_REL:inheres_in(ZFA:0000396)]
ZFIN:ZDB-GENE-040625-147	rpl11	662	0.0688643	512	0.162741	>1000	2.90597	>1000	5.42087	[PATO:0000001^OBO_REL:has_qualifier(PATO:0000460)^OBO_REL:inheres_in(ZFA:0000396)]
ZFIN:ZDB-GENE-030131-304	psmc6	662	0.0688643	512	0.162741	>1000	2.90597	>1000	5.42087	[PATO:0000001^OBO_REL:has_qualifier(PATO:0000460)^OBO_REL:inheres_in(ZFA:0000396)]
ZFIN:ZDB-GENE-070117-2096	gec	664	0.0688052	664	0.146018	760	3.58113	>1000	6.1044	[PATO:0000001^OBO_REL:has_qualifier(PATO:0000460)^OBO_REL:inheres_in(ZFA:0000282), PATO:0000001^OBO_REL:inheres_in(ZFA:0000282)]
ZFIN:ZDB-GENE-070117-1246	unm t30151	665	0.0687753	657	0.147321	171	4.55905	93	8.73376	[PATO:0000001^inheres_in_part_of(UBERON:FMA_85522-MIAA_0000068-XAO_0000058-ZFA_0000155)]
ZFIN:ZDB-GENE-070117-2480	zez	666	0.0687105	666	0.14574	861	3.4799	>1000	6.1044	[PATO:0000001^OBO_REL:has_qualifier(PATO:0000460)^OBO_REL:inheres_in(ZFA:0000282), PATO:0000001^OBO_REL:inheres_in(ZFA:0000282)]
ZFIN:ZDB-GENE-070117-2246	ptw	666	0.0687105	666	0.14574	861	3.4799	>1000	6.1044	[PATO:0000001^OBO_REL:has_qualifier(PATO:0000460)^OBO_REL:inheres_in(ZFA:0000282), PATO:0000001^OBO_REL:inheres_in(ZFA:0000282)]
ZFIN:ZDB-GENE-070117-2021	dis	666	0.0687105	666	0.14574	861	3.4799	>1000	6.1044	[PATO:0000001^OBO_REL:has_qualifier(PATO:0000460)^OBO_REL:inheres_in(ZFA:0000282), PATO:0000001^OBO_REL:inheres_in(ZFA:0000282)]
ZFIN:ZDB-GENE-070117-487	unm tn15	669	0.0686105	524	0.161435	>1000	2.89352	>1000	5.42087	[PATO:0000001^OBO_REL:has_qualifier(PATO:0000460)^OBO_REL:inheres_in(ZFA:0000396)]
ZFIN:ZDB-GENE-070117-368	unm tu274b	669	0.0686105	524	0.161435	>1000	2.89352	>1000	5.42087	[PATO:0000001^OBO_REL:has_qualifier(PATO:0000460)^OBO_REL:inheres_in(ZFA:0000396)]
ZFIN:ZDB-GENE-070117-198	unm tc234d	669	0.0686105	524	0.161435	>1000	2.89352	>1000	5.42087	[PATO:0000001^OBO_REL:has_qualifier(PATO:0000460)^OBO_REL:inheres_in(ZFA:0000396)]
ZFIN:ZDB-GENE-070117-2515	clo	672	0.0685972	517	0.162367	103	4.86311	373	7.46697	[ZFS:0000029]
ZFIN:ZDB-GENE-070117-675	lop	673	0.0684995	529	0.16129	604	3.80356	>1000	5.38061	[ZFA:0000010]
ZFIN:ZDB-GENE-030123-1	ttk	674	0.0684454	521	0.161987	>1000	2.89352	>1000	5.42087	[PATO:0000001^OBO_REL:has_qualifier(PATO:0000460)^OBO_REL:inheres_in(ZFA:0000396)]
ZFIN:ZDB-GENE-070117-2367	sln	675	0.0684377	960	0.115974	671	3.69102	252	7.68936	[PATO:0000060^OBO_REL:inheres_in(UBERON:CL_0000148-FMA_70545-XAO_0001014-ZFA_0009091), PATO:0000140^OBO_REL:inheres_in(UBERON:CL_0000148-FMA_70545-XAO_0001014-ZFA_0009091)]
ZFIN:ZDB-GENE-030825-6	birc2	676	0.0682369	586	0.153846	110	4.82549	77	9.34144	[PATO:0000638]
ZFIN:ZDB-GENE-990415-52	ef1a	677	0.0681891	541	0.159193	>1000	2.84842	>1000	6.1044	[PATO:0000001^OBO_REL:has_qualifier(PATO:0000460)^OBO_REL:inheres_in(ZFA:0000282), PATO:0000001^OBO_REL:inheres_in(ZFA:0000282)]
ZFIN:ZDB-GENE-070117-427	unm m771	677	0.0681891	541	0.159193	>1000	2.84842	>1000	6.1044	[PATO:0000001^OBO_REL:has_qualifier(PATO:0000460)^OBO_REL:inheres_in(ZFA:0000282), PATO:0000001^OBO_REL:inheres_in(ZFA:0000282)]
ZFIN:ZDB-GENE-070117-2514	cle	677	0.0681891	541	0.159193	>1000	2.84842	>1000	6.1044	[PATO:0000001^OBO_REL:has_qualifier(PATO:0000460)^OBO_REL:inheres_in(ZFA:0000282), PATO:0000001^OBO_REL:inheres_in(ZFA:0000282)]
ZFIN:ZDB-GENE-070117-2455	vis	677	0.0681891	541	0.159193	>1000	2.84842	>1000	6.1044	[PATO:0000001^OBO_REL:has_qualifier(PATO:0000460)^OBO_REL:inheres_in(ZFA:0000282), PATO:0000001^OBO_REL:inheres_in(ZFA:0000282)]
ZFIN:ZDB-GENE-070117-2226	nba	677	0.0681891	541	0.159193	>1000	2.84842	>1000	6.1044	[PATO:0000001^OBO_REL:has_qualifier(PATO:0000460)^OBO_REL:inheres_in(ZFA:0000282), PATO:0000001^OBO_REL:inheres_in(ZFA:0000282)]
ZFIN:ZDB-GENE-020419-18	taf7	677	0.0681891	541	0.159193	>1000	2.84842	>1000	6.1044	[PATO:0000001^OBO_REL:has_qualifier(PATO:0000460)^OBO_REL:inheres_in(ZFA:0000282), PATO:0000001^OBO_REL:inheres_in(ZFA:0000282)]
ZFIN:ZDB-GENE-070117-676	mgf	683	0.0681539	531	0.161034	646	3.72944	>1000	5.38061	[ZFA:0000010]
ZFIN:ZDB-GENE-070117-277	unm to119e	684	0.0680331	769	0.139013	842	3.49366	321	7.48583	[PATO:0000001^OBO_REL:has_qualifier(PATO:0000460)^OBO_REL:inheres_in(ZFA:0001161)]
ZFIN:ZDB-GENE-070423-1	gfpt1	685	0.0679898	458	0.172043	363	4.19459	678	6.88827	[PATO:0001507]
ZFIN:ZDB-GENE-070117-1774	unm t31197	686	0.0677592	823	0.131696	321	4.33939	479	7.3762	[PATO:0000001^inheres_in_part_of(UBERON:CL_0000189-FMA_84448-ZFA_0009116), ZFA:0001086]
ZFIN:ZDB-GENE-070117-629	unm m142	687	0.0677272	965	0.11435	765	3.57289	321	7.48583	[PATO:0000001^OBO_REL:has_qualifier(PATO:0000460)^OBO_REL:inheres_in(ZFA:0001161)]
ZFIN:ZDB-GENE-990415-128	six3b	688	0.067686	540	0.159681	261	4.5034	373	7.46697	[ZFS:0000029]
ZFIN:ZDB-GENE-040426-1264	wdr46	689	0.0676541	677	0.142251	>1000	3.34656	698	6.60447	[PATO:0000647^OBO_REL:has_qualifier(PATO:0000460)^OBO_REL:inheres_in(ZFA:0000008), PATO:0000647^OBO_REL:inheres_in(UBERON:FBbt_00003624-FBbt_00005095-FMA_50801-MA_0000168-MIAA_0000098-MIAA_0000341-WBbt_0005440-XAO_0000010-ZFA_0000008), PATO:0000647^OBO_REL:inheres_in(ZFA:0000008)]
ZFIN:ZDB-GENE-070117-302	unm tm136	690	0.0673033	775	0.136364	638	3.74226	321	7.48583	[PATO:0000001^OBO_REL:has_qualifier(PATO:0000460)^OBO_REL:inheres_in(ZFA:0001161)]
ZFIN:ZDB-GENE-070117-2277	pol	691	0.067297	827	0.130719	468	4.0246	479	7.3762	[PATO:0000468^OBO_REL:has_qualifier(PATO:0000460)^OBO_REL:inheres_in(GO:0050881)]
ZFIN:ZDB-GENE-070117-81	drk	692	0.0671291	590	0.153333	>1000	3.27591	>1000	5.60447	[PATO:0000001^OBO_REL:has_qualifier(PATO:0000460)^OBO_REL:inheres_in(ZFA:0000114)]
ZFIN:ZDB-GENE-070117-2287	puz	693	0.0670689	787	0.135699	906	3.45091	594	7.0899	[PATO:0000060^OBO_REL:has_qualifier(PATO:0000460)^OBO_REL:inheres_in(ZFA:0009090), PATO:0000060^OBO_REL:inheres_in(UBERON:CL_0000147-MIAA_0000159-XAO_0003014-ZFA_0009090), PATO:0000060^OBO_REL:inheres_in(ZFA:0009090)]
ZFIN:ZDB-GENE-071205-6	tps	694	0.0669684	801	0.133909	318	4.34453	526	7.29081	[ZFS:0000035]
ZFIN:ZDB-GENE-071205-3	bln	694	0.0669684	801	0.133909	318	4.34453	526	7.29081	[ZFS:0000035]
ZFIN:ZDB-GENE-071205-2	mkn	694	0.0669684	801	0.133909	318	4.34453	526	7.29081	[ZFS:0000035]
ZFIN:ZDB-GENE-040712-6	ccm2	697	0.0669341	535	0.160448	139	4.67738	594	7.0899	[ZFS:0000033]
ZFIN:ZDB-GENE-070117-878	mrn	698	0.0668977	765	0.139485	975	3.40486	>1000	5.89455	[PATO:0000001^OBO_REL:has_qualifier(PATO:0000460)^OBO_REL:inheres_in(ZFA:0000108)]
ZFIN:ZDB-GENE-990712-18	eya1	699	0.0668462	532	0.161008	65	5.20598	77	9.34144	[PATO:0000638]
ZFIN:ZDB-GENE-070117-1578	fuh	700	0.066845	679	0.140787	>1000	3.149	>1000	6.05428	[PATO:0001241^OBO_REL:inheres_in(UBERON:CL_0000148-FMA_70545-XAO_0001014-ZFA_0009091)]
ZFIN:ZDB-GENE-070117-2167	awa	701	0.0667513	821	0.131749	722	3.61403	698	6.60447	[PATO:0000647^OBO_REL:has_qualifier(PATO:0000460)^OBO_REL:inheres_in(ZFA:0000008), PATO:0000647^OBO_REL:inheres_in(UBERON:FBbt_00003624-FBbt_00005095-FMA_50801-MA_0000168-MIAA_0000098-MIAA_0000341-WBbt_0005440-XAO_0000010-ZFA_0000008), PATO:0000647^OBO_REL:inheres_in(ZFA:0000008)]
ZFIN:ZDB-GENE-020104-1	hnf1b	702	0.0666589	478	0.169279	138	4.68	373	7.46697	[ZFS:0000029]
ZFIN:ZDB-GENE-051113-60	spna2	703	0.0666032	555	0.157993	68	5.15021	526	7.29081	[ZFS:0000035]
ZFIN:ZDB-GENE-030131-7696	wrb	704	0.0662949	566	0.156317	>1000	3.0617	>1000	5.41183	[ZFA:0001478]
ZFIN:ZDB-GENE-070117-76	skr	705	0.0662364	675	0.14375	923	3.43689	>1000	5.5891	[PATO:0000052^OBO_REL:has_qualifier(PATO:0000460)^OBO_REL:inheres_in(ZFA:0001094), PATO:0000052^OBO_REL:inheres_in(ZFA:0001094)]
ZFIN:ZDB-GENE-070117-674	dsl	706	0.0662303	558	0.157233	605	3.80356	>1000	5.38061	[ZFA:0000010]
ZFIN:ZDB-GENE-070117-2145	kim	707	0.0661105	797	0.134454	650	3.72551	321	7.48583	[PATO:0000001^OBO_REL:has_qualifier(PATO:0000460)^OBO_REL:inheres_in(ZFA:0001161)]
ZFIN:ZDB-GENE-070117-484	unm tg292a	708	0.0657626	863	0.126362	771	3.56461	698	6.60447	[PATO:0000647^OBO_REL:has_qualifier(PATO:0000460)^OBO_REL:inheres_in(ZFA:0000008), PATO:0000647^OBO_REL:inheres_in(UBERON:FBbt_00003624-FBbt_00005095-FMA_50801-MA_0000168-MIAA_0000098-MIAA_0000341-WBbt_0005440-XAO_0000010-ZFA_0000008), PATO:0000647^OBO_REL:inheres_in(ZFA:0000008)]
ZFIN:ZDB-GENE-070117-2395	sth	709	0.0657287	666	0.14574	579	3.86605	479	7.3762	[PATO:0000468^OBO_REL:has_qualifier(PATO:0000460)^OBO_REL:inheres_in(GO:0050881)]
ZFIN:ZDB-GENE-070117-523	unm tm143c	710	0.0655439	881	0.124183	889	3.45956	>1000	6.05428	[PATO:0001241^OBO_REL:inheres_in(UBERON:CL_0000148-FMA_70545-XAO_0001014-ZFA_0009091)]
ZFIN:ZDB-GENE-070117-1981	unm t31305	711	0.0655396	842	0.129979	643	3.73177	252	7.68936	[PATO:0000060^OBO_REL:inheres_in(UBERON:CL_0000148-FMA_70545-XAO_0001014-ZFA_0009091), PATO:0000140^OBO_REL:inheres_in(UBERON:CL_0000148-FMA_70545-XAO_0001014-ZFA_0009091)]
ZFIN:ZDB-GENE-070117-1312	unm t30212	712	0.0654569	671	0.145695	285	4.44842	93	8.73376	[PATO:0000001^inheres_in_part_of(UBERON:FMA_85522-MIAA_0000068-XAO_0000058-ZFA_0000155)]
ZFIN:ZDB-GENE-080530-2	vps39	713	0.0653643	534	0.16051	63	5.21194	77	9.34144	[PATO:0000638]
ZFIN:ZDB-GENE-030715-1	fgf10a	714	0.0649887	634	0.148699	121	4.76631	199	7.75648	[PATO:0000587^OBO_REL:has_qualifier(PATO:0000460)^OBO_REL:inheres_in(ZFA:0000108), PATO:0000587^OBO_REL:inheres_in(UBERON:MIAA_0000087-XAO_0000002-ZFA_0000108), PATO:0000587^OBO_REL:inheres_in(ZFA:0000108)]
ZFIN:ZDB-GENE-010816-1	odc1	715	0.0648969	583	0.154525	>1000	2.79636	>1000	5.36307	[PATO:0000587^OBO_REL:has_qualifier(PATO:0000460)^OBO_REL:inheres_in(ZFA:0000107), PATO:0000587^OBO_REL:inheres_in(ZFA:0000107)]
ZFIN:ZDB-GENE-070117-39	gin10	716	0.0648758	579	0.15534	276	4.48219	89	9.27433	[ZFA:0005145]
ZFIN:ZDB-GENE-031116-52	itga5	717	0.0648097	845	0.129098	705	3.6428	103	8.60447	[PATO:0000051^OBO_REL:has_qualifier(PATO:0000460)^OBO_REL:inheres_in(ZFA:0000155)]
ZFIN:ZDB-GENE-070117-2400	stw	718	0.0647653	793	0.134783	803	3.53315	>1000	6.05428	[PATO:0001241^OBO_REL:inheres_in(UBERON:CL_0000148-FMA_70545-XAO_0001014-ZFA_0009091)]
ZFIN:ZDB-GENE-070117-2215	ban	719	0.0646821	839	0.130152	520	3.95217	827	6.38503	[PATO:0000001^OBO_REL:has_qualifier(PATO:0000460)^OBO_REL:inheres_in(ZFA:0001117), PATO:0000001^OBO_REL:inheres_in(ZFA:0001117)]
ZFIN:ZDB-GENE-040809-2	rbm42	720	0.064615	559	0.157113	>1000	2.89308	>1000	5.36307	[PATO:0000587^OBO_REL:has_qualifier(PATO:0000460)^OBO_REL:inheres_in(ZFA:0000107), PATO:0000587^OBO_REL:inheres_in(ZFA:0000107)]
ZFIN:ZDB-GENE-040426-2817	ccdc49	721	0.0645069	569	0.155983	>1000	2.78757	>1000	5.36307	[PATO:0000587^OBO_REL:has_qualifier(PATO:0000460)^OBO_REL:inheres_in(ZFA:0000107), PATO:0000587^OBO_REL:inheres_in(ZFA:0000107)]
ZFIN:ZDB-GENE-980605-30	tcf7l1a	722	0.0644996	682	0.140351	815	3.51698	>1000	6.1044	[PATO:0000001^OBO_REL:has_qualifier(PATO:0000460)^OBO_REL:inheres_in(ZFA:0000282), PATO:0000001^OBO_REL:inheres_in(ZFA:0000282)]
ZFIN:ZDB-GENE-070117-38	aus	722	0.0644996	682	0.140351	816	3.51698	>1000	6.1044	[PATO:0000001^OBO_REL:has_qualifier(PATO:0000460)^OBO_REL:inheres_in(ZFA:0000282), PATO:0000001^OBO_REL:inheres_in(ZFA:0000282)]
ZFIN:ZDB-GENE-040831-1	sars	724	0.0643841	527	0.161426	>1000	3.14106	>1000	5.36307	[PATO:0000587^OBO_REL:has_qualifier(PATO:0000460)^OBO_REL:inheres_in(ZFA:0000107), PATO:0000587^OBO_REL:inheres_in(ZFA:0000107)]
ZFIN:ZDB-GENE-070117-85	jey	725	0.0643456	767	0.139241	677	3.6799	827	6.38503	[PATO:0000001^OBO_REL:has_qualifier(PATO:0000460)^OBO_REL:inheres_in(ZFA:0001117), PATO:0000001^OBO_REL:inheres_in(ZFA:0001117)]
ZFIN:ZDB-GENE-000616-14	gart	726	0.0643039	592	0.152838	>1000	2.79636	>1000	5.36307	[PATO:0000587^OBO_REL:has_qualifier(PATO:0000460)^OBO_REL:inheres_in(ZFA:0000107), PATO:0000587^OBO_REL:inheres_in(ZFA:0000107)]
ZFIN:ZDB-GENE-070117-723	kes	727	0.064228	592	0.152838	>1000	2.90901	>1000	5.36307	[PATO:0000587^OBO_REL:has_qualifier(PATO:0000460)^OBO_REL:inheres_in(ZFA:0000107), PATO:0000587^OBO_REL:inheres_in(ZFA:0000107)]
ZFIN:ZDB-GENE-070117-114	oui	727	0.064228	592	0.152838	>1000	2.90901	>1000	5.36307	[PATO:0000587^OBO_REL:has_qualifier(PATO:0000460)^OBO_REL:inheres_in(ZFA:0000107), PATO:0000587^OBO_REL:inheres_in(ZFA:0000107)]
ZFIN:ZDB-GENE-070117-2499	bub	729	0.0641791	658	0.147186	876	3.46854	>1000	6.1044	[PATO:0000001^OBO_REL:has_qualifier(PATO:0000460)^OBO_REL:inheres_in(ZFA:0000282), PATO:0000001^OBO_REL:inheres_in(ZFA:0000282)]
ZFIN:ZDB-GENE-071205-5	loe	730	0.0641039	821	0.131749	563	3.92363	678	6.88827	[PATO:0001507]
ZFIN:ZDB-GENE-000607-75	zgc:195326	731	0.064028	566	0.156317	>1000	2.76625	>1000	5.36307	[PATO:0000587^OBO_REL:has_qualifier(PATO:0000460)^OBO_REL:inheres_in(ZFA:0000107), PATO:0000587^OBO_REL:inheres_in(ZFA:0000107)]
ZFIN:ZDB-GENE-070117-212	unm tg203b	732	0.0638709	771	0.137931	>1000	3.24644	>1000	6.05428	[PATO:0001241^OBO_REL:inheres_in(UBERON:CL_0000148-FMA_70545-XAO_0001014-ZFA_0009091)]
ZFIN:ZDB-GENE-070117-2466	wei	733	0.0638446	807	0.133333	803	3.53315	>1000	6.05428	[PATO:0001241^OBO_REL:inheres_in(UBERON:CL_0000148-FMA_70545-XAO_0001014-ZFA_0009091)]
ZFIN:ZDB-GENE-040426-2087	rngtt	734	0.0638297	565	0.156388	>1000	2.74485	>1000	5.36307	[PATO:0000587^OBO_REL:has_qualifier(PATO:0000460)^OBO_REL:inheres_in(ZFA:0000107), PATO:0000587^OBO_REL:inheres_in(ZFA:0000107)]
ZFIN:ZDB-GENE-070627-6	gin5	735	0.0637992	570	0.155925	637	3.74462	>1000	5.10076	[PATO:0000001^OBO_REL:has_qualifier(PATO:0000460)^OBO_REL:inheres_in(ZFA:0000008), PATO:0000001^OBO_REL:inheres_in(ZFA:0000008)]
ZFIN:ZDB-GENE-990910-11	mitfa	736	0.0637584	858	0.127208	76	5.07382	252	7.68936	[PATO:0000060^OBO_REL:inheres_in(UBERON:CL_0000148-FMA_70545-XAO_0001014-ZFA_0009091), PATO:0000140^OBO_REL:inheres_in(UBERON:CL_0000148-FMA_70545-XAO_0001014-ZFA_0009091)]
ZFIN:ZDB-GENE-990603-6	prim1	737	0.0637232	561	0.156827	123	4.73521	77	9.34144	[PATO:0000638]
ZFIN:ZDB-GENE-031112-1	myh6	738	0.0636922	678	0.140927	251	4.55283	373	7.46697	[ZFS:0000029]
ZFIN:ZDB-GENE-070117-2219	mrd	739	0.0636319	809	0.133188	602	3.80723	>1000	5.97221	[PATO:0000001^OBO_REL:has_qualifier(PATO:0000460)^OBO_REL:inheres_in(ZFA:0009091), PATO:0000001^OBO_REL:inheres_in(ZFA:0009091), ZFA:0009091]
ZFIN:ZDB-GENE-000125-4	dlc	740	0.0636102	764	0.139785	122	4.76557	565	7.14879	[PATO:0000001^OBO_REL:has_qualifier(PATO:0000460)^OBO_REL:inheres_in(ZFA:0000155)]
ZFIN:ZDB-GENE-070117-2026	dbl	741	0.0635751	788	0.135524	292	4.42512	698	6.60447	[GO:0030030, GO:0032990, GO:0048858]
ZFIN:ZDB-GENE-070117-2199	mic	742	0.0635664	581	0.154709	>1000	2.74485	>1000	5.36307	[PATO:0000587^OBO_REL:has_qualifier(PATO:0000460)^OBO_REL:inheres_in(ZFA:0000107), PATO:0000587^OBO_REL:inheres_in(ZFA:0000107)]
ZFIN:ZDB-GENE-040924-2	flj11749l	743	0.0635578	572	0.155508	>1000	2.74485	>1000	5.36307	[PATO:0000587^OBO_REL:has_qualifier(PATO:0000460)^OBO_REL:inheres_in(ZFA:0000107), PATO:0000587^OBO_REL:inheres_in(ZFA:0000107)]
ZFIN:ZDB-GENE-040426-1997	cstf3	743	0.0635578	572	0.155508	>1000	2.74485	>1000	5.36307	[PATO:0000587^OBO_REL:has_qualifier(PATO:0000460)^OBO_REL:inheres_in(ZFA:0000107), PATO:0000587^OBO_REL:inheres_in(ZFA:0000107)]
ZFIN:ZDB-GENE-040426-1013	taf8	743	0.0635578	572	0.155508	>1000	2.74485	>1000	5.36307	[PATO:0000587^OBO_REL:has_qualifier(PATO:0000460)^OBO_REL:inheres_in(ZFA:0000107), PATO:0000587^OBO_REL:inheres_in(ZFA:0000107)]
ZFIN:ZDB-GENE-030219-83	mars	743	0.0635578	572	0.155508	>1000	2.74485	>1000	5.36307	[PATO:0000587^OBO_REL:has_qualifier(PATO:0000460)^OBO_REL:inheres_in(ZFA:0000107), PATO:0000587^OBO_REL:inheres_in(ZFA:0000107)]
ZFIN:ZDB-GENE-030131-464	wdr36	743	0.0635578	572	0.155508	>1000	2.74485	>1000	5.36307	[PATO:0000587^OBO_REL:has_qualifier(PATO:0000460)^OBO_REL:inheres_in(ZFA:0000107), PATO:0000587^OBO_REL:inheres_in(ZFA:0000107)]
ZFIN:ZDB-GENE-030131-371	wdr12	743	0.0635578	572	0.155508	>1000	2.74485	>1000	5.36307	[PATO:0000587^OBO_REL:has_qualifier(PATO:0000460)^OBO_REL:inheres_in(ZFA:0000107), PATO:0000587^OBO_REL:inheres_in(ZFA:0000107)]
ZFIN:ZDB-GENE-030131-355	zgc:55687	743	0.0635578	572	0.155508	>1000	2.74485	>1000	5.36307	[PATO:0000587^OBO_REL:has_qualifier(PATO:0000460)^OBO_REL:inheres_in(ZFA:0000107), PATO:0000587^OBO_REL:inheres_in(ZFA:0000107)]
ZFIN:ZDB-GENE-990415-174	neurog1	750	0.0634561	636	0.148221	846	3.49003	>1000	5.5891	[PATO:0000052^OBO_REL:has_qualifier(PATO:0000460)^OBO_REL:inheres_in(ZFA:0001094), PATO:0000052^OBO_REL:inheres_in(ZFA:0001094)]
ZFIN:ZDB-GENE-070117-819	unm s547	751	0.0633568	595	0.152655	>1000	2.76616	>1000	5.36307	[PATO:0000587^OBO_REL:has_qualifier(PATO:0000460)^OBO_REL:inheres_in(ZFA:0000107), PATO:0000587^OBO_REL:inheres_in(ZFA:0000107)]
ZFIN:ZDB-GENE-070117-818	unm s545	751	0.0633568	595	0.152655	>1000	2.76616	>1000	5.36307	[PATO:0000587^OBO_REL:has_qualifier(PATO:0000460)^OBO_REL:inheres_in(ZFA:0000107), PATO:0000587^OBO_REL:inheres_in(ZFA:0000107)]
ZFIN:ZDB-GENE-070117-817	unm s509	751	0.0633568	595	0.152655	>1000	2.76616	>1000	5.36307	[PATO:0000587^OBO_REL:has_qualifier(PATO:0000460)^OBO_REL:inheres_in(ZFA:0000107), PATO:0000587^OBO_REL:inheres_in(ZFA:0000107)]
ZFIN:ZDB-GENE-070117-816	unm s507	751	0.0633568	595	0.152655	>1000	2.76616	>1000	5.36307	[PATO:0000587^OBO_REL:has_qualifier(PATO:0000460)^OBO_REL:inheres_in(ZFA:0000107), PATO:0000587^OBO_REL:inheres_in(ZFA:0000107)]
ZFIN:ZDB-GENE-070117-815	unm s332	751	0.0633568	595	0.152655	>1000	2.76616	>1000	5.36307	[PATO:0000587^OBO_REL:has_qualifier(PATO:0000460)^OBO_REL:inheres_in(ZFA:0000107), PATO:0000587^OBO_REL:inheres_in(ZFA:0000107)]
ZFIN:ZDB-GENE-070117-814	unm s181	751	0.0633568	595	0.152655	>1000	2.76616	>1000	5.36307	[PATO:0000587^OBO_REL:has_qualifier(PATO:0000460)^OBO_REL:inheres_in(ZFA:0000107), PATO:0000587^OBO_REL:inheres_in(ZFA:0000107)]
ZFIN:ZDB-GENE-070117-666	nbd	751	0.0633568	595	0.152655	>1000	2.76616	>1000	5.36307	[PATO:0000587^OBO_REL:has_qualifier(PATO:0000460)^OBO_REL:inheres_in(ZFA:0000107), PATO:0000587^OBO_REL:inheres_in(ZFA:0000107)]
ZFIN:ZDB-GENE-070117-107	rys	751	0.0633568	595	0.152655	>1000	2.76616	>1000	5.36307	[PATO:0000587^OBO_REL:has_qualifier(PATO:0000460)^OBO_REL:inheres_in(ZFA:0000107), PATO:0000587^OBO_REL:inheres_in(ZFA:0000107)]
ZFIN:ZDB-GENE-040824-3	rfc4	751	0.0633568	595	0.152655	>1000	2.76616	>1000	5.36307	[PATO:0000587^OBO_REL:has_qualifier(PATO:0000460)^OBO_REL:inheres_in(ZFA:0000107), PATO:0000587^OBO_REL:inheres_in(ZFA:0000107)]
ZFIN:ZDB-GENE-050105-3	slc6a9	760	0.0633216	866	0.125828	524	3.94132	479	7.3762	[PATO:0000468^OBO_REL:has_qualifier(PATO:0000460)^OBO_REL:inheres_in(GO:0050881)]
ZFIN:ZDB-GENE-070117-2413	sri(l)	761	0.0628789	616	0.150635	514	3.97412	395	7.44835	[GO:0043010]
ZFIN:ZDB-GENE-070117-2494	bry	762	0.0627935	792	0.134904	>1000	3.24644	>1000	6.05428	[PATO:0001241^OBO_REL:inheres_in(UBERON:CL_0000148-FMA_70545-XAO_0001014-ZFA_0009091)]
ZFIN:ZDB-GENE-040827-4	pkd2	763	0.062724	774	0.136905	116	4.80587	526	7.29081	[ZFS:0000035]
ZFIN:ZDB-GENE-070117-2088	glc	764	0.0625033	772	0.137778	>1000	3.27732	>1000	5.60447	[PATO:0000001^OBO_REL:has_qualifier(PATO:0000460)^OBO_REL:inheres_in(ZFA:0000114)]
ZFIN:ZDB-GENE-070117-516	unm m374	765	0.0624524	817	0.131868	957	3.41956	>1000	5.97221	[PATO:0000001^OBO_REL:has_qualifier(PATO:0000460)^OBO_REL:inheres_in(ZFA:0009091), PATO:0000001^OBO_REL:inheres_in(ZFA:0009091), ZFA:0009091]
ZFIN:ZDB-GENE-070117-455	unm m179	765	0.0624524	817	0.131868	957	3.41956	>1000	5.97221	[PATO:0000001^OBO_REL:has_qualifier(PATO:0000460)^OBO_REL:inheres_in(ZFA:0009091), PATO:0000001^OBO_REL:inheres_in(ZFA:0009091), ZFA:0009091]
ZFIN:ZDB-GENE-070117-320	unm m164	765	0.0624524	817	0.131868	957	3.41956	>1000	5.97221	[PATO:0000001^OBO_REL:has_qualifier(PATO:0000460)^OBO_REL:inheres_in(ZFA:0009091), PATO:0000001^OBO_REL:inheres_in(ZFA:0009091), ZFA:0009091]
ZFIN:ZDB-GENE-070117-2507	casper	765	0.0624524	817	0.131868	957	3.41956	>1000	5.97221	[PATO:0000001^OBO_REL:has_qualifier(PATO:0000460)^OBO_REL:inheres_in(ZFA:0009091), PATO:0000001^OBO_REL:inheres_in(ZFA:0009091), ZFA:0009091]
ZFIN:ZDB-GENE-070117-643	unm te262e	769	0.0623636	773	0.137339	697	3.65524	698	6.60447	[PATO:0000647^OBO_REL:has_qualifier(PATO:0000460)^OBO_REL:inheres_in(ZFA:0000008), PATO:0000647^OBO_REL:inheres_in(UBERON:FBbt_00003624-FBbt_00005095-FMA_50801-MA_0000168-MIAA_0000098-MIAA_0000341-WBbt_0005440-XAO_0000010-ZFA_0000008), PATO:0000647^OBO_REL:inheres_in(ZFA:0000008)]
ZFIN:ZDB-GENE-030131-6665	chrnd	770	0.062191	800	0.134199	661	3.70835	>1000	5.7394	[PATO:0000718^OBO_REL:has_qualifier(PATO:0000460)^OBO_REL:inheres_in(ZFA:0001094), PATO:0000718^OBO_REL:inheres_in(ZFA:0001094)]
ZFIN:ZDB-GENE-070427-3	kmi	771	0.0621538	556	0.157895	126	4.72791	526	7.29081	[ZFS:0000035]
ZFIN:ZDB-GENE-030131-9823	lama5	772	0.0620587	791	0.135379	120	4.77745	199	7.75648	[PATO:0000587^OBO_REL:has_qualifier(PATO:0000460)^OBO_REL:inheres_in(ZFA:0000108), PATO:0000587^OBO_REL:inheres_in(UBERON:MIAA_0000087-XAO_0000002-ZFA_0000108), PATO:0000587^OBO_REL:inheres_in(ZFA:0000108)]
ZFIN:ZDB-GENE-070117-2419	tem	773	0.0620092	788	0.135524	763	3.57778	>1000	5.67847	[ZFA:0001477]
ZFIN:ZDB-GENE-020123-2	s1pr2	774	0.0619966	587	0.153361	161	4.59168	594	7.0899	[ZFS:0000033]
ZFIN:ZDB-GENE-070117-2324	rnd	775	0.0619134	875	0.125	709	3.6348	321	7.48583	[PATO:0000001^OBO_REL:has_qualifier(PATO:0000460)^OBO_REL:inheres_in(ZFA:0001161)]
ZFIN:ZDB-GENE-050808-1	nsfb	776	0.06191	673	0.145022	>1000	3.35001	>1000	5.31169	[PATO:0000051^OBO_REL:has_qualifier(PATO:0000460)^OBO_REL:inheres_in(ZFA:0001094)]
ZFIN:ZDB-GENE-070117-254	unm tq1	777	0.0615848	832	0.130435	957	3.41956	>1000	5.97221	[PATO:0000001^OBO_REL:has_qualifier(PATO:0000460)^OBO_REL:inheres_in(ZFA:0009091), PATO:0000001^OBO_REL:inheres_in(ZFA:0009091), ZFA:0009091]
ZFIN:ZDB-GENE-070117-2379	bls	777	0.0615848	832	0.130435	957	3.41956	>1000	5.97221	[PATO:0000001^OBO_REL:has_qualifier(PATO:0000460)^OBO_REL:inheres_in(ZFA:0009091), PATO:0000001^OBO_REL:inheres_in(ZFA:0009091), ZFA:0009091]
ZFIN:ZDB-GENE-070117-379	unm tc249b	779	0.061561	832	0.130435	957	3.41956	>1000	5.97221	[PATO:0000001^OBO_REL:has_qualifier(PATO:0000460)^OBO_REL:inheres_in(ZFA:0009091), PATO:0000001^OBO_REL:inheres_in(ZFA:0009091), ZFA:0009091]
ZFIN:ZDB-GENE-070117-141	unm m741	779	0.061561	832	0.130435	957	3.41956	>1000	5.97221	[PATO:0000001^OBO_REL:has_qualifier(PATO:0000460)^OBO_REL:inheres_in(ZFA:0009091), PATO:0000001^OBO_REL:inheres_in(ZFA:0009091), ZFA:0009091]
ZFIN:ZDB-GENE-070117-669	bas	781	0.061402	624	0.14978	>1000	2.82852	>1000	5.36307	[PATO:0000587^OBO_REL:has_qualifier(PATO:0000460)^OBO_REL:inheres_in(ZFA:0000107), PATO:0000587^OBO_REL:inheres_in(ZFA:0000107)]
ZFIN:ZDB-GENE-040728-3	pdcd7	782	0.0612085	814	0.132287	>1000	3.12749	698	6.60447	[PATO:0000647^OBO_REL:has_qualifier(PATO:0000460)^OBO_REL:inheres_in(ZFA:0000008), PATO:0000647^OBO_REL:inheres_in(UBERON:FBbt_00003624-FBbt_00005095-FMA_50801-MA_0000168-MIAA_0000098-MIAA_0000341-WBbt_0005440-XAO_0000010-ZFA_0000008), PATO:0000647^OBO_REL:inheres_in(ZFA:0000008)]
ZFIN:ZDB-GENE-031001-11	hspa5	782	0.0612085	814	0.132287	>1000	3.12749	698	6.60447	[PATO:0000647^OBO_REL:has_qualifier(PATO:0000460)^OBO_REL:inheres_in(ZFA:0000008), PATO:0000647^OBO_REL:inheres_in(UBERON:FBbt_00003624-FBbt_00005095-FMA_50801-MA_0000168-MIAA_0000098-MIAA_0000341-WBbt_0005440-XAO_0000010-ZFA_0000008), PATO:0000647^OBO_REL:inheres_in(ZFA:0000008)]
ZFIN:ZDB-GENE-020423-4	naca	782	0.0612085	814	0.132287	>1000	3.12749	698	6.60447	[PATO:0000647^OBO_REL:has_qualifier(PATO:0000460)^OBO_REL:inheres_in(ZFA:0000008), PATO:0000647^OBO_REL:inheres_in(UBERON:FBbt_00003624-FBbt_00005095-FMA_50801-MA_0000168-MIAA_0000098-MIAA_0000341-WBbt_0005440-XAO_0000010-ZFA_0000008), PATO:0000647^OBO_REL:inheres_in(ZFA:0000008)]
ZFIN:ZDB-GENE-070117-2137	jam	785	0.0610425	812	0.133038	304	4.38171	171	7.97887	[ZFA:0000473]
ZFIN:ZDB-GENE-070117-2337	sbd	786	0.0609747	804	0.133758	818	3.51516	>1000	5.7394	[PATO:0000718^OBO_REL:has_qualifier(PATO:0000460)^OBO_REL:inheres_in(ZFA:0001094), PATO:0000718^OBO_REL:inheres_in(ZFA:0001094)]
ZFIN:ZDB-GENE-070306-9	unm b1037	787	0.0607503	859	0.127119	348	4.2336	594	7.0899	[ZFS:0000033]
ZFIN:ZDB-GENE-070117-269	unm m318	788	0.060652	844	0.129237	696	3.65831	698	6.60447	[PATO:0000647^OBO_REL:has_qualifier(PATO:0000460)^OBO_REL:inheres_in(ZFA:0000008), PATO:0000647^OBO_REL:inheres_in(UBERON:FBbt_00003624-FBbt_00005095-FMA_50801-MA_0000168-MIAA_0000098-MIAA_0000341-WBbt_0005440-XAO_0000010-ZFA_0000008), PATO:0000647^OBO_REL:inheres_in(ZFA:0000008)]
ZFIN:ZDB-GENE-030131-9762	paics	789	0.0605653	793	0.134783	>1000	3.31918	>1000	5.2419	[PATO:0000001^OBO_REL:has_qualifier(PATO:0000460)^OBO_REL:inheres_in(ZFA:0009090), PATO:0000001^OBO_REL:inheres_in(ZFA:0009090), ZFA:0009090]
ZFIN:ZDB-GENE-041006-1	gtf3aa	790	0.0605628	624	0.14978	>1000	2.66699	>1000	5.36307	[PATO:0000587^OBO_REL:has_qualifier(PATO:0000460)^OBO_REL:inheres_in(ZFA:0000107), PATO:0000587^OBO_REL:inheres_in(ZFA:0000107)]
ZFIN:ZDB-GENE-040625-176	trnt1	790	0.0605628	624	0.14978	>1000	2.66699	>1000	5.36307	[PATO:0000587^OBO_REL:has_qualifier(PATO:0000460)^OBO_REL:inheres_in(ZFA:0000107), PATO:0000587^OBO_REL:inheres_in(ZFA:0000107)]
ZFIN:ZDB-GENE-030131-7050	dync1h1	790	0.0605628	624	0.14978	>1000	2.66699	>1000	5.36307	[PATO:0000587^OBO_REL:has_qualifier(PATO:0000460)^OBO_REL:inheres_in(ZFA:0000107), PATO:0000587^OBO_REL:inheres_in(ZFA:0000107)]
ZFIN:ZDB-GENE-070117-2143	kei	793	0.0605398	813	0.13278	606	3.8031	>1000	6.1044	[PATO:0000001^OBO_REL:has_qualifier(PATO:0000460)^OBO_REL:inheres_in(ZFA:0000282), PATO:0000001^OBO_REL:inheres_in(ZFA:0000282)]
ZFIN:ZDB-GENE-070117-2488	zon	794	0.0604529	915	0.119565	680	3.66697	321	7.48583	[PATO:0000001^OBO_REL:has_qualifier(PATO:0000460)^OBO_REL:inheres_in(ZFA:0001161)]
ZFIN:ZDB-GENE-070117-2010	ddf	795	0.0604403	832	0.130435	854	3.48207	>1000	5.97221	[PATO:0000647]
ZFIN:ZDB-GENE-041008-2	taf1b	796	0.0603442	628	0.149028	>1000	2.66699	>1000	5.36307	[PATO:0000587^OBO_REL:has_qualifier(PATO:0000460)^OBO_REL:inheres_in(ZFA:0000107), PATO:0000587^OBO_REL:inheres_in(ZFA:0000107)]
ZFIN:ZDB-GENE-040720-1	ctdp1	796	0.0603442	628	0.149028	>1000	2.66699	>1000	5.36307	[PATO:0000587^OBO_REL:has_qualifier(PATO:0000460)^OBO_REL:inheres_in(ZFA:0000107), PATO:0000587^OBO_REL:inheres_in(ZFA:0000107)]
ZFIN:ZDB-GENE-040426-1702	exosc4	796	0.0603442	628	0.149028	>1000	2.66699	>1000	5.36307	[PATO:0000587^OBO_REL:has_qualifier(PATO:0000460)^OBO_REL:inheres_in(ZFA:0000107), PATO:0000587^OBO_REL:inheres_in(ZFA:0000107)]
ZFIN:ZDB-GENE-030131-5935	zgc:165381	796	0.0603442	628	0.149028	>1000	2.66699	>1000	5.36307	[PATO:0000587^OBO_REL:has_qualifier(PATO:0000460)^OBO_REL:inheres_in(ZFA:0000107), PATO:0000587^OBO_REL:inheres_in(ZFA:0000107)]
ZFIN:ZDB-GENE-020419-9	slc25a5	796	0.0603442	628	0.149028	>1000	2.66699	>1000	5.36307	[PATO:0000587^OBO_REL:has_qualifier(PATO:0000460)^OBO_REL:inheres_in(ZFA:0000107), PATO:0000587^OBO_REL:inheres_in(ZFA:0000107)]
ZFIN:ZDB-GENE-980528-2059	bmp4	796	0.0603403	883	0.123752	258	4.50894	373	7.46697	[ZFS:0000029]
ZFIN:ZDB-GENE-070117-177	unm m763	802	0.0603199	885	0.123318	809	3.52417	827	6.38503	[PATO:0000001^OBO_REL:has_qualifier(PATO:0000460)^OBO_REL:inheres_in(ZFA:0001117), PATO:0000001^OBO_REL:inheres_in(ZFA:0001117)]
ZFIN:ZDB-GENE-040727-4	med19	803	0.0602912	843	0.129956	>1000	3.12749	698	6.60447	[PATO:0000647^OBO_REL:has_qualifier(PATO:0000460)^OBO_REL:inheres_in(ZFA:0000008), PATO:0000647^OBO_REL:inheres_in(UBERON:FBbt_00003624-FBbt_00005095-FMA_50801-MA_0000168-MIAA_0000098-MIAA_0000341-WBbt_0005440-XAO_0000010-ZFA_0000008), PATO:0000647^OBO_REL:inheres_in(ZFA:0000008)]
ZFIN:ZDB-GENE-070117-813	unm s168	804	0.0602498	639	0.147982	>1000	2.66699	>1000	5.36307	[PATO:0000587^OBO_REL:has_qualifier(PATO:0000460)^OBO_REL:inheres_in(ZFA:0000107), PATO:0000587^OBO_REL:inheres_in(ZFA:0000107)]
ZFIN:ZDB-GENE-070117-812	unm s111	804	0.0602498	639	0.147982	>1000	2.66699	>1000	5.36307	[PATO:0000587^OBO_REL:has_qualifier(PATO:0000460)^OBO_REL:inheres_in(ZFA:0000107), PATO:0000587^OBO_REL:inheres_in(ZFA:0000107)]
ZFIN:ZDB-GENE-070117-730	zea	804	0.0602498	639	0.147982	>1000	2.66699	>1000	5.36307	[PATO:0000587^OBO_REL:has_qualifier(PATO:0000460)^OBO_REL:inheres_in(ZFA:0000107), PATO:0000587^OBO_REL:inheres_in(ZFA:0000107)]
ZFIN:ZDB-GENE-070117-728	woo	804	0.0602498	639	0.147982	>1000	2.66699	>1000	5.36307	[PATO:0000587^OBO_REL:has_qualifier(PATO:0000460)^OBO_REL:inheres_in(ZFA:0000107), PATO:0000587^OBO_REL:inheres_in(ZFA:0000107)]
ZFIN:ZDB-GENE-070117-672	gdr	804	0.0602498	639	0.147982	>1000	2.66699	>1000	5.36307	[PATO:0000587^OBO_REL:has_qualifier(PATO:0000460)^OBO_REL:inheres_in(ZFA:0000107), PATO:0000587^OBO_REL:inheres_in(ZFA:0000107)]
ZFIN:ZDB-GENE-070117-671	mcr	804	0.0602498	639	0.147982	>1000	2.66699	>1000	5.36307	[PATO:0000587^OBO_REL:has_qualifier(PATO:0000460)^OBO_REL:inheres_in(ZFA:0000107), PATO:0000587^OBO_REL:inheres_in(ZFA:0000107)]
ZFIN:ZDB-GENE-070117-634	unm m489	804	0.0602498	639	0.147982	>1000	2.66699	>1000	5.36307	[PATO:0000587^OBO_REL:has_qualifier(PATO:0000460)^OBO_REL:inheres_in(ZFA:0000107), PATO:0000587^OBO_REL:inheres_in(ZFA:0000107)]
ZFIN:ZDB-GENE-070117-61	cfs	804	0.0602498	639	0.147982	>1000	2.66699	>1000	5.36307	[PATO:0000587^OBO_REL:has_qualifier(PATO:0000460)^OBO_REL:inheres_in(ZFA:0000107), PATO:0000587^OBO_REL:inheres_in(ZFA:0000107)]
ZFIN:ZDB-GENE-070117-44	dnr	804	0.0602498	639	0.147982	>1000	2.66699	>1000	5.36307	[PATO:0000587^OBO_REL:has_qualifier(PATO:0000460)^OBO_REL:inheres_in(ZFA:0000107), PATO:0000587^OBO_REL:inheres_in(ZFA:0000107)]
ZFIN:ZDB-GENE-070117-2484	zny	804	0.0602498	639	0.147982	>1000	2.66699	>1000	5.36307	[PATO:0000587^OBO_REL:has_qualifier(PATO:0000460)^OBO_REL:inheres_in(ZFA:0000107), PATO:0000587^OBO_REL:inheres_in(ZFA:0000107)]
ZFIN:ZDB-GENE-070117-2483	zem	804	0.0602498	639	0.147982	>1000	2.66699	>1000	5.36307	[PATO:0000587^OBO_REL:has_qualifier(PATO:0000460)^OBO_REL:inheres_in(ZFA:0000107), PATO:0000587^OBO_REL:inheres_in(ZFA:0000107)]
ZFIN:ZDB-GENE-070117-2389	spy	804	0.0602498	639	0.147982	>1000	2.66699	>1000	5.36307	[PATO:0000587^OBO_REL:has_qualifier(PATO:0000460)^OBO_REL:inheres_in(ZFA:0000107), PATO:0000587^OBO_REL:inheres_in(ZFA:0000107)]
ZFIN:ZDB-GENE-070117-2288	pyr	804	0.0602498	639	0.147982	>1000	2.66699	>1000	5.36307	[PATO:0000587^OBO_REL:has_qualifier(PATO:0000460)^OBO_REL:inheres_in(ZFA:0000107), PATO:0000587^OBO_REL:inheres_in(ZFA:0000107)]
ZFIN:ZDB-GENE-070117-2276	pod	804	0.0602498	639	0.147982	>1000	2.66699	>1000	5.36307	[PATO:0000587^OBO_REL:has_qualifier(PATO:0000460)^OBO_REL:inheres_in(ZFA:0000107), PATO:0000587^OBO_REL:inheres_in(ZFA:0000107)]
ZFIN:ZDB-GENE-070117-1591	unm tm130g	804	0.0602498	639	0.147982	>1000	2.66699	>1000	5.36307	[PATO:0000587^OBO_REL:has_qualifier(PATO:0000460)^OBO_REL:inheres_in(ZFA:0000107), PATO:0000587^OBO_REL:inheres_in(ZFA:0000107)]
ZFIN:ZDB-GENE-030131-7023	capzb	804	0.0602498	639	0.147982	>1000	2.66699	>1000	5.36307	[PATO:0000587^OBO_REL:has_qualifier(PATO:0000460)^OBO_REL:inheres_in(ZFA:0000107), PATO:0000587^OBO_REL:inheres_in(ZFA:0000107)]
ZFIN:ZDB-GENE-020419-25	rpl24	804	0.0602498	639	0.147982	>1000	2.66699	>1000	5.36307	[PATO:0000587^OBO_REL:has_qualifier(PATO:0000460)^OBO_REL:inheres_in(ZFA:0000107), PATO:0000587^OBO_REL:inheres_in(ZFA:0000107)]
ZFIN:ZDB-GENE-020419-17	timm23	804	0.0602498	639	0.147982	>1000	2.66699	>1000	5.36307	[PATO:0000587^OBO_REL:has_qualifier(PATO:0000460)^OBO_REL:inheres_in(ZFA:0000107), PATO:0000587^OBO_REL:inheres_in(ZFA:0000107)]
ZFIN:ZDB-GENE-040715-4	lman2l	822	0.0602407	633	0.148889	>1000	2.8235	>1000	5.36307	[PATO:0000587^OBO_REL:has_qualifier(PATO:0000460)^OBO_REL:inheres_in(ZFA:0000107), PATO:0000587^OBO_REL:inheres_in(ZFA:0000107)]
ZFIN:ZDB-GENE-070117-138	unm tg225	823	0.0601362	855	0.12766	>1000	3.24348	>1000	6.1044	[PATO:0000001^OBO_REL:has_qualifier(PATO:0000460)^OBO_REL:inheres_in(ZFA:0000282), PATO:0000001^OBO_REL:inheres_in(ZFA:0000282)]
ZFIN:ZDB-GENE-070117-2340	smh	824	0.0601277	959	0.116183	277	4.48185	594	7.0899	[ZFS:0000033]
ZFIN:ZDB-GENE-050506-101	paf1l	825	0.0599505	638	0.148069	>1000	2.66699	>1000	5.36307	[PATO:0000587^OBO_REL:has_qualifier(PATO:0000460)^OBO_REL:inheres_in(ZFA:0000107), PATO:0000587^OBO_REL:inheres_in(ZFA:0000107)]
ZFIN:ZDB-GENE-070117-2319	roc	826	0.05986	935	0.117773	751	3.58496	>1000	6.05428	[PATO:0001241^OBO_REL:inheres_in(UBERON:CL_0000148-FMA_70545-XAO_0001014-ZFA_0009091)]
ZFIN:ZDB-GENE-070117-196	unm th276	827	0.0597289	860	0.12685	>1000	3.24348	>1000	6.1044	[PATO:0000001^OBO_REL:has_qualifier(PATO:0000460)^OBO_REL:inheres_in(ZFA:0000282), PATO:0000001^OBO_REL:inheres_in(ZFA:0000282)]
ZFIN:ZDB-GENE-980526-340	gata5	828	0.059595	846	0.128821	284	4.44876	373	7.46697	[ZFS:0000029]
ZFIN:ZDB-GENE-070117-900	unm t30762	829	0.0595877	659	0.147186	>1000	3.0134	>1000	5.36307	[PATO:0000587^OBO_REL:has_qualifier(PATO:0000460)^OBO_REL:inheres_in(ZFA:0000107), PATO:0000587^OBO_REL:inheres_in(ZFA:0000107)]
ZFIN:ZDB-GENE-070117-805	ssd	830	0.0595068	782	0.135776	688	3.66156	906	6.36743	[ZFA:0009128, ZFA:0009190]
ZFIN:ZDB-GENE-070117-804	pday	830	0.0595068	782	0.135776	688	3.66156	906	6.36743	[ZFA:0009128, ZFA:0009190]
ZFIN:ZDB-GENE-070117-803	gosh	830	0.0595068	782	0.135776	688	3.66156	906	6.36743	[ZFA:0009128, ZFA:0009190]
ZFIN:ZDB-GENE-070117-718	lim	830	0.0595068	782	0.135776	688	3.66156	906	6.36743	[ZFA:0009128, ZFA:0009190]
ZFIN:ZDB-GENE-070117-109	mti	830	0.0595068	782	0.135776	688	3.66156	906	6.36743	[ZFA:0009128, ZFA:0009190]
ZFIN:ZDB-GENE-070117-543	unm tv53	835	0.0594847	853	0.127932	970	3.4177	827	6.38503	[PATO:0000001^OBO_REL:has_qualifier(PATO:0000460)^OBO_REL:inheres_in(ZFA:0001117), PATO:0000001^OBO_REL:inheres_in(ZFA:0001117)]
ZFIN:ZDB-GENE-070117-199	unm tn222	835	0.0594847	854	0.127932	970	3.4177	827	6.38503	[PATO:0000001^OBO_REL:has_qualifier(PATO:0000460)^OBO_REL:inheres_in(ZFA:0001117), PATO:0000001^OBO_REL:inheres_in(ZFA:0001117)]
ZFIN:ZDB-GENE-030826-1	birc5a	837	0.0588763	917	0.119205	>1000	3.32751	698	6.60447	[PATO:0000647^OBO_REL:has_qualifier(PATO:0000460)^OBO_REL:inheres_in(ZFA:0000008), PATO:0000647^OBO_REL:inheres_in(UBERON:FBbt_00003624-FBbt_00005095-FMA_50801-MA_0000168-MIAA_0000098-MIAA_0000341-WBbt_0005440-XAO_0000010-ZFA_0000008), PATO:0000647^OBO_REL:inheres_in(ZFA:0000008)]
ZFIN:ZDB-GENE-020419-34	dtl	838	0.0587649	856	0.12753	310	4.35765	698	6.60447	[PATO:0000647^OBO_REL:has_qualifier(PATO:0000460)^OBO_REL:inheres_in(ZFA:0000008), PATO:0000647^OBO_REL:inheres_in(UBERON:FBbt_00003624-FBbt_00005095-FMA_50801-MA_0000168-MIAA_0000098-MIAA_0000341-WBbt_0005440-XAO_0000010-ZFA_0000008), PATO:0000647^OBO_REL:inheres_in(ZFA:0000008)]
ZFIN:ZDB-GENE-000920-1	edn1	839	0.0585114	770	0.138943	383	4.16403	1033	6.23391	[PATO:0000628]
ZFIN:ZDB-GENE-070117-1564	shm	840	0.0584613	928	0.118534	914	3.44284	698	6.60447	[PATO:0000647^OBO_REL:has_qualifier(PATO:0000460)^OBO_REL:inheres_in(ZFA:0000008), PATO:0000647^OBO_REL:inheres_in(UBERON:FBbt_00003624-FBbt_00005095-FMA_50801-MA_0000168-MIAA_0000098-MIAA_0000341-WBbt_0005440-XAO_0000010-ZFA_0000008), PATO:0000647^OBO_REL:inheres_in(ZFA:0000008)]
ZFIN:ZDB-GENE-070117-882	yoi	841	0.058439	798	0.134328	688	3.66156	906	6.36743	[ZFA:0009128, ZFA:0009190]
ZFIN:ZDB-GENE-070117-729	wud	841	0.058439	798	0.134328	688	3.66156	906	6.36743	[ZFA:0009128, ZFA:0009190]
ZFIN:ZDB-GENE-990415-46	dye	843	0.0583826	775	0.136364	>1000	3.38298	>1000	6.1044	[PATO:0000001^OBO_REL:has_qualifier(PATO:0000460)^OBO_REL:inheres_in(ZFA:0000282), PATO:0000001^OBO_REL:inheres_in(ZFA:0000282)]
ZFIN:ZDB-GENE-070117-2426	thi	844	0.0583767	811	0.133047	>1000	3.34779	>1000	6.1044	[PATO:0000001^OBO_REL:has_qualifier(PATO:0000460)^OBO_REL:inheres_in(ZFA:0000282), PATO:0000001^OBO_REL:inheres_in(ZFA:0000282)]
ZFIN:ZDB-GENE-980526-16	ednrb1	845	0.0581361	997	0.111111	136	4.68664	252	7.68936	[PATO:0000060^OBO_REL:inheres_in(UBERON:CL_0000148-FMA_70545-XAO_0001014-ZFA_0009091), PATO:0000140^OBO_REL:inheres_in(UBERON:CL_0000148-FMA_70545-XAO_0001014-ZFA_0009091)]
ZFIN:ZDB-GENE-001221-1	nrf1	846	0.0579095	838	0.130243	>1000	3.36939	>1000	6.1044	[PATO:0000001^OBO_REL:has_qualifier(PATO:0000460)^OBO_REL:inheres_in(ZFA:0000282), PATO:0000001^OBO_REL:inheres_in(ZFA:0000282)]
ZFIN:ZDB-GENE-070117-2013	dem	847	0.0577907	894	0.122807	829	3.50682	>1000	5.67847	[ZFA:0001477]
ZFIN:ZDB-GENE-070117-284	unm tm57b	848	0.0577178	>1000	0.10596	662	3.70196	565	7.14879	[PATO:0000001^OBO_REL:has_qualifier(PATO:0000460)^OBO_REL:inheres_in(ZFA:0000155)]
ZFIN:ZDB-GENE-070117-2217	mur	849	0.0576591	946	0.116592	>1000	3.28966	698	6.60447	[PATO:0000647^OBO_REL:has_qualifier(PATO:0000460)^OBO_REL:inheres_in(ZFA:0000008), PATO:0000647^OBO_REL:inheres_in(UBERON:FBbt_00003624-FBbt_00005095-FMA_50801-MA_0000168-MIAA_0000098-MIAA_0000341-WBbt_0005440-XAO_0000010-ZFA_0000008), PATO:0000647^OBO_REL:inheres_in(ZFA:0000008)]
ZFIN:ZDB-GENE-070117-2415	tan	850	0.0576201	810	0.133047	>1000	3.35067	>1000	5.7394	[PATO:0000718^OBO_REL:has_qualifier(PATO:0000460)^OBO_REL:inheres_in(ZFA:0001094), PATO:0000718^OBO_REL:inheres_in(ZFA:0001094)]
ZFIN:ZDB-GENE-070117-488	unm ty118a	851	0.0575341	930	0.118393	896	3.45589	321	7.48583	[PATO:0000001^OBO_REL:has_qualifier(PATO:0000460)^OBO_REL:inheres_in(ZFA:0001161)]
ZFIN:ZDB-GENE-070117-2501	bul	852	0.0574714	946	0.116592	811	3.52197	321	7.48583	[PATO:0000001^OBO_REL:has_qualifier(PATO:0000460)^OBO_REL:inheres_in(ZFA:0001161)]
ZFIN:ZDB-GENE-030131-8589	dhx16	853	0.0573516	884	0.123377	844	3.49248	>1000	5.5891	[PATO:0000052^OBO_REL:has_qualifier(PATO:0000460)^OBO_REL:inheres_in(ZFA:0001094), PATO:0000052^OBO_REL:inheres_in(ZFA:0001094)]
ZFIN:ZDB-GENE-070117-509	unm m399	854	0.0572692	>1000	0.109649	752	3.58469	321	7.48583	[PATO:0000001^OBO_REL:has_qualifier(PATO:0000460)^OBO_REL:inheres_in(ZFA:0001161)]
ZFIN:ZDB-GENE-001205-1	csf1r	855	0.0572382	>1000	0.101952	299	4.4025	252	7.68936	[PATO:0000060^OBO_REL:inheres_in(UBERON:CL_0000148-FMA_70545-XAO_0001014-ZFA_0009091), PATO:0000140^OBO_REL:inheres_in(UBERON:CL_0000148-FMA_70545-XAO_0001014-ZFA_0009091)]
ZFIN:ZDB-GENE-070117-738	pye	855	0.0572382	>1000	0.101952	616	3.79434	252	7.68936	[PATO:0000060^OBO_REL:inheres_in(UBERON:CL_0000148-FMA_70545-XAO_0001014-ZFA_0009091), PATO:0000140^OBO_REL:inheres_in(UBERON:CL_0000148-FMA_70545-XAO_0001014-ZFA_0009091)]
ZFIN:ZDB-GENE-030131-1613	otop1	857	0.0572256	826	0.131356	647	3.72713	479	7.3762	[PATO:0000468^OBO_REL:has_qualifier(PATO:0000460)^OBO_REL:inheres_in(GO:0050881)]
ZFIN:ZDB-GENE-070306-6	unm b953	858	0.0570217	680	0.140625	382	4.16475	594	7.0899	[ZFS:0000033]
ZFIN:ZDB-GENE-070117-2493	brs	859	0.0569177	>1000	0.106061	258	4.50894	373	7.46697	[ZFS:0000029]
ZFIN:ZDB-GENE-051108-1	hmgcrb	860	0.0568847	663	0.146643	97	4.92976	89	9.27433	[ZFA:0005145]
ZFIN:ZDB-GENE-070117-142	unm tc233b	861	0.0568443	804	0.133758	994	3.39874	>1000	5.97221	[PATO:0000647]
ZFIN:ZDB-GENE-070117-400	unm m121	862	0.0568339	>1000	0.101545	>1000	3.28985	252	7.68936	[PATO:0000060^OBO_REL:inheres_in(UBERON:CL_0000148-FMA_70545-XAO_0001014-ZFA_0009091), PATO:0000140^OBO_REL:inheres_in(UBERON:CL_0000148-FMA_70545-XAO_0001014-ZFA_0009091)]
ZFIN:ZDB-GENE-070117-2380	slk	862	0.0568339	>1000	0.101545	>1000	3.12185	252	7.68936	[PATO:0000060^OBO_REL:inheres_in(UBERON:CL_0000148-FMA_70545-XAO_0001014-ZFA_0009091), PATO:0000140^OBO_REL:inheres_in(UBERON:CL_0000148-FMA_70545-XAO_0001014-ZFA_0009091)]
ZFIN:ZDB-GENE-070117-182	unm m500	862	0.0568339	>1000	0.101545	>1000	3.12185	252	7.68936	[PATO:0000060^OBO_REL:inheres_in(UBERON:CL_0000148-FMA_70545-XAO_0001014-ZFA_0009091), PATO:0000140^OBO_REL:inheres_in(UBERON:CL_0000148-FMA_70545-XAO_0001014-ZFA_0009091)]
ZFIN:ZDB-GENE-990415-277	foxn4	865	0.056749	681	0.140417	128	4.72264	373	7.46697	[ZFS:0000029]
ZFIN:ZDB-GENE-030616-115	ltk	866	0.0567235	916	0.119522	134	4.70235	526	7.29081	[ZFS:0000035]
ZFIN:ZDB-GENE-070117-2133	ase	867	0.0566472	>1000	0.102845	814	3.52022	252	7.68936	[PATO:0000060^OBO_REL:inheres_in(UBERON:CL_0000148-FMA_70545-XAO_0001014-ZFA_0009091), PATO:0000140^OBO_REL:inheres_in(UBERON:CL_0000148-FMA_70545-XAO_0001014-ZFA_0009091)]
ZFIN:ZDB-GENE-070117-268	unm to275a	867	0.0566472	>1000	0.102845	>1000	3.36622	252	7.68936	[PATO:0000060^OBO_REL:inheres_in(UBERON:CL_0000148-FMA_70545-XAO_0001014-ZFA_0009091), PATO:0000140^OBO_REL:inheres_in(UBERON:CL_0000148-FMA_70545-XAO_0001014-ZFA_0009091)]
ZFIN:ZDB-GENE-070117-848	unm s459	869	0.0566385	909	0.121076	995	3.39721	>1000	5.89455	[PATO:0000001^OBO_REL:has_qualifier(PATO:0000460)^OBO_REL:inheres_in(ZFA:0000108)]
ZFIN:ZDB-GENE-070117-1215	unm t30684	870	0.0566025	>1000	0.0993377	791	3.55308	252	7.68936	[PATO:0000060^OBO_REL:inheres_in(UBERON:CL_0000148-FMA_70545-XAO_0001014-ZFA_0009091), PATO:0000140^OBO_REL:inheres_in(UBERON:CL_0000148-FMA_70545-XAO_0001014-ZFA_0009091)]
ZFIN:ZDB-GENE-040831-2	ect2	871	0.0565617	904	0.122271	869	3.47423	>1000	5.5891	[PATO:0000052^OBO_REL:has_qualifier(PATO:0000460)^OBO_REL:inheres_in(ZFA:0001094), PATO:0000052^OBO_REL:inheres_in(ZFA:0001094)]
ZFIN:ZDB-GENE-070117-2391	ste	872	0.0564844	975	0.113043	990	3.40017	>1000	6.05428	[PATO:0001241^OBO_REL:inheres_in(UBERON:CL_0000148-FMA_70545-XAO_0001014-ZFA_0009091)]
ZFIN:ZDB-GENE-070117-2158	lnf	873	0.0564718	861	0.126667	>1000	3.32239	>1000	5.60447	[PATO:0000001^OBO_REL:has_qualifier(PATO:0000460)^OBO_REL:inheres_in(ZFA:0000114)]
ZFIN:ZDB-GENE-070117-2155	kuk	873	0.0564718	861	0.126667	>1000	3.32239	>1000	5.60447	[PATO:0000001^OBO_REL:has_qualifier(PATO:0000460)^OBO_REL:inheres_in(ZFA:0000114)]
ZFIN:ZDB-GENE-070117-1973	unm t30981	875	0.056318	>1000	0.1	759	3.58211	252	7.68936	[PATO:0000060^OBO_REL:inheres_in(UBERON:CL_0000148-FMA_70545-XAO_0001014-ZFA_0009091), PATO:0000140^OBO_REL:inheres_in(UBERON:CL_0000148-FMA_70545-XAO_0001014-ZFA_0009091)]
ZFIN:ZDB-GENE-070117-1901	unm t31245	876	0.0563064	864	0.126087	332	4.29788	199	7.75648	[PATO:0000587^OBO_REL:has_qualifier(PATO:0000460)^OBO_REL:inheres_in(ZFA:0000108), PATO:0000587^OBO_REL:inheres_in(UBERON:MIAA_0000087-XAO_0000002-ZFA_0000108), PATO:0000587^OBO_REL:inheres_in(ZFA:0000108)]
ZFIN:ZDB-GENE-020419-19	csnk1a1	877	0.0562205	970	0.113734	918	3.44234	321	7.48583	[PATO:0000001^OBO_REL:has_qualifier(PATO:0000460)^OBO_REL:inheres_in(ZFA:0001161)]
ZFIN:ZDB-GENE-070117-2244	pal	878	0.0562004	882	0.123894	>1000	3.39301	>1000	5.5891	[PATO:0000052^OBO_REL:has_qualifier(PATO:0000460)^OBO_REL:inheres_in(ZFA:0001094), PATO:0000052^OBO_REL:inheres_in(ZFA:0001094)]
ZFIN:ZDB-GENE-070117-596	unm ti201	879	0.0561964	>1000	0.100656	>1000	3.36622	252	7.68936	[PATO:0000060^OBO_REL:inheres_in(UBERON:CL_0000148-FMA_70545-XAO_0001014-ZFA_0009091), PATO:0000140^OBO_REL:inheres_in(UBERON:CL_0000148-FMA_70545-XAO_0001014-ZFA_0009091)]
ZFIN:ZDB-GENE-070117-444	unm tx216	879	0.0561964	>1000	0.100656	>1000	3.36622	252	7.68936	[PATO:0000060^OBO_REL:inheres_in(UBERON:CL_0000148-FMA_70545-XAO_0001014-ZFA_0009091), PATO:0000140^OBO_REL:inheres_in(UBERON:CL_0000148-FMA_70545-XAO_0001014-ZFA_0009091)]
ZFIN:ZDB-GENE-070117-429	unm m192	879	0.0561964	>1000	0.100656	>1000	3.36622	252	7.68936	[PATO:0000060^OBO_REL:inheres_in(UBERON:CL_0000148-FMA_70545-XAO_0001014-ZFA_0009091), PATO:0000140^OBO_REL:inheres_in(UBERON:CL_0000148-FMA_70545-XAO_0001014-ZFA_0009091)]
ZFIN:ZDB-GENE-070117-2461	way	882	0.0560626	977	0.112554	707	3.63614	>1000	6.05428	[PATO:0001241^OBO_REL:inheres_in(UBERON:CL_0000148-FMA_70545-XAO_0001014-ZFA_0009091)]
ZFIN:ZDB-GENE-070117-2375	spc	882	0.0560626	977	0.112554	707	3.63614	>1000	6.05428	[PATO:0001241^OBO_REL:inheres_in(UBERON:CL_0000148-FMA_70545-XAO_0001014-ZFA_0009091)]
ZFIN:ZDB-GENE-070117-2061	alf	884	0.0560351	>1000	0.104677	311	4.3525	827	6.38503	[PATO:0000001^OBO_REL:has_qualifier(PATO:0000460)^OBO_REL:inheres_in(ZFA:0001117), PATO:0000001^OBO_REL:inheres_in(ZFA:0001117)]
ZFIN:ZDB-GENE-070117-348	unm tc218	885	0.0560172	>1000	0.101952	>1000	3.36622	252	7.68936	[PATO:0000060^OBO_REL:inheres_in(UBERON:CL_0000148-FMA_70545-XAO_0001014-ZFA_0009091), PATO:0000140^OBO_REL:inheres_in(UBERON:CL_0000148-FMA_70545-XAO_0001014-ZFA_0009091)]
ZFIN:ZDB-GENE-070117-234	unm m731	885	0.0560172	>1000	0.101952	>1000	3.36622	252	7.68936	[PATO:0000060^OBO_REL:inheres_in(UBERON:CL_0000148-FMA_70545-XAO_0001014-ZFA_0009091), PATO:0000140^OBO_REL:inheres_in(UBERON:CL_0000148-FMA_70545-XAO_0001014-ZFA_0009091)]
ZFIN:ZDB-GENE-070117-2489	zwa	887	0.0558649	956	0.116228	753	3.58419	479	7.3762	[PATO:0000468^OBO_REL:has_qualifier(PATO:0000460)^OBO_REL:inheres_in(GO:0050881)]
ZFIN:ZDB-GENE-070117-626	unm tc319	887	0.0558649	956	0.116228	968	3.41842	479	7.3762	[PATO:0000468^OBO_REL:has_qualifier(PATO:0000460)^OBO_REL:inheres_in(GO:0050881)]
ZFIN:ZDB-GENE-070117-119	unm th242f	887	0.0558649	956	0.116228	968	3.41842	479	7.3762	[PATO:0000468^OBO_REL:has_qualifier(PATO:0000460)^OBO_REL:inheres_in(GO:0050881)]
ZFIN:ZDB-GENE-070117-470	unm m418	890	0.0557203	964	0.114537	753	3.58419	479	7.3762	[PATO:0000468^OBO_REL:has_qualifier(PATO:0000460)^OBO_REL:inheres_in(GO:0050881)]
ZFIN:ZDB-GENE-030131-5188	espl1	891	0.0556902	837	0.130275	100	4.89456	77	9.34144	[PATO:0000638]
ZFIN:ZDB-GENE-070117-272	unm tm46b	892	0.0555009	806	0.13347	890	3.45652	>1000	5.97221	[PATO:0000647]
ZFIN:ZDB-GENE-070117-2450	uns	893	0.0552871	>1000	0.0995671	904	3.45252	252	7.68936	[PATO:0000060^OBO_REL:inheres_in(UBERON:CL_0000148-FMA_70545-XAO_0001014-ZFA_0009091), PATO:0000140^OBO_REL:inheres_in(UBERON:CL_0000148-FMA_70545-XAO_0001014-ZFA_0009091)]
ZFIN:ZDB-GENE-070117-367	unm ts236	894	0.055183	>1000	0.100858	>1000	3.36622	252	7.68936	[PATO:0000060^OBO_REL:inheres_in(UBERON:CL_0000148-FMA_70545-XAO_0001014-ZFA_0009091), PATO:0000140^OBO_REL:inheres_in(UBERON:CL_0000148-FMA_70545-XAO_0001014-ZFA_0009091)]
ZFIN:ZDB-GENE-070117-358	unm m693	895	0.0545337	970	0.113734	>1000	3.19166	>1000	5.97221	[PATO:0000001^OBO_REL:has_qualifier(PATO:0000460)^OBO_REL:inheres_in(ZFA:0009091), PATO:0000001^OBO_REL:inheres_in(ZFA:0009091), ZFA:0009091]
ZFIN:ZDB-GENE-070117-220	unm m106	896	0.0545156	>1000	0.0985011	904	3.45252	252	7.68936	[PATO:0000060^OBO_REL:inheres_in(UBERON:CL_0000148-FMA_70545-XAO_0001014-ZFA_0009091), PATO:0000140^OBO_REL:inheres_in(UBERON:CL_0000148-FMA_70545-XAO_0001014-ZFA_0009091)]
ZFIN:ZDB-GENE-070117-72	lln	897	0.054425	808	0.133192	>1000	3.35118	>1000	4.97221	[ZFA:0001438]
ZFIN:ZDB-GENE-070117-2352	ssw	898	0.0541736	878	0.124444	>1000	3.08686	>1000	5.60447	[PATO:0000001^OBO_REL:has_qualifier(PATO:0000460)^OBO_REL:inheres_in(ZFA:0000114)]
ZFIN:ZDB-GENE-040702-5	kcnh2	899	0.0539992	777	0.136194	130	4.71869	594	7.0899	[ZFS:0000033]
ZFIN:ZDB-GENE-070117-2125	hoer	900	0.0539926	910	0.121076	>1000	3.13528	>1000	5.60447	[PATO:0000001^OBO_REL:has_qualifier(PATO:0000460)^OBO_REL:inheres_in(ZFA:0000114)]
ZFIN:ZDB-GENE-020419-5	cct3	901	0.053707	878	0.124444	>1000	3.23355	>1000	6.1044	[PATO:0000001^OBO_REL:has_qualifier(PATO:0000460)^OBO_REL:inheres_in(ZFA:0000282), PATO:0000001^OBO_REL:inheres_in(ZFA:0000282)]
ZFIN:ZDB-GENE-030131-2887	polr3b	902	0.0535779	670	0.145729	434	4.07934	678	6.88827	[PATO:0001507]
ZFIN:ZDB-GENE-070117-442	unm m522	903	0.0535141	913	0.12	>1000	3.15957	>1000	5.2419	[PATO:0000001^OBO_REL:has_qualifier(PATO:0000460)^OBO_REL:inheres_in(ZFA:0009090), PATO:0000001^OBO_REL:inheres_in(ZFA:0009090), ZFA:0009090]
ZFIN:ZDB-GENE-070117-229	unm ti216c	904	0.0533883	>1000	0.105263	>1000	3.23482	199	7.75648	[PATO:0000587^OBO_REL:has_qualifier(PATO:0000460)^OBO_REL:inheres_in(ZFA:0000108), PATO:0000587^OBO_REL:inheres_in(UBERON:MIAA_0000087-XAO_0000002-ZFA_0000108), PATO:0000587^OBO_REL:inheres_in(ZFA:0000108)]
ZFIN:ZDB-GENE-070117-2356	sid	905	0.0531089	885	0.123318	>1000	3.24002	>1000	6.1044	[PATO:0000001^OBO_REL:has_qualifier(PATO:0000460)^OBO_REL:inheres_in(ZFA:0000282), PATO:0000001^OBO_REL:inheres_in(ZFA:0000282)]
ZFIN:ZDB-GENE-070117-2259	pca	905	0.0531089	885	0.123318	>1000	3.24002	>1000	6.1044	[PATO:0000001^OBO_REL:has_qualifier(PATO:0000460)^OBO_REL:inheres_in(ZFA:0000282), PATO:0000001^OBO_REL:inheres_in(ZFA:0000282)]
ZFIN:ZDB-GENE-070117-2241	out	905	0.0531089	885	0.123318	>1000	3.24002	>1000	6.1044	[PATO:0000001^OBO_REL:has_qualifier(PATO:0000460)^OBO_REL:inheres_in(ZFA:0000282), PATO:0000001^OBO_REL:inheres_in(ZFA:0000282)]
ZFIN:ZDB-GENE-070117-2225	nie	905	0.0531089	885	0.123318	>1000	3.24002	>1000	6.1044	[PATO:0000001^OBO_REL:has_qualifier(PATO:0000460)^OBO_REL:inheres_in(ZFA:0000282), PATO:0000001^OBO_REL:inheres_in(ZFA:0000282)]
ZFIN:ZDB-GENE-070117-2153	krt	905	0.0531089	885	0.123318	>1000	3.24002	>1000	6.1044	[PATO:0000001^OBO_REL:has_qualifier(PATO:0000460)^OBO_REL:inheres_in(ZFA:0000282), PATO:0000001^OBO_REL:inheres_in(ZFA:0000282)]
ZFIN:ZDB-GENE-030605-1	smarca4	905	0.0531089	885	0.123318	>1000	3.24002	>1000	6.1044	[PATO:0000001^OBO_REL:has_qualifier(PATO:0000460)^OBO_REL:inheres_in(ZFA:0000282), PATO:0000001^OBO_REL:inheres_in(ZFA:0000282)]
ZFIN:ZDB-GENE-030131-9180	synj1	905	0.0531089	885	0.123318	>1000	3.24002	>1000	6.1044	[PATO:0000001^OBO_REL:has_qualifier(PATO:0000460)^OBO_REL:inheres_in(ZFA:0000282), PATO:0000001^OBO_REL:inheres_in(ZFA:0000282)]
ZFIN:ZDB-GENE-070117-2110	hrp	912	0.0530767	970	0.113734	629	3.76165	827	6.38503	[PATO:0000001^OBO_REL:has_qualifier(PATO:0000460)^OBO_REL:inheres_in(ZFA:0001117), PATO:0000001^OBO_REL:inheres_in(ZFA:0001117)]
ZFIN:ZDB-GENE-021217-1	med29	913	0.0530551	875	0.125	761	3.58037	303	7.56383	[ZFA:0000548]
ZFIN:ZDB-GENE-041212-49	arhgef7b	914	0.0529951	674	0.144776	80	5.04706	526	7.29081	[ZFS:0000035]
ZFIN:ZDB-GENE-070117-1421	unm t30213	915	0.0526713	849	0.128035	365	4.18804	303	7.56383	[ZFA:0000548]
ZFIN:ZDB-GENE-070117-1127	unm t30721	915	0.0526713	849	0.128035	365	4.18804	303	7.56383	[ZFA:0000548]
ZFIN:ZDB-GENE-070117-1115	unm t30696	915	0.0526713	849	0.128035	365	4.18804	303	7.56383	[ZFA:0000548]
ZFIN:ZDB-GENE-070117-1113	unm t30214	915	0.0526713	852	0.128035	365	4.18804	303	7.56383	[ZFA:0000548]
ZFIN:ZDB-GENE-070117-616	unm m105	919	0.0525814	>1000	0.0986547	757	3.58278	321	7.48583	[PATO:0000001^OBO_REL:has_qualifier(PATO:0000460)^OBO_REL:inheres_in(ZFA:0001161)]
ZFIN:ZDB-GENE-070117-137	unm tj266c	920	0.0525554	906	0.121399	945	3.42589	>1000	5.41183	[ZFA:0001478]
ZFIN:ZDB-GENE-070117-282	unm m154	921	0.0525306	878	0.124444	>1000	3.24503	479	7.3762	[PATO:0000468^OBO_REL:has_qualifier(PATO:0000460)^OBO_REL:inheres_in(GO:0050881)]
ZFIN:ZDB-GENE-001103-3	fezf2	922	0.0525156	865	0.125969	283	4.45218	594	7.0899	[ZFS:0000033]
ZFIN:ZDB-GENE-070117-77	sph	923	0.052508	>1000	0.0991189	397	4.14616	321	7.48583	[PATO:0000001^OBO_REL:has_qualifier(PATO:0000460)^OBO_REL:inheres_in(ZFA:0001161)]
ZFIN:ZDB-GENE-070117-2459	wan	924	0.0522721	>1000	0.101545	576	3.88125	>1000	5.89455	[PATO:0000001^OBO_REL:has_qualifier(PATO:0000460)^OBO_REL:inheres_in(ZFA:0000108)]
ZFIN:ZDB-GENE-070117-409	unm m471	925	0.0521296	907	0.121277	775	3.55919	>1000	5.5891	[PATO:0000052^OBO_REL:has_qualifier(PATO:0000460)^OBO_REL:inheres_in(ZFA:0001094), PATO:0000052^OBO_REL:inheres_in(ZFA:0001094)]
ZFIN:ZDB-GENE-050616-11	cx41.8	926	0.0520601	>1000	0.106472	328	4.31129	594	7.0899	[PATO:0000060^OBO_REL:has_qualifier(PATO:0000460)^OBO_REL:inheres_in(ZFA:0009090), PATO:0000060^OBO_REL:inheres_in(UBERON:CL_0000147-MIAA_0000159-XAO_0003014-ZFA_0009090), PATO:0000060^OBO_REL:inheres_in(ZFA:0009090)]
ZFIN:ZDB-GENE-030131-1531	atp6v0d1	927	0.0520584	893	0.12311	>1000	3.24939	>1000	5.2419	[PATO:0000001^OBO_REL:has_qualifier(PATO:0000460)^OBO_REL:inheres_in(ZFA:0009090), PATO:0000001^OBO_REL:inheres_in(ZFA:0009090), ZFA:0009090]
ZFIN:ZDB-GENE-070117-645	unm ti216d	928	0.0518621	>1000	0.10245	>1000	3.21394	199	7.75648	[PATO:0000587^OBO_REL:has_qualifier(PATO:0000460)^OBO_REL:inheres_in(ZFA:0000108), PATO:0000587^OBO_REL:inheres_in(UBERON:MIAA_0000087-XAO_0000002-ZFA_0000108), PATO:0000587^OBO_REL:inheres_in(ZFA:0000108)]
ZFIN:ZDB-GENE-070117-132	unm ty40	928	0.0518621	>1000	0.10245	>1000	3.21394	199	7.75648	[PATO:0000587^OBO_REL:has_qualifier(PATO:0000460)^OBO_REL:inheres_in(ZFA:0000108), PATO:0000587^OBO_REL:inheres_in(UBERON:MIAA_0000087-XAO_0000002-ZFA_0000108), PATO:0000587^OBO_REL:inheres_in(ZFA:0000108)]
ZFIN:ZDB-GENE-070117-2454	vip	930	0.0516792	914	0.119734	>1000	3.06995	>1000	5.7394	[PATO:0000718^OBO_REL:has_qualifier(PATO:0000460)^OBO_REL:inheres_in(ZFA:0001094), PATO:0000718^OBO_REL:inheres_in(ZFA:0001094)]
ZFIN:ZDB-GENE-070117-267	unm tt227c	931	0.0515055	908	0.12115	806	3.5326	>1000	5.97221	[PATO:0000647]
ZFIN:ZDB-GENE-070117-1500	unm t30488	932	0.0514873	869	0.125275	386	4.1529	303	7.56383	[ZFA:0000548]
ZFIN:ZDB-GENE-070117-1126	unm t30276	932	0.0514873	869	0.125275	386	4.1529	303	7.56383	[ZFA:0000548]
ZFIN:ZDB-GENE-070117-1114	unm t30524	932	0.0514873	869	0.125275	386	4.1529	303	7.56383	[ZFA:0000548]
ZFIN:ZDB-GENE-070117-1112	unm t30525	932	0.0514873	869	0.125275	386	4.1529	303	7.56383	[ZFA:0000548]
ZFIN:ZDB-GENE-070117-1111	unm t30527	932	0.0514873	869	0.125275	386	4.1529	303	7.56383	[ZFA:0000548]
ZFIN:ZDB-GENE-070117-1110	unm t30293	932	0.0514873	869	0.125275	386	4.1529	303	7.56383	[ZFA:0000548]
ZFIN:ZDB-GENE-060110-1	fgf20a	938	0.0511972	929	0.118474	127	4.72512	678	6.88827	[PATO:0001507]
ZFIN:ZDB-GENE-080212-3	gly	939	0.0511581	790	0.135458	149	4.6326	594	7.0899	[ZFS:0000033]
ZFIN:ZDB-GENE-070117-2232	nob	940	0.0509935	925	0.118896	>1000	3.36114	>1000	5.7394	[PATO:0000718^OBO_REL:has_qualifier(PATO:0000460)^OBO_REL:inheres_in(ZFA:0001094), PATO:0000718^OBO_REL:inheres_in(ZFA:0001094)]
ZFIN:ZDB-GENE-070117-2095	ger	941	0.0509848	>1000	0.1	>1000	3.37575	>1000	6.05428	[PATO:0001241^OBO_REL:inheres_in(UBERON:CL_0000148-FMA_70545-XAO_0001014-ZFA_0009091)]
ZFIN:ZDB-GENE-070306-5	unm b896	942	0.0507374	867	0.125498	322	4.33731	594	7.0899	[ZFS:0000033]
ZFIN:ZDB-GENE-070117-865	unm s245	943	0.0505785	932	0.118026	>1000	3.19036	>1000	5.60447	[PATO:0000001^OBO_REL:has_qualifier(PATO:0000460)^OBO_REL:inheres_in(ZFA:0000114)]
ZFIN:ZDB-GENE-070117-864	unm s273	943	0.0505785	932	0.118026	>1000	3.19036	>1000	5.60447	[PATO:0000001^OBO_REL:has_qualifier(PATO:0000460)^OBO_REL:inheres_in(ZFA:0000114)]
ZFIN:ZDB-GENE-070117-2368	slm	945	0.0504966	>1000	0.0971302	515	3.97388	479	7.3762	[PATO:0000468^OBO_REL:has_qualifier(PATO:0000460)^OBO_REL:inheres_in(GO:0050881)]
ZFIN:ZDB-GENE-070117-2122	hel	946	0.0504454	926	0.118834	710	3.6338	>1000	5.7394	[PATO:0000718^OBO_REL:has_qualifier(PATO:0000460)^OBO_REL:inheres_in(ZFA:0001094), PATO:0000718^OBO_REL:inheres_in(ZFA:0001094)]
ZFIN:ZDB-GENE-070117-2431	tin	947	0.0504068	>1000	0.0991189	>1000	3.37575	>1000	6.05428	[PATO:0001241^OBO_REL:inheres_in(UBERON:CL_0000148-FMA_70545-XAO_0001014-ZFA_0009091)]
ZFIN:ZDB-GENE-070117-1339	unm t30601	948	0.0503727	>1000	0.0989011	337	4.28267	199	7.75648	[PATO:0000587^OBO_REL:has_qualifier(PATO:0000460)^OBO_REL:inheres_in(ZFA:0000108), PATO:0000587^OBO_REL:inheres_in(UBERON:MIAA_0000087-XAO_0000002-ZFA_0000108), PATO:0000587^OBO_REL:inheres_in(ZFA:0000108)]
ZFIN:ZDB-GENE-070117-1066	unm t30629	948	0.0503727	>1000	0.0989011	337	4.28267	199	7.75648	[PATO:0000587^OBO_REL:has_qualifier(PATO:0000460)^OBO_REL:inheres_in(ZFA:0000108), PATO:0000587^OBO_REL:inheres_in(UBERON:MIAA_0000087-XAO_0000002-ZFA_0000108), PATO:0000587^OBO_REL:inheres_in(ZFA:0000108)]
ZFIN:ZDB-GENE-070117-439	unm m451	950	0.050335	974	0.11329	>1000	3.32944	827	6.38503	[PATO:0000001^OBO_REL:has_qualifier(PATO:0000460)^OBO_REL:inheres_in(ZFA:0001117), PATO:0000001^OBO_REL:inheres_in(ZFA:0001117)]
ZFIN:ZDB-GENE-070117-624	unm m719	951	0.0502767	>1000	0.0986547	>1000	3.13992	199	7.75648	[PATO:0000587^OBO_REL:has_qualifier(PATO:0000460)^OBO_REL:inheres_in(ZFA:0000108), PATO:0000587^OBO_REL:inheres_in(UBERON:MIAA_0000087-XAO_0000002-ZFA_0000108), PATO:0000587^OBO_REL:inheres_in(ZFA:0000108)]
ZFIN:ZDB-GENE-070117-143	unm m658	952	0.0502767	>1000	0.0986547	>1000	3.13992	199	7.75648	[PATO:0000587^OBO_REL:has_qualifier(PATO:0000460)^OBO_REL:inheres_in(ZFA:0000108), PATO:0000587^OBO_REL:inheres_in(UBERON:MIAA_0000087-XAO_0000002-ZFA_0000108), PATO:0000587^OBO_REL:inheres_in(ZFA:0000108)]
ZFIN:ZDB-GENE-070117-2072	frk	953	0.0502657	>1000	0.0989011	>1000	3.37575	>1000	6.05428	[PATO:0001241^OBO_REL:inheres_in(UBERON:CL_0000148-FMA_70545-XAO_0001014-ZFA_0009091)]
ZFIN:ZDB-GENE-070117-777	pop	954	0.0500385	>1000	0.0886918	87	4.9835	34	10.4118	[PATO:0000001^OBO_REL:has_qualifier(PATO:0000460)^OBO_REL:inheres_in(ZFA:0009116)]
ZFIN:ZDB-GENE-070117-330	unm tu13	955	0.0500357	>1000	0.108889	>1000	3.29763	698	6.60447	[PATO:0000647^OBO_REL:has_qualifier(PATO:0000460)^OBO_REL:inheres_in(ZFA:0000008), PATO:0000647^OBO_REL:inheres_in(UBERON:FBbt_00003624-FBbt_00005095-FMA_50801-MA_0000168-MIAA_0000098-MIAA_0000341-WBbt_0005440-XAO_0000010-ZFA_0000008), PATO:0000647^OBO_REL:inheres_in(ZFA:0000008)]
ZFIN:ZDB-GENE-070117-227	unm m383	956	0.0500357	>1000	0.108889	>1000	3.29763	698	6.60447	[PATO:0000647^OBO_REL:has_qualifier(PATO:0000460)^OBO_REL:inheres_in(ZFA:0000008), PATO:0000647^OBO_REL:inheres_in(UBERON:FBbt_00003624-FBbt_00005095-FMA_50801-MA_0000168-MIAA_0000098-MIAA_0000341-WBbt_0005440-XAO_0000010-ZFA_0000008), PATO:0000647^OBO_REL:inheres_in(ZFA:0000008)]
ZFIN:ZDB-GENE-060503-416	slc17a8	957	0.0499489	780	0.135987	298	4.40264	678	6.88827	[PATO:0001507]
ZFIN:ZDB-GENE-070117-244	unm tz227c	958	0.049945	940	0.117137	764	3.57524	115	8.34144	[PATO:0000001^inheres_in_part_of(UBERON:FMA_7647-MA_0000216-MIAA_0000183-XAO_0000020-ZFA_0000075)]
ZFIN:ZDB-GENE-070117-1998	cot	959	0.0498091	>1000	0.0967033	774	3.56121	>1000	6.05428	[PATO:0001241^OBO_REL:inheres_in(UBERON:CL_0000148-FMA_70545-XAO_0001014-ZFA_0009091)]
ZFIN:ZDB-GENE-000406-6	copz1	960	0.0494448	924	0.118943	>1000	3.23953	>1000	6.1044	[PATO:0000001^OBO_REL:has_qualifier(PATO:0000460)^OBO_REL:inheres_in(ZFA:0000282), PATO:0000001^OBO_REL:inheres_in(ZFA:0000282)]
ZFIN:ZDB-GENE-070117-1966	unm t31489	961	0.0494337	>1000	0.0984683	666	3.69827	199	7.75648	[PATO:0000587^OBO_REL:has_qualifier(PATO:0000460)^OBO_REL:inheres_in(ZFA:0000108), PATO:0000587^OBO_REL:inheres_in(UBERON:MIAA_0000087-XAO_0000002-ZFA_0000108), PATO:0000587^OBO_REL:inheres_in(ZFA:0000108)]
ZFIN:ZDB-GENE-070117-650	pma	962	0.0493107	>1000	0.0955556	>1000	3.13375	594	7.0899	[PATO:0000060^OBO_REL:has_qualifier(PATO:0000460)^OBO_REL:inheres_in(ZFA:0009090), PATO:0000060^OBO_REL:inheres_in(UBERON:CL_0000147-MIAA_0000159-XAO_0003014-ZFA_0009090), PATO:0000060^OBO_REL:inheres_in(ZFA:0009090)]
ZFIN:ZDB-GENE-070117-2083	get	963	0.0491739	941	0.117043	>1000	3.26941	>1000	5.7394	[PATO:0000718^OBO_REL:has_qualifier(PATO:0000460)^OBO_REL:inheres_in(ZFA:0001094), PATO:0000718^OBO_REL:inheres_in(ZFA:0001094)]
ZFIN:ZDB-GENE-040901-1	furina	964	0.0491739	941	0.117043	>1000	3.26941	>1000	5.7394	[PATO:0000718^OBO_REL:has_qualifier(PATO:0000460)^OBO_REL:inheres_in(ZFA:0001094), PATO:0000718^OBO_REL:inheres_in(ZFA:0001094)]
ZFIN:ZDB-GENE-070117-2214	mrb	965	0.0491643	>1000	0.110656	848	3.48771	827	6.38503	[PATO:0000001^OBO_REL:has_qualifier(PATO:0000460)^OBO_REL:inheres_in(ZFA:0001117), PATO:0000001^OBO_REL:inheres_in(ZFA:0001117)]
ZFIN:ZDB-GENE-070117-2140	jnr	965	0.0491643	>1000	0.110656	848	3.48771	827	6.38503	[PATO:0000001^OBO_REL:has_qualifier(PATO:0000460)^OBO_REL:inheres_in(ZFA:0001117), PATO:0000001^OBO_REL:inheres_in(ZFA:0001117)]
ZFIN:ZDB-GENE-070117-2127	hba	965	0.0491643	>1000	0.110656	848	3.48771	827	6.38503	[PATO:0000001^OBO_REL:has_qualifier(PATO:0000460)^OBO_REL:inheres_in(ZFA:0001117), PATO:0000001^OBO_REL:inheres_in(ZFA:0001117)]
ZFIN:ZDB-GENE-070117-67	bdd	968	0.0491335	934	0.118012	>1000	3.33778	>1000	5.5891	[PATO:0000052^OBO_REL:has_qualifier(PATO:0000460)^OBO_REL:inheres_in(ZFA:0001094), PATO:0000052^OBO_REL:inheres_in(ZFA:0001094)]
ZFIN:ZDB-GENE-000526-1	hey2	969	0.0490988	824	0.131503	114	4.81339	526	7.29081	[ZFS:0000035]
ZFIN:ZDB-GENE-070117-465	unm m758	970	0.0490157	>1000	0.108647	991	3.39969	>1000	5.5891	[PATO:0000052^OBO_REL:has_qualifier(PATO:0000460)^OBO_REL:inheres_in(ZFA:0001094), PATO:0000052^OBO_REL:inheres_in(ZFA:0001094)]
ZFIN:ZDB-GENE-070117-2441	tun	970	0.0490157	>1000	0.108647	991	3.39969	>1000	5.5891	[PATO:0000052^OBO_REL:has_qualifier(PATO:0000460)^OBO_REL:inheres_in(ZFA:0001094), PATO:0000052^OBO_REL:inheres_in(ZFA:0001094)]
ZFIN:ZDB-GENE-070117-2051	faa	970	0.0490157	>1000	0.108647	991	3.39969	>1000	5.5891	[PATO:0000052^OBO_REL:has_qualifier(PATO:0000460)^OBO_REL:inheres_in(ZFA:0001094), PATO:0000052^OBO_REL:inheres_in(ZFA:0001094)]
ZFIN:ZDB-GENE-070117-1899	unm t31169	973	0.0490137	927	0.118681	446	4.0502	199	7.75648	[PATO:0000587^OBO_REL:has_qualifier(PATO:0000460)^OBO_REL:inheres_in(ZFA:0000108), PATO:0000587^OBO_REL:inheres_in(UBERON:MIAA_0000087-XAO_0000002-ZFA_0000108), PATO:0000587^OBO_REL:inheres_in(ZFA:0000108)]
ZFIN:ZDB-GENE-070117-2416	tnd	974	0.0488286	>1000	0.0971922	864	3.4794	594	7.0899	[PATO:0000060^OBO_REL:has_qualifier(PATO:0000460)^OBO_REL:inheres_in(ZFA:0009090), PATO:0000060^OBO_REL:inheres_in(UBERON:CL_0000147-MIAA_0000159-XAO_0003014-ZFA_0009090), PATO:0000060^OBO_REL:inheres_in(ZFA:0009090)]
ZFIN:ZDB-GENE-071108-1	psoriasis	975	0.0487756	781	0.13594	151	4.62562	526	7.29081	[ZFS:0000035]
ZFIN:ZDB-GENE-040426-2290	rpl19	976	0.0487642	994	0.111349	>1000	3.18175	698	6.60447	[PATO:0000647^OBO_REL:has_qualifier(PATO:0000460)^OBO_REL:inheres_in(ZFA:0000008), PATO:0000647^OBO_REL:inheres_in(UBERON:FBbt_00003624-FBbt_00005095-FMA_50801-MA_0000168-MIAA_0000098-MIAA_0000341-WBbt_0005440-XAO_0000010-ZFA_0000008), PATO:0000647^OBO_REL:inheres_in(ZFA:0000008)]
ZFIN:ZDB-GENE-040723-1	gnl3l	977	0.0487389	995	0.111345	>1000	3.18175	698	6.60447	[PATO:0000647^OBO_REL:has_qualifier(PATO:0000460)^OBO_REL:inheres_in(ZFA:0000008), PATO:0000647^OBO_REL:inheres_in(UBERON:FBbt_00003624-FBbt_00005095-FMA_50801-MA_0000168-MIAA_0000098-MIAA_0000341-WBbt_0005440-XAO_0000010-ZFA_0000008), PATO:0000647^OBO_REL:inheres_in(ZFA:0000008)]
ZFIN:ZDB-GENE-070427-12	fsb	978	0.0486084	841	0.13	381	4.16478	>1000	5.83289	[GO:0007423, GO:0048880]
ZFIN:ZDB-GENE-070117-355	unm to15d	979	0.0485945	>1000	0.107692	873	3.47185	698	6.60447	[PATO:0000647^OBO_REL:has_qualifier(PATO:0000460)^OBO_REL:inheres_in(ZFA:0000008), PATO:0000647^OBO_REL:inheres_in(UBERON:FBbt_00003624-FBbt_00005095-FMA_50801-MA_0000168-MIAA_0000098-MIAA_0000341-WBbt_0005440-XAO_0000010-ZFA_0000008), PATO:0000647^OBO_REL:inheres_in(ZFA:0000008)]
ZFIN:ZDB-GENE-070117-2503	buf	980	0.048536	>1000	0.108647	280	4.46566	171	7.97887	[ZFA:0000473]
ZFIN:ZDB-GENE-070117-2342	sne	980	0.048536	>1000	0.108647	286	4.44813	171	7.97887	[ZFA:0000473]
ZFIN:ZDB-GENE-070117-2056	fap	980	0.048536	>1000	0.108647	286	4.44813	171	7.97887	[ZFA:0000473]
ZFIN:ZDB-GENE-070117-2030	dus	980	0.048536	>1000	0.108647	286	4.44813	171	7.97887	[ZFA:0000473]
ZFIN:ZDB-GENE-031114-4	lrrc50	984	0.0484681	>1000	0.110672	155	4.61975	526	7.29081	[ZFS:0000035]
ZFIN:ZDB-GENE-030131-555	krit1	985	0.0483598	877	0.124549	330	4.30627	>1000	5.7394	[PATO:0000718^OBO_REL:has_qualifier(PATO:0000460)^OBO_REL:inheres_in(ZFA:0001094), PATO:0000718^OBO_REL:inheres_in(ZFA:0001094)]
ZFIN:ZDB-GENE-030313-1	rapsn	986	0.0483583	>1000	0.107692	429	4.09544	171	7.97887	[ZFA:0000473]
ZFIN:ZDB-GENE-070117-2477	yqe	987	0.0482473	954	0.116484	>1000	3.11666	>1000	5.7394	[PATO:0000718^OBO_REL:has_qualifier(PATO:0000460)^OBO_REL:inheres_in(ZFA:0001094), PATO:0000718^OBO_REL:inheres_in(ZFA:0001094)]
ZFIN:ZDB-GENE-070117-2229	bzj	988	0.0482362	>1000	0.108168	875	3.47058	827	6.38503	[PATO:0000001^OBO_REL:has_qualifier(PATO:0000460)^OBO_REL:inheres_in(ZFA:0001117), PATO:0000001^OBO_REL:inheres_in(ZFA:0001117)]
ZFIN:ZDB-GENE-070117-2451	van	989	0.0481181	>1000	0.0953437	>1000	3.36944	>1000	5.97221	[PATO:0000001^OBO_REL:has_qualifier(PATO:0000460)^OBO_REL:inheres_in(ZFA:0009091), PATO:0000001^OBO_REL:inheres_in(ZFA:0009091), ZFA:0009091]
ZFIN:ZDB-GENE-070117-869	unm s251	990	0.0481061	980	0.112108	>1000	3.08139	>1000	5.60447	[PATO:0000001^OBO_REL:has_qualifier(PATO:0000460)^OBO_REL:inheres_in(ZFA:0000114)]
ZFIN:ZDB-GENE-070117-64	boo	991	0.0480647	946	0.116592	>1000	3.09462	>1000	6.1044	[PATO:0000001^OBO_REL:has_qualifier(PATO:0000460)^OBO_REL:inheres_in(ZFA:0000282), PATO:0000001^OBO_REL:inheres_in(ZFA:0000282)]
ZFIN:ZDB-GENE-070117-2472	wde	991	0.0480647	946	0.116592	>1000	3.09462	>1000	6.1044	[PATO:0000001^OBO_REL:has_qualifier(PATO:0000460)^OBO_REL:inheres_in(ZFA:0000282), PATO:0000001^OBO_REL:inheres_in(ZFA:0000282)]
ZFIN:ZDB-GENE-070117-2325	rde	991	0.0480647	946	0.116592	>1000	3.09462	>1000	6.1044	[PATO:0000001^OBO_REL:has_qualifier(PATO:0000460)^OBO_REL:inheres_in(ZFA:0000282), PATO:0000001^OBO_REL:inheres_in(ZFA:0000282)]
ZFIN:ZDB-GENE-070117-2193	msk	991	0.0480647	946	0.116592	>1000	3.09462	>1000	6.1044	[PATO:0000001^OBO_REL:has_qualifier(PATO:0000460)^OBO_REL:inheres_in(ZFA:0000282), PATO:0000001^OBO_REL:inheres_in(ZFA:0000282)]
ZFIN:ZDB-GENE-070117-2192	mre	991	0.0480647	946	0.116592	>1000	3.09462	>1000	6.1044	[PATO:0000001^OBO_REL:has_qualifier(PATO:0000460)^OBO_REL:inheres_in(ZFA:0000282), PATO:0000001^OBO_REL:inheres_in(ZFA:0000282)]
ZFIN:ZDB-GENE-040426-2904	pob	991	0.0480647	946	0.116592	>1000	3.09462	>1000	6.1044	[PATO:0000001^OBO_REL:has_qualifier(PATO:0000460)^OBO_REL:inheres_in(ZFA:0000282), PATO:0000001^OBO_REL:inheres_in(ZFA:0000282)]
ZFIN:ZDB-GENE-070117-1511	unm t30277	997	0.047992	917	0.119205	581	3.85663	303	7.56383	[ZFA:0000548]
ZFIN:ZDB-GENE-070117-1483	unm t30661	997	0.047992	917	0.119205	581	3.85663	303	7.56383	[ZFA:0000548]
ZFIN:ZDB-GENE-070117-1117	unm t30528	997	0.047992	917	0.119205	581	3.85663	303	7.56383	[ZFA:0000548]
ZFIN:ZDB-GENE-070117-1116	unm t30526	997	0.047992	917	0.119205	581	3.85663	303	7.56383	[ZFA:0000548]
ZFIN:ZDB-GENE-070117-389	unm tw202	>1000	0.0479794	>1000	0.108407	>1000	3.38168	698	6.60447	[PATO:0000647^OBO_REL:has_qualifier(PATO:0000460)^OBO_REL:inheres_in(ZFA:0000008), PATO:0000647^OBO_REL:inheres_in(UBERON:FBbt_00003624-FBbt_00005095-FMA_50801-MA_0000168-MIAA_0000098-MIAA_0000341-WBbt_0005440-XAO_0000010-ZFA_0000008), PATO:0000647^OBO_REL:inheres_in(ZFA:0000008)]
ZFIN:ZDB-GENE-070117-1904	unm t31252	>1000	0.0479485	938	0.117391	447	4.0502	199	7.75648	[PATO:0000587^OBO_REL:has_qualifier(PATO:0000460)^OBO_REL:inheres_in(ZFA:0000108), PATO:0000587^OBO_REL:inheres_in(UBERON:MIAA_0000087-XAO_0000002-ZFA_0000108), PATO:0000587^OBO_REL:inheres_in(ZFA:0000108)]
ZFIN:ZDB-GENE-070117-202	unm m195	>1000	0.0478932	>1000	0.10989	664	3.69929	171	7.97887	[ZFA:0000473]
ZFIN:ZDB-GENE-070117-826	dtp	>1000	0.0478691	>1000	0.104803	>1000	3.07702	>1000	5.97221	[PATO:0000001^OBO_REL:has_qualifier(PATO:0000460)^OBO_REL:inheres_in(ZFA:0009091), PATO:0000001^OBO_REL:inheres_in(ZFA:0009091), ZFA:0009091]
ZFIN:ZDB-GENE-070117-825	djm	>1000	0.0478691	>1000	0.104803	>1000	3.07702	>1000	5.97221	[PATO:0000001^OBO_REL:has_qualifier(PATO:0000460)^OBO_REL:inheres_in(ZFA:0009091), PATO:0000001^OBO_REL:inheres_in(ZFA:0009091), ZFA:0009091]
ZFIN:ZDB-GENE-070117-824	mms	>1000	0.0478691	>1000	0.104803	>1000	3.07702	>1000	5.97221	[PATO:0000001^OBO_REL:has_qualifier(PATO:0000460)^OBO_REL:inheres_in(ZFA:0009091), PATO:0000001^OBO_REL:inheres_in(ZFA:0009091), ZFA:0009091]
ZFIN:ZDB-GENE-070117-823	swd	>1000	0.0478691	>1000	0.104803	>1000	3.07702	>1000	5.97221	[PATO:0000001^OBO_REL:has_qualifier(PATO:0000460)^OBO_REL:inheres_in(ZFA:0009091), PATO:0000001^OBO_REL:inheres_in(ZFA:0009091), ZFA:0009091]
ZFIN:ZDB-GENE-070117-639	unm te356b	>1000	0.0478463	>1000	0.105381	>1000	3.13292	698	6.60447	[PATO:0000647^OBO_REL:has_qualifier(PATO:0000460)^OBO_REL:inheres_in(ZFA:0000008), PATO:0000647^OBO_REL:inheres_in(UBERON:FBbt_00003624-FBbt_00005095-FMA_50801-MA_0000168-MIAA_0000098-MIAA_0000341-WBbt_0005440-XAO_0000010-ZFA_0000008), PATO:0000647^OBO_REL:inheres_in(ZFA:0000008)]
ZFIN:ZDB-GENE-070117-619	unm tt227d	>1000	0.0478463	>1000	0.105381	>1000	3.13292	698	6.60447	[PATO:0000647^OBO_REL:has_qualifier(PATO:0000460)^OBO_REL:inheres_in(ZFA:0000008), PATO:0000647^OBO_REL:inheres_in(UBERON:FBbt_00003624-FBbt_00005095-FMA_50801-MA_0000168-MIAA_0000098-MIAA_0000341-WBbt_0005440-XAO_0000010-ZFA_0000008), PATO:0000647^OBO_REL:inheres_in(ZFA:0000008)]
ZFIN:ZDB-GENE-070117-614	unm ty85a	>1000	0.0478463	>1000	0.105381	>1000	3.13292	698	6.60447	[PATO:0000647^OBO_REL:has_qualifier(PATO:0000460)^OBO_REL:inheres_in(ZFA:0000008), PATO:0000647^OBO_REL:inheres_in(UBERON:FBbt_00003624-FBbt_00005095-FMA_50801-MA_0000168-MIAA_0000098-MIAA_0000341-WBbt_0005440-XAO_0000010-ZFA_0000008), PATO:0000647^OBO_REL:inheres_in(ZFA:0000008)]
ZFIN:ZDB-GENE-070117-571	unm ty77f	>1000	0.0478463	>1000	0.105381	>1000	3.13292	698	6.60447	[PATO:0000647^OBO_REL:has_qualifier(PATO:0000460)^OBO_REL:inheres_in(ZFA:0000008), PATO:0000647^OBO_REL:inheres_in(UBERON:FBbt_00003624-FBbt_00005095-FMA_50801-MA_0000168-MIAA_0000098-MIAA_0000341-WBbt_0005440-XAO_0000010-ZFA_0000008), PATO:0000647^OBO_REL:inheres_in(ZFA:0000008)]
ZFIN:ZDB-GENE-070117-534	unm tm42f	>1000	0.0478463	>1000	0.105381	>1000	3.13292	698	6.60447	[PATO:0000647^OBO_REL:has_qualifier(PATO:0000460)^OBO_REL:inheres_in(ZFA:0000008), PATO:0000647^OBO_REL:inheres_in(UBERON:FBbt_00003624-FBbt_00005095-FMA_50801-MA_0000168-MIAA_0000098-MIAA_0000341-WBbt_0005440-XAO_0000010-ZFA_0000008), PATO:0000647^OBO_REL:inheres_in(ZFA:0000008)]
ZFIN:ZDB-GENE-070117-480	unm tf216c	>1000	0.0478463	>1000	0.105381	>1000	3.13292	698	6.60447	[PATO:0000647^OBO_REL:has_qualifier(PATO:0000460)^OBO_REL:inheres_in(ZFA:0000008), PATO:0000647^OBO_REL:inheres_in(UBERON:FBbt_00003624-FBbt_00005095-FMA_50801-MA_0000168-MIAA_0000098-MIAA_0000341-WBbt_0005440-XAO_0000010-ZFA_0000008), PATO:0000647^OBO_REL:inheres_in(ZFA:0000008)]
ZFIN:ZDB-GENE-070117-462	unm tl43f	>1000	0.0478463	>1000	0.105381	>1000	3.13292	698	6.60447	[PATO:0000647^OBO_REL:has_qualifier(PATO:0000460)^OBO_REL:inheres_in(ZFA:0000008), PATO:0000647^OBO_REL:inheres_in(UBERON:FBbt_00003624-FBbt_00005095-FMA_50801-MA_0000168-MIAA_0000098-MIAA_0000341-WBbt_0005440-XAO_0000010-ZFA_0000008), PATO:0000647^OBO_REL:inheres_in(ZFA:0000008)]
ZFIN:ZDB-GENE-070117-428	unm tw17a	>1000	0.0478463	>1000	0.105381	>1000	3.13292	698	6.60447	[PATO:0000647^OBO_REL:has_qualifier(PATO:0000460)^OBO_REL:inheres_in(ZFA:0000008), PATO:0000647^OBO_REL:inheres_in(UBERON:FBbt_00003624-FBbt_00005095-FMA_50801-MA_0000168-MIAA_0000098-MIAA_0000341-WBbt_0005440-XAO_0000010-ZFA_0000008), PATO:0000647^OBO_REL:inheres_in(ZFA:0000008)]
ZFIN:ZDB-GENE-070117-390	unm tc11a	>1000	0.0478463	>1000	0.105381	>1000	3.13292	698	6.60447	[PATO:0000647^OBO_REL:has_qualifier(PATO:0000460)^OBO_REL:inheres_in(ZFA:0000008), PATO:0000647^OBO_REL:inheres_in(UBERON:FBbt_00003624-FBbt_00005095-FMA_50801-MA_0000168-MIAA_0000098-MIAA_0000341-WBbt_0005440-XAO_0000010-ZFA_0000008), PATO:0000647^OBO_REL:inheres_in(ZFA:0000008)]
ZFIN:ZDB-GENE-070117-258	unm tj250b	>1000	0.0478463	>1000	0.105381	>1000	3.13292	698	6.60447	[PATO:0000647^OBO_REL:has_qualifier(PATO:0000460)^OBO_REL:inheres_in(ZFA:0000008), PATO:0000647^OBO_REL:inheres_in(UBERON:FBbt_00003624-FBbt_00005095-FMA_50801-MA_0000168-MIAA_0000098-MIAA_0000341-WBbt_0005440-XAO_0000010-ZFA_0000008), PATO:0000647^OBO_REL:inheres_in(ZFA:0000008)]
ZFIN:ZDB-GENE-070117-247	unm ty19a	>1000	0.0478463	>1000	0.105381	>1000	3.13292	698	6.60447	[PATO:0000647^OBO_REL:has_qualifier(PATO:0000460)^OBO_REL:inheres_in(ZFA:0000008), PATO:0000647^OBO_REL:inheres_in(UBERON:FBbt_00003624-FBbt_00005095-FMA_50801-MA_0000168-MIAA_0000098-MIAA_0000341-WBbt_0005440-XAO_0000010-ZFA_0000008), PATO:0000647^OBO_REL:inheres_in(ZFA:0000008)]
ZFIN:ZDB-GENE-070117-243	unm tw3a	>1000	0.0478463	>1000	0.105381	>1000	3.13292	698	6.60447	[PATO:0000647^OBO_REL:has_qualifier(PATO:0000460)^OBO_REL:inheres_in(ZFA:0000008), PATO:0000647^OBO_REL:inheres_in(UBERON:FBbt_00003624-FBbt_00005095-FMA_50801-MA_0000168-MIAA_0000098-MIAA_0000341-WBbt_0005440-XAO_0000010-ZFA_0000008), PATO:0000647^OBO_REL:inheres_in(ZFA:0000008)]
ZFIN:ZDB-GENE-070117-222	unm ty19b	>1000	0.0478463	>1000	0.105381	>1000	3.13292	698	6.60447	[PATO:0000647^OBO_REL:has_qualifier(PATO:0000460)^OBO_REL:inheres_in(ZFA:0000008), PATO:0000647^OBO_REL:inheres_in(UBERON:FBbt_00003624-FBbt_00005095-FMA_50801-MA_0000168-MIAA_0000098-MIAA_0000341-WBbt_0005440-XAO_0000010-ZFA_0000008), PATO:0000647^OBO_REL:inheres_in(ZFA:0000008)]
ZFIN:ZDB-GENE-070117-193	unm tm79c	>1000	0.0478463	>1000	0.105381	>1000	3.13292	698	6.60447	[PATO:0000647^OBO_REL:has_qualifier(PATO:0000460)^OBO_REL:inheres_in(ZFA:0000008), PATO:0000647^OBO_REL:inheres_in(UBERON:FBbt_00003624-FBbt_00005095-FMA_50801-MA_0000168-MIAA_0000098-MIAA_0000341-WBbt_0005440-XAO_0000010-ZFA_0000008), PATO:0000647^OBO_REL:inheres_in(ZFA:0000008)]
ZFIN:ZDB-GENE-070117-173	unm m295	>1000	0.0478463	>1000	0.105381	>1000	3.13292	698	6.60447	[PATO:0000647^OBO_REL:has_qualifier(PATO:0000460)^OBO_REL:inheres_in(ZFA:0000008), PATO:0000647^OBO_REL:inheres_in(UBERON:FBbt_00003624-FBbt_00005095-FMA_50801-MA_0000168-MIAA_0000098-MIAA_0000341-WBbt_0005440-XAO_0000010-ZFA_0000008), PATO:0000647^OBO_REL:inheres_in(ZFA:0000008)]
ZFIN:ZDB-GENE-020419-40	stka	>1000	0.0478463	>1000	0.105381	>1000	3.13292	698	6.60447	[PATO:0000647^OBO_REL:has_qualifier(PATO:0000460)^OBO_REL:inheres_in(ZFA:0000008), PATO:0000647^OBO_REL:inheres_in(UBERON:FBbt_00003624-FBbt_00005095-FMA_50801-MA_0000168-MIAA_0000098-MIAA_0000341-WBbt_0005440-XAO_0000010-ZFA_0000008), PATO:0000647^OBO_REL:inheres_in(ZFA:0000008)]
ZFIN:ZDB-GENE-020419-30	ddx19	>1000	0.0478463	>1000	0.105381	>1000	3.13292	698	6.60447	[PATO:0000647^OBO_REL:has_qualifier(PATO:0000460)^OBO_REL:inheres_in(ZFA:0000008), PATO:0000647^OBO_REL:inheres_in(UBERON:FBbt_00003624-FBbt_00005095-FMA_50801-MA_0000168-MIAA_0000098-MIAA_0000341-WBbt_0005440-XAO_0000010-ZFA_0000008), PATO:0000647^OBO_REL:inheres_in(ZFA:0000008)]
ZFIN:ZDB-GENE-070117-2016	deg	>1000	0.047805	991	0.111588	>1000	3.35955	>1000	5.42087	[PATO:0000001^OBO_REL:has_qualifier(PATO:0000460)^OBO_REL:inheres_in(ZFA:0000396)]
ZFIN:ZDB-GENE-070117-911	unm t30613	>1000	0.0477645	829	0.130621	>1000	2.97881	>1000	4.87889	[PATO:0000001^OBO_REL:has_qualifier(PATO:0000460)^OBO_REL:inheres_in(ZFA:0000107)]
ZFIN:ZDB-GENE-070117-910	unm t30509	>1000	0.0477645	829	0.130621	>1000	2.97881	>1000	4.87889	[PATO:0000001^OBO_REL:has_qualifier(PATO:0000460)^OBO_REL:inheres_in(ZFA:0000107)]
ZFIN:ZDB-GENE-070117-904	unm t30759	>1000	0.0477645	829	0.130621	>1000	2.97881	>1000	4.87889	[PATO:0000001^OBO_REL:has_qualifier(PATO:0000460)^OBO_REL:inheres_in(ZFA:0000107)]
ZFIN:ZDB-GENE-070117-2089	apt	>1000	0.0477385	>1000	0.105033	>1000	3.27482	698	6.60447	[PATO:0000647^OBO_REL:has_qualifier(PATO:0000460)^OBO_REL:inheres_in(ZFA:0000008), PATO:0000647^OBO_REL:inheres_in(UBERON:FBbt_00003624-FBbt_00005095-FMA_50801-MA_0000168-MIAA_0000098-MIAA_0000341-WBbt_0005440-XAO_0000010-ZFA_0000008), PATO:0000647^OBO_REL:inheres_in(ZFA:0000008)]
ZFIN:ZDB-GENE-070117-117	gko	>1000	0.0476309	>1000	0.0915033	795	3.54769	565	7.14879	[PATO:0000001^OBO_REL:has_qualifier(PATO:0000460)^OBO_REL:inheres_in(ZFA:0000155)]
ZFIN:ZDB-GENE-070117-366	unm tz249	>1000	0.0476024	>1000	0.110638	>1000	3.08007	>1000	5.41183	[ZFA:0001478]
ZFIN:ZDB-GENE-070117-1247	unm t30662	>1000	0.047561	922	0.118943	442	4.05815	303	7.56383	[ZFA:0000548]
ZFIN:ZDB-GENE-070117-1103	unm t30529	>1000	0.047561	922	0.118943	442	4.05815	303	7.56383	[ZFA:0000548]
ZFIN:ZDB-GENE-070117-2407	str	>1000	0.0474927	980	0.112108	>1000	3.06125	>1000	5.7394	[PATO:0000718^OBO_REL:has_qualifier(PATO:0000460)^OBO_REL:inheres_in(ZFA:0001094), PATO:0000718^OBO_REL:inheres_in(ZFA:0001094)]
ZFIN:ZDB-GENE-070117-2293	quh	>1000	0.0474927	980	0.112108	>1000	3.06125	>1000	5.7394	[PATO:0000718^OBO_REL:has_qualifier(PATO:0000460)^OBO_REL:inheres_in(ZFA:0001094), PATO:0000718^OBO_REL:inheres_in(ZFA:0001094)]
ZFIN:ZDB-GENE-070117-2278	plk	>1000	0.0474927	980	0.112108	>1000	3.06125	>1000	5.7394	[PATO:0000718^OBO_REL:has_qualifier(PATO:0000460)^OBO_REL:inheres_in(ZFA:0001094), PATO:0000718^OBO_REL:inheres_in(ZFA:0001094)]
ZFIN:ZDB-GENE-070117-2270	pip	>1000	0.0474927	980	0.112108	>1000	3.06125	>1000	5.7394	[PATO:0000718^OBO_REL:has_qualifier(PATO:0000460)^OBO_REL:inheres_in(ZFA:0001094), PATO:0000718^OBO_REL:inheres_in(ZFA:0001094)]
ZFIN:ZDB-GENE-070117-2178	loa	>1000	0.0474927	980	0.112108	>1000	3.06125	>1000	5.7394	[PATO:0000718^OBO_REL:has_qualifier(PATO:0000460)^OBO_REL:inheres_in(ZFA:0001094), PATO:0000718^OBO_REL:inheres_in(ZFA:0001094)]
ZFIN:ZDB-GENE-070117-2166	leg	>1000	0.0474927	980	0.112108	>1000	3.06125	>1000	5.7394	[PATO:0000718^OBO_REL:has_qualifier(PATO:0000460)^OBO_REL:inheres_in(ZFA:0001094), PATO:0000718^OBO_REL:inheres_in(ZFA:0001094)]
ZFIN:ZDB-GENE-040426-1600	mlh1	>1000	0.0472174	944	0.116864	27	5.71989	21	11.1488	[PATO:0000638^OBO_REL:has_qualifier(PATO:0000460)^OBO_REL:inheres_in(ZFA:0001094), PATO:0000638^OBO_REL:inheres_in(ZFA:0001094)]
ZFIN:ZDB-GENE-071022-1	ophelia	>1000	0.0470589	825	0.131373	545	3.93148	906	6.36743	[ZFA:0009128, ZFA:0009190]
ZFIN:ZDB-GENE-070117-1881	unm t31501	>1000	0.0469517	>1000	0.0991561	528	3.9335	981	6.34144	[ZFA:0001058]
ZFIN:ZDB-GENE-070117-1858	unm t31028	>1000	0.0469517	>1000	0.0991561	528	3.9335	981	6.34144	[ZFA:0001058]
ZFIN:ZDB-GENE-070117-546	unm m184	>1000	0.0469307	>1000	0.103896	>1000	3.33774	698	6.60447	[PATO:0000647^OBO_REL:has_qualifier(PATO:0000460)^OBO_REL:inheres_in(ZFA:0000008), PATO:0000647^OBO_REL:inheres_in(UBERON:FBbt_00003624-FBbt_00005095-FMA_50801-MA_0000168-MIAA_0000098-MIAA_0000341-WBbt_0005440-XAO_0000010-ZFA_0000008), PATO:0000647^OBO_REL:inheres_in(ZFA:0000008)]
ZFIN:ZDB-GENE-070117-503	unm tm81	>1000	0.0469307	>1000	0.103896	>1000	3.33774	698	6.60447	[PATO:0000647^OBO_REL:has_qualifier(PATO:0000460)^OBO_REL:inheres_in(ZFA:0000008), PATO:0000647^OBO_REL:inheres_in(UBERON:FBbt_00003624-FBbt_00005095-FMA_50801-MA_0000168-MIAA_0000098-MIAA_0000341-WBbt_0005440-XAO_0000010-ZFA_0000008), PATO:0000647^OBO_REL:inheres_in(ZFA:0000008)]
ZFIN:ZDB-GENE-070117-408	unm m112	>1000	0.0469307	>1000	0.103896	>1000	3.33774	698	6.60447	[PATO:0000647^OBO_REL:has_qualifier(PATO:0000460)^OBO_REL:inheres_in(ZFA:0000008), PATO:0000647^OBO_REL:inheres_in(UBERON:FBbt_00003624-FBbt_00005095-FMA_50801-MA_0000168-MIAA_0000098-MIAA_0000341-WBbt_0005440-XAO_0000010-ZFA_0000008), PATO:0000647^OBO_REL:inheres_in(ZFA:0000008)]
ZFIN:ZDB-GENE-070117-306	unm m66	>1000	0.0469307	>1000	0.103896	>1000	3.33774	698	6.60447	[PATO:0000647^OBO_REL:has_qualifier(PATO:0000460)^OBO_REL:inheres_in(ZFA:0000008), PATO:0000647^OBO_REL:inheres_in(UBERON:FBbt_00003624-FBbt_00005095-FMA_50801-MA_0000168-MIAA_0000098-MIAA_0000341-WBbt_0005440-XAO_0000010-ZFA_0000008), PATO:0000647^OBO_REL:inheres_in(ZFA:0000008)]
ZFIN:ZDB-GENE-070117-296	unm ta53b	>1000	0.0469307	>1000	0.103896	>1000	3.33774	698	6.60447	[PATO:0000647^OBO_REL:has_qualifier(PATO:0000460)^OBO_REL:inheres_in(ZFA:0000008), PATO:0000647^OBO_REL:inheres_in(UBERON:FBbt_00003624-FBbt_00005095-FMA_50801-MA_0000168-MIAA_0000098-MIAA_0000341-WBbt_0005440-XAO_0000010-ZFA_0000008), PATO:0000647^OBO_REL:inheres_in(ZFA:0000008)]
ZFIN:ZDB-GENE-070117-2275	pec	>1000	0.0469307	>1000	0.103896	>1000	3.33774	698	6.60447	[PATO:0000647^OBO_REL:has_qualifier(PATO:0000460)^OBO_REL:inheres_in(ZFA:0000008), PATO:0000647^OBO_REL:inheres_in(UBERON:FBbt_00003624-FBbt_00005095-FMA_50801-MA_0000168-MIAA_0000098-MIAA_0000341-WBbt_0005440-XAO_0000010-ZFA_0000008), PATO:0000647^OBO_REL:inheres_in(ZFA:0000008)]
ZFIN:ZDB-GENE-070427-5	gpa	>1000	0.046836	796	0.134503	523	3.94418	>1000	5.83289	[GO:0007423, GO:0048880]
ZFIN:ZDB-GENE-070117-456	unm tz214a	>1000	0.0467737	>1000	0.10515	892	3.45628	827	6.38503	[PATO:0000001^OBO_REL:has_qualifier(PATO:0000460)^OBO_REL:inheres_in(ZFA:0001117), PATO:0000001^OBO_REL:inheres_in(ZFA:0001117)]
ZFIN:ZDB-GENE-070117-228	unm tf206	>1000	0.0467737	>1000	0.10515	892	3.45628	827	6.38503	[PATO:0000001^OBO_REL:has_qualifier(PATO:0000460)^OBO_REL:inheres_in(ZFA:0001117), PATO:0000001^OBO_REL:inheres_in(ZFA:0001117)]
ZFIN:ZDB-GENE-070117-221	unm tq254	>1000	0.0467737	>1000	0.10515	892	3.45628	827	6.38503	[PATO:0000001^OBO_REL:has_qualifier(PATO:0000460)^OBO_REL:inheres_in(ZFA:0001117), PATO:0000001^OBO_REL:inheres_in(ZFA:0001117)]
ZFIN:ZDB-GENE-070117-136	unm tp202	>1000	0.0467737	>1000	0.10515	892	3.45628	827	6.38503	[PATO:0000001^OBO_REL:has_qualifier(PATO:0000460)^OBO_REL:inheres_in(ZFA:0001117), PATO:0000001^OBO_REL:inheres_in(ZFA:0001117)]
ZFIN:ZDB-GENE-050809-1	slc8a1a	>1000	0.0466706	>1000	0.110619	>1000	3.24109	>1000	5.7394	[PATO:0000718^OBO_REL:has_qualifier(PATO:0000460)^OBO_REL:inheres_in(ZFA:0001094), PATO:0000718^OBO_REL:inheres_in(ZFA:0001094)]
ZFIN:ZDB-GENE-070117-949	unm t30510	>1000	0.0466647	848	0.128421	>1000	2.94146	>1000	4.87889	[PATO:0000001^OBO_REL:has_qualifier(PATO:0000460)^OBO_REL:inheres_in(ZFA:0000107)]
ZFIN:ZDB-GENE-070117-2420	tep	>1000	0.0464018	>1000	0.102784	927	3.43349	698	6.60447	[PATO:0000647^OBO_REL:has_qualifier(PATO:0000460)^OBO_REL:inheres_in(ZFA:0000008), PATO:0000647^OBO_REL:inheres_in(UBERON:FBbt_00003624-FBbt_00005095-FMA_50801-MA_0000168-MIAA_0000098-MIAA_0000341-WBbt_0005440-XAO_0000010-ZFA_0000008), PATO:0000647^OBO_REL:inheres_in(ZFA:0000008)]
ZFIN:ZDB-GENE-070117-2323	rot	>1000	0.0463637	>1000	0.103004	927	3.43349	698	6.60447	[PATO:0000647^OBO_REL:has_qualifier(PATO:0000460)^OBO_REL:inheres_in(ZFA:0000008), PATO:0000647^OBO_REL:inheres_in(UBERON:FBbt_00003624-FBbt_00005095-FMA_50801-MA_0000168-MIAA_0000098-MIAA_0000341-WBbt_0005440-XAO_0000010-ZFA_0000008), PATO:0000647^OBO_REL:inheres_in(ZFA:0000008)]
ZFIN:ZDB-GENE-070117-477	unm th5d	>1000	0.0463604	966	0.114286	973	3.41448	>1000	5.41183	[ZFA:0001478]
ZFIN:ZDB-GENE-070117-404	unm td207	>1000	0.0462692	905	0.121593	>1000	3.0481	>1000	5.15633	[ZFA:0000737]
ZFIN:ZDB-GENE-070117-161	unm tq221b	>1000	0.0462546	936	0.117521	>1000	3.37057	479	7.3762	[PATO:0000468^OBO_REL:has_qualifier(PATO:0000460)^OBO_REL:inheres_in(GO:0050881)]
ZFIN:ZDB-GENE-070117-2265	pif	>1000	0.0460245	>1000	0.0982533	>1000	3.28795	199	7.75648	[PATO:0000587^OBO_REL:has_qualifier(PATO:0000460)^OBO_REL:inheres_in(ZFA:0000108), PATO:0000587^OBO_REL:inheres_in(UBERON:MIAA_0000087-XAO_0000002-ZFA_0000108), PATO:0000587^OBO_REL:inheres_in(ZFA:0000108)]
ZFIN:ZDB-GENE-030505-1	foxi1	>1000	0.0459347	996	0.111328	897	3.45583	>1000	5.42087	[PATO:0000001^OBO_REL:has_qualifier(PATO:0000460)^OBO_REL:inheres_in(ZFA:0000396)]
ZFIN:ZDB-GENE-070117-535	unm tt249	>1000	0.0459189	>1000	0.0962801	>1000	3.23267	>1000	6.05428	[PATO:0001241^OBO_REL:inheres_in(UBERON:CL_0000148-FMA_70545-XAO_0001014-ZFA_0009091)]
ZFIN:ZDB-GENE-070117-2108	hot	>1000	0.0458968	990	0.112051	>1000	3.14338	>1000	5.7394	[PATO:0000718^OBO_REL:has_qualifier(PATO:0000460)^OBO_REL:inheres_in(ZFA:0001094), PATO:0000718^OBO_REL:inheres_in(ZFA:0001094)]
ZFIN:ZDB-GENE-070117-1347	unm t30663	>1000	0.0456718	>1000	0.0952381	469	4.01614	981	6.34144	[ZFA:0001058]
ZFIN:ZDB-GENE-070117-775	abf	>1000	0.0454978	>1000	0.11039	>1000	3.28823	>1000	5.60447	[PATO:0000001^OBO_REL:has_qualifier(PATO:0000460)^OBO_REL:inheres_in(ZFA:0000114)]
ZFIN:ZDB-GENE-070117-279	unm tg310a	>1000	0.0454371	>1000	0.109208	821	3.5095	115	8.34144	[PATO:0000001^inheres_in_part_of(UBERON:FMA_7647-MA_0000216-MIAA_0000183-XAO_0000020-ZFA_0000075)]
ZFIN:ZDB-GENE-070117-2149	koi	>1000	0.0454116	997	0.111111	>1000	3.25101	>1000	5.7394	[PATO:0000718^OBO_REL:has_qualifier(PATO:0000460)^OBO_REL:inheres_in(ZFA:0001094), PATO:0000718^OBO_REL:inheres_in(ZFA:0001094)]
ZFIN:ZDB-GENE-070117-2024	dol	>1000	0.0454116	997	0.111111	>1000	3.25101	>1000	5.7394	[PATO:0000718^OBO_REL:has_qualifier(PATO:0000460)^OBO_REL:inheres_in(ZFA:0001094), PATO:0000718^OBO_REL:inheres_in(ZFA:0001094)]
ZFIN:ZDB-GENE-070117-871	unm s606	>1000	0.0453702	>1000	0.109442	>1000	3.15201	>1000	5.60447	[PATO:0000001^OBO_REL:has_qualifier(PATO:0000460)^OBO_REL:inheres_in(ZFA:0000114)]
ZFIN:ZDB-GENE-070117-858	unm s206	>1000	0.0453702	>1000	0.109442	>1000	3.15201	>1000	5.60447	[PATO:0000001^OBO_REL:has_qualifier(PATO:0000460)^OBO_REL:inheres_in(ZFA:0000114)]
ZFIN:ZDB-GENE-031002-48	tln1	>1000	0.0453702	>1000	0.109442	>1000	3.15201	>1000	5.60447	[PATO:0000001^OBO_REL:has_qualifier(PATO:0000460)^OBO_REL:inheres_in(ZFA:0000114)]
ZFIN:ZDB-GENE-011022-1	ugdh	>1000	0.0453702	>1000	0.109442	>1000	3.15201	>1000	5.60447	[PATO:0000001^OBO_REL:has_qualifier(PATO:0000460)^OBO_REL:inheres_in(ZFA:0000114)]
ZFIN:ZDB-GENE-070117-2092	gon	>1000	0.0452602	936	0.117521	>1000	3.27783	>1000	5.60447	[PATO:0000001^OBO_REL:has_qualifier(PATO:0000460)^OBO_REL:inheres_in(ZFA:0000114)]
ZFIN:ZDB-GENE-070306-11	unm b1074	>1000	0.0451966	962	0.114823	290	4.44001	594	7.0899	[ZFS:0000033]
ZFIN:ZDB-GENE-070117-975	unm t30189	>1000	0.0451825	896	0.122318	>1000	2.95317	>1000	4.87889	[PATO:0000001^OBO_REL:has_qualifier(PATO:0000460)^OBO_REL:inheres_in(ZFA:0000107)]
ZFIN:ZDB-GENE-070117-898	unm t30802	>1000	0.0451825	896	0.122318	>1000	2.95317	>1000	4.87889	[PATO:0000001^OBO_REL:has_qualifier(PATO:0000460)^OBO_REL:inheres_in(ZFA:0000107)]
ZFIN:ZDB-GENE-070117-1550	unm t30979	>1000	0.0451825	896	0.122318	>1000	2.95317	>1000	4.87889	[PATO:0000001^OBO_REL:has_qualifier(PATO:0000460)^OBO_REL:inheres_in(ZFA:0000107)]
ZFIN:ZDB-GENE-070117-1549	unm t30978	>1000	0.0451825	896	0.122318	>1000	2.95317	>1000	4.87889	[PATO:0000001^OBO_REL:has_qualifier(PATO:0000460)^OBO_REL:inheres_in(ZFA:0000107)]
ZFIN:ZDB-GENE-070117-1548	unm t30980	>1000	0.0451825	896	0.122318	>1000	2.95317	>1000	4.87889	[PATO:0000001^OBO_REL:has_qualifier(PATO:0000460)^OBO_REL:inheres_in(ZFA:0000107)]
ZFIN:ZDB-GENE-070117-1529	unm t30187	>1000	0.0451825	896	0.122318	>1000	2.95317	>1000	4.87889	[PATO:0000001^OBO_REL:has_qualifier(PATO:0000460)^OBO_REL:inheres_in(ZFA:0000107)]
ZFIN:ZDB-GENE-070117-1320	unm t30188	>1000	0.0451825	896	0.122318	>1000	2.95317	>1000	4.87889	[PATO:0000001^OBO_REL:has_qualifier(PATO:0000460)^OBO_REL:inheres_in(ZFA:0000107)]
ZFIN:ZDB-GENE-070117-1318	unm t30290	>1000	0.0451825	896	0.122318	>1000	2.95317	>1000	4.87889	[PATO:0000001^OBO_REL:has_qualifier(PATO:0000460)^OBO_REL:inheres_in(ZFA:0000107)]
ZFIN:ZDB-GENE-070117-2141	kap	>1000	0.045176	968	0.113839	>1000	3.39507	>1000	5.7394	[PATO:0000718^OBO_REL:has_qualifier(PATO:0000460)^OBO_REL:inheres_in(ZFA:0001094), PATO:0000718^OBO_REL:inheres_in(ZFA:0001094)]
ZFIN:ZDB-GENE-070117-478	unm tx224	>1000	0.0449161	961	0.115385	>1000	3.16215	>1000	5.41183	[ZFA:0001478]
ZFIN:ZDB-GENE-021220-6	ints7	>1000	0.0448664	967	0.113924	>1000	3.20654	>1000	5.15633	[ZFA:0000737]
ZFIN:ZDB-GENE-070117-776	sot	>1000	0.0448502	>1000	0.0762332	369	4.18619	34	10.4118	[PATO:0000001^OBO_REL:has_qualifier(PATO:0000460)^OBO_REL:inheres_in(ZFA:0009116)]
ZFIN:ZDB-GENE-991110-8	tcf7l2	>1000	0.044821	963	0.114786	293	4.41317	1031	6.17917	[absent_slim]
ZFIN:ZDB-GENE-040426-2169	spint1a	>1000	0.044721	840	0.130112	260	4.5082	373	7.46697	[ZFS:0000029]
ZFIN:ZDB-GENE-050913-90	aplnrb	>1000	0.0446572	895	0.122661	351	4.21765	594	7.0899	[ZFS:0000033]
ZFIN:ZDB-GENE-070117-1498	unm t30786	>1000	0.0446563	>1000	0.0915033	469	4.01614	981	6.34144	[ZFA:0001058]
ZFIN:ZDB-GENE-070117-1445	unm t30827	>1000	0.0446563	>1000	0.0915033	469	4.01614	981	6.34144	[ZFA:0001058]
ZFIN:ZDB-GENE-070117-1351	unm t31025	>1000	0.0446563	>1000	0.0915033	469	4.01614	981	6.34144	[ZFA:0001058]
ZFIN:ZDB-GENE-070117-1350	unm t30774	>1000	0.0446563	>1000	0.0915033	469	4.01614	981	6.34144	[ZFA:0001058]
ZFIN:ZDB-GENE-070117-1349	unm t30773	>1000	0.0446563	>1000	0.0915033	469	4.01614	981	6.34144	[ZFA:0001058]
ZFIN:ZDB-GENE-070117-1348	unm t30785	>1000	0.0446563	>1000	0.0915033	469	4.01614	981	6.34144	[ZFA:0001058]
ZFIN:ZDB-GENE-070117-1346	unm t30680	>1000	0.0446563	>1000	0.0915033	469	4.01614	981	6.34144	[ZFA:0001058]
ZFIN:ZDB-GENE-070117-1345	unm t30770	>1000	0.0446563	>1000	0.0915033	469	4.01614	981	6.34144	[ZFA:0001058]
ZFIN:ZDB-GENE-070117-1344	unm t30767	>1000	0.0446563	>1000	0.0915033	469	4.01614	981	6.34144	[ZFA:0001058]
ZFIN:ZDB-GENE-070117-1196	unm t30790	>1000	0.0446563	>1000	0.0915033	469	4.01614	981	6.34144	[ZFA:0001058]
ZFIN:ZDB-GENE-070117-1174	unm t30675	>1000	0.0446563	>1000	0.0915033	469	4.01614	981	6.34144	[ZFA:0001058]
ZFIN:ZDB-GENE-070117-1163	unm t30674	>1000	0.0446563	>1000	0.0915033	469	4.01614	981	6.34144	[ZFA:0001058]
ZFIN:ZDB-GENE-070117-1152	unm t30672	>1000	0.0446563	>1000	0.0915033	469	4.01614	981	6.34144	[ZFA:0001058]
ZFIN:ZDB-GENE-070117-1141	unm t30666	>1000	0.0446563	>1000	0.0915033	469	4.01614	981	6.34144	[ZFA:0001058]
ZFIN:ZDB-GENE-070117-1090	unm t30673	>1000	0.0446563	>1000	0.0915033	469	4.01614	981	6.34144	[ZFA:0001058]
ZFIN:ZDB-GENE-070117-1087	unm t30665	>1000	0.0446563	>1000	0.0915033	469	4.01614	981	6.34144	[ZFA:0001058]
ZFIN:ZDB-GENE-070117-1078	unm t30667	>1000	0.0446563	>1000	0.0915033	469	4.01614	981	6.34144	[ZFA:0001058]
ZFIN:ZDB-GENE-070117-1077	unm t30664	>1000	0.0446563	>1000	0.0915033	469	4.01614	981	6.34144	[ZFA:0001058]
ZFIN:ZDB-GENE-070117-88	knu	>1000	0.0445872	>1000	0.105381	>1000	3.06689	>1000	5.60447	[PATO:0000001^OBO_REL:has_qualifier(PATO:0000460)^OBO_REL:inheres_in(ZFA:0000114)]
ZFIN:ZDB-GENE-070705-417	ryr1b	>1000	0.0445788	976	0.112676	59	5.25683	594	7.0899	[ZFS:0000033, ZFA:0009115]
ZFIN:ZDB-GENE-070117-2384	sps	>1000	0.0445698	>1000	0.106754	315	4.34882	115	8.34144	[PATO:0000001^inheres_in_part_of(UBERON:FMA_7647-MA_0000216-MIAA_0000183-XAO_0000020-ZFA_0000075)]
ZFIN:ZDB-GENE-070117-94	csm	>1000	0.0445319	>1000	0.0869565	701	3.6514	321	7.48583	[PATO:0000001^OBO_REL:has_qualifier(PATO:0000460)^OBO_REL:inheres_in(ZFA:0001161)]
ZFIN:ZDB-GENE-070117-1883	unm t31560	>1000	0.044505	>1000	0.0895197	452	4.04193	594	7.0899	[PATO:0000060^OBO_REL:has_qualifier(PATO:0000460)^OBO_REL:inheres_in(ZFA:0009090), PATO:0000060^OBO_REL:inheres_in(UBERON:CL_0000147-MIAA_0000159-XAO_0003014-ZFA_0009090), PATO:0000060^OBO_REL:inheres_in(ZFA:0009090)]
ZFIN:ZDB-GENE-070117-1882	unm t31502	>1000	0.044505	>1000	0.0895197	452	4.04193	594	7.0899	[PATO:0000060^OBO_REL:has_qualifier(PATO:0000460)^OBO_REL:inheres_in(ZFA:0009090), PATO:0000060^OBO_REL:inheres_in(UBERON:CL_0000147-MIAA_0000159-XAO_0003014-ZFA_0009090), PATO:0000060^OBO_REL:inheres_in(ZFA:0009090)]
ZFIN:ZDB-GENE-070117-1880	unm t31500	>1000	0.044505	>1000	0.0895197	452	4.04193	594	7.0899	[PATO:0000060^OBO_REL:has_qualifier(PATO:0000460)^OBO_REL:inheres_in(ZFA:0009090), PATO:0000060^OBO_REL:inheres_in(UBERON:CL_0000147-MIAA_0000159-XAO_0003014-ZFA_0009090), PATO:0000060^OBO_REL:inheres_in(ZFA:0009090)]
ZFIN:ZDB-GENE-070117-1879	unm t31499	>1000	0.044505	>1000	0.0895197	452	4.04193	594	7.0899	[PATO:0000060^OBO_REL:has_qualifier(PATO:0000460)^OBO_REL:inheres_in(ZFA:0009090), PATO:0000060^OBO_REL:inheres_in(UBERON:CL_0000147-MIAA_0000159-XAO_0003014-ZFA_0009090), PATO:0000060^OBO_REL:inheres_in(ZFA:0009090)]
ZFIN:ZDB-GENE-070117-1878	unm t31498	>1000	0.044505	>1000	0.0895197	452	4.04193	594	7.0899	[PATO:0000060^OBO_REL:has_qualifier(PATO:0000460)^OBO_REL:inheres_in(ZFA:0009090), PATO:0000060^OBO_REL:inheres_in(UBERON:CL_0000147-MIAA_0000159-XAO_0003014-ZFA_0009090), PATO:0000060^OBO_REL:inheres_in(ZFA:0009090)]
ZFIN:ZDB-GENE-070117-1877	unm t31497	>1000	0.044505	>1000	0.0895197	452	4.04193	594	7.0899	[PATO:0000060^OBO_REL:has_qualifier(PATO:0000460)^OBO_REL:inheres_in(ZFA:0009090), PATO:0000060^OBO_REL:inheres_in(UBERON:CL_0000147-MIAA_0000159-XAO_0003014-ZFA_0009090), PATO:0000060^OBO_REL:inheres_in(ZFA:0009090)]
ZFIN:ZDB-GENE-070117-1875	unm t31496	>1000	0.044505	>1000	0.0895197	452	4.04193	594	7.0899	[PATO:0000060^OBO_REL:has_qualifier(PATO:0000460)^OBO_REL:inheres_in(ZFA:0009090), PATO:0000060^OBO_REL:inheres_in(UBERON:CL_0000147-MIAA_0000159-XAO_0003014-ZFA_0009090), PATO:0000060^OBO_REL:inheres_in(ZFA:0009090)]
ZFIN:ZDB-GENE-070117-1872	unm t31419	>1000	0.044505	>1000	0.0895197	452	4.04193	594	7.0899	[PATO:0000060^OBO_REL:has_qualifier(PATO:0000460)^OBO_REL:inheres_in(ZFA:0009090), PATO:0000060^OBO_REL:inheres_in(UBERON:CL_0000147-MIAA_0000159-XAO_0003014-ZFA_0009090), PATO:0000060^OBO_REL:inheres_in(ZFA:0009090)]
ZFIN:ZDB-GENE-070117-1871	unm t31374	>1000	0.044505	>1000	0.0895197	452	4.04193	594	7.0899	[PATO:0000060^OBO_REL:has_qualifier(PATO:0000460)^OBO_REL:inheres_in(ZFA:0009090), PATO:0000060^OBO_REL:inheres_in(UBERON:CL_0000147-MIAA_0000159-XAO_0003014-ZFA_0009090), PATO:0000060^OBO_REL:inheres_in(ZFA:0009090)]
ZFIN:ZDB-GENE-070117-1867	unm t31038	>1000	0.044505	>1000	0.0895197	452	4.04193	594	7.0899	[PATO:0000060^OBO_REL:has_qualifier(PATO:0000460)^OBO_REL:inheres_in(ZFA:0009090), PATO:0000060^OBO_REL:inheres_in(UBERON:CL_0000147-MIAA_0000159-XAO_0003014-ZFA_0009090), PATO:0000060^OBO_REL:inheres_in(ZFA:0009090)]
ZFIN:ZDB-GENE-070117-1862	unm t31033	>1000	0.044505	>1000	0.0895197	452	4.04193	594	7.0899	[PATO:0000060^OBO_REL:has_qualifier(PATO:0000460)^OBO_REL:inheres_in(ZFA:0009090), PATO:0000060^OBO_REL:inheres_in(UBERON:CL_0000147-MIAA_0000159-XAO_0003014-ZFA_0009090), PATO:0000060^OBO_REL:inheres_in(ZFA:0009090)]
ZFIN:ZDB-GENE-991123-5	vmhc	>1000	0.044434	979	0.11236	407	4.13357	373	7.46697	[ZFS:0000029]
ZFIN:ZDB-GENE-070117-873	unm s277	>1000	0.0443701	911	0.120253	357	4.20617	526	7.29081	[ZFS:0000035]
ZFIN:ZDB-GENE-070117-1329	unm t30248	>1000	0.0443076	857	0.127389	>1000	2.79122	>1000	4.87889	[PATO:0000001^OBO_REL:has_qualifier(PATO:0000460)^OBO_REL:inheres_in(ZFA:0000107)]
ZFIN:ZDB-GENE-070117-446	unm m360	>1000	0.044171	>1000	0.0890869	823	3.50925	321	7.48583	[PATO:0000001^OBO_REL:has_qualifier(PATO:0000460)^OBO_REL:inheres_in(ZFA:0001161)]
ZFIN:ZDB-GENE-070117-423	unm m361	>1000	0.044171	>1000	0.0890869	823	3.50925	321	7.48583	[PATO:0000001^OBO_REL:has_qualifier(PATO:0000460)^OBO_REL:inheres_in(ZFA:0001161)]
ZFIN:ZDB-GENE-070117-2398	sto	>1000	0.044171	>1000	0.0890869	823	3.50925	321	7.48583	[PATO:0000001^OBO_REL:has_qualifier(PATO:0000460)^OBO_REL:inheres_in(ZFA:0001161)]
ZFIN:ZDB-GENE-070117-2295	rfl	>1000	0.044171	>1000	0.0890869	823	3.50925	321	7.48583	[PATO:0000001^OBO_REL:has_qualifier(PATO:0000460)^OBO_REL:inheres_in(ZFA:0001161)]
ZFIN:ZDB-GENE-070117-2011	dan	>1000	0.044171	>1000	0.0890869	823	3.50925	321	7.48583	[PATO:0000001^OBO_REL:has_qualifier(PATO:0000460)^OBO_REL:inheres_in(ZFA:0001161)]
ZFIN:ZDB-GENE-070117-2109	hos	>1000	0.0441555	973	0.113445	408	4.12678	526	7.29081	[ZFS:0000035]
ZFIN:ZDB-GENE-040426-2784	sass6	>1000	0.0440913	868	0.125392	314	4.34887	678	6.88827	[PATO:0001507]
ZFIN:ZDB-GENE-030131-2299	cltca	>1000	0.0440159	>1000	0.10559	>1000	3.15201	>1000	5.60447	[PATO:0000001^OBO_REL:has_qualifier(PATO:0000460)^OBO_REL:inheres_in(ZFA:0000114)]
ZFIN:ZDB-GENE-070117-1064	unm t30831	>1000	0.0437228	>1000	0.090708	899	3.45456	981	6.34144	[ZFA:0001058]
ZFIN:ZDB-GENE-070117-1061	unm t30870	>1000	0.0437228	>1000	0.090708	899	3.45456	981	6.34144	[ZFA:0001058]
ZFIN:ZDB-GENE-070117-218	unm m368	>1000	0.0435637	>1000	0.0948276	>1000	3.13394	>1000	6.05428	[PATO:0001241^OBO_REL:inheres_in(UBERON:CL_0000148-FMA_70545-XAO_0001014-ZFA_0009091)]
ZFIN:ZDB-GENE-070117-1315	unm t30867	>1000	0.0435539	>1000	0.0838852	282	4.45645	321	7.48583	[PATO:0000001^OBO_REL:has_qualifier(PATO:0000460)^OBO_REL:inheres_in(ZFA:0001161)]
ZFIN:ZDB-GENE-070117-2063	fll	>1000	0.0435491	>1000	0.104478	>1000	3.33134	>1000	5.42087	[PATO:0000001^OBO_REL:has_qualifier(PATO:0000460)^OBO_REL:inheres_in(ZFA:0000396)]
ZFIN:ZDB-GENE-070117-2471	win	>1000	0.0435488	>1000	0.101996	>1000	3.21459	>1000	5.7394	[PATO:0000718^OBO_REL:has_qualifier(PATO:0000460)^OBO_REL:inheres_in(ZFA:0001094), PATO:0000718^OBO_REL:inheres_in(ZFA:0001094)]
ZFIN:ZDB-GENE-070117-745	nbg	>1000	0.0435448	>1000	0.110619	>1000	3.0182	>1000	4.87889	[PATO:0000001^OBO_REL:has_qualifier(PATO:0000460)^OBO_REL:inheres_in(ZFA:0000107)]
ZFIN:ZDB-GENE-070117-744	nbf	>1000	0.0435448	>1000	0.110619	>1000	3.0182	>1000	4.87889	[PATO:0000001^OBO_REL:has_qualifier(PATO:0000460)^OBO_REL:inheres_in(ZFA:0000107)]
ZFIN:ZDB-GENE-070117-743	nbe	>1000	0.0435448	>1000	0.110619	>1000	3.0182	>1000	4.87889	[PATO:0000001^OBO_REL:has_qualifier(PATO:0000460)^OBO_REL:inheres_in(ZFA:0000107)]
ZFIN:ZDB-GENE-070117-670	gef	>1000	0.0435448	>1000	0.110619	>1000	3.0182	>1000	4.87889	[PATO:0000001^OBO_REL:has_qualifier(PATO:0000460)^OBO_REL:inheres_in(ZFA:0000107)]
ZFIN:ZDB-GENE-070306-4	unm b875	>1000	0.0435185	>1000	0.107991	323	4.33154	594	7.0899	[ZFS:0000033]
ZFIN:ZDB-GENE-070117-1543	unm t30318	>1000	0.0434259	987	0.112069	>1000	3.12375	>1000	5.49058	[PATO:0000462]
ZFIN:ZDB-GENE-070117-1496	unm t30317	>1000	0.0434259	987	0.112069	>1000	3.12375	>1000	5.49058	[PATO:0000462]
ZFIN:ZDB-GENE-070117-1285	unm t30316	>1000	0.0434259	987	0.112069	>1000	3.12375	>1000	5.49058	[PATO:0000462]
ZFIN:ZDB-GENE-070117-2020	dns	>1000	0.0434138	>1000	0.106522	>1000	3.21374	>1000	4.96557	[ZFA:0000008]
ZFIN:ZDB-GENE-070306-8	unm b1035	>1000	0.043398	931	0.118367	502	4.00662	594	7.0899	[ZFS:0000033]
ZFIN:ZDB-GENE-070117-1894	unm t31148	>1000	0.0433016	992	0.111354	706	3.63839	>1000	5.89455	[PATO:0000001^OBO_REL:has_qualifier(PATO:0000460)^OBO_REL:inheres_in(ZFA:0000108)]
ZFIN:ZDB-GENE-070117-328	unm tn14	>1000	0.0432683	>1000	0.101911	>1000	3.01788	>1000	5.2419	[PATO:0000001^OBO_REL:has_qualifier(PATO:0000460)^OBO_REL:inheres_in(ZFA:0009090), PATO:0000001^OBO_REL:inheres_in(ZFA:0009090), ZFA:0009090]
ZFIN:ZDB-GENE-070117-1583	unm dtfa17	>1000	0.0432224	>1000	0.0935412	417	4.10587	199	7.75648	[PATO:0000587^OBO_REL:has_qualifier(PATO:0000460)^OBO_REL:inheres_in(ZFA:0000108), PATO:0000587^OBO_REL:inheres_in(UBERON:MIAA_0000087-XAO_0000002-ZFA_0000108), PATO:0000587^OBO_REL:inheres_in(ZFA:0000108)]
ZFIN:ZDB-GENE-070228-5	unm be1324	>1000	0.0429933	>1000	0.10124	409	4.12639	981	6.34144	[ZFA:0001058]
ZFIN:ZDB-GENE-070117-1382	unm t30600	>1000	0.0429164	>1000	0.0931264	417	4.10587	199	7.75648	[PATO:0000587^OBO_REL:has_qualifier(PATO:0000460)^OBO_REL:inheres_in(ZFA:0000108), PATO:0000587^OBO_REL:inheres_in(UBERON:MIAA_0000087-XAO_0000002-ZFA_0000108), PATO:0000587^OBO_REL:inheres_in(ZFA:0000108)]
ZFIN:ZDB-GENE-070117-1381	unm t30750	>1000	0.0429164	>1000	0.0931264	417	4.10587	199	7.75648	[PATO:0000587^OBO_REL:has_qualifier(PATO:0000460)^OBO_REL:inheres_in(ZFA:0000108), PATO:0000587^OBO_REL:inheres_in(UBERON:MIAA_0000087-XAO_0000002-ZFA_0000108), PATO:0000587^OBO_REL:inheres_in(ZFA:0000108)]
ZFIN:ZDB-GENE-070117-1372	unm t30533	>1000	0.0429164	>1000	0.0931264	417	4.10587	199	7.75648	[PATO:0000587^OBO_REL:has_qualifier(PATO:0000460)^OBO_REL:inheres_in(ZFA:0000108), PATO:0000587^OBO_REL:inheres_in(UBERON:MIAA_0000087-XAO_0000002-ZFA_0000108), PATO:0000587^OBO_REL:inheres_in(ZFA:0000108)]
ZFIN:ZDB-GENE-070117-1311	unm t30608	>1000	0.0429164	>1000	0.0931264	417	4.10587	199	7.75648	[PATO:0000587^OBO_REL:has_qualifier(PATO:0000460)^OBO_REL:inheres_in(ZFA:0000108), PATO:0000587^OBO_REL:inheres_in(UBERON:MIAA_0000087-XAO_0000002-ZFA_0000108), PATO:0000587^OBO_REL:inheres_in(ZFA:0000108)]
ZFIN:ZDB-GENE-070117-1068	unm t30742	>1000	0.0429164	>1000	0.0931264	417	4.10587	199	7.75648	[PATO:0000587^OBO_REL:has_qualifier(PATO:0000460)^OBO_REL:inheres_in(ZFA:0000108), PATO:0000587^OBO_REL:inheres_in(UBERON:MIAA_0000087-XAO_0000002-ZFA_0000108), PATO:0000587^OBO_REL:inheres_in(ZFA:0000108)]
ZFIN:ZDB-GENE-070117-1067	unm t30534	>1000	0.0429164	>1000	0.0931264	417	4.10587	199	7.75648	[PATO:0000587^OBO_REL:has_qualifier(PATO:0000460)^OBO_REL:inheres_in(ZFA:0000108), PATO:0000587^OBO_REL:inheres_in(UBERON:MIAA_0000087-XAO_0000002-ZFA_0000108), PATO:0000587^OBO_REL:inheres_in(ZFA:0000108)]
ZFIN:ZDB-GENE-070117-1065	unm t30866	>1000	0.0429164	>1000	0.0931264	417	4.10587	199	7.75648	[PATO:0000587^OBO_REL:has_qualifier(PATO:0000460)^OBO_REL:inheres_in(ZFA:0000108), PATO:0000587^OBO_REL:inheres_in(UBERON:MIAA_0000087-XAO_0000002-ZFA_0000108), PATO:0000587^OBO_REL:inheres_in(ZFA:0000108)]
ZFIN:ZDB-GENE-070117-1595	unm ty54x	>1000	0.0427736	>1000	0.109442	855	3.48165	479	7.3762	[PATO:0000468^OBO_REL:has_qualifier(PATO:0000460)^OBO_REL:inheres_in(GO:0050881)]
ZFIN:ZDB-GENE-070117-1462	unm t30769	>1000	0.0425173	>1000	0.0932755	412	4.12522	199	7.75648	[PATO:0000587^OBO_REL:has_qualifier(PATO:0000460)^OBO_REL:inheres_in(ZFA:0000108), PATO:0000587^OBO_REL:inheres_in(UBERON:MIAA_0000087-XAO_0000002-ZFA_0000108), PATO:0000587^OBO_REL:inheres_in(ZFA:0000108)]
ZFIN:ZDB-GENE-070117-1461	unm t30776	>1000	0.0425173	>1000	0.0932755	412	4.12522	199	7.75648	[PATO:0000587^OBO_REL:has_qualifier(PATO:0000460)^OBO_REL:inheres_in(ZFA:0000108), PATO:0000587^OBO_REL:inheres_in(UBERON:MIAA_0000087-XAO_0000002-ZFA_0000108), PATO:0000587^OBO_REL:inheres_in(ZFA:0000108)]
ZFIN:ZDB-GENE-070117-1460	unm t30775	>1000	0.0425173	>1000	0.0932755	412	4.12522	199	7.75648	[PATO:0000587^OBO_REL:has_qualifier(PATO:0000460)^OBO_REL:inheres_in(ZFA:0000108), PATO:0000587^OBO_REL:inheres_in(UBERON:MIAA_0000087-XAO_0000002-ZFA_0000108), PATO:0000587^OBO_REL:inheres_in(ZFA:0000108)]
ZFIN:ZDB-GENE-070117-1459	unm t30768	>1000	0.0425173	>1000	0.0932755	412	4.12522	199	7.75648	[PATO:0000587^OBO_REL:has_qualifier(PATO:0000460)^OBO_REL:inheres_in(ZFA:0000108), PATO:0000587^OBO_REL:inheres_in(UBERON:MIAA_0000087-XAO_0000002-ZFA_0000108), PATO:0000587^OBO_REL:inheres_in(ZFA:0000108)]
ZFIN:ZDB-GENE-030131-9102	col1a1	>1000	0.0424339	>1000	0.105832	>1000	3.21207	>1000	5.5891	[PATO:0000052^OBO_REL:has_qualifier(PATO:0000460)^OBO_REL:inheres_in(ZFA:0001094), PATO:0000052^OBO_REL:inheres_in(ZFA:0001094)]
ZFIN:ZDB-GENE-070117-2239	ori	>1000	0.0421416	>1000	0.0919283	955	3.42051	827	6.38503	[PATO:0000001^OBO_REL:has_qualifier(PATO:0000460)^OBO_REL:inheres_in(ZFA:0001117), PATO:0000001^OBO_REL:inheres_in(ZFA:0001117)]
ZFIN:ZDB-GENE-070117-2147	klu	>1000	0.0421416	>1000	0.0919283	955	3.42051	827	6.38503	[PATO:0000001^OBO_REL:has_qualifier(PATO:0000460)^OBO_REL:inheres_in(ZFA:0001117), PATO:0000001^OBO_REL:inheres_in(ZFA:0001117)]
ZFIN:ZDB-GENE-030131-5982	gtpbp4	>1000	0.041999	>1000	0.0995763	>1000	3.07439	698	6.60447	[PATO:0000647^OBO_REL:has_qualifier(PATO:0000460)^OBO_REL:inheres_in(ZFA:0000008), PATO:0000647^OBO_REL:inheres_in(UBERON:FBbt_00003624-FBbt_00005095-FMA_50801-MA_0000168-MIAA_0000098-MIAA_0000341-WBbt_0005440-XAO_0000010-ZFA_0000008), PATO:0000647^OBO_REL:inheres_in(ZFA:0000008)]
ZFIN:ZDB-GENE-070117-1358	unm t30605	>1000	0.0419927	>1000	0.0938166	577	3.87369	981	6.34144	[ZFA:0001058]
ZFIN:ZDB-GENE-070117-994	unm t30744	>1000	0.0419812	>1000	0.0921053	417	4.10587	199	7.75648	[PATO:0000587^OBO_REL:has_qualifier(PATO:0000460)^OBO_REL:inheres_in(ZFA:0000108), PATO:0000587^OBO_REL:inheres_in(UBERON:MIAA_0000087-XAO_0000002-ZFA_0000108), PATO:0000587^OBO_REL:inheres_in(ZFA:0000108)]
ZFIN:ZDB-GENE-070117-1443	unm t30457	>1000	0.0419779	>1000	0.0921053	417	4.10587	199	7.75648	[PATO:0000587^OBO_REL:has_qualifier(PATO:0000460)^OBO_REL:inheres_in(ZFA:0000108), PATO:0000587^OBO_REL:inheres_in(UBERON:MIAA_0000087-XAO_0000002-ZFA_0000108), PATO:0000587^OBO_REL:inheres_in(ZFA:0000108)]
ZFIN:ZDB-GENE-070117-1188	unm t30602	>1000	0.0419779	>1000	0.0921053	417	4.10587	199	7.75648	[PATO:0000587^OBO_REL:has_qualifier(PATO:0000460)^OBO_REL:inheres_in(ZFA:0000108), PATO:0000587^OBO_REL:inheres_in(UBERON:MIAA_0000087-XAO_0000002-ZFA_0000108), PATO:0000587^OBO_REL:inheres_in(ZFA:0000108)]
ZFIN:ZDB-GENE-991105-4	cx43	>1000	0.0418086	>1000	0.0919283	>1000	3.00732	199	7.75648	[PATO:0000587^OBO_REL:has_qualifier(PATO:0000460)^OBO_REL:inheres_in(ZFA:0000108), PATO:0000587^OBO_REL:inheres_in(UBERON:MIAA_0000087-XAO_0000002-ZFA_0000108), PATO:0000587^OBO_REL:inheres_in(ZFA:0000108)]
ZFIN:ZDB-GENE-070117-969	unm t30828	>1000	0.0418086	>1000	0.0919283	>1000	3.00732	199	7.75648	[PATO:0000587^OBO_REL:has_qualifier(PATO:0000460)^OBO_REL:inheres_in(ZFA:0000108), PATO:0000587^OBO_REL:inheres_in(UBERON:MIAA_0000087-XAO_0000002-ZFA_0000108), PATO:0000587^OBO_REL:inheres_in(ZFA:0000108)]
ZFIN:ZDB-GENE-070117-593	unm th209g	>1000	0.0418086	>1000	0.0919283	>1000	3.00732	199	7.75648	[PATO:0000587^OBO_REL:has_qualifier(PATO:0000460)^OBO_REL:inheres_in(ZFA:0000108), PATO:0000587^OBO_REL:inheres_in(UBERON:MIAA_0000087-XAO_0000002-ZFA_0000108), PATO:0000587^OBO_REL:inheres_in(ZFA:0000108)]
ZFIN:ZDB-GENE-070117-591	unm tc327d	>1000	0.0418086	>1000	0.0919283	>1000	3.00732	199	7.75648	[PATO:0000587^OBO_REL:has_qualifier(PATO:0000460)^OBO_REL:inheres_in(ZFA:0000108), PATO:0000587^OBO_REL:inheres_in(UBERON:MIAA_0000087-XAO_0000002-ZFA_0000108), PATO:0000587^OBO_REL:inheres_in(ZFA:0000108)]
ZFIN:ZDB-GENE-070117-485	unm th240c	>1000	0.0418086	>1000	0.0919283	>1000	3.00732	199	7.75648	[PATO:0000587^OBO_REL:has_qualifier(PATO:0000460)^OBO_REL:inheres_in(ZFA:0000108), PATO:0000587^OBO_REL:inheres_in(UBERON:MIAA_0000087-XAO_0000002-ZFA_0000108), PATO:0000587^OBO_REL:inheres_in(ZFA:0000108)]
ZFIN:ZDB-GENE-070117-374	unm tf18c	>1000	0.0418086	>1000	0.0919283	>1000	3.00732	199	7.75648	[PATO:0000587^OBO_REL:has_qualifier(PATO:0000460)^OBO_REL:inheres_in(ZFA:0000108), PATO:0000587^OBO_REL:inheres_in(UBERON:MIAA_0000087-XAO_0000002-ZFA_0000108), PATO:0000587^OBO_REL:inheres_in(ZFA:0000108)]
ZFIN:ZDB-GENE-070117-251	unm te309	>1000	0.0418086	>1000	0.0919283	>1000	3.00732	199	7.75648	[PATO:0000587^OBO_REL:has_qualifier(PATO:0000460)^OBO_REL:inheres_in(ZFA:0000108), PATO:0000587^OBO_REL:inheres_in(UBERON:MIAA_0000087-XAO_0000002-ZFA_0000108), PATO:0000587^OBO_REL:inheres_in(ZFA:0000108)]
ZFIN:ZDB-GENE-070117-2443	tut	>1000	0.0418086	>1000	0.0919283	>1000	3.00732	199	7.75648	[PATO:0000587^OBO_REL:has_qualifier(PATO:0000460)^OBO_REL:inheres_in(ZFA:0000108), PATO:0000587^OBO_REL:inheres_in(UBERON:MIAA_0000087-XAO_0000002-ZFA_0000108), PATO:0000587^OBO_REL:inheres_in(ZFA:0000108)]
ZFIN:ZDB-GENE-070117-241	unm m191	>1000	0.0418086	>1000	0.0919283	>1000	3.00732	199	7.75648	[PATO:0000587^OBO_REL:has_qualifier(PATO:0000460)^OBO_REL:inheres_in(ZFA:0000108), PATO:0000587^OBO_REL:inheres_in(UBERON:MIAA_0000087-XAO_0000002-ZFA_0000108), PATO:0000587^OBO_REL:inheres_in(ZFA:0000108)]
ZFIN:ZDB-GENE-070117-2093	gsp	>1000	0.0418086	>1000	0.0919283	>1000	3.00732	199	7.75648	[PATO:0000587^OBO_REL:has_qualifier(PATO:0000460)^OBO_REL:inheres_in(ZFA:0000108), PATO:0000587^OBO_REL:inheres_in(UBERON:MIAA_0000087-XAO_0000002-ZFA_0000108), PATO:0000587^OBO_REL:inheres_in(ZFA:0000108)]
ZFIN:ZDB-GENE-070117-179	unm tq289b	>1000	0.0418086	>1000	0.0919283	>1000	3.00732	199	7.75648	[PATO:0000587^OBO_REL:has_qualifier(PATO:0000460)^OBO_REL:inheres_in(ZFA:0000108), PATO:0000587^OBO_REL:inheres_in(UBERON:MIAA_0000087-XAO_0000002-ZFA_0000108), PATO:0000587^OBO_REL:inheres_in(ZFA:0000108)]
ZFIN:ZDB-GENE-070117-164	unm ts294b	>1000	0.0418086	>1000	0.0919283	>1000	3.00732	199	7.75648	[PATO:0000587^OBO_REL:has_qualifier(PATO:0000460)^OBO_REL:inheres_in(ZFA:0000108), PATO:0000587^OBO_REL:inheres_in(UBERON:MIAA_0000087-XAO_0000002-ZFA_0000108), PATO:0000587^OBO_REL:inheres_in(ZFA:0000108)]
ZFIN:ZDB-GENE-070117-1979	unm t31482	>1000	0.0415215	>1000	0.0916844	>1000	3.24673	>1000	5.97221	[PATO:0000001^OBO_REL:has_qualifier(PATO:0000460)^OBO_REL:inheres_in(ZFA:0009091), PATO:0000001^OBO_REL:inheres_in(ZFA:0009091), ZFA:0009091]
ZFIN:ZDB-GENE-070117-1978	unm t31418	>1000	0.0415215	>1000	0.0916844	>1000	3.24673	>1000	5.97221	[PATO:0000001^OBO_REL:has_qualifier(PATO:0000460)^OBO_REL:inheres_in(ZFA:0009091), PATO:0000001^OBO_REL:inheres_in(ZFA:0009091), ZFA:0009091]
ZFIN:ZDB-GENE-070117-1968	unm t30761	>1000	0.0415215	>1000	0.0916844	>1000	3.24673	>1000	5.97221	[PATO:0000001^OBO_REL:has_qualifier(PATO:0000460)^OBO_REL:inheres_in(ZFA:0009091), PATO:0000001^OBO_REL:inheres_in(ZFA:0009091), ZFA:0009091]
ZFIN:ZDB-GENE-070117-1956	unm t31438	>1000	0.0414791	>1000	0.0923077	799	3.53914	199	7.75648	[PATO:0000587^OBO_REL:has_qualifier(PATO:0000460)^OBO_REL:inheres_in(ZFA:0000108), PATO:0000587^OBO_REL:inheres_in(UBERON:MIAA_0000087-XAO_0000002-ZFA_0000108), PATO:0000587^OBO_REL:inheres_in(ZFA:0000108)]
ZFIN:ZDB-GENE-070117-1948	unm t31185	>1000	0.0414791	>1000	0.0923077	799	3.53914	199	7.75648	[PATO:0000587^OBO_REL:has_qualifier(PATO:0000460)^OBO_REL:inheres_in(ZFA:0000108), PATO:0000587^OBO_REL:inheres_in(UBERON:MIAA_0000087-XAO_0000002-ZFA_0000108), PATO:0000587^OBO_REL:inheres_in(ZFA:0000108)]
ZFIN:ZDB-GENE-070117-1946	unm t31160	>1000	0.0414791	>1000	0.0923077	799	3.53914	199	7.75648	[PATO:0000587^OBO_REL:has_qualifier(PATO:0000460)^OBO_REL:inheres_in(ZFA:0000108), PATO:0000587^OBO_REL:inheres_in(UBERON:MIAA_0000087-XAO_0000002-ZFA_0000108), PATO:0000587^OBO_REL:inheres_in(ZFA:0000108)]
ZFIN:ZDB-GENE-070117-519	unm tc294a	>1000	0.0414601	>1000	0.107884	>1000	3.28769	>1000	5.97221	[PATO:0000647]
ZFIN:ZDB-GENE-070117-1884	unm t31773	>1000	0.0414143	>1000	0.0883621	528	3.9335	981	6.34144	[ZFA:0001058]
ZFIN:ZDB-GENE-070117-1874	unm t31495	>1000	0.0414143	>1000	0.0883621	528	3.9335	981	6.34144	[ZFA:0001058]
ZFIN:ZDB-GENE-070117-1873	unm t31420	>1000	0.0414143	>1000	0.0883621	528	3.9335	981	6.34144	[ZFA:0001058]
ZFIN:ZDB-GENE-070117-1870	unm t31299	>1000	0.0414143	>1000	0.0883621	528	3.9335	981	6.34144	[ZFA:0001058]
ZFIN:ZDB-GENE-070117-1869	unm t31298	>1000	0.0414143	>1000	0.0883621	528	3.9335	981	6.34144	[ZFA:0001058]
ZFIN:ZDB-GENE-070117-1868	unm t31052	>1000	0.0414143	>1000	0.0883621	528	3.9335	981	6.34144	[ZFA:0001058]
ZFIN:ZDB-GENE-070117-1866	unm t31037	>1000	0.0414143	>1000	0.0883621	528	3.9335	981	6.34144	[ZFA:0001058]
ZFIN:ZDB-GENE-070117-1864	unm t31036	>1000	0.0414143	>1000	0.0883621	528	3.9335	981	6.34144	[ZFA:0001058]
ZFIN:ZDB-GENE-070117-1863	unm t31035	>1000	0.0414143	>1000	0.0883621	528	3.9335	981	6.34144	[ZFA:0001058]
ZFIN:ZDB-GENE-070117-1861	unm t31032	>1000	0.0414143	>1000	0.0883621	528	3.9335	981	6.34144	[ZFA:0001058]
ZFIN:ZDB-GENE-070117-1860	unm t31031	>1000	0.0414143	>1000	0.0883621	528	3.9335	981	6.34144	[ZFA:0001058]
ZFIN:ZDB-GENE-070117-1859	unm t31030	>1000	0.0414143	>1000	0.0883621	528	3.9335	981	6.34144	[ZFA:0001058]
ZFIN:ZDB-GENE-070117-1520	unm t30669	>1000	0.0414143	>1000	0.0883621	528	3.9335	981	6.34144	[ZFA:0001058]
ZFIN:ZDB-GENE-070117-1086	unm t30771	>1000	0.0414143	>1000	0.0883621	528	3.9335	981	6.34144	[ZFA:0001058]
ZFIN:ZDB-GENE-070117-943	unm t30788	>1000	0.0412305	>1000	0.0883621	469	4.01614	981	6.34144	[ZFA:0001058]
ZFIN:ZDB-GENE-070117-1427	unm t30787	>1000	0.0412305	>1000	0.0883621	469	4.01614	981	6.34144	[ZFA:0001058]
ZFIN:ZDB-GENE-070117-1228	unm t30789	>1000	0.0412305	>1000	0.0883621	469	4.01614	981	6.34144	[ZFA:0001058]
ZFIN:ZDB-GENE-070117-1088	unm t30671	>1000	0.0412305	>1000	0.0883621	469	4.01614	981	6.34144	[ZFA:0001058]
ZFIN:ZDB-GENE-070117-1084	unm t30784	>1000	0.0412305	>1000	0.0883621	469	4.01614	981	6.34144	[ZFA:0001058]
ZFIN:ZDB-GENE-070117-1083	unm t30670	>1000	0.0412305	>1000	0.0883621	469	4.01614	981	6.34144	[ZFA:0001058]
ZFIN:ZDB-GENE-070117-1082	unm t30678	>1000	0.0412305	>1000	0.0883621	469	4.01614	981	6.34144	[ZFA:0001058]
ZFIN:ZDB-GENE-070117-1080	unm t31027	>1000	0.0412305	>1000	0.0883621	469	4.01614	981	6.34144	[ZFA:0001058]
ZFIN:ZDB-GENE-070117-1079	unm t30668	>1000	0.0412305	>1000	0.0883621	469	4.01614	981	6.34144	[ZFA:0001058]
ZFIN:ZDB-GENE-070117-1076	unm t30676	>1000	0.0412305	>1000	0.0883621	469	4.01614	981	6.34144	[ZFA:0001058]
ZFIN:ZDB-GENE-070117-920	unm t30926	>1000	0.0412158	>1000	0.0918803	733	3.60425	321	7.48583	[PATO:0000001^OBO_REL:has_qualifier(PATO:0000460)^OBO_REL:inheres_in(ZFA:0001161)]
ZFIN:ZDB-GENE-030616-3	pcdh15a	>1000	0.0411953	>1000	0.10387	908	3.44978	906	6.36743	[ZFA:0009128, ZFA:0009190]
ZFIN:ZDB-GENE-070117-915	unm t30360	>1000	0.0411487	>1000	0.0919037	506	3.99679	981	6.34144	[ZFA:0001058]
ZFIN:ZDB-GENE-040722-2	mgc35261l	>1000	0.0411422	>1000	0.102174	>1000	3.13589	>1000	5.5891	[PATO:0000052^OBO_REL:has_qualifier(PATO:0000460)^OBO_REL:inheres_in(ZFA:0001094), PATO:0000052^OBO_REL:inheres_in(ZFA:0001094)]
ZFIN:ZDB-GENE-040714-3	ift81	>1000	0.0411422	>1000	0.102174	>1000	3.13589	>1000	5.5891	[PATO:0000052^OBO_REL:has_qualifier(PATO:0000460)^OBO_REL:inheres_in(ZFA:0001094), PATO:0000052^OBO_REL:inheres_in(ZFA:0001094)]
ZFIN:ZDB-GENE-070117-271	unm m431	>1000	0.0409421	>1000	0.105042	>1000	3.18719	>1000	6.1044	[PATO:0000001^OBO_REL:has_qualifier(PATO:0000460)^OBO_REL:inheres_in(ZFA:0000282), PATO:0000001^OBO_REL:inheres_in(ZFA:0000282)]
ZFIN:ZDB-GENE-070117-2069	ant	>1000	0.0409126	955	0.116279	590	3.83914	>1000	6.1044	[PATO:0000001^OBO_REL:has_qualifier(PATO:0000460)^OBO_REL:inheres_in(ZFA:0000282), PATO:0000001^OBO_REL:inheres_in(ZFA:0000282)]
ZFIN:ZDB-GENE-070117-1185	unm t30677	>1000	0.0408485	>1000	0.0924731	469	4.01614	981	6.34144	[ZFA:0001058]
ZFIN:ZDB-GENE-070117-2467	wup	>1000	0.0406324	>1000	0.103814	797	3.54659	>1000	6.1044	[PATO:0000001^OBO_REL:has_qualifier(PATO:0000460)^OBO_REL:inheres_in(ZFA:0000282), PATO:0000001^OBO_REL:inheres_in(ZFA:0000282)]
ZFIN:ZDB-GENE-070427-7	nco	>1000	0.0405052	945	0.116858	439	4.07065	1031	6.17917	[absent_slim]
ZFIN:ZDB-GENE-070117-134	unm m558	>1000	0.0404596	>1000	0.102222	>1000	3.03809	>1000	5.60447	[PATO:0000001^OBO_REL:has_qualifier(PATO:0000460)^OBO_REL:inheres_in(ZFA:0000114)]
ZFIN:ZDB-GENE-030708-1	fgf24	>1000	0.0404531	>1000	0.077951	444	4.05445	321	7.48583	[PATO:0000001^OBO_REL:has_qualifier(PATO:0000460)^OBO_REL:inheres_in(ZFA:0001161)]
ZFIN:ZDB-GENE-070117-2452	vic	>1000	0.0403075	>1000	0.08061	881	3.46105	827	6.38503	[PATO:0000001^OBO_REL:has_qualifier(PATO:0000460)^OBO_REL:inheres_in(ZFA:0001117), PATO:0000001^OBO_REL:inheres_in(ZFA:0001117)]
ZFIN:ZDB-GENE-070117-2385	spi	>1000	0.0403075	>1000	0.08061	881	3.46105	827	6.38503	[PATO:0000001^OBO_REL:has_qualifier(PATO:0000460)^OBO_REL:inheres_in(ZFA:0001117), PATO:0000001^OBO_REL:inheres_in(ZFA:0001117)]
ZFIN:ZDB-GENE-070117-2351	sic	>1000	0.0403075	>1000	0.08061	881	3.46105	827	6.38503	[PATO:0000001^OBO_REL:has_qualifier(PATO:0000460)^OBO_REL:inheres_in(ZFA:0001117), PATO:0000001^OBO_REL:inheres_in(ZFA:0001117)]
ZFIN:ZDB-GENE-070117-2330	slt	>1000	0.0403075	>1000	0.08061	881	3.46105	827	6.38503	[PATO:0000001^OBO_REL:has_qualifier(PATO:0000460)^OBO_REL:inheres_in(ZFA:0001117), PATO:0000001^OBO_REL:inheres_in(ZFA:0001117)]
ZFIN:ZDB-GENE-070117-2273	pir	>1000	0.0403075	>1000	0.08061	881	3.46105	827	6.38503	[PATO:0000001^OBO_REL:has_qualifier(PATO:0000460)^OBO_REL:inheres_in(ZFA:0001117), PATO:0000001^OBO_REL:inheres_in(ZFA:0001117)]
ZFIN:ZDB-GENE-070117-2103	hkn	>1000	0.0403075	>1000	0.08061	881	3.46105	827	6.38503	[PATO:0000001^OBO_REL:has_qualifier(PATO:0000460)^OBO_REL:inheres_in(ZFA:0001117), PATO:0000001^OBO_REL:inheres_in(ZFA:0001117)]
ZFIN:ZDB-GENE-070117-976	unm t30846	>1000	0.0402936	>1000	0.107066	978	3.40411	>1000	5.49535	[GO:0022008]
ZFIN:ZDB-GENE-070117-1876	unm t31477	>1000	0.0402936	>1000	0.107066	978	3.40411	>1000	5.49535	[GO:0022008]
ZFIN:ZDB-GENE-070117-1865	unm t31476	>1000	0.0402936	>1000	0.107066	978	3.40411	>1000	5.49535	[GO:0022008]
ZFIN:ZDB-GENE-070117-1854	unm t31474	>1000	0.0402936	>1000	0.107066	978	3.40411	>1000	5.49535	[GO:0022008]
ZFIN:ZDB-GENE-070117-1843	unm t31164	>1000	0.0402936	>1000	0.107066	978	3.40411	>1000	5.49535	[GO:0022008]
ZFIN:ZDB-GENE-070117-1832	unm t31090	>1000	0.0402936	>1000	0.107066	978	3.40411	>1000	5.49535	[GO:0022008]
ZFIN:ZDB-GENE-070117-1820	unm t31019	>1000	0.0402936	>1000	0.107066	978	3.40411	>1000	5.49535	[GO:0022008]
ZFIN:ZDB-GENE-070117-1809	unm t31018	>1000	0.0402936	>1000	0.107066	978	3.40411	>1000	5.49535	[GO:0022008]
ZFIN:ZDB-GENE-070117-1798	unm t31017	>1000	0.0402936	>1000	0.107066	978	3.40411	>1000	5.49535	[GO:0022008]
ZFIN:ZDB-GENE-070117-1472	unm t30900	>1000	0.0402936	>1000	0.107066	978	3.40411	>1000	5.49535	[GO:0022008]
ZFIN:ZDB-GENE-070117-1383	unm t30791	>1000	0.0402936	>1000	0.107066	978	3.40411	>1000	5.49535	[GO:0022008]
ZFIN:ZDB-GENE-070117-170	unm tp71e	>1000	0.0402432	>1000	0.0991189	>1000	3.19246	>1000	5.42087	[PATO:0000001^OBO_REL:has_qualifier(PATO:0000460)^OBO_REL:inheres_in(ZFA:0000396)]
ZFIN:ZDB-GENE-021011-2	pak2a	>1000	0.0402051	992	0.111554	546	3.92984	526	7.29081	[ZFS:0000035]
ZFIN:ZDB-GENE-070117-418	unm to259b	>1000	0.0401759	>1000	0.105051	>1000	3.23615	>1000	5.41183	[ZFA:0001478]
ZFIN:ZDB-GENE-070117-2387	spk(l)	>1000	0.0401478	>1000	0.100213	>1000	3.30307	>1000	6.1044	[PATO:0000001^OBO_REL:has_qualifier(PATO:0000460)^OBO_REL:inheres_in(ZFA:0000282), PATO:0000001^OBO_REL:inheres_in(ZFA:0000282)]
ZFIN:ZDB-GENE-070117-665	nbc	>1000	0.0401254	>1000	0.105381	>1000	2.90485	>1000	4.87889	[PATO:0000001^OBO_REL:has_qualifier(PATO:0000460)^OBO_REL:inheres_in(ZFA:0000107)]
ZFIN:ZDB-GENE-070117-594	unm th05d	>1000	0.0401254	>1000	0.105381	>1000	2.90485	>1000	4.87889	[PATO:0000001^OBO_REL:has_qualifier(PATO:0000460)^OBO_REL:inheres_in(ZFA:0000107)]
ZFIN:ZDB-GENE-070117-40	ppa	>1000	0.0401254	>1000	0.105381	>1000	2.90485	>1000	4.87889	[PATO:0000001^OBO_REL:has_qualifier(PATO:0000460)^OBO_REL:inheres_in(ZFA:0000107)]
ZFIN:ZDB-GENE-070117-2354	sin	>1000	0.0400837	>1000	0.0802603	881	3.46105	827	6.38503	[PATO:0000001^OBO_REL:has_qualifier(PATO:0000460)^OBO_REL:inheres_in(ZFA:0001117), PATO:0000001^OBO_REL:inheres_in(ZFA:0001117)]
ZFIN:ZDB-GENE-070117-1062	unm t30508	>1000	0.0400702	>1000	0.0886918	>1000	2.98476	321	7.48583	[PATO:0000001^OBO_REL:has_qualifier(PATO:0000460)^OBO_REL:inheres_in(ZFA:0001161)]
ZFIN:ZDB-GENE-040622-3	nf2	>1000	0.0399977	>1000	0.10084	>1000	3.14508	>1000	5.5891	[PATO:0000052^OBO_REL:has_qualifier(PATO:0000460)^OBO_REL:inheres_in(ZFA:0001094), PATO:0000052^OBO_REL:inheres_in(ZFA:0001094)]
ZFIN:ZDB-GENE-070117-1249	unm t30539	>1000	0.0399436	>1000	0.100858	651	3.72309	673	6.99229	[ZFA:0001580]
ZFIN:ZDB-GENE-030131-3445	dicer1	>1000	0.0399072	912	0.120229	358	4.20444	594	7.0899	[ZFS:0000033]
ZFIN:ZDB-GENE-070117-1089	unm t30679	>1000	0.0398918	>1000	0.0886076	469	4.01614	981	6.34144	[ZFA:0001058]
ZFIN:ZDB-GENE-070117-933	unm t30921	>1000	0.0398027	>1000	0.107456	>1000	3.28522	>1000	5.10076	[PATO:0000001^OBO_REL:has_qualifier(PATO:0000460)^OBO_REL:inheres_in(ZFA:0000008), PATO:0000001^OBO_REL:inheres_in(ZFA:0000008)]
ZFIN:ZDB-GENE-040630-7	pou1f1	>1000	0.0397346	>1000	0.0989247	>1000	3.01627	>1000	5.31169	[PATO:0000051^OBO_REL:has_qualifier(PATO:0000460)^OBO_REL:inheres_in(ZFA:0001094)]
ZFIN:ZDB-GENE-070117-1896	unm t31167	>1000	0.0396895	>1000	0.105263	745	3.59352	>1000	5.89455	[PATO:0000001^OBO_REL:has_qualifier(PATO:0000460)^OBO_REL:inheres_in(ZFA:0000108)]
ZFIN:ZDB-GENE-070117-318	unm m738	>1000	0.0396608	>1000	0.0857143	>1000	3.13144	321	7.48583	[PATO:0000001^OBO_REL:has_qualifier(PATO:0000460)^OBO_REL:inheres_in(ZFA:0001161)]
ZFIN:ZDB-GENE-070117-2074	frf	>1000	0.0396608	>1000	0.0857143	>1000	3.13144	321	7.48583	[PATO:0000001^OBO_REL:has_qualifier(PATO:0000460)^OBO_REL:inheres_in(ZFA:0001161)]
ZFIN:ZDB-GENE-070117-1022	unm t30222	>1000	0.0395342	969	0.113786	>1000	2.82485	>1000	4.96557	[ZFA:0000008]
ZFIN:ZDB-GENE-011221-1	nanos	>1000	0.0395284	>1000	0.108949	384	4.15752	1033	6.23391	[PATO:0000628]
ZFIN:ZDB-GENE-070117-257	unm m260	>1000	0.0394863	>1000	0.08	717	3.61933	565	7.14879	[PATO:0000001^OBO_REL:has_qualifier(PATO:0000460)^OBO_REL:inheres_in(ZFA:0000155)]
ZFIN:ZDB-GENE-991019-4	kif23	>1000	0.0394855	>1000	0.0919283	>1000	2.89095	698	6.60447	[PATO:0000647^OBO_REL:has_qualifier(PATO:0000460)^OBO_REL:inheres_in(ZFA:0000008), PATO:0000647^OBO_REL:inheres_in(UBERON:FBbt_00003624-FBbt_00005095-FMA_50801-MA_0000168-MIAA_0000098-MIAA_0000341-WBbt_0005440-XAO_0000010-ZFA_0000008), PATO:0000647^OBO_REL:inheres_in(ZFA:0000008)]
ZFIN:ZDB-GENE-070117-774	unm wi513	>1000	0.0394855	>1000	0.0919283	>1000	2.89095	698	6.60447	[PATO:0000647^OBO_REL:has_qualifier(PATO:0000460)^OBO_REL:inheres_in(ZFA:0000008), PATO:0000647^OBO_REL:inheres_in(UBERON:FBbt_00003624-FBbt_00005095-FMA_50801-MA_0000168-MIAA_0000098-MIAA_0000341-WBbt_0005440-XAO_0000010-ZFA_0000008), PATO:0000647^OBO_REL:inheres_in(ZFA:0000008)]
ZFIN:ZDB-GENE-070117-1592	unm ts292x	>1000	0.0394855	>1000	0.0919283	>1000	2.89095	698	6.60447	[PATO:0000647^OBO_REL:has_qualifier(PATO:0000460)^OBO_REL:inheres_in(ZFA:0000008), PATO:0000647^OBO_REL:inheres_in(UBERON:FBbt_00003624-FBbt_00005095-FMA_50801-MA_0000168-MIAA_0000098-MIAA_0000341-WBbt_0005440-XAO_0000010-ZFA_0000008), PATO:0000647^OBO_REL:inheres_in(ZFA:0000008)]
ZFIN:ZDB-GENE-041114-171	cdca8l	>1000	0.0394855	>1000	0.0919283	>1000	2.89095	698	6.60447	[PATO:0000647^OBO_REL:has_qualifier(PATO:0000460)^OBO_REL:inheres_in(ZFA:0000008), PATO:0000647^OBO_REL:inheres_in(UBERON:FBbt_00003624-FBbt_00005095-FMA_50801-MA_0000168-MIAA_0000098-MIAA_0000341-WBbt_0005440-XAO_0000010-ZFA_0000008), PATO:0000647^OBO_REL:inheres_in(ZFA:0000008)]
ZFIN:ZDB-GENE-041008-1	polr2b	>1000	0.0394855	>1000	0.0919283	>1000	2.89095	698	6.60447	[PATO:0000647^OBO_REL:has_qualifier(PATO:0000460)^OBO_REL:inheres_in(ZFA:0000008), PATO:0000647^OBO_REL:inheres_in(UBERON:FBbt_00003624-FBbt_00005095-FMA_50801-MA_0000168-MIAA_0000098-MIAA_0000341-WBbt_0005440-XAO_0000010-ZFA_0000008), PATO:0000647^OBO_REL:inheres_in(ZFA:0000008)]
ZFIN:ZDB-GENE-040908-1	sf3a3	>1000	0.0394855	>1000	0.0919283	>1000	2.89095	698	6.60447	[PATO:0000647^OBO_REL:has_qualifier(PATO:0000460)^OBO_REL:inheres_in(ZFA:0000008), PATO:0000647^OBO_REL:inheres_in(UBERON:FBbt_00003624-FBbt_00005095-FMA_50801-MA_0000168-MIAA_0000098-MIAA_0000341-WBbt_0005440-XAO_0000010-ZFA_0000008), PATO:0000647^OBO_REL:inheres_in(ZFA:0000008)]
ZFIN:ZDB-GENE-040720-3	bud31	>1000	0.0394855	>1000	0.0919283	>1000	2.89095	698	6.60447	[PATO:0000647^OBO_REL:has_qualifier(PATO:0000460)^OBO_REL:inheres_in(ZFA:0000008), PATO:0000647^OBO_REL:inheres_in(UBERON:FBbt_00003624-FBbt_00005095-FMA_50801-MA_0000168-MIAA_0000098-MIAA_0000341-WBbt_0005440-XAO_0000010-ZFA_0000008), PATO:0000647^OBO_REL:inheres_in(ZFA:0000008)]
ZFIN:ZDB-GENE-040426-57	smc1a	>1000	0.0394855	>1000	0.0919283	>1000	2.89095	698	6.60447	[PATO:0000647^OBO_REL:has_qualifier(PATO:0000460)^OBO_REL:inheres_in(ZFA:0000008), PATO:0000647^OBO_REL:inheres_in(UBERON:FBbt_00003624-FBbt_00005095-FMA_50801-MA_0000168-MIAA_0000098-MIAA_0000341-WBbt_0005440-XAO_0000010-ZFA_0000008), PATO:0000647^OBO_REL:inheres_in(ZFA:0000008)]
ZFIN:ZDB-GENE-040426-2298	rbm22	>1000	0.0394855	>1000	0.0919283	>1000	2.89095	698	6.60447	[PATO:0000647^OBO_REL:has_qualifier(PATO:0000460)^OBO_REL:inheres_in(ZFA:0000008), PATO:0000647^OBO_REL:inheres_in(UBERON:FBbt_00003624-FBbt_00005095-FMA_50801-MA_0000168-MIAA_0000098-MIAA_0000341-WBbt_0005440-XAO_0000010-ZFA_0000008), PATO:0000647^OBO_REL:inheres_in(ZFA:0000008)]
ZFIN:ZDB-GENE-030912-3	rpa1	>1000	0.0394855	>1000	0.0919283	>1000	2.89095	698	6.60447	[PATO:0000647^OBO_REL:has_qualifier(PATO:0000460)^OBO_REL:inheres_in(ZFA:0000008), PATO:0000647^OBO_REL:inheres_in(UBERON:FBbt_00003624-FBbt_00005095-FMA_50801-MA_0000168-MIAA_0000098-MIAA_0000341-WBbt_0005440-XAO_0000010-ZFA_0000008), PATO:0000647^OBO_REL:inheres_in(ZFA:0000008)]
ZFIN:ZDB-GENE-030131-904	kntc2l	>1000	0.0394855	>1000	0.0919283	>1000	2.89095	698	6.60447	[PATO:0000647^OBO_REL:has_qualifier(PATO:0000460)^OBO_REL:inheres_in(ZFA:0000008), PATO:0000647^OBO_REL:inheres_in(UBERON:FBbt_00003624-FBbt_00005095-FMA_50801-MA_0000168-MIAA_0000098-MIAA_0000341-WBbt_0005440-XAO_0000010-ZFA_0000008), PATO:0000647^OBO_REL:inheres_in(ZFA:0000008)]
ZFIN:ZDB-GENE-030131-571	snw1	>1000	0.0394855	>1000	0.0919283	>1000	2.89095	698	6.60447	[PATO:0000647^OBO_REL:has_qualifier(PATO:0000460)^OBO_REL:inheres_in(ZFA:0000008), PATO:0000647^OBO_REL:inheres_in(UBERON:FBbt_00003624-FBbt_00005095-FMA_50801-MA_0000168-MIAA_0000098-MIAA_0000341-WBbt_0005440-XAO_0000010-ZFA_0000008), PATO:0000647^OBO_REL:inheres_in(ZFA:0000008)]
ZFIN:ZDB-GENE-030131-5552	eif2s3	>1000	0.0394855	>1000	0.0919283	>1000	2.89095	698	6.60447	[PATO:0000647^OBO_REL:has_qualifier(PATO:0000460)^OBO_REL:inheres_in(ZFA:0000008), PATO:0000647^OBO_REL:inheres_in(UBERON:FBbt_00003624-FBbt_00005095-FMA_50801-MA_0000168-MIAA_0000098-MIAA_0000341-WBbt_0005440-XAO_0000010-ZFA_0000008), PATO:0000647^OBO_REL:inheres_in(ZFA:0000008)]
ZFIN:ZDB-GENE-021231-4	mki67ip	>1000	0.0394855	>1000	0.0919283	>1000	2.89095	698	6.60447	[PATO:0000647^OBO_REL:has_qualifier(PATO:0000460)^OBO_REL:inheres_in(ZFA:0000008), PATO:0000647^OBO_REL:inheres_in(UBERON:FBbt_00003624-FBbt_00005095-FMA_50801-MA_0000168-MIAA_0000098-MIAA_0000341-WBbt_0005440-XAO_0000010-ZFA_0000008), PATO:0000647^OBO_REL:inheres_in(ZFA:0000008)]
ZFIN:ZDB-GENE-021219-3	phf5a	>1000	0.0394855	>1000	0.0919283	>1000	2.89095	698	6.60447	[PATO:0000647^OBO_REL:has_qualifier(PATO:0000460)^OBO_REL:inheres_in(ZFA:0000008), PATO:0000647^OBO_REL:inheres_in(UBERON:FBbt_00003624-FBbt_00005095-FMA_50801-MA_0000168-MIAA_0000098-MIAA_0000341-WBbt_0005440-XAO_0000010-ZFA_0000008), PATO:0000647^OBO_REL:inheres_in(ZFA:0000008)]
ZFIN:ZDB-GENE-020423-1	rpl36a	>1000	0.0394855	>1000	0.0919283	>1000	2.89095	698	6.60447	[PATO:0000647^OBO_REL:has_qualifier(PATO:0000460)^OBO_REL:inheres_in(ZFA:0000008), PATO:0000647^OBO_REL:inheres_in(UBERON:FBbt_00003624-FBbt_00005095-FMA_50801-MA_0000168-MIAA_0000098-MIAA_0000341-WBbt_0005440-XAO_0000010-ZFA_0000008), PATO:0000647^OBO_REL:inheres_in(ZFA:0000008)]
ZFIN:ZDB-GENE-020419-26	snrpc	>1000	0.0394855	>1000	0.0919283	>1000	2.89095	698	6.60447	[PATO:0000647^OBO_REL:has_qualifier(PATO:0000460)^OBO_REL:inheres_in(ZFA:0000008), PATO:0000647^OBO_REL:inheres_in(UBERON:FBbt_00003624-FBbt_00005095-FMA_50801-MA_0000168-MIAA_0000098-MIAA_0000341-WBbt_0005440-XAO_0000010-ZFA_0000008), PATO:0000647^OBO_REL:inheres_in(ZFA:0000008)]
ZFIN:ZDB-GENE-020419-16	pole2	>1000	0.0394855	>1000	0.0919283	>1000	2.89095	698	6.60447	[PATO:0000647^OBO_REL:has_qualifier(PATO:0000460)^OBO_REL:inheres_in(ZFA:0000008), PATO:0000647^OBO_REL:inheres_in(UBERON:FBbt_00003624-FBbt_00005095-FMA_50801-MA_0000168-MIAA_0000098-MIAA_0000341-WBbt_0005440-XAO_0000010-ZFA_0000008), PATO:0000647^OBO_REL:inheres_in(ZFA:0000008)]
ZFIN:ZDB-GENE-070117-2252	pek	>1000	0.0391894	>1000	0.0987124	>1000	3.09334	>1000	5.7394	[PATO:0000718^OBO_REL:has_qualifier(PATO:0000460)^OBO_REL:inheres_in(ZFA:0001094), PATO:0000718^OBO_REL:inheres_in(ZFA:0001094)]
ZFIN:ZDB-GENE-020419-33	vps18	>1000	0.0391813	>1000	0.0885529	>1000	2.88414	>1000	5.97221	[PATO:0000001^OBO_REL:has_qualifier(PATO:0000460)^OBO_REL:inheres_in(ZFA:0009091), PATO:0000001^OBO_REL:inheres_in(ZFA:0009091), ZFA:0009091]
ZFIN:ZDB-GENE-070117-1910	unm t31259	>1000	0.0391677	>1000	0.102564	699	3.65237	673	6.99229	[ZFA:0001580]
ZFIN:ZDB-GENE-070117-999	unm t30183	>1000	0.0391089	>1000	0.104213	>1000	3.2463	>1000	5.10076	[PATO:0000001^OBO_REL:has_qualifier(PATO:0000460)^OBO_REL:inheres_in(ZFA:0000008), PATO:0000001^OBO_REL:inheres_in(ZFA:0000008)]
ZFIN:ZDB-GENE-070117-982	unm t30859	>1000	0.0391089	>1000	0.104213	>1000	3.2463	>1000	5.10076	[PATO:0000001^OBO_REL:has_qualifier(PATO:0000460)^OBO_REL:inheres_in(ZFA:0000008), PATO:0000001^OBO_REL:inheres_in(ZFA:0000008)]
ZFIN:ZDB-GENE-070117-927	unm t30948	>1000	0.0391089	>1000	0.104213	>1000	3.2463	>1000	5.10076	[PATO:0000001^OBO_REL:has_qualifier(PATO:0000460)^OBO_REL:inheres_in(ZFA:0000008), PATO:0000001^OBO_REL:inheres_in(ZFA:0000008)]
ZFIN:ZDB-GENE-070117-1934	unm t31492	>1000	0.0391089	>1000	0.104213	>1000	3.2463	>1000	5.10076	[PATO:0000001^OBO_REL:has_qualifier(PATO:0000460)^OBO_REL:inheres_in(ZFA:0000008), PATO:0000001^OBO_REL:inheres_in(ZFA:0000008)]
ZFIN:ZDB-GENE-070117-1933	unm t31490	>1000	0.0391089	>1000	0.104213	>1000	3.2463	>1000	5.10076	[PATO:0000001^OBO_REL:has_qualifier(PATO:0000460)^OBO_REL:inheres_in(ZFA:0000008), PATO:0000001^OBO_REL:inheres_in(ZFA:0000008)]
ZFIN:ZDB-GENE-070117-1931	unm t31436	>1000	0.0391089	>1000	0.104213	>1000	3.2463	>1000	5.10076	[PATO:0000001^OBO_REL:has_qualifier(PATO:0000460)^OBO_REL:inheres_in(ZFA:0000008), PATO:0000001^OBO_REL:inheres_in(ZFA:0000008)]
ZFIN:ZDB-GENE-070117-1930	unm t31435	>1000	0.0391089	>1000	0.104213	>1000	3.2463	>1000	5.10076	[PATO:0000001^OBO_REL:has_qualifier(PATO:0000460)^OBO_REL:inheres_in(ZFA:0000008), PATO:0000001^OBO_REL:inheres_in(ZFA:0000008)]
ZFIN:ZDB-GENE-070117-1929	unm t31415	>1000	0.0391089	>1000	0.104213	>1000	3.2463	>1000	5.10076	[PATO:0000001^OBO_REL:has_qualifier(PATO:0000460)^OBO_REL:inheres_in(ZFA:0000008), PATO:0000001^OBO_REL:inheres_in(ZFA:0000008)]
ZFIN:ZDB-GENE-070117-1928	unm t31414	>1000	0.0391089	>1000	0.104213	>1000	3.2463	>1000	5.10076	[PATO:0000001^OBO_REL:has_qualifier(PATO:0000460)^OBO_REL:inheres_in(ZFA:0000008), PATO:0000001^OBO_REL:inheres_in(ZFA:0000008)]
ZFIN:ZDB-GENE-070117-1927	unm t31338	>1000	0.0391089	>1000	0.104213	>1000	3.2463	>1000	5.10076	[PATO:0000001^OBO_REL:has_qualifier(PATO:0000460)^OBO_REL:inheres_in(ZFA:0000008), PATO:0000001^OBO_REL:inheres_in(ZFA:0000008)]
ZFIN:ZDB-GENE-070117-1926	unm t31337	>1000	0.0391089	>1000	0.104213	>1000	3.2463	>1000	5.10076	[PATO:0000001^OBO_REL:has_qualifier(PATO:0000460)^OBO_REL:inheres_in(ZFA:0000008), PATO:0000001^OBO_REL:inheres_in(ZFA:0000008)]
ZFIN:ZDB-GENE-070117-1925	unm t31289	>1000	0.0391089	>1000	0.104213	>1000	3.2463	>1000	5.10076	[PATO:0000001^OBO_REL:has_qualifier(PATO:0000460)^OBO_REL:inheres_in(ZFA:0000008), PATO:0000001^OBO_REL:inheres_in(ZFA:0000008)]
ZFIN:ZDB-GENE-070117-1924	unm t31288	>1000	0.0391089	>1000	0.104213	>1000	3.2463	>1000	5.10076	[PATO:0000001^OBO_REL:has_qualifier(PATO:0000460)^OBO_REL:inheres_in(ZFA:0000008), PATO:0000001^OBO_REL:inheres_in(ZFA:0000008)]
ZFIN:ZDB-GENE-070117-1923	unm t31156	>1000	0.0391089	>1000	0.104213	>1000	3.2463	>1000	5.10076	[PATO:0000001^OBO_REL:has_qualifier(PATO:0000460)^OBO_REL:inheres_in(ZFA:0000008), PATO:0000001^OBO_REL:inheres_in(ZFA:0000008)]
ZFIN:ZDB-GENE-070117-1922	unm t31154	>1000	0.0391089	>1000	0.104213	>1000	3.2463	>1000	5.10076	[PATO:0000001^OBO_REL:has_qualifier(PATO:0000460)^OBO_REL:inheres_in(ZFA:0000008), PATO:0000001^OBO_REL:inheres_in(ZFA:0000008)]
ZFIN:ZDB-GENE-070117-1920	unm t31087	>1000	0.0391089	>1000	0.104213	>1000	3.2463	>1000	5.10076	[PATO:0000001^OBO_REL:has_qualifier(PATO:0000460)^OBO_REL:inheres_in(ZFA:0000008), PATO:0000001^OBO_REL:inheres_in(ZFA:0000008)]
ZFIN:ZDB-GENE-070117-1919	unm t31011	>1000	0.0391089	>1000	0.104213	>1000	3.2463	>1000	5.10076	[PATO:0000001^OBO_REL:has_qualifier(PATO:0000460)^OBO_REL:inheres_in(ZFA:0000008), PATO:0000001^OBO_REL:inheres_in(ZFA:0000008)]
ZFIN:ZDB-GENE-070117-1909	unm t31010	>1000	0.0391089	>1000	0.104213	>1000	3.2463	>1000	5.10076	[PATO:0000001^OBO_REL:has_qualifier(PATO:0000460)^OBO_REL:inheres_in(ZFA:0000008), PATO:0000001^OBO_REL:inheres_in(ZFA:0000008)]
ZFIN:ZDB-GENE-070117-1898	unm t31009	>1000	0.0391089	>1000	0.104213	>1000	3.2463	>1000	5.10076	[PATO:0000001^OBO_REL:has_qualifier(PATO:0000460)^OBO_REL:inheres_in(ZFA:0000008), PATO:0000001^OBO_REL:inheres_in(ZFA:0000008)]
ZFIN:ZDB-GENE-070117-1887	unm t31008	>1000	0.0391089	>1000	0.104213	>1000	3.2463	>1000	5.10076	[PATO:0000001^OBO_REL:has_qualifier(PATO:0000460)^OBO_REL:inheres_in(ZFA:0000008), PATO:0000001^OBO_REL:inheres_in(ZFA:0000008)]
ZFIN:ZDB-GENE-070117-1545	unm t30244	>1000	0.0391089	>1000	0.104213	>1000	3.2463	>1000	5.10076	[PATO:0000001^OBO_REL:has_qualifier(PATO:0000460)^OBO_REL:inheres_in(ZFA:0000008), PATO:0000001^OBO_REL:inheres_in(ZFA:0000008)]
ZFIN:ZDB-GENE-070117-1537	unm t30246	>1000	0.0391089	>1000	0.104213	>1000	3.2463	>1000	5.10076	[PATO:0000001^OBO_REL:has_qualifier(PATO:0000460)^OBO_REL:inheres_in(ZFA:0000008), PATO:0000001^OBO_REL:inheres_in(ZFA:0000008)]
ZFIN:ZDB-GENE-070117-1525	unm t30243	>1000	0.0391089	>1000	0.104213	>1000	3.2463	>1000	5.10076	[PATO:0000001^OBO_REL:has_qualifier(PATO:0000460)^OBO_REL:inheres_in(ZFA:0000008), PATO:0000001^OBO_REL:inheres_in(ZFA:0000008)]
ZFIN:ZDB-GENE-070117-1485	unm t30241	>1000	0.0391089	>1000	0.104213	>1000	3.2463	>1000	5.10076	[PATO:0000001^OBO_REL:has_qualifier(PATO:0000460)^OBO_REL:inheres_in(ZFA:0000008), PATO:0000001^OBO_REL:inheres_in(ZFA:0000008)]
ZFIN:ZDB-GENE-070117-1380	unm t30274	>1000	0.0391089	>1000	0.104213	>1000	3.2463	>1000	5.10076	[PATO:0000001^OBO_REL:has_qualifier(PATO:0000460)^OBO_REL:inheres_in(ZFA:0000008), PATO:0000001^OBO_REL:inheres_in(ZFA:0000008)]
ZFIN:ZDB-GENE-070117-1379	unm t30275	>1000	0.0391089	>1000	0.104213	>1000	3.2463	>1000	5.10076	[PATO:0000001^OBO_REL:has_qualifier(PATO:0000460)^OBO_REL:inheres_in(ZFA:0000008), PATO:0000001^OBO_REL:inheres_in(ZFA:0000008)]
ZFIN:ZDB-GENE-070117-1357	unm t30890	>1000	0.0391089	>1000	0.104213	>1000	3.2463	>1000	5.10076	[PATO:0000001^OBO_REL:has_qualifier(PATO:0000460)^OBO_REL:inheres_in(ZFA:0000008), PATO:0000001^OBO_REL:inheres_in(ZFA:0000008)]
ZFIN:ZDB-GENE-070117-1356	unm t30946	>1000	0.0391089	>1000	0.104213	>1000	3.2463	>1000	5.10076	[PATO:0000001^OBO_REL:has_qualifier(PATO:0000460)^OBO_REL:inheres_in(ZFA:0000008), PATO:0000001^OBO_REL:inheres_in(ZFA:0000008)]
ZFIN:ZDB-GENE-070117-1355	unm t30947	>1000	0.0391089	>1000	0.104213	>1000	3.2463	>1000	5.10076	[PATO:0000001^OBO_REL:has_qualifier(PATO:0000460)^OBO_REL:inheres_in(ZFA:0000008), PATO:0000001^OBO_REL:inheres_in(ZFA:0000008)]
ZFIN:ZDB-GENE-070117-1307	unm t30278	>1000	0.0391089	>1000	0.104213	>1000	3.2463	>1000	5.10076	[PATO:0000001^OBO_REL:has_qualifier(PATO:0000460)^OBO_REL:inheres_in(ZFA:0000008), PATO:0000001^OBO_REL:inheres_in(ZFA:0000008)]
ZFIN:ZDB-GENE-070117-1296	unm t30309	>1000	0.0391089	>1000	0.104213	>1000	3.2463	>1000	5.10076	[PATO:0000001^OBO_REL:has_qualifier(PATO:0000460)^OBO_REL:inheres_in(ZFA:0000008), PATO:0000001^OBO_REL:inheres_in(ZFA:0000008)]
ZFIN:ZDB-GENE-070117-1292	unm t30853	>1000	0.0391089	>1000	0.104213	>1000	3.2463	>1000	5.10076	[PATO:0000001^OBO_REL:has_qualifier(PATO:0000460)^OBO_REL:inheres_in(ZFA:0000008), PATO:0000001^OBO_REL:inheres_in(ZFA:0000008)]
ZFIN:ZDB-GENE-070117-1258	unm t30307	>1000	0.0391089	>1000	0.104213	>1000	3.2463	>1000	5.10076	[PATO:0000001^OBO_REL:has_qualifier(PATO:0000460)^OBO_REL:inheres_in(ZFA:0000008), PATO:0000001^OBO_REL:inheres_in(ZFA:0000008)]
ZFIN:ZDB-GENE-070117-1253	unm t30920	>1000	0.0391089	>1000	0.104213	>1000	3.2463	>1000	5.10076	[PATO:0000001^OBO_REL:has_qualifier(PATO:0000460)^OBO_REL:inheres_in(ZFA:0000008), PATO:0000001^OBO_REL:inheres_in(ZFA:0000008)]
ZFIN:ZDB-GENE-070117-1198	unm t30226	>1000	0.0391089	>1000	0.104213	>1000	3.2463	>1000	5.10076	[PATO:0000001^OBO_REL:has_qualifier(PATO:0000460)^OBO_REL:inheres_in(ZFA:0000008), PATO:0000001^OBO_REL:inheres_in(ZFA:0000008)]
ZFIN:ZDB-GENE-070117-1197	unm t30221	>1000	0.0391089	>1000	0.104213	>1000	3.2463	>1000	5.10076	[PATO:0000001^OBO_REL:has_qualifier(PATO:0000460)^OBO_REL:inheres_in(ZFA:0000008), PATO:0000001^OBO_REL:inheres_in(ZFA:0000008)]
ZFIN:ZDB-GENE-070117-1195	unm t30223	>1000	0.0391089	>1000	0.104213	>1000	3.2463	>1000	5.10076	[PATO:0000001^OBO_REL:has_qualifier(PATO:0000460)^OBO_REL:inheres_in(ZFA:0000008), PATO:0000001^OBO_REL:inheres_in(ZFA:0000008)]
ZFIN:ZDB-GENE-070117-1194	unm t30224	>1000	0.0391089	>1000	0.104213	>1000	3.2463	>1000	5.10076	[PATO:0000001^OBO_REL:has_qualifier(PATO:0000460)^OBO_REL:inheres_in(ZFA:0000008), PATO:0000001^OBO_REL:inheres_in(ZFA:0000008)]
ZFIN:ZDB-GENE-070117-1193	unm t30205	>1000	0.0391089	>1000	0.104213	>1000	3.2463	>1000	5.10076	[PATO:0000001^OBO_REL:has_qualifier(PATO:0000460)^OBO_REL:inheres_in(ZFA:0000008), PATO:0000001^OBO_REL:inheres_in(ZFA:0000008)]
ZFIN:ZDB-GENE-070117-1192	unm t30204	>1000	0.0391089	>1000	0.104213	>1000	3.2463	>1000	5.10076	[PATO:0000001^OBO_REL:has_qualifier(PATO:0000460)^OBO_REL:inheres_in(ZFA:0000008), PATO:0000001^OBO_REL:inheres_in(ZFA:0000008)]
ZFIN:ZDB-GENE-070117-1191	unm t30202	>1000	0.0391089	>1000	0.104213	>1000	3.2463	>1000	5.10076	[PATO:0000001^OBO_REL:has_qualifier(PATO:0000460)^OBO_REL:inheres_in(ZFA:0000008), PATO:0000001^OBO_REL:inheres_in(ZFA:0000008)]
ZFIN:ZDB-GENE-070117-1190	unm t30182	>1000	0.0391089	>1000	0.104213	>1000	3.2463	>1000	5.10076	[PATO:0000001^OBO_REL:has_qualifier(PATO:0000460)^OBO_REL:inheres_in(ZFA:0000008), PATO:0000001^OBO_REL:inheres_in(ZFA:0000008)]
ZFIN:ZDB-GENE-070117-1137	unm t30225	>1000	0.0391089	>1000	0.104213	>1000	3.2463	>1000	5.10076	[PATO:0000001^OBO_REL:has_qualifier(PATO:0000460)^OBO_REL:inheres_in(ZFA:0000008), PATO:0000001^OBO_REL:inheres_in(ZFA:0000008)]
ZFIN:ZDB-GENE-070117-1136	unm t30158	>1000	0.0391089	>1000	0.104213	>1000	3.2463	>1000	5.10076	[PATO:0000001^OBO_REL:has_qualifier(PATO:0000460)^OBO_REL:inheres_in(ZFA:0000008), PATO:0000001^OBO_REL:inheres_in(ZFA:0000008)]
ZFIN:ZDB-GENE-070117-538	unm m483	>1000	0.0390186	>1000	0.0762332	937	3.42975	321	7.48583	[PATO:0000001^OBO_REL:has_qualifier(PATO:0000460)^OBO_REL:inheres_in(ZFA:0001161)]
ZFIN:ZDB-GENE-070117-471	unm m110	>1000	0.0390186	>1000	0.0762332	937	3.42975	321	7.48583	[PATO:0000001^OBO_REL:has_qualifier(PATO:0000460)^OBO_REL:inheres_in(ZFA:0001161)]
ZFIN:ZDB-GENE-070117-394	unm m180	>1000	0.0390186	>1000	0.0762332	937	3.42975	321	7.48583	[PATO:0000001^OBO_REL:has_qualifier(PATO:0000460)^OBO_REL:inheres_in(ZFA:0001161)]
ZFIN:ZDB-GENE-070117-2154	krm	>1000	0.0390186	>1000	0.0762332	937	3.42975	321	7.48583	[PATO:0000001^OBO_REL:has_qualifier(PATO:0000460)^OBO_REL:inheres_in(ZFA:0001161)]
ZFIN:ZDB-GENE-070117-147	unm m565	>1000	0.0390186	>1000	0.0762332	937	3.42975	321	7.48583	[PATO:0000001^OBO_REL:has_qualifier(PATO:0000460)^OBO_REL:inheres_in(ZFA:0001161)]
ZFIN:ZDB-GENE-070117-63	bll	>1000	0.03894	>1000	0.1	>1000	3.13933	>1000	5.5891	[PATO:0000052^OBO_REL:has_qualifier(PATO:0000460)^OBO_REL:inheres_in(ZFA:0001094), PATO:0000052^OBO_REL:inheres_in(ZFA:0001094)]
ZFIN:ZDB-GENE-070117-62	anc	>1000	0.03894	>1000	0.1	>1000	3.13933	>1000	5.5891	[PATO:0000052^OBO_REL:has_qualifier(PATO:0000460)^OBO_REL:inheres_in(ZFA:0001094), PATO:0000052^OBO_REL:inheres_in(ZFA:0001094)]
ZFIN:ZDB-GENE-070117-1977	unm t31307	>1000	0.0387219	>1000	0.0817204	>1000	3.3096	>1000	6.05428	[PATO:0001241^OBO_REL:inheres_in(UBERON:CL_0000148-FMA_70545-XAO_0001014-ZFA_0009091)]
ZFIN:ZDB-GENE-070117-83	exb	>1000	0.0386806	>1000	0.0993521	>1000	3.13933	>1000	5.5891	[PATO:0000052^OBO_REL:has_qualifier(PATO:0000460)^OBO_REL:inheres_in(ZFA:0001094), PATO:0000052^OBO_REL:inheres_in(ZFA:0001094)]
ZFIN:ZDB-GENE-070117-682	slh	>1000	0.0386189	>1000	0.0795699	250	4.55629	21	11.1488	[PATO:0000638^OBO_REL:has_qualifier(PATO:0000460)^OBO_REL:inheres_in(ZFA:0001094), PATO:0000638^OBO_REL:inheres_in(ZFA:0001094)]
ZFIN:ZDB-GENE-080318-9	unm b1128	>1000	0.0385216	997	0.111111	>1000	3.27598	675	6.9264	[ZFA:0001424]
ZFIN:ZDB-GENE-080318-8	unm b1127	>1000	0.0385216	997	0.111111	>1000	3.27598	675	6.9264	[ZFA:0001424]
ZFIN:ZDB-GENE-070117-2447	udu	>1000	0.0384657	>1000	0.0784753	>1000	3.36582	827	6.38503	[PATO:0000001^OBO_REL:has_qualifier(PATO:0000460)^OBO_REL:inheres_in(ZFA:0001117), PATO:0000001^OBO_REL:inheres_in(ZFA:0001117)]
ZFIN:ZDB-GENE-040426-1828	plxnd1	>1000	0.0383837	939	0.117296	776	3.55863	>1000	5.38061	[ZFA:0000010]
ZFIN:ZDB-GENE-000516-1	fbxw4	>1000	0.0383381	>1000	0.0844444	>1000	2.8499	594	7.0899	[PATO:0000060^OBO_REL:has_qualifier(PATO:0000460)^OBO_REL:inheres_in(ZFA:0009090), PATO:0000060^OBO_REL:inheres_in(UBERON:CL_0000147-MIAA_0000159-XAO_0003014-ZFA_0009090), PATO:0000060^OBO_REL:inheres_in(ZFA:0009090)]
ZFIN:ZDB-GENE-070117-556	unm m417	>1000	0.0382858	>1000	0.0822222	>1000	2.63634	>1000	6.05428	[PATO:0001241^OBO_REL:inheres_in(UBERON:CL_0000148-FMA_70545-XAO_0001014-ZFA_0009091)]
ZFIN:ZDB-GENE-070117-474	unm m280	>1000	0.0382858	>1000	0.0822222	>1000	2.63634	>1000	6.05428	[PATO:0001241^OBO_REL:inheres_in(UBERON:CL_0000148-FMA_70545-XAO_0001014-ZFA_0009091)]
ZFIN:ZDB-GENE-070117-354	unm m717	>1000	0.0382858	>1000	0.0822222	>1000	2.63634	>1000	6.05428	[PATO:0001241^OBO_REL:inheres_in(UBERON:CL_0000148-FMA_70545-XAO_0001014-ZFA_0009091)]
ZFIN:ZDB-GENE-070117-2449	uni	>1000	0.0382858	>1000	0.0822222	>1000	2.63634	>1000	6.05428	[PATO:0001241^OBO_REL:inheres_in(UBERON:CL_0000148-FMA_70545-XAO_0001014-ZFA_0009091)]
ZFIN:ZDB-GENE-070117-2236	obs	>1000	0.0382858	>1000	0.0822222	>1000	2.63634	>1000	6.05428	[PATO:0001241^OBO_REL:inheres_in(UBERON:CL_0000148-FMA_70545-XAO_0001014-ZFA_0009091)]
ZFIN:ZDB-GENE-070117-151	unm m460	>1000	0.0382858	>1000	0.0822222	>1000	2.63634	>1000	6.05428	[PATO:0001241^OBO_REL:inheres_in(UBERON:CL_0000148-FMA_70545-XAO_0001014-ZFA_0009091)]
ZFIN:ZDB-GENE-070117-2062	fls	>1000	0.0382706	>1000	0.0846325	371	4.18037	>1000	5.89455	[PATO:0000001^OBO_REL:has_qualifier(PATO:0000460)^OBO_REL:inheres_in(ZFA:0000108)]
ZFIN:ZDB-GENE-050131-1	ncstn	>1000	0.0381507	>1000	0.0852018	>1000	2.9716	>1000	5.5891	[PATO:0000052^OBO_REL:has_qualifier(PATO:0000460)^OBO_REL:inheres_in(ZFA:0001094), PATO:0000052^OBO_REL:inheres_in(ZFA:0001094)]
ZFIN:ZDB-GENE-070117-1507	unm t30295	>1000	0.0381374	>1000	0.0820734	>1000	3.28056	>1000	6.05428	[PATO:0001241^OBO_REL:inheres_in(UBERON:CL_0000148-FMA_70545-XAO_0001014-ZFA_0009091)]
ZFIN:ZDB-GENE-070117-608	unm tc327c	>1000	0.0381078	>1000	0.0833333	>1000	2.63634	>1000	6.05428	[PATO:0001241^OBO_REL:inheres_in(UBERON:CL_0000148-FMA_70545-XAO_0001014-ZFA_0009091)]
ZFIN:ZDB-GENE-070117-419	unm tj218	>1000	0.0381078	>1000	0.0833333	>1000	2.63634	>1000	6.05428	[PATO:0001241^OBO_REL:inheres_in(UBERON:CL_0000148-FMA_70545-XAO_0001014-ZFA_0009091)]
ZFIN:ZDB-GENE-070117-2411	sum	>1000	0.0381078	>1000	0.0833333	>1000	2.63634	>1000	6.05428	[PATO:0001241^OBO_REL:inheres_in(UBERON:CL_0000148-FMA_70545-XAO_0001014-ZFA_0009091)]
ZFIN:ZDB-GENE-070117-2231	nir	>1000	0.0381078	>1000	0.0833333	>1000	2.63634	>1000	6.05428	[PATO:0001241^OBO_REL:inheres_in(UBERON:CL_0000148-FMA_70545-XAO_0001014-ZFA_0009091)]
ZFIN:ZDB-GENE-070117-2197	mac	>1000	0.0381078	>1000	0.0833333	>1000	2.63634	>1000	6.05428	[PATO:0001241^OBO_REL:inheres_in(UBERON:CL_0000148-FMA_70545-XAO_0001014-ZFA_0009091)]
ZFIN:ZDB-GENE-070117-2055	fam	>1000	0.0381078	>1000	0.0833333	>1000	2.63634	>1000	6.05428	[PATO:0001241^OBO_REL:inheres_in(UBERON:CL_0000148-FMA_70545-XAO_0001014-ZFA_0009091)]
ZFIN:ZDB-GENE-070117-2028	drp	>1000	0.0381078	>1000	0.0833333	>1000	2.63634	>1000	6.05428	[PATO:0001241^OBO_REL:inheres_in(UBERON:CL_0000148-FMA_70545-XAO_0001014-ZFA_0009091)]
ZFIN:ZDB-GENE-070117-131	unm tm97c	>1000	0.0381078	>1000	0.0833333	>1000	2.63634	>1000	6.05428	[PATO:0001241^OBO_REL:inheres_in(UBERON:CL_0000148-FMA_70545-XAO_0001014-ZFA_0009091)]
ZFIN:ZDB-GENE-070117-98	pnk	>1000	0.0378729	>1000	0.08	>1000	2.63634	>1000	6.05428	[PATO:0001241^OBO_REL:inheres_in(UBERON:CL_0000148-FMA_70545-XAO_0001014-ZFA_0009091)]
ZFIN:ZDB-GENE-070117-575	unm m397	>1000	0.0378729	>1000	0.08	>1000	2.63634	>1000	6.05428	[PATO:0001241^OBO_REL:inheres_in(UBERON:CL_0000148-FMA_70545-XAO_0001014-ZFA_0009091)]
ZFIN:ZDB-GENE-070117-545	unm m324	>1000	0.0378729	>1000	0.08	>1000	2.63634	>1000	6.05428	[PATO:0001241^OBO_REL:inheres_in(UBERON:CL_0000148-FMA_70545-XAO_0001014-ZFA_0009091)]
ZFIN:ZDB-GENE-070117-530	unm m356	>1000	0.0378729	>1000	0.08	>1000	2.63634	>1000	6.05428	[PATO:0001241^OBO_REL:inheres_in(UBERON:CL_0000148-FMA_70545-XAO_0001014-ZFA_0009091)]
ZFIN:ZDB-GENE-070117-435	unm m398	>1000	0.0378729	>1000	0.08	>1000	2.63634	>1000	6.05428	[PATO:0001241^OBO_REL:inheres_in(UBERON:CL_0000148-FMA_70545-XAO_0001014-ZFA_0009091)]
ZFIN:ZDB-GENE-070117-421	unm m54	>1000	0.0378729	>1000	0.08	>1000	2.63634	>1000	6.05428	[PATO:0001241^OBO_REL:inheres_in(UBERON:CL_0000148-FMA_70545-XAO_0001014-ZFA_0009091)]
ZFIN:ZDB-GENE-070117-351	unm m279	>1000	0.0378729	>1000	0.08	>1000	2.63634	>1000	6.05428	[PATO:0001241^OBO_REL:inheres_in(UBERON:CL_0000148-FMA_70545-XAO_0001014-ZFA_0009091)]
ZFIN:ZDB-GENE-070117-300	unm m396	>1000	0.0378729	>1000	0.08	>1000	2.63634	>1000	6.05428	[PATO:0001241^OBO_REL:inheres_in(UBERON:CL_0000148-FMA_70545-XAO_0001014-ZFA_0009091)]
ZFIN:ZDB-GENE-070117-2257	pew	>1000	0.0378729	>1000	0.08	>1000	2.63634	>1000	6.05428	[PATO:0001241^OBO_REL:inheres_in(UBERON:CL_0000148-FMA_70545-XAO_0001014-ZFA_0009091)]
ZFIN:ZDB-GENE-070117-2224	nkl	>1000	0.0378729	>1000	0.08	>1000	2.63634	>1000	6.05428	[PATO:0001241^OBO_REL:inheres_in(UBERON:CL_0000148-FMA_70545-XAO_0001014-ZFA_0009091)]
ZFIN:ZDB-GENE-070117-2164	led	>1000	0.0378729	>1000	0.08	>1000	2.63634	>1000	6.05428	[PATO:0001241^OBO_REL:inheres_in(UBERON:CL_0000148-FMA_70545-XAO_0001014-ZFA_0009091)]
ZFIN:ZDB-GENE-070117-166	unm m136	>1000	0.0378729	>1000	0.08	>1000	2.63634	>1000	6.05428	[PATO:0001241^OBO_REL:inheres_in(UBERON:CL_0000148-FMA_70545-XAO_0001014-ZFA_0009091)]
ZFIN:ZDB-GENE-070117-256	unm tk234	>1000	0.0378518	>1000	0.0814978	>1000	2.63634	>1000	6.05428	[PATO:0001241^OBO_REL:inheres_in(UBERON:CL_0000148-FMA_70545-XAO_0001014-ZFA_0009091)]
ZFIN:ZDB-GENE-070117-178	unm to253	>1000	0.0378518	>1000	0.0814978	>1000	2.63634	>1000	6.05428	[PATO:0001241^OBO_REL:inheres_in(UBERON:CL_0000148-FMA_70545-XAO_0001014-ZFA_0009091)]
ZFIN:ZDB-GENE-070117-2500	bcs	>1000	0.0378403	>1000	0.0971302	>1000	3.13871	>1000	5.5891	[PATO:0000052^OBO_REL:has_qualifier(PATO:0000460)^OBO_REL:inheres_in(ZFA:0001094), PATO:0000052^OBO_REL:inheres_in(ZFA:0001094)]
ZFIN:ZDB-GENE-070117-2427	blp	>1000	0.0378403	>1000	0.0971302	>1000	3.13871	>1000	5.5891	[PATO:0000052^OBO_REL:has_qualifier(PATO:0000460)^OBO_REL:inheres_in(ZFA:0001094), PATO:0000052^OBO_REL:inheres_in(ZFA:0001094)]
ZFIN:ZDB-GENE-070117-2349	ble	>1000	0.0378403	>1000	0.0971302	>1000	3.13871	>1000	5.5891	[PATO:0000052^OBO_REL:has_qualifier(PATO:0000460)^OBO_REL:inheres_in(ZFA:0001094), PATO:0000052^OBO_REL:inheres_in(ZFA:0001094)]
ZFIN:ZDB-GENE-070117-2247	pap	>1000	0.0378403	>1000	0.0971302	>1000	3.13871	>1000	5.5891	[PATO:0000052^OBO_REL:has_qualifier(PATO:0000460)^OBO_REL:inheres_in(ZFA:0001094), PATO:0000052^OBO_REL:inheres_in(ZFA:0001094)]
ZFIN:ZDB-GENE-070117-2162	wlk	>1000	0.0378403	>1000	0.0971302	>1000	3.13871	>1000	5.5891	[PATO:0000052^OBO_REL:has_qualifier(PATO:0000460)^OBO_REL:inheres_in(ZFA:0001094), PATO:0000052^OBO_REL:inheres_in(ZFA:0001094)]
ZFIN:ZDB-GENE-070117-2132	ifl	>1000	0.0378403	>1000	0.0971302	>1000	3.13871	>1000	5.5891	[PATO:0000052^OBO_REL:has_qualifier(PATO:0000460)^OBO_REL:inheres_in(ZFA:0001094), PATO:0000052^OBO_REL:inheres_in(ZFA:0001094)]
ZFIN:ZDB-GENE-070117-2022	dzg	>1000	0.0378403	>1000	0.0971302	>1000	3.13871	>1000	5.5891	[PATO:0000052^OBO_REL:has_qualifier(PATO:0000460)^OBO_REL:inheres_in(ZFA:0001094), PATO:0000052^OBO_REL:inheres_in(ZFA:0001094)]
ZFIN:ZDB-GENE-070117-2381	spz	>1000	0.0378358	>1000	0.0903084	>1000	3.29041	>1000	5.42087	[PATO:0000001^OBO_REL:has_qualifier(PATO:0000460)^OBO_REL:inheres_in(ZFA:0000396)]
ZFIN:ZDB-GENE-070117-506	unm tf241	>1000	0.0377458	>1000	0.0813187	>1000	2.63634	>1000	6.05428	[PATO:0001241^OBO_REL:inheres_in(UBERON:CL_0000148-FMA_70545-XAO_0001014-ZFA_0009091)]
ZFIN:ZDB-GENE-070117-2251	pch	>1000	0.0377396	>1000	0.0852018	>1000	3.15254	>1000	5.7394	[PATO:0000718^OBO_REL:has_qualifier(PATO:0000460)^OBO_REL:inheres_in(ZFA:0001094), PATO:0000718^OBO_REL:inheres_in(ZFA:0001094)]
ZFIN:ZDB-GENE-070117-2390	sas(l)	>1000	0.037731	>1000	0.0813187	>1000	2.63634	>1000	6.05428	[PATO:0001241^OBO_REL:inheres_in(UBERON:CL_0000148-FMA_70545-XAO_0001014-ZFA_0009091)]
ZFIN:ZDB-GENE-070117-2115	hat	>1000	0.0377005	>1000	0.100877	931	3.43191	>1000	5.7394	[PATO:0000718^OBO_REL:has_qualifier(PATO:0000460)^OBO_REL:inheres_in(ZFA:0001094), PATO:0000718^OBO_REL:inheres_in(ZFA:0001094)]
ZFIN:ZDB-GENE-070117-499	unm m266	>1000	0.0376832	>1000	0.0826087	>1000	2.63634	>1000	6.05428	[PATO:0001241^OBO_REL:inheres_in(UBERON:CL_0000148-FMA_70545-XAO_0001014-ZFA_0009091)]
ZFIN:ZDB-GENE-070117-1975	unm t31306	>1000	0.0374072	>1000	0.0818966	852	3.4822	594	7.0899	[PATO:0000060^OBO_REL:has_qualifier(PATO:0000460)^OBO_REL:inheres_in(ZFA:0009090), PATO:0000060^OBO_REL:inheres_in(UBERON:CL_0000147-MIAA_0000159-XAO_0003014-ZFA_0009090), PATO:0000060^OBO_REL:inheres_in(ZFA:0009090)]
ZFIN:ZDB-GENE-070117-1971	unm t30824	>1000	0.0374072	>1000	0.0818966	852	3.4822	594	7.0899	[PATO:0000060^OBO_REL:has_qualifier(PATO:0000460)^OBO_REL:inheres_in(ZFA:0009090), PATO:0000060^OBO_REL:inheres_in(UBERON:CL_0000147-MIAA_0000159-XAO_0003014-ZFA_0009090), PATO:0000060^OBO_REL:inheres_in(ZFA:0009090)]
ZFIN:ZDB-GENE-070117-466	unm m488	>1000	0.0373989	>1000	0.0893246	>1000	3.29041	>1000	5.42087	[PATO:0000001^OBO_REL:has_qualifier(PATO:0000460)^OBO_REL:inheres_in(ZFA:0000396)]
ZFIN:ZDB-GENE-070117-2374	sol(l)	>1000	0.0373989	>1000	0.0893246	>1000	3.29041	>1000	5.42087	[PATO:0000001^OBO_REL:has_qualifier(PATO:0000460)^OBO_REL:inheres_in(ZFA:0000396)]
ZFIN:ZDB-GENE-070117-2336	sat	>1000	0.0373989	>1000	0.0893246	>1000	3.29041	>1000	5.42087	[PATO:0000001^OBO_REL:has_qualifier(PATO:0000460)^OBO_REL:inheres_in(ZFA:0000396)]
ZFIN:ZDB-GENE-070117-373	unm m246	>1000	0.0373547	>1000	0.0820734	519	3.95575	827	6.38503	[PATO:0000001^OBO_REL:has_qualifier(PATO:0000460)^OBO_REL:inheres_in(ZFA:0001117), PATO:0000001^OBO_REL:inheres_in(ZFA:0001117)]
ZFIN:ZDB-GENE-070117-287	unm m521	>1000	0.0373206	>1000	0.0909091	>1000	3.20472	>1000	5.42087	[PATO:0000001^OBO_REL:has_qualifier(PATO:0000460)^OBO_REL:inheres_in(ZFA:0000396)]
ZFIN:ZDB-GENE-070117-149	unm tk34b	>1000	0.0372937	>1000	0.0964126	>1000	3.20665	>1000	5.60447	[PATO:0000001^OBO_REL:has_qualifier(PATO:0000460)^OBO_REL:inheres_in(ZFA:0000114)]
ZFIN:ZDB-GENE-070117-321	unm tm90d	>1000	0.0372856	>1000	0.0827887	>1000	3.06736	594	7.0899	[PATO:0000060^OBO_REL:has_qualifier(PATO:0000460)^OBO_REL:inheres_in(ZFA:0009090), PATO:0000060^OBO_REL:inheres_in(UBERON:CL_0000147-MIAA_0000159-XAO_0003014-ZFA_0009090), PATO:0000060^OBO_REL:inheres_in(ZFA:0009090)]
ZFIN:ZDB-GENE-070117-2248	pde	>1000	0.0372856	>1000	0.0827887	>1000	3.06736	594	7.0899	[PATO:0000060^OBO_REL:has_qualifier(PATO:0000460)^OBO_REL:inheres_in(ZFA:0009090), PATO:0000060^OBO_REL:inheres_in(UBERON:CL_0000147-MIAA_0000159-XAO_0003014-ZFA_0009090), PATO:0000060^OBO_REL:inheres_in(ZFA:0009090)]
ZFIN:ZDB-GENE-070117-2116	hei	>1000	0.0372856	>1000	0.0827887	>1000	3.06736	594	7.0899	[PATO:0000060^OBO_REL:has_qualifier(PATO:0000460)^OBO_REL:inheres_in(ZFA:0009090), PATO:0000060^OBO_REL:inheres_in(UBERON:CL_0000147-MIAA_0000159-XAO_0003014-ZFA_0009090), PATO:0000060^OBO_REL:inheres_in(ZFA:0009090)]
ZFIN:ZDB-GENE-070117-201	unm m187	>1000	0.0372856	>1000	0.0827887	>1000	3.06736	594	7.0899	[PATO:0000060^OBO_REL:has_qualifier(PATO:0000460)^OBO_REL:inheres_in(ZFA:0009090), PATO:0000060^OBO_REL:inheres_in(UBERON:CL_0000147-MIAA_0000159-XAO_0003014-ZFA_0009090), PATO:0000060^OBO_REL:inheres_in(ZFA:0009090)]
ZFIN:ZDB-GENE-070117-578	unm m95	>1000	0.0372856	>1000	0.0827887	>1000	2.8499	594	7.0899	[PATO:0000060^OBO_REL:has_qualifier(PATO:0000460)^OBO_REL:inheres_in(ZFA:0009090), PATO:0000060^OBO_REL:inheres_in(UBERON:CL_0000147-MIAA_0000159-XAO_0003014-ZFA_0009090), PATO:0000060^OBO_REL:inheres_in(ZFA:0009090)]
ZFIN:ZDB-GENE-070117-589	unm tv201	>1000	0.0372773	>1000	0.08061	>1000	2.63634	>1000	6.05428	[PATO:0001241^OBO_REL:inheres_in(UBERON:CL_0000148-FMA_70545-XAO_0001014-ZFA_0009091)]
ZFIN:ZDB-GENE-070117-2495	bst	>1000	0.0371879	>1000	0.0842572	>1000	3.15254	>1000	5.7394	[PATO:0000718^OBO_REL:has_qualifier(PATO:0000460)^OBO_REL:inheres_in(ZFA:0001094), PATO:0000718^OBO_REL:inheres_in(ZFA:0001094)]
ZFIN:ZDB-GENE-070117-2035	edi	>1000	0.0371879	>1000	0.0842572	>1000	3.15254	>1000	5.7394	[PATO:0000718^OBO_REL:has_qualifier(PATO:0000460)^OBO_REL:inheres_in(ZFA:0001094), PATO:0000718^OBO_REL:inheres_in(ZFA:0001094)]
ZFIN:ZDB-GENE-070117-486	unm tv42b	>1000	0.0370065	>1000	0.0987395	>1000	3.22384	>1000	5.41183	[ZFA:0001478]
ZFIN:ZDB-GENE-010606-1	cdh1	>1000	0.0369648	>1000	0.087234	615	3.79805	827	6.38503	[PATO:0000001^OBO_REL:has_qualifier(PATO:0000460)^OBO_REL:inheres_in(ZFA:0001117), PATO:0000001^OBO_REL:inheres_in(ZFA:0001117)]
ZFIN:ZDB-GENE-030813-2	piwil1	>1000	0.0369165	>1000	0.106299	255	4.52632	77	9.34144	[PATO:0000638]
ZFIN:ZDB-GENE-070117-45	hht	>1000	0.0369087	>1000	0.10177	>1000	2.98588	>1000	4.71139	[UBERON:FBbt_00004200-FMA_58301-MA_0000276-MIAA_0000142-XAO_0000009-ZFA_0000152]
ZFIN:ZDB-GENE-070117-1726	unm t31260	>1000	0.0368114	>1000	0.0814978	>1000	3.04855	594	7.0899	[PATO:0000060^OBO_REL:has_qualifier(PATO:0000460)^OBO_REL:inheres_in(ZFA:0009090), PATO:0000060^OBO_REL:inheres_in(UBERON:CL_0000147-MIAA_0000159-XAO_0003014-ZFA_0009090), PATO:0000060^OBO_REL:inheres_in(ZFA:0009090)]
ZFIN:ZDB-GENE-070117-2433	tod	>1000	0.0367368	>1000	0.0835165	>1000	3.15254	>1000	5.7394	[PATO:0000718^OBO_REL:has_qualifier(PATO:0000460)^OBO_REL:inheres_in(ZFA:0001094), PATO:0000718^OBO_REL:inheres_in(ZFA:0001094)]
ZFIN:ZDB-GENE-070117-2019	dim	>1000	0.0367368	>1000	0.0835165	>1000	3.15254	>1000	5.7394	[PATO:0000718^OBO_REL:has_qualifier(PATO:0000460)^OBO_REL:inheres_in(ZFA:0001094), PATO:0000718^OBO_REL:inheres_in(ZFA:0001094)]
ZFIN:ZDB-GENE-070117-2362	slp	>1000	0.0367316	>1000	0.0886918	378	4.1746	171	7.97887	[ZFA:0000473]
ZFIN:ZDB-GENE-070117-642	unm m513	>1000	0.0366398	>1000	0.0879121	>1000	3.27913	>1000	5.42087	[PATO:0000001^OBO_REL:has_qualifier(PATO:0000460)^OBO_REL:inheres_in(ZFA:0000396)]
ZFIN:ZDB-GENE-070117-2479	yur	>1000	0.0366398	>1000	0.0879121	>1000	3.27913	>1000	5.42087	[PATO:0000001^OBO_REL:has_qualifier(PATO:0000460)^OBO_REL:inheres_in(ZFA:0000396)]
ZFIN:ZDB-GENE-070117-2458	voy	>1000	0.0366398	>1000	0.0879121	>1000	3.27913	>1000	5.42087	[PATO:0000001^OBO_REL:has_qualifier(PATO:0000460)^OBO_REL:inheres_in(ZFA:0000396)]
ZFIN:ZDB-GENE-070117-2453	vik	>1000	0.0366398	>1000	0.0879121	>1000	3.27913	>1000	5.42087	[PATO:0000001^OBO_REL:has_qualifier(PATO:0000460)^OBO_REL:inheres_in(ZFA:0000396)]
ZFIN:ZDB-GENE-070117-2377	spm	>1000	0.0366398	>1000	0.0879121	>1000	3.27913	>1000	5.42087	[PATO:0000001^OBO_REL:has_qualifier(PATO:0000460)^OBO_REL:inheres_in(ZFA:0000396)]
ZFIN:ZDB-GENE-070117-2376	spw	>1000	0.0366398	>1000	0.0879121	>1000	3.27913	>1000	5.42087	[PATO:0000001^OBO_REL:has_qualifier(PATO:0000460)^OBO_REL:inheres_in(ZFA:0000396)]
ZFIN:ZDB-GENE-070117-2189	maj	>1000	0.0366398	>1000	0.0879121	>1000	3.27913	>1000	5.42087	[PATO:0000001^OBO_REL:has_qualifier(PATO:0000460)^OBO_REL:inheres_in(ZFA:0000396)]
ZFIN:ZDB-GENE-070117-2144	kep	>1000	0.0366398	>1000	0.0879121	>1000	3.27913	>1000	5.42087	[PATO:0000001^OBO_REL:has_qualifier(PATO:0000460)^OBO_REL:inheres_in(ZFA:0000396)]
ZFIN:ZDB-GENE-070117-2128	hub	>1000	0.0366398	>1000	0.0879121	>1000	3.27913	>1000	5.42087	[PATO:0000001^OBO_REL:has_qualifier(PATO:0000460)^OBO_REL:inheres_in(ZFA:0000396)]
ZFIN:ZDB-GENE-070117-2098	apo	>1000	0.0366398	>1000	0.0879121	>1000	3.27913	>1000	5.42087	[PATO:0000001^OBO_REL:has_qualifier(PATO:0000460)^OBO_REL:inheres_in(ZFA:0000396)]
ZFIN:ZDB-GENE-070117-2080	gal	>1000	0.0366398	>1000	0.0879121	>1000	3.27913	>1000	5.42087	[PATO:0000001^OBO_REL:has_qualifier(PATO:0000460)^OBO_REL:inheres_in(ZFA:0000396)]
ZFIN:ZDB-GENE-070117-2042	ent	>1000	0.0366398	>1000	0.0879121	>1000	3.27913	>1000	5.42087	[PATO:0000001^OBO_REL:has_qualifier(PATO:0000460)^OBO_REL:inheres_in(ZFA:0000396)]
ZFIN:ZDB-GENE-070117-2041	end	>1000	0.0366398	>1000	0.0879121	>1000	3.27913	>1000	5.42087	[PATO:0000001^OBO_REL:has_qualifier(PATO:0000460)^OBO_REL:inheres_in(ZFA:0000396)]
ZFIN:ZDB-GENE-070117-2031	egl	>1000	0.0366398	>1000	0.0879121	>1000	3.27913	>1000	5.42087	[PATO:0000001^OBO_REL:has_qualifier(PATO:0000460)^OBO_REL:inheres_in(ZFA:0000396)]
ZFIN:ZDB-GENE-070117-2006	cud	>1000	0.0366398	>1000	0.0879121	>1000	3.27913	>1000	5.42087	[PATO:0000001^OBO_REL:has_qualifier(PATO:0000460)^OBO_REL:inheres_in(ZFA:0000396)]
ZFIN:ZDB-GENE-070129-1	kcnj13	>1000	0.0364683	>1000	0.0929752	822	3.5094	>1000	5.2419	[PATO:0000001^OBO_REL:has_qualifier(PATO:0000460)^OBO_REL:inheres_in(ZFA:0009090), PATO:0000001^OBO_REL:inheres_in(ZFA:0009090), ZFA:0009090]
ZFIN:ZDB-GENE-070117-2399	bli	>1000	0.036438	>1000	0.0792291	>1000	2.63634	>1000	6.05428	[PATO:0001241^OBO_REL:inheres_in(UBERON:CL_0000148-FMA_70545-XAO_0001014-ZFA_0009091)]
ZFIN:ZDB-GENE-070117-315	unm m514	>1000	0.036391	>1000	0.0879121	>1000	3.26434	>1000	5.42087	[PATO:0000001^OBO_REL:has_qualifier(PATO:0000460)^OBO_REL:inheres_in(ZFA:0000396)]
ZFIN:ZDB-GENE-070117-232	unm m613	>1000	0.036391	>1000	0.0879121	>1000	3.26434	>1000	5.42087	[PATO:0000001^OBO_REL:has_qualifier(PATO:0000460)^OBO_REL:inheres_in(ZFA:0000396)]
ZFIN:ZDB-GENE-070117-526	unm m413	>1000	0.0363371	>1000	0.0923077	>1000	3.15979	>1000	5.42087	[PATO:0000001^OBO_REL:has_qualifier(PATO:0000460)^OBO_REL:inheres_in(ZFA:0000396)]
ZFIN:ZDB-GENE-070117-907	unm t30511	>1000	0.0362738	>1000	0.109504	>1000	2.99857	>1000	4.67577	[ZFA:0001127]
ZFIN:ZDB-GENE-070117-200	unm th242d	>1000	0.0361864	>1000	0.0804348	>1000	3.11761	827	6.38503	[PATO:0000001^OBO_REL:has_qualifier(PATO:0000460)^OBO_REL:inheres_in(ZFA:0001117), PATO:0000001^OBO_REL:inheres_in(ZFA:0001117)]
ZFIN:ZDB-GENE-070117-587	unm m437	>1000	0.0360114	>1000	0.0851528	>1000	3.13298	>1000	5.97221	[PATO:0000647]
ZFIN:ZDB-GENE-070117-2220	nag	>1000	0.0360114	>1000	0.0851528	>1000	3.13298	>1000	5.97221	[PATO:0000647]
ZFIN:ZDB-GENE-070117-135	unm m258	>1000	0.0360114	>1000	0.0851528	>1000	3.13298	>1000	5.97221	[PATO:0000647]
ZFIN:ZDB-GENE-991209-8	mpp7	>1000	0.0358856	>1000	0.0772627	>1000	3.29327	827	6.38503	[PATO:0000001^OBO_REL:has_qualifier(PATO:0000460)^OBO_REL:inheres_in(ZFA:0001117), PATO:0000001^OBO_REL:inheres_in(ZFA:0001117)]
ZFIN:ZDB-GENE-070117-635	unm m326	>1000	0.0357878	>1000	0.0824053	>1000	3.17787	>1000	5.97221	[PATO:0000647]
ZFIN:ZDB-GENE-070117-568	unm tz296	>1000	0.0357878	>1000	0.0824053	>1000	3.17787	>1000	5.97221	[PATO:0000647]
ZFIN:ZDB-GENE-070117-403	unm m196	>1000	0.0357878	>1000	0.0824053	>1000	3.17787	>1000	5.97221	[PATO:0000647]
ZFIN:ZDB-GENE-070117-2070	fra	>1000	0.0357878	>1000	0.0824053	>1000	3.17787	>1000	5.97221	[PATO:0000647]
ZFIN:ZDB-GENE-070117-1996	unm m77	>1000	0.0357878	>1000	0.0824053	>1000	3.17787	>1000	5.97221	[PATO:0000647]
ZFIN:ZDB-GENE-070117-197	unm m375	>1000	0.0357878	>1000	0.0824053	>1000	3.17787	>1000	5.97221	[PATO:0000647]
ZFIN:ZDB-GENE-070117-1585	unm dtfs4	>1000	0.0357878	>1000	0.0824053	>1000	3.17787	>1000	5.97221	[PATO:0000647]
ZFIN:ZDB-GENE-070117-1584	unm dtfa9	>1000	0.0357878	>1000	0.0824053	>1000	3.17787	>1000	5.97221	[PATO:0000647]
ZFIN:ZDB-GENE-070117-125	unm m176	>1000	0.0357878	>1000	0.0824053	>1000	3.17787	>1000	5.97221	[PATO:0000647]
ZFIN:ZDB-GENE-070117-433	unm tn20b	>1000	0.0357583	>1000	0.0772532	>1000	3.28162	827	6.38503	[PATO:0000001^OBO_REL:has_qualifier(PATO:0000460)^OBO_REL:inheres_in(ZFA:0001117), PATO:0000001^OBO_REL:inheres_in(ZFA:0001117)]
ZFIN:ZDB-GENE-070117-86	knk	>1000	0.03573	>1000	0.0934783	>1000	3.07384	>1000	5.5891	[PATO:0000052^OBO_REL:has_qualifier(PATO:0000460)^OBO_REL:inheres_in(ZFA:0001094), PATO:0000052^OBO_REL:inheres_in(ZFA:0001094)]
ZFIN:ZDB-GENE-070117-73	lwt	>1000	0.03573	>1000	0.0934783	>1000	3.07384	>1000	5.5891	[PATO:0000052^OBO_REL:has_qualifier(PATO:0000460)^OBO_REL:inheres_in(ZFA:0001094), PATO:0000052^OBO_REL:inheres_in(ZFA:0001094)]
ZFIN:ZDB-GENE-070117-2120	hem	>1000	0.03571	>1000	0.0886918	343	4.26894	171	7.97887	[ZFA:0000473]
ZFIN:ZDB-GENE-070117-450	unm tu254	>1000	0.03571	>1000	0.0886918	352	4.21579	171	7.97887	[ZFA:0000473]
ZFIN:ZDB-GENE-070117-341	unm tt254b	>1000	0.03571	>1000	0.0886918	352	4.21579	171	7.97887	[ZFA:0000473]
ZFIN:ZDB-GENE-070117-295	unm te252	>1000	0.03571	>1000	0.0886918	352	4.21579	171	7.97887	[ZFA:0000473]
ZFIN:ZDB-GENE-070117-2186	mah	>1000	0.03571	>1000	0.0886918	352	4.21579	171	7.97887	[ZFA:0000473]
ZFIN:ZDB-GENE-070117-146	unm tj254	>1000	0.03571	>1000	0.0886918	352	4.21579	171	7.97887	[ZFA:0000473]
ZFIN:ZDB-GENE-070117-99	sel	>1000	0.0356803	>1000	0.073991	>1000	2.85234	>1000	5.97221	[PATO:0000001^OBO_REL:has_qualifier(PATO:0000460)^OBO_REL:inheres_in(ZFA:0009091), PATO:0000001^OBO_REL:inheres_in(ZFA:0009091), ZFA:0009091]
ZFIN:ZDB-GENE-070117-97	chl	>1000	0.0356803	>1000	0.073991	>1000	2.85234	>1000	5.97221	[PATO:0000001^OBO_REL:has_qualifier(PATO:0000460)^OBO_REL:inheres_in(ZFA:0009091), PATO:0000001^OBO_REL:inheres_in(ZFA:0009091), ZFA:0009091]
ZFIN:ZDB-GENE-070117-96	prq	>1000	0.0356803	>1000	0.073991	>1000	2.85234	>1000	5.97221	[PATO:0000001^OBO_REL:has_qualifier(PATO:0000460)^OBO_REL:inheres_in(ZFA:0009091), PATO:0000001^OBO_REL:inheres_in(ZFA:0009091), ZFA:0009091]
ZFIN:ZDB-GENE-070117-95	srp	>1000	0.0356803	>1000	0.073991	>1000	2.85234	>1000	5.97221	[PATO:0000001^OBO_REL:has_qualifier(PATO:0000460)^OBO_REL:inheres_in(ZFA:0009091), PATO:0000001^OBO_REL:inheres_in(ZFA:0009091), ZFA:0009091]
ZFIN:ZDB-GENE-070117-605	unm m464	>1000	0.0356803	>1000	0.073991	>1000	2.85234	>1000	5.97221	[PATO:0000001^OBO_REL:has_qualifier(PATO:0000460)^OBO_REL:inheres_in(ZFA:0009091), PATO:0000001^OBO_REL:inheres_in(ZFA:0009091), ZFA:0009091]
ZFIN:ZDB-GENE-070117-441	unm m455	>1000	0.0356803	>1000	0.073991	>1000	2.85234	>1000	5.97221	[PATO:0000001^OBO_REL:has_qualifier(PATO:0000460)^OBO_REL:inheres_in(ZFA:0009091), PATO:0000001^OBO_REL:inheres_in(ZFA:0009091), ZFA:0009091]
ZFIN:ZDB-GENE-070117-2040	enz	>1000	0.0356803	>1000	0.073991	>1000	2.85234	>1000	5.97221	[PATO:0000001^OBO_REL:has_qualifier(PATO:0000460)^OBO_REL:inheres_in(ZFA:0009091), PATO:0000001^OBO_REL:inheres_in(ZFA:0009091), ZFA:0009091]
ZFIN:ZDB-GENE-070117-105	bsk	>1000	0.0356803	>1000	0.073991	>1000	2.85234	>1000	5.97221	[PATO:0000001^OBO_REL:has_qualifier(PATO:0000460)^OBO_REL:inheres_in(ZFA:0009091), PATO:0000001^OBO_REL:inheres_in(ZFA:0009091), ZFA:0009091]
ZFIN:ZDB-GENE-070117-103	rcn	>1000	0.0356803	>1000	0.073991	>1000	2.85234	>1000	5.97221	[PATO:0000001^OBO_REL:has_qualifier(PATO:0000460)^OBO_REL:inheres_in(ZFA:0009091), PATO:0000001^OBO_REL:inheres_in(ZFA:0009091), ZFA:0009091]
ZFIN:ZDB-GENE-070117-102	srm	>1000	0.0356803	>1000	0.073991	>1000	2.85234	>1000	5.97221	[PATO:0000001^OBO_REL:has_qualifier(PATO:0000460)^OBO_REL:inheres_in(ZFA:0009091), PATO:0000001^OBO_REL:inheres_in(ZFA:0009091), ZFA:0009091]
ZFIN:ZDB-GENE-070117-100	chs	>1000	0.0356803	>1000	0.073991	>1000	2.85234	>1000	5.97221	[PATO:0000001^OBO_REL:has_qualifier(PATO:0000460)^OBO_REL:inheres_in(ZFA:0009091), PATO:0000001^OBO_REL:inheres_in(ZFA:0009091), ZFA:0009091]
ZFIN:ZDB-GENE-070117-755	seu	>1000	0.0356803	>1000	0.073991	>1000	2.58683	>1000	5.97221	[PATO:0000001^OBO_REL:has_qualifier(PATO:0000460)^OBO_REL:inheres_in(ZFA:0009091), PATO:0000001^OBO_REL:inheres_in(ZFA:0009091), ZFA:0009091]
ZFIN:ZDB-GENE-070117-751	cez	>1000	0.0356803	>1000	0.073991	>1000	2.58683	>1000	5.97221	[PATO:0000001^OBO_REL:has_qualifier(PATO:0000460)^OBO_REL:inheres_in(ZFA:0009091), PATO:0000001^OBO_REL:inheres_in(ZFA:0009091), ZFA:0009091]
ZFIN:ZDB-GENE-070117-750	dga	>1000	0.0356803	>1000	0.073991	>1000	2.58683	>1000	5.97221	[PATO:0000001^OBO_REL:has_qualifier(PATO:0000460)^OBO_REL:inheres_in(ZFA:0009091), PATO:0000001^OBO_REL:inheres_in(ZFA:0009091), ZFA:0009091]
ZFIN:ZDB-GENE-070117-748	psr	>1000	0.0356803	>1000	0.073991	>1000	2.58683	>1000	5.97221	[PATO:0000001^OBO_REL:has_qualifier(PATO:0000460)^OBO_REL:inheres_in(ZFA:0009091), PATO:0000001^OBO_REL:inheres_in(ZFA:0009091), ZFA:0009091]
ZFIN:ZDB-GENE-070117-746	duc	>1000	0.0356803	>1000	0.073991	>1000	2.58683	>1000	5.97221	[PATO:0000001^OBO_REL:has_qualifier(PATO:0000460)^OBO_REL:inheres_in(ZFA:0009091), PATO:0000001^OBO_REL:inheres_in(ZFA:0009091), ZFA:0009091]
ZFIN:ZDB-GENE-050107-1	erbb3b	>1000	0.0356803	>1000	0.073991	>1000	2.58683	>1000	5.97221	[PATO:0000001^OBO_REL:has_qualifier(PATO:0000460)^OBO_REL:inheres_in(ZFA:0009091), PATO:0000001^OBO_REL:inheres_in(ZFA:0009091), ZFA:0009091]
ZFIN:ZDB-GENE-070117-1232	unm t30621	>1000	0.0356736	>1000	0.0776053	416	4.11985	>1000	5.89455	[PATO:0000001^OBO_REL:has_qualifier(PATO:0000460)^OBO_REL:inheres_in(ZFA:0000108)]
ZFIN:ZDB-GENE-070627-2	gin1	>1000	0.0356674	>1000	0.100858	871	3.47376	>1000	5.60447	[PATO:0000001^OBO_REL:has_qualifier(PATO:0000460)^OBO_REL:inheres_in(ZFA:0000114)]
ZFIN:ZDB-GENE-070117-276	unm m685	>1000	0.0356129	>1000	0.0864745	>1000	3.25306	>1000	5.42087	[PATO:0000001^OBO_REL:has_qualifier(PATO:0000460)^OBO_REL:inheres_in(ZFA:0000396)]
ZFIN:ZDB-GENE-070117-2237	beb	>1000	0.0356129	>1000	0.0864745	>1000	3.25306	>1000	5.42087	[PATO:0000001^OBO_REL:has_qualifier(PATO:0000460)^OBO_REL:inheres_in(ZFA:0000396)]
ZFIN:ZDB-GENE-070117-2221	nel	>1000	0.0356129	>1000	0.0864745	>1000	3.25306	>1000	5.42087	[PATO:0000001^OBO_REL:has_qualifier(PATO:0000460)^OBO_REL:inheres_in(ZFA:0000396)]
ZFIN:ZDB-GENE-070117-2181	lot	>1000	0.0356129	>1000	0.0864745	>1000	3.25306	>1000	5.42087	[PATO:0000001^OBO_REL:has_qualifier(PATO:0000460)^OBO_REL:inheres_in(ZFA:0000396)]
ZFIN:ZDB-GENE-070117-2150	atl	>1000	0.0356129	>1000	0.0864745	>1000	3.25306	>1000	5.42087	[PATO:0000001^OBO_REL:has_qualifier(PATO:0000460)^OBO_REL:inheres_in(ZFA:0000396)]
ZFIN:ZDB-GENE-070117-2065	flb	>1000	0.0356129	>1000	0.0864745	>1000	3.25306	>1000	5.42087	[PATO:0000001^OBO_REL:has_qualifier(PATO:0000460)^OBO_REL:inheres_in(ZFA:0000396)]
ZFIN:ZDB-GENE-070117-2014	dhd	>1000	0.0356129	>1000	0.0864745	>1000	3.25306	>1000	5.42087	[PATO:0000001^OBO_REL:has_qualifier(PATO:0000460)^OBO_REL:inheres_in(ZFA:0000396)]
ZFIN:ZDB-GENE-070117-165	unm m569	>1000	0.0356129	>1000	0.0864745	>1000	3.25306	>1000	5.42087	[PATO:0000001^OBO_REL:has_qualifier(PATO:0000460)^OBO_REL:inheres_in(ZFA:0000396)]
ZFIN:ZDB-GENE-070117-133	unm m590	>1000	0.0356129	>1000	0.0864745	>1000	3.25306	>1000	5.42087	[PATO:0000001^OBO_REL:has_qualifier(PATO:0000460)^OBO_REL:inheres_in(ZFA:0000396)]
ZFIN:ZDB-GENE-020419-20	rps18	>1000	0.0356129	>1000	0.0864745	>1000	3.25306	>1000	5.42087	[PATO:0000001^OBO_REL:has_qualifier(PATO:0000460)^OBO_REL:inheres_in(ZFA:0000396)]
ZFIN:ZDB-GENE-020419-2	rpl35	>1000	0.0356129	>1000	0.0864745	>1000	3.25306	>1000	5.42087	[PATO:0000001^OBO_REL:has_qualifier(PATO:0000460)^OBO_REL:inheres_in(ZFA:0000396)]
ZFIN:ZDB-GENE-020419-1	u2af1	>1000	0.0356129	>1000	0.0864745	>1000	3.25306	>1000	5.42087	[PATO:0000001^OBO_REL:has_qualifier(PATO:0000460)^OBO_REL:inheres_in(ZFA:0000396)]
ZFIN:ZDB-GENE-070117-620	unm tg248c	>1000	0.0355792	>1000	0.0879121	630	3.75988	171	7.97887	[ZFA:0000473]
ZFIN:ZDB-GENE-070427-11	cod	>1000	0.035573	>1000	0.106667	684	3.66501	>1000	5.41183	[ZFA:0001478]
ZFIN:ZDB-GENE-070117-928	unm t30186	>1000	0.0354255	>1000	0.106695	>1000	2.89941	>1000	4.67577	[ZFA:0001127]
ZFIN:ZDB-GENE-070117-916	unm t30757	>1000	0.0354255	>1000	0.106695	>1000	2.89941	>1000	4.67577	[ZFA:0001127]
ZFIN:ZDB-GENE-070117-914	unm t30444	>1000	0.0354255	>1000	0.106695	>1000	2.89941	>1000	4.67577	[ZFA:0001127]
ZFIN:ZDB-GENE-070117-1415	unm t30217	>1000	0.0354255	>1000	0.106695	>1000	2.89941	>1000	4.67577	[ZFA:0001127]
ZFIN:ZDB-GENE-070117-1374	unm t30190	>1000	0.0354255	>1000	0.106695	>1000	2.89941	>1000	4.67577	[ZFA:0001127]
ZFIN:ZDB-GENE-070117-230	unm m557	>1000	0.0354206	>1000	0.0862832	>1000	3.25306	>1000	5.42087	[PATO:0000001^OBO_REL:has_qualifier(PATO:0000460)^OBO_REL:inheres_in(ZFA:0000396)]
ZFIN:ZDB-GENE-080318-7	unm b1182	>1000	0.0354048	>1000	0.0995763	>1000	2.806	675	6.9264	[ZFA:0001424]
ZFIN:ZDB-GENE-070117-2476	yyo	>1000	0.0353211	>1000	0.0945055	>1000	2.87189	>1000	5.60447	[PATO:0000001^OBO_REL:has_qualifier(PATO:0000460)^OBO_REL:inheres_in(ZFA:0000114)]
ZFIN:ZDB-GENE-070117-2266	png	>1000	0.0353211	>1000	0.0945055	>1000	2.87189	>1000	5.60447	[PATO:0000001^OBO_REL:has_qualifier(PATO:0000460)^OBO_REL:inheres_in(ZFA:0000114)]
ZFIN:ZDB-GENE-070427-8	roo	>1000	0.0353145	>1000	0.107784	667	3.696	>1000	5.41183	[ZFA:0001478]
ZFIN:ZDB-GENE-070117-2506	cpt	>1000	0.0352774	>1000	0.0762332	>1000	3.3155	827	6.38503	[PATO:0000001^OBO_REL:has_qualifier(PATO:0000460)^OBO_REL:inheres_in(ZFA:0001117), PATO:0000001^OBO_REL:inheres_in(ZFA:0001117)]
ZFIN:ZDB-GENE-070117-1937	unm t31006	>1000	0.0352307	>1000	0.0847826	946	3.42471	>1000	5.89455	[PATO:0000001^OBO_REL:has_qualifier(PATO:0000460)^OBO_REL:inheres_in(ZFA:0000108)]
ZFIN:ZDB-GENE-070117-2179	lof	>1000	0.0352302	>1000	0.075388	645	3.73006	>1000	5.89455	[PATO:0000001^OBO_REL:has_qualifier(PATO:0000460)^OBO_REL:inheres_in(ZFA:0000108)]
ZFIN:ZDB-GENE-070306-3	unm b1115	>1000	0.0352268	>1000	0.0913043	372	4.17967	594	7.0899	[ZFS:0000033]
ZFIN:ZDB-GENE-070306-2	unm b1112	>1000	0.0352268	>1000	0.0913043	372	4.17967	594	7.0899	[ZFS:0000033]
ZFIN:ZDB-GENE-070306-1	unm b1006	>1000	0.0352268	>1000	0.0913043	372	4.17967	594	7.0899	[ZFS:0000033]
ZFIN:ZDB-GENE-070117-1607	gwr	>1000	0.0352268	>1000	0.0913043	372	4.17967	594	7.0899	[ZFS:0000033]
ZFIN:ZDB-GENE-070117-41	vos	>1000	0.0352243	>1000	0.0949227	>1000	2.94577	>1000	5.1946	[PATO:0000001^inheres_in_part_of(UBERON:FBbt_00004200-FMA_58301-MA_0000276-MIAA_0000142-XAO_0000009-ZFA_0000152)]
ZFIN:ZDB-GENE-070117-716	boj	>1000	0.0351737	>1000	0.0949227	>1000	2.94577	>1000	5.1946	[PATO:0000001^inheres_in_part_of(UBERON:FBbt_00004200-FMA_58301-MA_0000276-MIAA_0000142-XAO_0000009-ZFA_0000152)]
ZFIN:ZDB-GENE-070117-412	unm tv49a	>1000	0.0351726	>1000	0.0731707	>1000	2.85234	>1000	5.97221	[PATO:0000001^OBO_REL:has_qualifier(PATO:0000460)^OBO_REL:inheres_in(ZFA:0009091), PATO:0000001^OBO_REL:inheres_in(ZFA:0009091), ZFA:0009091]
ZFIN:ZDB-GENE-070117-749	bnp	>1000	0.0351587	>1000	0.0731707	>1000	2.85234	>1000	5.97221	[PATO:0000001^OBO_REL:has_qualifier(PATO:0000460)^OBO_REL:inheres_in(ZFA:0009091), PATO:0000001^OBO_REL:inheres_in(ZFA:0009091), ZFA:0009091]
ZFIN:ZDB-GENE-070117-603	unm tz298	>1000	0.0351587	>1000	0.0731707	>1000	2.85234	>1000	5.97221	[PATO:0000001^OBO_REL:has_qualifier(PATO:0000460)^OBO_REL:inheres_in(ZFA:0009091), PATO:0000001^OBO_REL:inheres_in(ZFA:0009091), ZFA:0009091]
ZFIN:ZDB-GENE-070117-359	unm tz294	>1000	0.0351587	>1000	0.0731707	>1000	2.85234	>1000	5.97221	[PATO:0000001^OBO_REL:has_qualifier(PATO:0000460)^OBO_REL:inheres_in(ZFA:0009091), PATO:0000001^OBO_REL:inheres_in(ZFA:0009091), ZFA:0009091]
ZFIN:ZDB-GENE-070117-371	unm tf201	>1000	0.0350391	>1000	0.0991189	>1000	2.9252	>1000	4.67577	[ZFA:0001127]
ZFIN:ZDB-GENE-070117-325	unm tl243	>1000	0.0350391	>1000	0.0991189	>1000	2.9252	>1000	4.67577	[ZFA:0001127]
ZFIN:ZDB-GENE-070117-2322	rne	>1000	0.0350391	>1000	0.0991189	>1000	2.9252	>1000	4.67577	[ZFA:0001127]
ZFIN:ZDB-GENE-070117-2339	bid	>1000	0.0350099	>1000	0.0853392	>1000	3.25306	>1000	5.42087	[PATO:0000001^OBO_REL:has_qualifier(PATO:0000460)^OBO_REL:inheres_in(ZFA:0000396)]
ZFIN:ZDB-GENE-070117-1917	unm t31535	>1000	0.0349644	>1000	0.105263	>1000	3.29495	>1000	5.67847	[ZFA:0001477]
ZFIN:ZDB-GENE-070117-1225	unm t30752	>1000	0.034949	>1000	0.104384	>1000	3.24877	>1000	5.41183	[ZFA:0001478]
ZFIN:ZDB-GENE-070117-942	unm t30746	>1000	0.0348556	>1000	0.0865801	792	3.55135	>1000	5.89455	[PATO:0000001^OBO_REL:has_qualifier(PATO:0000460)^OBO_REL:inheres_in(ZFA:0000108)]
ZFIN:ZDB-GENE-070117-1060	unm t30438	>1000	0.0348556	>1000	0.0865801	792	3.55135	>1000	5.89455	[PATO:0000001^OBO_REL:has_qualifier(PATO:0000460)^OBO_REL:inheres_in(ZFA:0000108)]
ZFIN:ZDB-GENE-070117-1059	unm t30743	>1000	0.0348556	>1000	0.0865801	792	3.55135	>1000	5.89455	[PATO:0000001^OBO_REL:has_qualifier(PATO:0000460)^OBO_REL:inheres_in(ZFA:0000108)]
ZFIN:ZDB-GENE-070117-2250	paf	>1000	0.0347439	>1000	0.0852018	>1000	3.08765	>1000	5.42087	[PATO:0000001^OBO_REL:has_qualifier(PATO:0000460)^OBO_REL:inheres_in(ZFA:0000396)]
ZFIN:ZDB-GENE-070117-2134	itr	>1000	0.0347439	>1000	0.0852018	>1000	3.08765	>1000	5.42087	[PATO:0000001^OBO_REL:has_qualifier(PATO:0000460)^OBO_REL:inheres_in(ZFA:0000396)]
ZFIN:ZDB-GENE-070117-2101	guw	>1000	0.0347439	>1000	0.0852018	>1000	3.08765	>1000	5.42087	[PATO:0000001^OBO_REL:has_qualifier(PATO:0000460)^OBO_REL:inheres_in(ZFA:0000396)]
ZFIN:ZDB-GENE-070117-2044	esa	>1000	0.0347439	>1000	0.0852018	>1000	3.08765	>1000	5.42087	[PATO:0000001^OBO_REL:has_qualifier(PATO:0000460)^OBO_REL:inheres_in(ZFA:0000396)]
ZFIN:ZDB-GENE-070117-1523	unm t30445	>1000	0.0346794	>1000	0.107216	>1000	2.89941	>1000	4.67577	[ZFA:0001127]
ZFIN:ZDB-GENE-070117-731	ega	>1000	0.0345887	>1000	0.0905077	>1000	3.07786	>1000	5.5891	[PATO:0000052^OBO_REL:has_qualifier(PATO:0000460)^OBO_REL:inheres_in(ZFA:0001094), PATO:0000052^OBO_REL:inheres_in(ZFA:0001094)]
ZFIN:ZDB-GENE-040827-2	lrrc6l	>1000	0.0345887	>1000	0.0905077	>1000	3.07786	>1000	5.5891	[PATO:0000052^OBO_REL:has_qualifier(PATO:0000460)^OBO_REL:inheres_in(ZFA:0001094), PATO:0000052^OBO_REL:inheres_in(ZFA:0001094)]
ZFIN:ZDB-GENE-040426-1943	cluap1	>1000	0.0345887	>1000	0.0905077	>1000	3.07786	>1000	5.5891	[PATO:0000052^OBO_REL:has_qualifier(PATO:0000460)^OBO_REL:inheres_in(ZFA:0001094), PATO:0000052^OBO_REL:inheres_in(ZFA:0001094)]
ZFIN:ZDB-GENE-070117-2296	rec	>1000	0.0344821	>1000	0.0899358	>1000	3.2353	>1000	5.97221	[PATO:0000647]
ZFIN:ZDB-GENE-041014-73	dll4	>1000	0.0344536	>1000	0.102564	313	4.34994	396	7.41183	[ZFA:0001161]
ZFIN:ZDB-GENE-070117-627	unm tm96	>1000	0.034341	>1000	0.0896861	>1000	2.79987	>1000	5.60447	[PATO:0000001^OBO_REL:has_qualifier(PATO:0000460)^OBO_REL:inheres_in(ZFA:0000114)]
ZFIN:ZDB-GENE-070117-577	unm tw212e	>1000	0.034341	>1000	0.0896861	>1000	2.79987	>1000	5.60447	[PATO:0000001^OBO_REL:has_qualifier(PATO:0000460)^OBO_REL:inheres_in(ZFA:0000114)]
ZFIN:ZDB-GENE-070117-468	unm tr206d	>1000	0.034341	>1000	0.0896861	>1000	2.79987	>1000	5.60447	[PATO:0000001^OBO_REL:has_qualifier(PATO:0000460)^OBO_REL:inheres_in(ZFA:0000114)]
ZFIN:ZDB-GENE-070117-436	unm ts206	>1000	0.034341	>1000	0.0896861	>1000	2.79987	>1000	5.60447	[PATO:0000001^OBO_REL:has_qualifier(PATO:0000460)^OBO_REL:inheres_in(ZFA:0000114)]
ZFIN:ZDB-GENE-070117-385	unm m27	>1000	0.034341	>1000	0.0896861	>1000	2.79987	>1000	5.60447	[PATO:0000001^OBO_REL:has_qualifier(PATO:0000460)^OBO_REL:inheres_in(ZFA:0000114)]
ZFIN:ZDB-GENE-070117-2364	smo(l)	>1000	0.034341	>1000	0.0896861	>1000	2.79987	>1000	5.60447	[PATO:0000001^OBO_REL:has_qualifier(PATO:0000460)^OBO_REL:inheres_in(ZFA:0000114)]
ZFIN:ZDB-GENE-070117-2345	sco	>1000	0.034341	>1000	0.0896861	>1000	2.79987	>1000	5.60447	[PATO:0000001^OBO_REL:has_qualifier(PATO:0000460)^OBO_REL:inheres_in(ZFA:0000114)]
ZFIN:ZDB-GENE-070117-2272	pil	>1000	0.034341	>1000	0.0896861	>1000	2.79987	>1000	5.60447	[PATO:0000001^OBO_REL:has_qualifier(PATO:0000460)^OBO_REL:inheres_in(ZFA:0000114)]
ZFIN:ZDB-GENE-070117-2269	ppd	>1000	0.034341	>1000	0.0896861	>1000	2.79987	>1000	5.60447	[PATO:0000001^OBO_REL:has_qualifier(PATO:0000460)^OBO_REL:inheres_in(ZFA:0000114)]
ZFIN:ZDB-GENE-070117-2245	bem	>1000	0.034341	>1000	0.0896861	>1000	2.79987	>1000	5.60447	[PATO:0000001^OBO_REL:has_qualifier(PATO:0000460)^OBO_REL:inheres_in(ZFA:0000114)]
ZFIN:ZDB-GENE-070117-2242	olp	>1000	0.034341	>1000	0.0896861	>1000	2.79987	>1000	5.60447	[PATO:0000001^OBO_REL:has_qualifier(PATO:0000460)^OBO_REL:inheres_in(ZFA:0000114)]
ZFIN:ZDB-GENE-070117-2165	leh	>1000	0.034341	>1000	0.0896861	>1000	2.79987	>1000	5.60447	[PATO:0000001^OBO_REL:has_qualifier(PATO:0000460)^OBO_REL:inheres_in(ZFA:0000114)]
ZFIN:ZDB-GENE-070117-2163	laz	>1000	0.034341	>1000	0.0896861	>1000	2.79987	>1000	5.60447	[PATO:0000001^OBO_REL:has_qualifier(PATO:0000460)^OBO_REL:inheres_in(ZFA:0000114)]
ZFIN:ZDB-GENE-070117-2123	hip	>1000	0.034341	>1000	0.0896861	>1000	2.79987	>1000	5.60447	[PATO:0000001^OBO_REL:has_qualifier(PATO:0000460)^OBO_REL:inheres_in(ZFA:0000114)]
ZFIN:ZDB-GENE-070117-2086	gin	>1000	0.034341	>1000	0.0896861	>1000	2.79987	>1000	5.60447	[PATO:0000001^OBO_REL:has_qualifier(PATO:0000460)^OBO_REL:inheres_in(ZFA:0000114)]
ZFIN:ZDB-GENE-990415-225	fzd3	>1000	0.0343185	>1000	0.0851064	272	4.49029	373	7.46697	[ZFS:0000029]
ZFIN:ZDB-GENE-070122-2	celsr2	>1000	0.0343185	>1000	0.0851064	272	4.49029	373	7.46697	[ZFS:0000029]
ZFIN:ZDB-GENE-000705-1	kdrl	>1000	0.0340906	>1000	0.0921053	>1000	3.36913	>1000	5.60447	[PATO:0000001^OBO_REL:has_qualifier(PATO:0000460)^OBO_REL:inheres_in(ZFA:0000114)]
ZFIN:ZDB-GENE-070117-1471	unm t30619	>1000	0.0340689	>1000	0.101266	>1000	3.27839	>1000	5.67847	[ZFA:0001477]
ZFIN:ZDB-GENE-070117-1325	unm t30363	>1000	0.0340689	>1000	0.101266	>1000	3.27839	>1000	5.67847	[ZFA:0001477]
ZFIN:ZDB-GENE-070117-2366	slw	>1000	0.0340094	>1000	0.0730088	687	3.6617	479	7.3762	[PATO:0000468^OBO_REL:has_qualifier(PATO:0000460)^OBO_REL:inheres_in(GO:0050881)]
ZFIN:ZDB-GENE-070216-1	otpa	>1000	0.0338832	>1000	0.0893971	346	4.25006	526	7.29081	[ZFS:0000035]
ZFIN:ZDB-GENE-070427-6	ton	>1000	0.033834	>1000	0.10241	504	4.00265	1031	6.17917	[absent_slim]
ZFIN:ZDB-GENE-070117-1313	unm t30749	>1000	0.0338325	>1000	0.0912951	660	3.71213	>1000	5.49058	[PATO:0000462]
ZFIN:ZDB-GENE-070117-1499	unm t30458	>1000	0.0337049	>1000	0.0956341	723	3.61394	>1000	5.67847	[ZFA:0001477]
ZFIN:ZDB-GENE-070117-1081	unm t30772	>1000	0.0336713	>1000	0.08061	720	3.61781	>1000	5.89455	[PATO:0000001^OBO_REL:has_qualifier(PATO:0000460)^OBO_REL:inheres_in(ZFA:0000108)]
ZFIN:ZDB-GENE-070117-625	unm to79b	>1000	0.03365	>1000	0.0909091	>1000	3.06156	>1000	5.41183	[ZFA:0001478]
ZFIN:ZDB-GENE-070117-208	unm ty22e	>1000	0.03365	>1000	0.0909091	>1000	3.06156	>1000	5.41183	[ZFA:0001478]
ZFIN:ZDB-GENE-070117-821	bug	>1000	0.0336436	>1000	0.0951327	>1000	2.9086	>1000	4.71139	[UBERON:FBbt_00004200-FMA_58301-MA_0000276-MIAA_0000142-XAO_0000009-ZFA_0000152]
ZFIN:ZDB-GENE-070117-820	xie	>1000	0.0336436	>1000	0.0951327	>1000	2.9086	>1000	4.71139	[UBERON:FBbt_00004200-FMA_58301-MA_0000276-MIAA_0000142-XAO_0000009-ZFA_0000152]
ZFIN:ZDB-GENE-080317-4	qad	>1000	0.0335719	>1000	0.10148	294	4.41149	526	7.29081	[ZFS:0000035]
ZFIN:ZDB-GENE-070117-932	unm t30618	>1000	0.0335516	>1000	0.079646	737	3.59845	>1000	5.89455	[PATO:0000001^OBO_REL:has_qualifier(PATO:0000460)^OBO_REL:inheres_in(ZFA:0000108)]
ZFIN:ZDB-GENE-070117-1342	unm t30728	>1000	0.0335516	>1000	0.079646	737	3.59845	>1000	5.89455	[PATO:0000001^OBO_REL:has_qualifier(PATO:0000460)^OBO_REL:inheres_in(ZFA:0000108)]
ZFIN:ZDB-GENE-070117-1072	unm t30453	>1000	0.0335516	>1000	0.079646	737	3.59845	>1000	5.89455	[PATO:0000001^OBO_REL:has_qualifier(PATO:0000460)^OBO_REL:inheres_in(ZFA:0000108)]
ZFIN:ZDB-GENE-070117-1070	unm t30530	>1000	0.0335516	>1000	0.079646	737	3.59845	>1000	5.89455	[PATO:0000001^OBO_REL:has_qualifier(PATO:0000460)^OBO_REL:inheres_in(ZFA:0000108)]
ZFIN:ZDB-GENE-070117-1069	unm t30437	>1000	0.0335516	>1000	0.079646	737	3.59845	>1000	5.89455	[PATO:0000001^OBO_REL:has_qualifier(PATO:0000460)^OBO_REL:inheres_in(ZFA:0000108)]
ZFIN:ZDB-GENE-070117-1524	unm t30893	>1000	0.0335039	>1000	0.0858369	>1000	3.21609	>1000	5.89455	[PATO:0000001^OBO_REL:has_qualifier(PATO:0000460)^OBO_REL:inheres_in(ZFA:0000108)]
ZFIN:ZDB-GENE-070117-1516	unm t30892	>1000	0.0335039	>1000	0.0858369	>1000	3.21609	>1000	5.89455	[PATO:0000001^OBO_REL:has_qualifier(PATO:0000460)^OBO_REL:inheres_in(ZFA:0000108)]
ZFIN:ZDB-GENE-070117-588	unm m562	>1000	0.0334966	>1000	0.0909091	>1000	3.10269	>1000	6.1044	[PATO:0000001^OBO_REL:has_qualifier(PATO:0000460)^OBO_REL:inheres_in(ZFA:0000282), PATO:0000001^OBO_REL:inheres_in(ZFA:0000282)]
ZFIN:ZDB-GENE-070117-502	unm tf214f	>1000	0.0334688	>1000	0.0909091	>1000	2.90624	>1000	5.15633	[ZFA:0000737]
ZFIN:ZDB-GENE-070117-2386	spl	>1000	0.0334688	>1000	0.0909091	>1000	2.90624	>1000	5.15633	[ZFA:0000737]
ZFIN:ZDB-GENE-070117-2254	pel	>1000	0.0334688	>1000	0.0909091	>1000	2.90624	>1000	5.15633	[ZFA:0000737]
ZFIN:ZDB-GENE-070117-219	unm tr206c	>1000	0.0334688	>1000	0.0909091	>1000	2.90624	>1000	5.15633	[ZFA:0000737]
ZFIN:ZDB-GENE-070117-1203	unm t30611	>1000	0.0334215	>1000	0.101053	>1000	3.24877	>1000	5.41183	[ZFA:0001478]
ZFIN:ZDB-GENE-070117-1202	unm t30441	>1000	0.0334215	>1000	0.101053	>1000	3.24877	>1000	5.41183	[ZFA:0001478]
ZFIN:ZDB-GENE-070117-1201	unm t30362	>1000	0.0334215	>1000	0.101053	>1000	3.24877	>1000	5.41183	[ZFA:0001478]
ZFIN:ZDB-GENE-070117-1200	unm t30361	>1000	0.0334215	>1000	0.101053	>1000	3.24877	>1000	5.41183	[ZFA:0001478]
ZFIN:ZDB-GENE-070117-1199	unm t30442	>1000	0.0334215	>1000	0.101053	>1000	3.24877	>1000	5.41183	[ZFA:0001478]
ZFIN:ZDB-GENE-070117-1139	unm t30604	>1000	0.0334215	>1000	0.101053	>1000	3.24877	>1000	5.41183	[ZFA:0001478]
ZFIN:ZDB-GENE-070117-1138	unm t30748	>1000	0.0334215	>1000	0.101053	>1000	3.24877	>1000	5.41183	[ZFA:0001478]
ZFIN:ZDB-GENE-070117-510	unm tc4	>1000	0.0333894	>1000	0.090535	>1000	3.06156	>1000	5.41183	[ZFA:0001478]
ZFIN:ZDB-GENE-070117-233	unm te292d	>1000	0.0333894	>1000	0.090535	>1000	3.06156	>1000	5.41183	[ZFA:0001478]
ZFIN:ZDB-GENE-070117-187	unm tq253g	>1000	0.0333894	>1000	0.090535	>1000	3.06156	>1000	5.41183	[ZFA:0001478]
ZFIN:ZDB-GENE-070117-158	unm tg414a	>1000	0.0333894	>1000	0.090535	>1000	3.06156	>1000	5.41183	[ZFA:0001478]
ZFIN:ZDB-GENE-070117-34	enm	>1000	0.0333792	>1000	0.0879828	>1000	3.16211	>1000	5.42087	[PATO:0000001^OBO_REL:has_qualifier(PATO:0000460)^OBO_REL:inheres_in(ZFA:0000396)]
ZFIN:ZDB-GENE-030131-2341	med24	>1000	0.0333792	>1000	0.0879828	>1000	3.16211	>1000	5.42087	[PATO:0000001^OBO_REL:has_qualifier(PATO:0000460)^OBO_REL:inheres_in(ZFA:0000396)]
ZFIN:ZDB-GENE-070117-822	tor	>1000	0.033364	>1000	0.0672646	>1000	3.36949	565	7.14879	[PATO:0000001^OBO_REL:has_qualifier(PATO:0000460)^OBO_REL:inheres_in(ZFA:0000155)]
ZFIN:ZDB-GENE-070117-430	unm m251	>1000	0.0332527	>1000	0.0905263	>1000	3.29763	>1000	6.1044	[PATO:0000001^OBO_REL:has_qualifier(PATO:0000460)^OBO_REL:inheres_in(ZFA:0000282), PATO:0000001^OBO_REL:inheres_in(ZFA:0000282)]
ZFIN:ZDB-GENE-070117-984	unm t30865	>1000	0.0332121	>1000	0.0838852	703	3.64954	>1000	5.89455	[PATO:0000001^OBO_REL:has_qualifier(PATO:0000460)^OBO_REL:inheres_in(ZFA:0000108)]
ZFIN:ZDB-GENE-070117-1414	unm t30627	>1000	0.0332121	>1000	0.0838852	703	3.64954	>1000	5.89455	[PATO:0000001^OBO_REL:has_qualifier(PATO:0000460)^OBO_REL:inheres_in(ZFA:0000108)]
ZFIN:ZDB-GENE-070117-1526	unm t30359	>1000	0.0331591	>1000	0.100629	>1000	3.24877	>1000	5.41183	[ZFA:0001478]
ZFIN:ZDB-GENE-070117-2033	eps	>1000	0.0330819	>1000	0.0890269	>1000	3.10269	>1000	6.1044	[PATO:0000001^OBO_REL:has_qualifier(PATO:0000460)^OBO_REL:inheres_in(ZFA:0000282), PATO:0000001^OBO_REL:inheres_in(ZFA:0000282)]
ZFIN:ZDB-GENE-070117-36	yol	>1000	0.0330242	>1000	0.0934783	>1000	2.9086	>1000	4.71139	[UBERON:FBbt_00004200-FMA_58301-MA_0000276-MIAA_0000142-XAO_0000009-ZFA_0000152]
ZFIN:ZDB-GENE-070117-612	unm ti236	>1000	0.0329231	>1000	0.089613	>1000	3.06156	>1000	5.41183	[ZFA:0001478]
ZFIN:ZDB-GENE-070117-529	unm tx238c	>1000	0.0329231	>1000	0.089613	>1000	3.06156	>1000	5.41183	[ZFA:0001478]
ZFIN:ZDB-GENE-070117-1384	unm t30620	>1000	0.0327239	>1000	0.0922747	756	3.58333	>1000	5.67847	[ZFA:0001477]
ZFIN:ZDB-GENE-080317-6	slv	>1000	0.0324895	>1000	0.0997921	294	4.41149	526	7.29081	[ZFS:0000035]
ZFIN:ZDB-GENE-070117-990	unm t30597	>1000	0.032445	>1000	0.0871369	855	3.48165	>1000	6.03332	[PATO:0000001^OBO_REL:inheres_in(UBERON:FMA_62001-MA_0000171-MIAA_0000420-XAO_0000013-ZFA_0000101)]
ZFIN:ZDB-GENE-070117-989	unm t30564	>1000	0.032445	>1000	0.0871369	855	3.48165	>1000	6.03332	[PATO:0000001^OBO_REL:inheres_in(UBERON:FMA_62001-MA_0000171-MIAA_0000420-XAO_0000013-ZFA_0000101)]
ZFIN:ZDB-GENE-070117-988	unm t30163	>1000	0.032445	>1000	0.0871369	855	3.48165	>1000	6.03332	[PATO:0000001^OBO_REL:inheres_in(UBERON:FMA_62001-MA_0000171-MIAA_0000420-XAO_0000013-ZFA_0000101)]
ZFIN:ZDB-GENE-070117-1306	unm t30298	>1000	0.032445	>1000	0.0871369	855	3.48165	>1000	6.03332	[PATO:0000001^OBO_REL:inheres_in(UBERON:FMA_62001-MA_0000171-MIAA_0000420-XAO_0000013-ZFA_0000101)]
ZFIN:ZDB-GENE-070117-1305	unm t30311	>1000	0.032445	>1000	0.0871369	855	3.48165	>1000	6.03332	[PATO:0000001^OBO_REL:inheres_in(UBERON:FMA_62001-MA_0000171-MIAA_0000420-XAO_0000013-ZFA_0000101)]
ZFIN:ZDB-GENE-980526-404	foxa2	>1000	0.0323124	>1000	0.0718954	>1000	3.2216	827	6.38503	[PATO:0000001^OBO_REL:has_qualifier(PATO:0000460)^OBO_REL:inheres_in(ZFA:0001117), PATO:0000001^OBO_REL:inheres_in(ZFA:0001117)]
ZFIN:ZDB-GENE-070117-2347	sen	>1000	0.0323124	>1000	0.0718954	>1000	3.2216	827	6.38503	[PATO:0000001^OBO_REL:has_qualifier(PATO:0000460)^OBO_REL:inheres_in(ZFA:0001117), PATO:0000001^OBO_REL:inheres_in(ZFA:0001117)]
ZFIN:ZDB-GENE-070117-2343	snt	>1000	0.0323124	>1000	0.0718954	>1000	3.2216	827	6.38503	[PATO:0000001^OBO_REL:has_qualifier(PATO:0000460)^OBO_REL:inheres_in(ZFA:0001117), PATO:0000001^OBO_REL:inheres_in(ZFA:0001117)]
ZFIN:ZDB-GENE-080317-5	int	>1000	0.0322198	>1000	0.106742	279	4.4661	678	6.88827	[PATO:0001507]
ZFIN:ZDB-GENE-070117-651	rap	>1000	0.0320478	>1000	0.0712695	713	3.62553	>1000	5.89455	[PATO:0000001^OBO_REL:has_qualifier(PATO:0000460)^OBO_REL:inheres_in(ZFA:0000108)]
ZFIN:ZDB-GENE-070117-1326	unm t30364	>1000	0.0320257	>1000	0.093617	>1000	3.27839	>1000	5.67847	[ZFA:0001477]
ZFIN:ZDB-GENE-070117-925	unm t30462	>1000	0.032007	>1000	0.0966387	>1000	3.27839	>1000	5.67847	[ZFA:0001477]
ZFIN:ZDB-GENE-070117-1328	unm t30734	>1000	0.032007	>1000	0.0966387	>1000	3.27839	>1000	5.67847	[ZFA:0001477]
ZFIN:ZDB-GENE-070117-1327	unm t30354	>1000	0.032007	>1000	0.0966387	>1000	3.27839	>1000	5.67847	[ZFA:0001477]
ZFIN:ZDB-GENE-070117-1324	unm t30356	>1000	0.032007	>1000	0.0966387	>1000	3.27839	>1000	5.67847	[ZFA:0001477]
ZFIN:ZDB-GENE-070117-1371	unm t30609	>1000	0.0319304	>1000	0.0959488	>1000	3.26367	>1000	5.67847	[ZFA:0001477]
ZFIN:ZDB-GENE-070117-2429	tbr	>1000	0.0317902	>1000	0.0865801	>1000	2.9924	>1000	5.5891	[PATO:0000052^OBO_REL:has_qualifier(PATO:0000460)^OBO_REL:inheres_in(ZFA:0001094), PATO:0000052^OBO_REL:inheres_in(ZFA:0001094)]
ZFIN:ZDB-GENE-070117-2151	kor	>1000	0.0317846	>1000	0.092511	>1000	2.84325	>1000	4.67577	[ZFA:0001127]
ZFIN:ZDB-GENE-070117-2117	hez	>1000	0.0317846	>1000	0.092511	>1000	2.84325	>1000	4.67577	[ZFA:0001127]
ZFIN:ZDB-GENE-020419-37	uxs1	>1000	0.0317715	>1000	0.0858369	>1000	2.88956	>1000	5.15633	[ZFA:0000737]
ZFIN:ZDB-GENE-070117-1939	unm t31080	>1000	0.0316813	>1000	0.0786026	>1000	3.26612	>1000	5.89455	[PATO:0000001^OBO_REL:has_qualifier(PATO:0000460)^OBO_REL:inheres_in(ZFA:0000108)]
ZFIN:ZDB-GENE-070117-1936	unm t31001	>1000	0.0316813	>1000	0.0786026	>1000	3.26612	>1000	5.89455	[PATO:0000001^OBO_REL:has_qualifier(PATO:0000460)^OBO_REL:inheres_in(ZFA:0000108)]
ZFIN:ZDB-GENE-030131-55	actc1	>1000	0.0314769	>1000	0.0840708	>1000	2.97429	>1000	5.60447	[PATO:0000001^OBO_REL:has_qualifier(PATO:0000460)^OBO_REL:inheres_in(ZFA:0000114)]
ZFIN:ZDB-GENE-980526-90	ascl1a	>1000	0.0314589	>1000	0.0786026	>1000	3.07189	>1000	5.20238	[UBERON:FMA_62001-MA_0000171-MIAA_0000420-XAO_0000013-ZFA_0000101]
ZFIN:ZDB-GENE-070117-2201	med	>1000	0.0314382	>1000	0.0791209	>1000	2.73559	>1000	5.89455	[PATO:0000001^OBO_REL:has_qualifier(PATO:0000460)^OBO_REL:inheres_in(ZFA:0000108)]
ZFIN:ZDB-GENE-070117-1604	unm dtbe6	>1000	0.0314382	>1000	0.0791209	>1000	2.73559	>1000	5.89455	[PATO:0000001^OBO_REL:has_qualifier(PATO:0000460)^OBO_REL:inheres_in(ZFA:0000108)]
ZFIN:ZDB-GENE-080317-1	psn	>1000	0.0314219	>1000	0.107356	392	4.14899	678	6.88827	[PATO:0001507]
ZFIN:ZDB-GENE-070117-585	unm tj271	>1000	0.0314119	>1000	0.0697168	>1000	3.26296	827	6.38503	[PATO:0000001^OBO_REL:has_qualifier(PATO:0000460)^OBO_REL:inheres_in(ZFA:0001117), PATO:0000001^OBO_REL:inheres_in(ZFA:0001117)]
ZFIN:ZDB-GENE-070117-581	unm tc320a	>1000	0.0314119	>1000	0.0697168	>1000	3.26296	827	6.38503	[PATO:0000001^OBO_REL:has_qualifier(PATO:0000460)^OBO_REL:inheres_in(ZFA:0001117), PATO:0000001^OBO_REL:inheres_in(ZFA:0001117)]
ZFIN:ZDB-GENE-070117-561	unm tz262b	>1000	0.0314119	>1000	0.0697168	>1000	3.26296	827	6.38503	[PATO:0000001^OBO_REL:has_qualifier(PATO:0000460)^OBO_REL:inheres_in(ZFA:0001117), PATO:0000001^OBO_REL:inheres_in(ZFA:0001117)]
ZFIN:ZDB-GENE-070117-528	unm m71	>1000	0.0314119	>1000	0.0697168	>1000	3.26296	827	6.38503	[PATO:0000001^OBO_REL:has_qualifier(PATO:0000460)^OBO_REL:inheres_in(ZFA:0001117), PATO:0000001^OBO_REL:inheres_in(ZFA:0001117)]
ZFIN:ZDB-GENE-070117-520	unm m72	>1000	0.0314119	>1000	0.0697168	>1000	3.26296	827	6.38503	[PATO:0000001^OBO_REL:has_qualifier(PATO:0000460)^OBO_REL:inheres_in(ZFA:0001117), PATO:0000001^OBO_REL:inheres_in(ZFA:0001117)]
ZFIN:ZDB-GENE-070117-517	unm tj2a	>1000	0.0314119	>1000	0.0697168	>1000	3.26296	827	6.38503	[PATO:0000001^OBO_REL:has_qualifier(PATO:0000460)^OBO_REL:inheres_in(ZFA:0001117), PATO:0000001^OBO_REL:inheres_in(ZFA:0001117)]
ZFIN:ZDB-GENE-070117-495	unm th269	>1000	0.0314119	>1000	0.0697168	>1000	3.26296	827	6.38503	[PATO:0000001^OBO_REL:has_qualifier(PATO:0000460)^OBO_REL:inheres_in(ZFA:0001117), PATO:0000001^OBO_REL:inheres_in(ZFA:0001117)]
ZFIN:ZDB-GENE-070117-440	unm ts272	>1000	0.0314119	>1000	0.0697168	>1000	3.26296	827	6.38503	[PATO:0000001^OBO_REL:has_qualifier(PATO:0000460)^OBO_REL:inheres_in(ZFA:0001117), PATO:0000001^OBO_REL:inheres_in(ZFA:0001117)]
ZFIN:ZDB-GENE-070117-406	unm tn223	>1000	0.0314119	>1000	0.0697168	>1000	3.26296	827	6.38503	[PATO:0000001^OBO_REL:has_qualifier(PATO:0000460)^OBO_REL:inheres_in(ZFA:0001117), PATO:0000001^OBO_REL:inheres_in(ZFA:0001117)]
ZFIN:ZDB-GENE-070117-370	unm m415	>1000	0.0314119	>1000	0.0697168	>1000	3.26296	827	6.38503	[PATO:0000001^OBO_REL:has_qualifier(PATO:0000460)^OBO_REL:inheres_in(ZFA:0001117), PATO:0000001^OBO_REL:inheres_in(ZFA:0001117)]
ZFIN:ZDB-GENE-070117-369	unm m408	>1000	0.0314119	>1000	0.0697168	>1000	3.26296	827	6.38503	[PATO:0000001^OBO_REL:has_qualifier(PATO:0000460)^OBO_REL:inheres_in(ZFA:0001117), PATO:0000001^OBO_REL:inheres_in(ZFA:0001117)]
ZFIN:ZDB-GENE-070117-345	unm m177	>1000	0.0314119	>1000	0.0697168	>1000	3.26296	827	6.38503	[PATO:0000001^OBO_REL:has_qualifier(PATO:0000460)^OBO_REL:inheres_in(ZFA:0001117), PATO:0000001^OBO_REL:inheres_in(ZFA:0001117)]
ZFIN:ZDB-GENE-070117-326	unm tw17b	>1000	0.0314119	>1000	0.0697168	>1000	3.26296	827	6.38503	[PATO:0000001^OBO_REL:has_qualifier(PATO:0000460)^OBO_REL:inheres_in(ZFA:0001117), PATO:0000001^OBO_REL:inheres_in(ZFA:0001117)]
ZFIN:ZDB-GENE-070117-265	unm tg292c	>1000	0.0314119	>1000	0.0697168	>1000	3.26296	827	6.38503	[PATO:0000001^OBO_REL:has_qualifier(PATO:0000460)^OBO_REL:inheres_in(ZFA:0001117), PATO:0000001^OBO_REL:inheres_in(ZFA:0001117)]
ZFIN:ZDB-GENE-070117-246	unm tc234c	>1000	0.0314119	>1000	0.0697168	>1000	3.26296	827	6.38503	[PATO:0000001^OBO_REL:has_qualifier(PATO:0000460)^OBO_REL:inheres_in(ZFA:0001117), PATO:0000001^OBO_REL:inheres_in(ZFA:0001117)]
ZFIN:ZDB-GENE-070117-235	unm m252	>1000	0.0314119	>1000	0.0697168	>1000	3.26296	827	6.38503	[PATO:0000001^OBO_REL:has_qualifier(PATO:0000460)^OBO_REL:inheres_in(ZFA:0001117), PATO:0000001^OBO_REL:inheres_in(ZFA:0001117)]
ZFIN:ZDB-GENE-070117-180	unm tl55	>1000	0.0314119	>1000	0.0697168	>1000	3.26296	827	6.38503	[PATO:0000001^OBO_REL:has_qualifier(PATO:0000460)^OBO_REL:inheres_in(ZFA:0001117), PATO:0000001^OBO_REL:inheres_in(ZFA:0001117)]
ZFIN:ZDB-GENE-070117-1601	unm ta222x	>1000	0.0314119	>1000	0.0697168	>1000	3.26296	827	6.38503	[PATO:0000001^OBO_REL:has_qualifier(PATO:0000460)^OBO_REL:inheres_in(ZFA:0001117), PATO:0000001^OBO_REL:inheres_in(ZFA:0001117)]
ZFIN:ZDB-GENE-070117-160	unm tm267b	>1000	0.0314119	>1000	0.0697168	>1000	3.26296	827	6.38503	[PATO:0000001^OBO_REL:has_qualifier(PATO:0000460)^OBO_REL:inheres_in(ZFA:0001117), PATO:0000001^OBO_REL:inheres_in(ZFA:0001117)]
ZFIN:ZDB-GENE-070117-154	unm tm340	>1000	0.0314119	>1000	0.0697168	>1000	3.26296	827	6.38503	[PATO:0000001^OBO_REL:has_qualifier(PATO:0000460)^OBO_REL:inheres_in(ZFA:0001117), PATO:0000001^OBO_REL:inheres_in(ZFA:0001117)]
ZFIN:ZDB-GENE-070117-152	unm tj243	>1000	0.0314119	>1000	0.0697168	>1000	3.26296	827	6.38503	[PATO:0000001^OBO_REL:has_qualifier(PATO:0000460)^OBO_REL:inheres_in(ZFA:0001117), PATO:0000001^OBO_REL:inheres_in(ZFA:0001117)]
ZFIN:ZDB-GENE-070117-148	unm tm42e	>1000	0.0314119	>1000	0.0697168	>1000	3.26296	827	6.38503	[PATO:0000001^OBO_REL:has_qualifier(PATO:0000460)^OBO_REL:inheres_in(ZFA:0001117), PATO:0000001^OBO_REL:inheres_in(ZFA:0001117)]
ZFIN:ZDB-GENE-070117-120	unm m130	>1000	0.0314119	>1000	0.0697168	>1000	3.26296	827	6.38503	[PATO:0000001^OBO_REL:has_qualifier(PATO:0000460)^OBO_REL:inheres_in(ZFA:0001117), PATO:0000001^OBO_REL:inheres_in(ZFA:0001117)]
ZFIN:ZDB-GENE-021217-3	arl13b	>1000	0.0314119	>1000	0.0697168	>1000	3.26296	827	6.38503	[PATO:0000001^OBO_REL:has_qualifier(PATO:0000460)^OBO_REL:inheres_in(ZFA:0001117), PATO:0000001^OBO_REL:inheres_in(ZFA:0001117)]
ZFIN:ZDB-GENE-070117-1444	unm t30607	>1000	0.0313249	>1000	0.0950413	>1000	3.24877	>1000	5.41183	[ZFA:0001478]
ZFIN:ZDB-GENE-070117-438	unm tm243b	>1000	0.0312375	>1000	0.0694143	>1000	3.26296	827	6.38503	[PATO:0000001^OBO_REL:has_qualifier(PATO:0000460)^OBO_REL:inheres_in(ZFA:0001117), PATO:0000001^OBO_REL:inheres_in(ZFA:0001117)]
ZFIN:ZDB-GENE-070117-410	unm tt209a	>1000	0.0312375	>1000	0.0694143	>1000	3.26296	827	6.38503	[PATO:0000001^OBO_REL:has_qualifier(PATO:0000460)^OBO_REL:inheres_in(ZFA:0001117), PATO:0000001^OBO_REL:inheres_in(ZFA:0001117)]
ZFIN:ZDB-GENE-070117-324	unm ty202	>1000	0.0312375	>1000	0.0694143	>1000	3.26296	827	6.38503	[PATO:0000001^OBO_REL:has_qualifier(PATO:0000460)^OBO_REL:inheres_in(ZFA:0001117), PATO:0000001^OBO_REL:inheres_in(ZFA:0001117)]
ZFIN:ZDB-GENE-070117-145	unm tw29b	>1000	0.0312375	>1000	0.0694143	>1000	3.26296	827	6.38503	[PATO:0000001^OBO_REL:has_qualifier(PATO:0000460)^OBO_REL:inheres_in(ZFA:0001117), PATO:0000001^OBO_REL:inheres_in(ZFA:0001117)]
ZFIN:ZDB-GENE-040930-8	c21orf59l	>1000	0.0312008	>1000	0.0845987	>1000	2.93238	>1000	5.5891	[PATO:0000052^OBO_REL:has_qualifier(PATO:0000460)^OBO_REL:inheres_in(ZFA:0001094), PATO:0000052^OBO_REL:inheres_in(ZFA:0001094)]
ZFIN:ZDB-GENE-070117-993	unm t30395	>1000	0.0310353	>1000	0.0887097	>1000	3.28003	906	6.36743	[ZFA:0009128, ZFA:0009190]
ZFIN:ZDB-GENE-070117-992	unm t30344	>1000	0.0310353	>1000	0.0887097	>1000	3.28003	906	6.36743	[ZFA:0009128, ZFA:0009190]
ZFIN:ZDB-GENE-070117-991	unm t30256	>1000	0.0310353	>1000	0.0887097	>1000	3.28003	906	6.36743	[ZFA:0009128, ZFA:0009190]
ZFIN:ZDB-GENE-070117-987	unm t30580	>1000	0.0310353	>1000	0.0887097	>1000	3.28003	906	6.36743	[ZFA:0009128, ZFA:0009190]
ZFIN:ZDB-GENE-991019-3	myl7	>1000	0.0310244	>1000	0.0829596	>1000	2.66757	>1000	5.60447	[PATO:0000001^OBO_REL:has_qualifier(PATO:0000460)^OBO_REL:inheres_in(ZFA:0000114)]
ZFIN:ZDB-GENE-070117-877	unm s457	>1000	0.0310244	>1000	0.0829596	>1000	2.66757	>1000	5.60447	[PATO:0000001^OBO_REL:has_qualifier(PATO:0000460)^OBO_REL:inheres_in(ZFA:0000114)]
ZFIN:ZDB-GENE-070117-875	unm s620	>1000	0.0310244	>1000	0.0829596	>1000	2.66757	>1000	5.60447	[PATO:0000001^OBO_REL:has_qualifier(PATO:0000460)^OBO_REL:inheres_in(ZFA:0000114)]
ZFIN:ZDB-GENE-070117-874	unm s604	>1000	0.0310244	>1000	0.0829596	>1000	2.66757	>1000	5.60447	[PATO:0000001^OBO_REL:has_qualifier(PATO:0000460)^OBO_REL:inheres_in(ZFA:0000114)]
ZFIN:ZDB-GENE-070117-872	unm s612	>1000	0.0310244	>1000	0.0829596	>1000	2.66757	>1000	5.60447	[PATO:0000001^OBO_REL:has_qualifier(PATO:0000460)^OBO_REL:inheres_in(ZFA:0000114)]
ZFIN:ZDB-GENE-070117-870	unm s252	>1000	0.0310244	>1000	0.0829596	>1000	2.66757	>1000	5.60447	[PATO:0000001^OBO_REL:has_qualifier(PATO:0000460)^OBO_REL:inheres_in(ZFA:0000114)]
ZFIN:ZDB-GENE-070117-868	unm s247	>1000	0.0310244	>1000	0.0829596	>1000	2.66757	>1000	5.60447	[PATO:0000001^OBO_REL:has_qualifier(PATO:0000460)^OBO_REL:inheres_in(ZFA:0000114)]
ZFIN:ZDB-GENE-070117-867	unm s211	>1000	0.0310244	>1000	0.0829596	>1000	2.66757	>1000	5.60447	[PATO:0000001^OBO_REL:has_qualifier(PATO:0000460)^OBO_REL:inheres_in(ZFA:0000114)]
ZFIN:ZDB-GENE-070117-866	unm s210	>1000	0.0310244	>1000	0.0829596	>1000	2.66757	>1000	5.60447	[PATO:0000001^OBO_REL:has_qualifier(PATO:0000460)^OBO_REL:inheres_in(ZFA:0000114)]
ZFIN:ZDB-GENE-070117-863	unm s427	>1000	0.0310244	>1000	0.0829596	>1000	2.66757	>1000	5.60447	[PATO:0000001^OBO_REL:has_qualifier(PATO:0000460)^OBO_REL:inheres_in(ZFA:0000114)]
ZFIN:ZDB-GENE-070117-862	unm s609	>1000	0.0310244	>1000	0.0829596	>1000	2.66757	>1000	5.60447	[PATO:0000001^OBO_REL:has_qualifier(PATO:0000460)^OBO_REL:inheres_in(ZFA:0000114)]
ZFIN:ZDB-GENE-070117-861	unm s274	>1000	0.0310244	>1000	0.0829596	>1000	2.66757	>1000	5.60447	[PATO:0000001^OBO_REL:has_qualifier(PATO:0000460)^OBO_REL:inheres_in(ZFA:0000114)]
ZFIN:ZDB-GENE-070117-860	unm s270	>1000	0.0310244	>1000	0.0829596	>1000	2.66757	>1000	5.60447	[PATO:0000001^OBO_REL:has_qualifier(PATO:0000460)^OBO_REL:inheres_in(ZFA:0000114)]
ZFIN:ZDB-GENE-070117-859	unm s224	>1000	0.0310244	>1000	0.0829596	>1000	2.66757	>1000	5.60447	[PATO:0000001^OBO_REL:has_qualifier(PATO:0000460)^OBO_REL:inheres_in(ZFA:0000114)]
ZFIN:ZDB-GENE-070117-857	unm s215	>1000	0.0310244	>1000	0.0829596	>1000	2.66757	>1000	5.60447	[PATO:0000001^OBO_REL:has_qualifier(PATO:0000460)^OBO_REL:inheres_in(ZFA:0000114)]
ZFIN:ZDB-GENE-070117-855	unm s218	>1000	0.0310244	>1000	0.0829596	>1000	2.66757	>1000	5.60447	[PATO:0000001^OBO_REL:has_qualifier(PATO:0000460)^OBO_REL:inheres_in(ZFA:0000114)]
ZFIN:ZDB-GENE-070117-854	unm s630	>1000	0.0310244	>1000	0.0829596	>1000	2.66757	>1000	5.60447	[PATO:0000001^OBO_REL:has_qualifier(PATO:0000460)^OBO_REL:inheres_in(ZFA:0000114)]
ZFIN:ZDB-GENE-070117-853	unm s254	>1000	0.0310244	>1000	0.0829596	>1000	2.66757	>1000	5.60447	[PATO:0000001^OBO_REL:has_qualifier(PATO:0000460)^OBO_REL:inheres_in(ZFA:0000114)]
ZFIN:ZDB-GENE-070117-852	unm s22	>1000	0.0310244	>1000	0.0829596	>1000	2.66757	>1000	5.60447	[PATO:0000001^OBO_REL:has_qualifier(PATO:0000460)^OBO_REL:inheres_in(ZFA:0000114)]
ZFIN:ZDB-GENE-070117-851	unm s272	>1000	0.0310244	>1000	0.0829596	>1000	2.66757	>1000	5.60447	[PATO:0000001^OBO_REL:has_qualifier(PATO:0000460)^OBO_REL:inheres_in(ZFA:0000114)]
ZFIN:ZDB-GENE-070117-850	unm s261	>1000	0.0310244	>1000	0.0829596	>1000	2.66757	>1000	5.60447	[PATO:0000001^OBO_REL:has_qualifier(PATO:0000460)^OBO_REL:inheres_in(ZFA:0000114)]
ZFIN:ZDB-GENE-070117-849	unm s219	>1000	0.0310244	>1000	0.0829596	>1000	2.66757	>1000	5.60447	[PATO:0000001^OBO_REL:has_qualifier(PATO:0000460)^OBO_REL:inheres_in(ZFA:0000114)]
ZFIN:ZDB-GENE-070117-846	unm s458	>1000	0.0310244	>1000	0.0829596	>1000	2.66757	>1000	5.60447	[PATO:0000001^OBO_REL:has_qualifier(PATO:0000460)^OBO_REL:inheres_in(ZFA:0000114)]
ZFIN:ZDB-GENE-070117-844	unm s271	>1000	0.0310244	>1000	0.0829596	>1000	2.66757	>1000	5.60447	[PATO:0000001^OBO_REL:has_qualifier(PATO:0000460)^OBO_REL:inheres_in(ZFA:0000114)]
ZFIN:ZDB-GENE-070117-843	unm s249	>1000	0.0310244	>1000	0.0829596	>1000	2.66757	>1000	5.60447	[PATO:0000001^OBO_REL:has_qualifier(PATO:0000460)^OBO_REL:inheres_in(ZFA:0000114)]
ZFIN:ZDB-GENE-070117-842	unm s264	>1000	0.0310244	>1000	0.0829596	>1000	2.66757	>1000	5.60447	[PATO:0000001^OBO_REL:has_qualifier(PATO:0000460)^OBO_REL:inheres_in(ZFA:0000114)]
ZFIN:ZDB-GENE-070117-841	unm s209	>1000	0.0310244	>1000	0.0829596	>1000	2.66757	>1000	5.60447	[PATO:0000001^OBO_REL:has_qualifier(PATO:0000460)^OBO_REL:inheres_in(ZFA:0000114)]
ZFIN:ZDB-GENE-070117-840	unm s624	>1000	0.0310244	>1000	0.0829596	>1000	2.66757	>1000	5.60447	[PATO:0000001^OBO_REL:has_qualifier(PATO:0000460)^OBO_REL:inheres_in(ZFA:0000114)]
ZFIN:ZDB-GENE-070117-839	unm s619	>1000	0.0310244	>1000	0.0829596	>1000	2.66757	>1000	5.60447	[PATO:0000001^OBO_REL:has_qualifier(PATO:0000460)^OBO_REL:inheres_in(ZFA:0000114)]
ZFIN:ZDB-GENE-070117-838	unm s434	>1000	0.0310244	>1000	0.0829596	>1000	2.66757	>1000	5.60447	[PATO:0000001^OBO_REL:has_qualifier(PATO:0000460)^OBO_REL:inheres_in(ZFA:0000114)]
ZFIN:ZDB-GENE-070117-837	unm s433	>1000	0.0310244	>1000	0.0829596	>1000	2.66757	>1000	5.60447	[PATO:0000001^OBO_REL:has_qualifier(PATO:0000460)^OBO_REL:inheres_in(ZFA:0000114)]
ZFIN:ZDB-GENE-070117-836	unm s426	>1000	0.0310244	>1000	0.0829596	>1000	2.66757	>1000	5.60447	[PATO:0000001^OBO_REL:has_qualifier(PATO:0000460)^OBO_REL:inheres_in(ZFA:0000114)]
ZFIN:ZDB-GENE-070117-835	unm s411	>1000	0.0310244	>1000	0.0829596	>1000	2.66757	>1000	5.60447	[PATO:0000001^OBO_REL:has_qualifier(PATO:0000460)^OBO_REL:inheres_in(ZFA:0000114)]
ZFIN:ZDB-GENE-070117-834	unm s280	>1000	0.0310244	>1000	0.0829596	>1000	2.66757	>1000	5.60447	[PATO:0000001^OBO_REL:has_qualifier(PATO:0000460)^OBO_REL:inheres_in(ZFA:0000114)]
ZFIN:ZDB-GENE-070117-833	unm s235	>1000	0.0310244	>1000	0.0829596	>1000	2.66757	>1000	5.60447	[PATO:0000001^OBO_REL:has_qualifier(PATO:0000460)^OBO_REL:inheres_in(ZFA:0000114)]
ZFIN:ZDB-GENE-070117-832	unm s225	>1000	0.0310244	>1000	0.0829596	>1000	2.66757	>1000	5.60447	[PATO:0000001^OBO_REL:has_qualifier(PATO:0000460)^OBO_REL:inheres_in(ZFA:0000114)]
ZFIN:ZDB-GENE-070117-830	unm s204	>1000	0.0310244	>1000	0.0829596	>1000	2.66757	>1000	5.60447	[PATO:0000001^OBO_REL:has_qualifier(PATO:0000460)^OBO_REL:inheres_in(ZFA:0000114)]
ZFIN:ZDB-GENE-070117-829	unm s39	>1000	0.0310244	>1000	0.0829596	>1000	2.66757	>1000	5.60447	[PATO:0000001^OBO_REL:has_qualifier(PATO:0000460)^OBO_REL:inheres_in(ZFA:0000114)]
ZFIN:ZDB-GENE-070117-2464	whz	>1000	0.0310244	>1000	0.0829596	>1000	2.66757	>1000	5.60447	[PATO:0000001^OBO_REL:has_qualifier(PATO:0000460)^OBO_REL:inheres_in(ZFA:0000114)]
ZFIN:ZDB-GENE-070117-2423	med10	>1000	0.0310244	>1000	0.0829596	>1000	2.66757	>1000	5.60447	[PATO:0000001^OBO_REL:has_qualifier(PATO:0000460)^OBO_REL:inheres_in(ZFA:0000114)]
ZFIN:ZDB-GENE-070117-2357	sis	>1000	0.0310244	>1000	0.0829596	>1000	2.66757	>1000	5.60447	[PATO:0000001^OBO_REL:has_qualifier(PATO:0000460)^OBO_REL:inheres_in(ZFA:0000114)]
ZFIN:ZDB-GENE-070117-2353	sil	>1000	0.0310244	>1000	0.0829596	>1000	2.66757	>1000	5.60447	[PATO:0000001^OBO_REL:has_qualifier(PATO:0000460)^OBO_REL:inheres_in(ZFA:0000114)]
ZFIN:ZDB-GENE-070117-2315	rhe	>1000	0.0310244	>1000	0.0829596	>1000	2.66757	>1000	5.60447	[PATO:0000001^OBO_REL:has_qualifier(PATO:0000460)^OBO_REL:inheres_in(ZFA:0000114)]
ZFIN:ZDB-GENE-070117-2314	reg	>1000	0.0310244	>1000	0.0829596	>1000	2.66757	>1000	5.60447	[PATO:0000001^OBO_REL:has_qualifier(PATO:0000460)^OBO_REL:inheres_in(ZFA:0000114)]
ZFIN:ZDB-GENE-070117-2183	loc	>1000	0.0310244	>1000	0.0829596	>1000	2.66757	>1000	5.60447	[PATO:0000001^OBO_REL:has_qualifier(PATO:0000460)^OBO_REL:inheres_in(ZFA:0000114)]
ZFIN:ZDB-GENE-070117-2104	hal	>1000	0.0310244	>1000	0.0829596	>1000	2.66757	>1000	5.60447	[PATO:0000001^OBO_REL:has_qualifier(PATO:0000460)^OBO_REL:inheres_in(ZFA:0000114)]
ZFIN:ZDB-GENE-050521-1	nxt2	>1000	0.0310244	>1000	0.0829596	>1000	2.66757	>1000	5.60447	[PATO:0000001^OBO_REL:has_qualifier(PATO:0000460)^OBO_REL:inheres_in(ZFA:0000114)]
ZFIN:ZDB-GENE-040714-1	heg	>1000	0.0310244	>1000	0.0829596	>1000	2.66757	>1000	5.60447	[PATO:0000001^OBO_REL:has_qualifier(PATO:0000460)^OBO_REL:inheres_in(ZFA:0000114)]
ZFIN:ZDB-GENE-031112-7	apc	>1000	0.0310244	>1000	0.0829596	>1000	2.66757	>1000	5.60447	[PATO:0000001^OBO_REL:has_qualifier(PATO:0000460)^OBO_REL:inheres_in(ZFA:0000114)]
ZFIN:ZDB-GENE-040930-7	c13orf22l	>1000	0.0309751	>1000	0.0777778	>1000	3.07439	>1000	5.5891	[PATO:0000052^OBO_REL:has_qualifier(PATO:0000460)^OBO_REL:inheres_in(ZFA:0001094), PATO:0000052^OBO_REL:inheres_in(ZFA:0001094)]
ZFIN:ZDB-GENE-040426-2787	plrg1	>1000	0.0309751	>1000	0.0777778	>1000	3.07439	>1000	5.5891	[PATO:0000052^OBO_REL:has_qualifier(PATO:0000460)^OBO_REL:inheres_in(ZFA:0001094), PATO:0000052^OBO_REL:inheres_in(ZFA:0001094)]
ZFIN:ZDB-GENE-030131-2453	top2a	>1000	0.0309751	>1000	0.0777778	>1000	3.07439	>1000	5.5891	[PATO:0000052^OBO_REL:has_qualifier(PATO:0000460)^OBO_REL:inheres_in(ZFA:0001094), PATO:0000052^OBO_REL:inheres_in(ZFA:0001094)]
ZFIN:ZDB-GENE-030801-1	sestd1	>1000	0.0307196	>1000	0.0991736	392	4.14899	678	6.88827	[PATO:0001507]
ZFIN:ZDB-GENE-070117-918	unm t30227	>1000	0.0306131	>1000	0.0824053	>1000	2.67533	>1000	5.10076	[PATO:0000001^OBO_REL:has_qualifier(PATO:0000460)^OBO_REL:inheres_in(ZFA:0000008), PATO:0000001^OBO_REL:inheres_in(ZFA:0000008)]
ZFIN:ZDB-GENE-070117-1495	unm t30239	>1000	0.0306131	>1000	0.0824053	>1000	2.67533	>1000	5.10076	[PATO:0000001^OBO_REL:has_qualifier(PATO:0000460)^OBO_REL:inheres_in(ZFA:0000008), PATO:0000001^OBO_REL:inheres_in(ZFA:0000008)]
ZFIN:ZDB-GENE-070117-1425	unm t30203	>1000	0.0306131	>1000	0.0824053	>1000	2.67533	>1000	5.10076	[PATO:0000001^OBO_REL:has_qualifier(PATO:0000460)^OBO_REL:inheres_in(ZFA:0000008), PATO:0000001^OBO_REL:inheres_in(ZFA:0000008)]
ZFIN:ZDB-GENE-070117-1230	unm t30237	>1000	0.0306131	>1000	0.0824053	>1000	2.67533	>1000	5.10076	[PATO:0000001^OBO_REL:has_qualifier(PATO:0000460)^OBO_REL:inheres_in(ZFA:0000008), PATO:0000001^OBO_REL:inheres_in(ZFA:0000008)]
ZFIN:ZDB-GENE-070117-1220	unm t30220	>1000	0.0306131	>1000	0.0824053	>1000	2.67533	>1000	5.10076	[PATO:0000001^OBO_REL:has_qualifier(PATO:0000460)^OBO_REL:inheres_in(ZFA:0000008), PATO:0000001^OBO_REL:inheres_in(ZFA:0000008)]
ZFIN:ZDB-GENE-070117-1219	unm t30207	>1000	0.0306131	>1000	0.0824053	>1000	2.67533	>1000	5.10076	[PATO:0000001^OBO_REL:has_qualifier(PATO:0000460)^OBO_REL:inheres_in(ZFA:0000008), PATO:0000001^OBO_REL:inheres_in(ZFA:0000008)]
ZFIN:ZDB-GENE-070117-1217	unm t30206	>1000	0.0306131	>1000	0.0824053	>1000	2.67533	>1000	5.10076	[PATO:0000001^OBO_REL:has_qualifier(PATO:0000460)^OBO_REL:inheres_in(ZFA:0000008), PATO:0000001^OBO_REL:inheres_in(ZFA:0000008)]
ZFIN:ZDB-GENE-070117-1189	unm t30181	>1000	0.0306131	>1000	0.0824053	>1000	2.67533	>1000	5.10076	[PATO:0000001^OBO_REL:has_qualifier(PATO:0000460)^OBO_REL:inheres_in(ZFA:0000008), PATO:0000001^OBO_REL:inheres_in(ZFA:0000008)]
ZFIN:ZDB-GENE-080317-2	ctb	>1000	0.0305833	>1000	0.101833	392	4.14899	678	6.88827	[PATO:0001507]
ZFIN:ZDB-GENE-070117-1555	bay	>1000	0.0305833	>1000	0.101833	392	4.14899	678	6.88827	[PATO:0001507]
ZFIN:ZDB-GENE-070117-986	unm t30396	>1000	0.030496	>1000	0.0855397	944	3.42611	906	6.36743	[ZFA:0009128, ZFA:0009190]
ZFIN:ZDB-GENE-070117-876	unm s246	>1000	0.0303929	>1000	0.080786	>1000	2.66757	>1000	5.60447	[PATO:0000001^OBO_REL:has_qualifier(PATO:0000460)^OBO_REL:inheres_in(ZFA:0000114)]
ZFIN:ZDB-GENE-070117-1985	unm t30996	>1000	0.0302221	>1000	0.0981211	>1000	3.18453	>1000	5.10076	[ZFA:0000108]
ZFIN:ZDB-GENE-070117-1612	unm t31076	>1000	0.0302221	>1000	0.0981211	>1000	3.18453	>1000	5.10076	[ZFA:0000108]
ZFIN:ZDB-GENE-030131-8867	med14	>1000	0.030061	>1000	0.0799136	>1000	2.66757	>1000	5.60447	[PATO:0000001^OBO_REL:has_qualifier(PATO:0000460)^OBO_REL:inheres_in(ZFA:0000114)]
ZFIN:ZDB-GENE-070117-558	unm ta76a	>1000	0.0299606	>1000	0.0666667	>1000	3.13511	827	6.38503	[PATO:0000001^OBO_REL:has_qualifier(PATO:0000460)^OBO_REL:inheres_in(ZFA:0001117), PATO:0000001^OBO_REL:inheres_in(ZFA:0001117)]
ZFIN:ZDB-GENE-070117-1962	unm t31486	>1000	0.0298034	>1000	0.0757576	778	3.55466	906	6.36743	[PATO:0000001^inheres_in_part_of(UBERON:MIAA_0000087-XAO_0000002-ZFA_0000108)]
ZFIN:ZDB-GENE-070117-1961	unm t31485	>1000	0.0298034	>1000	0.0757576	778	3.55466	906	6.36743	[PATO:0000001^inheres_in_part_of(UBERON:MIAA_0000087-XAO_0000002-ZFA_0000108)]
ZFIN:ZDB-GENE-070117-1960	unm t31484	>1000	0.0298034	>1000	0.0757576	778	3.55466	906	6.36743	[PATO:0000001^inheres_in_part_of(UBERON:MIAA_0000087-XAO_0000002-ZFA_0000108)]
ZFIN:ZDB-GENE-070117-1959	unm t31483	>1000	0.0298034	>1000	0.0757576	778	3.55466	906	6.36743	[PATO:0000001^inheres_in_part_of(UBERON:MIAA_0000087-XAO_0000002-ZFA_0000108)]
ZFIN:ZDB-GENE-070117-1957	unm t31439	>1000	0.0298034	>1000	0.0757576	778	3.55466	906	6.36743	[PATO:0000001^inheres_in_part_of(UBERON:MIAA_0000087-XAO_0000002-ZFA_0000108)]
ZFIN:ZDB-GENE-070117-1951	unm t31285	>1000	0.0298034	>1000	0.0757576	778	3.55466	906	6.36743	[PATO:0000001^inheres_in_part_of(UBERON:MIAA_0000087-XAO_0000002-ZFA_0000108)]
ZFIN:ZDB-GENE-070117-1950	unm t31284	>1000	0.0298034	>1000	0.0757576	778	3.55466	906	6.36743	[PATO:0000001^inheres_in_part_of(UBERON:MIAA_0000087-XAO_0000002-ZFA_0000108)]
ZFIN:ZDB-GENE-070117-1764	unm t31508	>1000	0.0297611	>1000	0.0759219	778	3.55466	906	6.36743	[PATO:0000001^inheres_in_part_of(UBERON:MIAA_0000087-XAO_0000002-ZFA_0000108)]
ZFIN:ZDB-GENE-070117-1753	unm t31407	>1000	0.0297611	>1000	0.0759219	778	3.55466	906	6.36743	[PATO:0000001^inheres_in_part_of(UBERON:MIAA_0000087-XAO_0000002-ZFA_0000108)]
ZFIN:ZDB-GENE-070117-1725	unm t31232	>1000	0.0297611	>1000	0.0759219	778	3.55466	906	6.36743	[PATO:0000001^inheres_in_part_of(UBERON:MIAA_0000087-XAO_0000002-ZFA_0000108)]
ZFIN:ZDB-GENE-070117-1712	unm t31207	>1000	0.0297611	>1000	0.0759219	778	3.55466	906	6.36743	[PATO:0000001^inheres_in_part_of(UBERON:MIAA_0000087-XAO_0000002-ZFA_0000108)]
ZFIN:ZDB-GENE-070117-1711	unm t31200	>1000	0.0297611	>1000	0.0759219	778	3.55466	906	6.36743	[PATO:0000001^inheres_in_part_of(UBERON:MIAA_0000087-XAO_0000002-ZFA_0000108)]
ZFIN:ZDB-GENE-070117-307	unm tl27	>1000	0.0296887	>1000	0.0706402	>1000	2.9809	827	6.38503	[PATO:0000001^OBO_REL:has_qualifier(PATO:0000460)^OBO_REL:inheres_in(ZFA:0001117), PATO:0000001^OBO_REL:inheres_in(ZFA:0001117)]
ZFIN:ZDB-GENE-050327-68	ikbkg	>1000	0.0294863	>1000	0.058952	431	4.09149	>1000	5.7394	[PATO:0000718^OBO_REL:has_qualifier(PATO:0000460)^OBO_REL:inheres_in(ZFA:0001094), PATO:0000718^OBO_REL:inheres_in(ZFA:0001094)]
ZFIN:ZDB-GENE-070117-1553	mts	>1000	0.0294207	>1000	0.102273	392	4.14899	678	6.88827	[PATO:0001507]
ZFIN:ZDB-GENE-070117-461	unm ts37	>1000	0.0293283	>1000	0.0687361	>1000	3.32075	>1000	5.2419	[PATO:0000001^OBO_REL:has_qualifier(PATO:0000460)^OBO_REL:inheres_in(ZFA:0009090), PATO:0000001^OBO_REL:inheres_in(ZFA:0009090), ZFA:0009090]
ZFIN:ZDB-GENE-070117-1658	unm t31559	>1000	0.0293073	>1000	0.0939457	619	3.78528	>1000	5.49058	[PATO:0000462]
ZFIN:ZDB-GENE-070117-1657	unm t31533	>1000	0.0293073	>1000	0.0939457	619	3.78528	>1000	5.49058	[PATO:0000462]
ZFIN:ZDB-GENE-070117-1655	unm t31531	>1000	0.0293073	>1000	0.0939457	619	3.78528	>1000	5.49058	[PATO:0000462]
ZFIN:ZDB-GENE-070117-1651	unm t31448	>1000	0.0293073	>1000	0.0939457	619	3.78528	>1000	5.49058	[PATO:0000462]
ZFIN:ZDB-GENE-070117-1649	unm t31371	>1000	0.0293073	>1000	0.0939457	619	3.78528	>1000	5.49058	[PATO:0000462]
ZFIN:ZDB-GENE-070117-1058	unm t301394	>1000	0.0292996	>1000	0.0897959	>1000	3.3298	>1000	5.67847	[ZFA:0001477]
ZFIN:ZDB-GENE-070117-1983	unm t30994	>1000	0.0291892	>1000	0.0941423	>1000	3.37342	>1000	5.97221	[PATO:0000647]
ZFIN:ZDB-GENE-070117-205	unm m161	>1000	0.0291029	>1000	0.0650224	>1000	3.13553	827	6.38503	[PATO:0000001^OBO_REL:has_qualifier(PATO:0000460)^OBO_REL:inheres_in(ZFA:0001117), PATO:0000001^OBO_REL:inheres_in(ZFA:0001117)]
ZFIN:ZDB-GENE-070117-159	unm m502	>1000	0.0291029	>1000	0.0650224	>1000	3.13553	827	6.38503	[PATO:0000001^OBO_REL:has_qualifier(PATO:0000460)^OBO_REL:inheres_in(ZFA:0001117), PATO:0000001^OBO_REL:inheres_in(ZFA:0001117)]
ZFIN:ZDB-GENE-070117-2204	mig	>1000	0.029077	>1000	0.0776053	>1000	2.9318	>1000	5.38061	[ZFA:0000010]
ZFIN:ZDB-GENE-070117-1728	unm t31267	>1000	0.0289527	>1000	0.0757576	922	3.43792	906	6.36743	[PATO:0000001^inheres_in_part_of(UBERON:MIAA_0000087-XAO_0000002-ZFA_0000108)]
ZFIN:ZDB-GENE-070117-2249	poa	>1000	0.0287851	>1000	0.0728477	>1000	3.14862	>1000	5.49058	[PATO:0000462]
ZFIN:ZDB-GENE-070117-126	unm m779	>1000	0.0287271	>1000	0.0695067	>1000	2.67911	>1000	5.2419	[PATO:0000001^OBO_REL:has_qualifier(PATO:0000460)^OBO_REL:inheres_in(ZFA:0009090), PATO:0000001^OBO_REL:inheres_in(ZFA:0009090), ZFA:0009090]
ZFIN:ZDB-GENE-070117-1645	unm t31296	>1000	0.0286124	>1000	0.0907173	947	3.42375	>1000	4.97221	[ZFA:0001438]
ZFIN:ZDB-GENE-040721-2	parva	>1000	0.0285792	>1000	0.0826087	>1000	2.98993	>1000	4.97221	[ZFA:0001438]
ZFIN:ZDB-GENE-070117-661	pug	>1000	0.0285789	>1000	0.0695067	>1000	3.24336	827	6.38503	[PATO:0000001^OBO_REL:has_qualifier(PATO:0000460)^OBO_REL:inheres_in(ZFA:0001117), PATO:0000001^OBO_REL:inheres_in(ZFA:0001117)]
ZFIN:ZDB-GENE-070117-2094	gor	>1000	0.0285789	>1000	0.0695067	>1000	3.24336	827	6.38503	[PATO:0000001^OBO_REL:has_qualifier(PATO:0000460)^OBO_REL:inheres_in(ZFA:0001117), PATO:0000001^OBO_REL:inheres_in(ZFA:0001117)]
ZFIN:ZDB-GENE-030131-9877	llgl2	>1000	0.0285558	>1000	0.0725275	>1000	3.01996	>1000	5.7394	[PATO:0000718^OBO_REL:has_qualifier(PATO:0000460)^OBO_REL:inheres_in(ZFA:0001094), PATO:0000718^OBO_REL:inheres_in(ZFA:0001094)]
ZFIN:ZDB-GENE-070117-1913	unm t31268	>1000	0.0285224	>1000	0.0940171	>1000	3.29998	>1000	5.15633	[ZFA:0000737]
ZFIN:ZDB-GENE-070117-1907	unm t31255	>1000	0.0285224	>1000	0.0940171	>1000	3.29998	>1000	5.15633	[ZFA:0000737]
ZFIN:ZDB-GENE-070117-1888	unm t31023	>1000	0.0285224	>1000	0.0940171	>1000	3.29998	>1000	5.15633	[ZFA:0000737]
ZFIN:ZDB-GENE-990415-44	cyp26a1	>1000	0.028499	>1000	0.0900196	644	3.73135	>1000	5.29081	[PATO:0000051^OBO_REL:inheres_in(ZFA:0001094)]
ZFIN:ZDB-GENE-070117-936	unm t30464	>1000	0.0284746	>1000	0.0864979	>1000	3.26367	>1000	5.67847	[ZFA:0001477]
ZFIN:ZDB-GENE-070117-1422	unm t30463	>1000	0.0284746	>1000	0.0864979	>1000	3.26367	>1000	5.67847	[ZFA:0001477]
ZFIN:ZDB-GENE-070117-2392	sub	>1000	0.0281992	>1000	0.0826271	>1000	3.18568	>1000	6.1044	[PATO:0000001^OBO_REL:has_qualifier(PATO:0000460)^OBO_REL:inheres_in(ZFA:0000282), PATO:0000001^OBO_REL:inheres_in(ZFA:0000282)]
ZFIN:ZDB-GENE-070117-1912	unm t31264	>1000	0.0281361	>1000	0.0961538	>1000	3.31223	>1000	5.15633	[ZFA:0000737]
ZFIN:ZDB-GENE-070117-887	sdr	>1000	0.0280694	>1000	0.0729614	>1000	3.20863	827	6.38503	[PATO:0000001^OBO_REL:has_qualifier(PATO:0000460)^OBO_REL:inheres_in(ZFA:0001117), PATO:0000001^OBO_REL:inheres_in(ZFA:0001117)]
ZFIN:ZDB-GENE-070117-347	unm tl205	>1000	0.027953	>1000	0.08159	>1000	2.81975	>1000	5.15633	[ZFA:0000737]
ZFIN:ZDB-GENE-070117-1102	unm t30634	>1000	0.0278568	>1000	0.0833333	976	3.40473	>1000	5.67847	[ZFA:0001477]
ZFIN:ZDB-GENE-070117-1101	unm t30635	>1000	0.0278568	>1000	0.0833333	976	3.40473	>1000	5.67847	[ZFA:0001477]
ZFIN:ZDB-GENE-070117-641	unm m392	>1000	0.0276643	>1000	0.0788913	>1000	3.0994	>1000	6.1044	[PATO:0000001^OBO_REL:has_qualifier(PATO:0000460)^OBO_REL:inheres_in(ZFA:0000282), PATO:0000001^OBO_REL:inheres_in(ZFA:0000282)]
ZFIN:ZDB-GENE-070117-631	unm to275b	>1000	0.0276643	>1000	0.0788913	>1000	3.0994	>1000	6.1044	[PATO:0000001^OBO_REL:has_qualifier(PATO:0000460)^OBO_REL:inheres_in(ZFA:0000282), PATO:0000001^OBO_REL:inheres_in(ZFA:0000282)]
ZFIN:ZDB-GENE-070117-621	unm m219	>1000	0.0276643	>1000	0.0788913	>1000	3.0994	>1000	6.1044	[PATO:0000001^OBO_REL:has_qualifier(PATO:0000460)^OBO_REL:inheres_in(ZFA:0000282), PATO:0000001^OBO_REL:inheres_in(ZFA:0000282)]
ZFIN:ZDB-GENE-070117-592	unm m183	>1000	0.0276643	>1000	0.0788913	>1000	3.0994	>1000	6.1044	[PATO:0000001^OBO_REL:has_qualifier(PATO:0000460)^OBO_REL:inheres_in(ZFA:0000282), PATO:0000001^OBO_REL:inheres_in(ZFA:0000282)]
ZFIN:ZDB-GENE-070117-566	unm m96	>1000	0.0276643	>1000	0.0788913	>1000	3.0994	>1000	6.1044	[PATO:0000001^OBO_REL:has_qualifier(PATO:0000460)^OBO_REL:inheres_in(ZFA:0000282), PATO:0000001^OBO_REL:inheres_in(ZFA:0000282)]
ZFIN:ZDB-GENE-070117-554	unm tf234	>1000	0.0276643	>1000	0.0788913	>1000	3.0994	>1000	6.1044	[PATO:0000001^OBO_REL:has_qualifier(PATO:0000460)^OBO_REL:inheres_in(ZFA:0000282), PATO:0000001^OBO_REL:inheres_in(ZFA:0000282)]
ZFIN:ZDB-GENE-070117-522	unm m548	>1000	0.0276643	>1000	0.0788913	>1000	3.0994	>1000	6.1044	[PATO:0000001^OBO_REL:has_qualifier(PATO:0000460)^OBO_REL:inheres_in(ZFA:0000282), PATO:0000001^OBO_REL:inheres_in(ZFA:0000282)]
ZFIN:ZDB-GENE-070117-407	unm m554	>1000	0.0276643	>1000	0.0788913	>1000	3.0994	>1000	6.1044	[PATO:0000001^OBO_REL:has_qualifier(PATO:0000460)^OBO_REL:inheres_in(ZFA:0000282), PATO:0000001^OBO_REL:inheres_in(ZFA:0000282)]
ZFIN:ZDB-GENE-070117-381	unm m389	>1000	0.0276643	>1000	0.0788913	>1000	3.0994	>1000	6.1044	[PATO:0000001^OBO_REL:has_qualifier(PATO:0000460)^OBO_REL:inheres_in(ZFA:0000282), PATO:0000001^OBO_REL:inheres_in(ZFA:0000282)]
ZFIN:ZDB-GENE-070117-335	unm m198	>1000	0.0276643	>1000	0.0788913	>1000	3.0994	>1000	6.1044	[PATO:0000001^OBO_REL:has_qualifier(PATO:0000460)^OBO_REL:inheres_in(ZFA:0000282), PATO:0000001^OBO_REL:inheres_in(ZFA:0000282)]
ZFIN:ZDB-GENE-070117-334	unm m690	>1000	0.0276643	>1000	0.0788913	>1000	3.0994	>1000	6.1044	[PATO:0000001^OBO_REL:has_qualifier(PATO:0000460)^OBO_REL:inheres_in(ZFA:0000282), PATO:0000001^OBO_REL:inheres_in(ZFA:0000282)]
ZFIN:ZDB-GENE-070117-308	unm m675	>1000	0.0276643	>1000	0.0788913	>1000	3.0994	>1000	6.1044	[PATO:0000001^OBO_REL:has_qualifier(PATO:0000460)^OBO_REL:inheres_in(ZFA:0000282), PATO:0000001^OBO_REL:inheres_in(ZFA:0000282)]
ZFIN:ZDB-GENE-070117-293	unm m150	>1000	0.0276643	>1000	0.0788913	>1000	3.0994	>1000	6.1044	[PATO:0000001^OBO_REL:has_qualifier(PATO:0000460)^OBO_REL:inheres_in(ZFA:0000282), PATO:0000001^OBO_REL:inheres_in(ZFA:0000282)]
ZFIN:ZDB-GENE-070117-270	unm m428	>1000	0.0276643	>1000	0.0788913	>1000	3.0994	>1000	6.1044	[PATO:0000001^OBO_REL:has_qualifier(PATO:0000460)^OBO_REL:inheres_in(ZFA:0000282), PATO:0000001^OBO_REL:inheres_in(ZFA:0000282)]
ZFIN:ZDB-GENE-070117-249	unm m269	>1000	0.0276643	>1000	0.0788913	>1000	3.0994	>1000	6.1044	[PATO:0000001^OBO_REL:has_qualifier(PATO:0000460)^OBO_REL:inheres_in(ZFA:0000282), PATO:0000001^OBO_REL:inheres_in(ZFA:0000282)]
ZFIN:ZDB-GENE-070117-2486	znk	>1000	0.0276643	>1000	0.0788913	>1000	3.0994	>1000	6.1044	[PATO:0000001^OBO_REL:has_qualifier(PATO:0000460)^OBO_REL:inheres_in(ZFA:0000282), PATO:0000001^OBO_REL:inheres_in(ZFA:0000282)]
ZFIN:ZDB-GENE-070117-2404	sed	>1000	0.0276643	>1000	0.0788913	>1000	3.0994	>1000	6.1044	[PATO:0000001^OBO_REL:has_qualifier(PATO:0000460)^OBO_REL:inheres_in(ZFA:0000282), PATO:0000001^OBO_REL:inheres_in(ZFA:0000282)]
ZFIN:ZDB-GENE-070117-2211	mnl	>1000	0.0276643	>1000	0.0788913	>1000	3.0994	>1000	6.1044	[PATO:0000001^OBO_REL:has_qualifier(PATO:0000460)^OBO_REL:inheres_in(ZFA:0000282), PATO:0000001^OBO_REL:inheres_in(ZFA:0000282)]
ZFIN:ZDB-GENE-070117-209	unm m539	>1000	0.0276643	>1000	0.0788913	>1000	3.0994	>1000	6.1044	[PATO:0000001^OBO_REL:has_qualifier(PATO:0000460)^OBO_REL:inheres_in(ZFA:0000282), PATO:0000001^OBO_REL:inheres_in(ZFA:0000282)]
ZFIN:ZDB-GENE-070117-2039	emp	>1000	0.0276643	>1000	0.0788913	>1000	3.0994	>1000	6.1044	[PATO:0000001^OBO_REL:has_qualifier(PATO:0000460)^OBO_REL:inheres_in(ZFA:0000282), PATO:0000001^OBO_REL:inheres_in(ZFA:0000282)]
ZFIN:ZDB-GENE-070117-2036	eis	>1000	0.0276643	>1000	0.0788913	>1000	3.0994	>1000	6.1044	[PATO:0000001^OBO_REL:has_qualifier(PATO:0000460)^OBO_REL:inheres_in(ZFA:0000282), PATO:0000001^OBO_REL:inheres_in(ZFA:0000282)]
ZFIN:ZDB-GENE-070117-163	unm m720	>1000	0.0276643	>1000	0.0788913	>1000	3.0994	>1000	6.1044	[PATO:0000001^OBO_REL:has_qualifier(PATO:0000460)^OBO_REL:inheres_in(ZFA:0000282), PATO:0000001^OBO_REL:inheres_in(ZFA:0000282)]
ZFIN:ZDB-GENE-070117-157	unm m234	>1000	0.0276643	>1000	0.0788913	>1000	3.0994	>1000	6.1044	[PATO:0000001^OBO_REL:has_qualifier(PATO:0000460)^OBO_REL:inheres_in(ZFA:0000282), PATO:0000001^OBO_REL:inheres_in(ZFA:0000282)]
ZFIN:ZDB-GENE-030131-9511	wdr68	>1000	0.0276596	>1000	0.0807453	>1000	2.81975	>1000	5.15633	[ZFA:0000737]
ZFIN:ZDB-GENE-070117-1918	unm t31536	>1000	0.0276111	>1000	0.0909091	>1000	3.29998	>1000	5.15633	[ZFA:0000737]
ZFIN:ZDB-GENE-070117-1908	unm t31258	>1000	0.0276111	>1000	0.0909091	>1000	3.29998	>1000	5.15633	[ZFA:0000737]
ZFIN:ZDB-GENE-070117-1906	unm t31254	>1000	0.0276111	>1000	0.0909091	>1000	3.29998	>1000	5.15633	[ZFA:0000737]
ZFIN:ZDB-GENE-070117-1905	unm t31253	>1000	0.0276111	>1000	0.0909091	>1000	3.29998	>1000	5.15633	[ZFA:0000737]
ZFIN:ZDB-GENE-070117-1897	unm t31168	>1000	0.0276111	>1000	0.0909091	>1000	3.29998	>1000	5.15633	[ZFA:0000737]
ZFIN:ZDB-GENE-070117-1895	unm t31166	>1000	0.0276111	>1000	0.0909091	>1000	3.29998	>1000	5.15633	[ZFA:0000737]
ZFIN:ZDB-GENE-070117-1893	unm t31146	>1000	0.0276111	>1000	0.0909091	>1000	3.29998	>1000	5.15633	[ZFA:0000737]
ZFIN:ZDB-GENE-070117-1891	unm t31143	>1000	0.0276111	>1000	0.0909091	>1000	3.29998	>1000	5.15633	[ZFA:0000737]
ZFIN:ZDB-GENE-070117-1889	unm t31098	>1000	0.0276111	>1000	0.0909091	>1000	3.29998	>1000	5.15633	[ZFA:0000737]
ZFIN:ZDB-GENE-070117-1343	unm t30766	>1000	0.0275866	>1000	0.0737527	>1000	3.17642	>1000	5.2419	[PATO:0000001^OBO_REL:has_qualifier(PATO:0000460)^OBO_REL:inheres_in(ZFA:0009090), PATO:0000001^OBO_REL:inheres_in(ZFA:0009090), ZFA:0009090]
ZFIN:ZDB-GENE-070117-1129	unm t30366	>1000	0.0275541	>1000	0.084	>1000	3.22833	906	6.36743	[ZFA:0009128, ZFA:0009190]
ZFIN:ZDB-GENE-070117-1259	unm t30312	>1000	0.0275314	>1000	0.0795699	549	3.92532	>1000	5.49058	[PATO:0000462]
ZFIN:ZDB-GENE-070117-1554	min	>1000	0.0274444	>1000	0.0976096	603	3.80447	>1000	5.38061	[ZFA:0000010]
ZFIN:ZDB-GENE-980526-515	mafba	>1000	0.0274169	>1000	0.0789474	>1000	3.09661	>1000	6.1044	[PATO:0000001^OBO_REL:has_qualifier(PATO:0000460)^OBO_REL:inheres_in(ZFA:0000282), PATO:0000001^OBO_REL:inheres_in(ZFA:0000282)]
ZFIN:ZDB-GENE-070117-2465	bxe	>1000	0.0274169	>1000	0.0789474	>1000	3.09661	>1000	6.1044	[PATO:0000001^OBO_REL:has_qualifier(PATO:0000460)^OBO_REL:inheres_in(ZFA:0000282), PATO:0000001^OBO_REL:inheres_in(ZFA:0000282)]
ZFIN:ZDB-GENE-070117-2332	bge	>1000	0.0274169	>1000	0.0789474	>1000	3.09661	>1000	6.1044	[PATO:0000001^OBO_REL:has_qualifier(PATO:0000460)^OBO_REL:inheres_in(ZFA:0000282), PATO:0000001^OBO_REL:inheres_in(ZFA:0000282)]
ZFIN:ZDB-GENE-070117-2045	eso	>1000	0.0274169	>1000	0.0789474	>1000	3.09661	>1000	6.1044	[PATO:0000001^OBO_REL:has_qualifier(PATO:0000460)^OBO_REL:inheres_in(ZFA:0000282), PATO:0000001^OBO_REL:inheres_in(ZFA:0000282)]
ZFIN:ZDB-GENE-070117-2034	era	>1000	0.0274169	>1000	0.0789474	>1000	3.09661	>1000	6.1044	[PATO:0000001^OBO_REL:has_qualifier(PATO:0000460)^OBO_REL:inheres_in(ZFA:0000282), PATO:0000001^OBO_REL:inheres_in(ZFA:0000282)]
ZFIN:ZDB-GENE-080318-2	bar	>1000	0.0270563	>1000	0.0907216	112	4.81432	526	7.29081	[ZFS:0000035]
ZFIN:ZDB-GENE-070117-1715	unm t31218	>1000	0.0270037	>1000	0.0752688	>1000	3.12439	906	6.36743	[PATO:0000001^inheres_in_part_of(UBERON:MIAA_0000087-XAO_0000002-ZFA_0000108)]
ZFIN:ZDB-GENE-070117-2456	bob	>1000	0.026961	>1000	0.0690423	>1000	2.99567	>1000	5.7394	[PATO:0000718^OBO_REL:has_qualifier(PATO:0000460)^OBO_REL:inheres_in(ZFA:0001094), PATO:0000718^OBO_REL:inheres_in(ZFA:0001094)]
ZFIN:ZDB-GENE-070117-1980	unm t31304	>1000	0.0269234	>1000	0.0910973	>1000	3.32544	>1000	4.84501	[ZFA:0000368]
ZFIN:ZDB-GENE-070117-957	unm t30538	>1000	0.0266246	>1000	0.0863931	>1000	3.28261	>1000	5.15633	[ZFA:0000737]
ZFIN:ZDB-GENE-070117-1436	unm t30603	>1000	0.0266246	>1000	0.0863931	>1000	3.28261	>1000	5.15633	[ZFA:0000737]
ZFIN:ZDB-GENE-070117-1656	unm t31532	>1000	0.0266012	>1000	0.0903361	947	3.42375	>1000	4.97221	[ZFA:0001438]
ZFIN:ZDB-GENE-070117-1653	unm t31530	>1000	0.0266012	>1000	0.0903361	947	3.42375	>1000	4.97221	[ZFA:0001438]
ZFIN:ZDB-GENE-070117-1652	unm t31449	>1000	0.0266012	>1000	0.0903361	947	3.42375	>1000	4.97221	[ZFA:0001438]
ZFIN:ZDB-GENE-070117-1648	unm t31370	>1000	0.0266012	>1000	0.0903361	947	3.42375	>1000	4.97221	[ZFA:0001438]
ZFIN:ZDB-GENE-070117-1647	unm t31368	>1000	0.0266012	>1000	0.0903361	947	3.42375	>1000	4.97221	[ZFA:0001438]
ZFIN:ZDB-GENE-070117-628	unm tm70f	>1000	0.0265633	>1000	0.0772532	>1000	2.81975	>1000	5.15633	[ZFA:0000737]
ZFIN:ZDB-GENE-070117-567	unm tp46	>1000	0.0265633	>1000	0.0772532	>1000	2.81975	>1000	5.15633	[ZFA:0000737]
ZFIN:ZDB-GENE-070117-565	unm tv60c	>1000	0.0265633	>1000	0.0772532	>1000	2.81975	>1000	5.15633	[ZFA:0000737]
ZFIN:ZDB-GENE-070117-555	unm th9	>1000	0.0265633	>1000	0.0772532	>1000	2.81975	>1000	5.15633	[ZFA:0000737]
ZFIN:ZDB-GENE-070117-547	unm tm102e	>1000	0.0265633	>1000	0.0772532	>1000	2.81975	>1000	5.15633	[ZFA:0000737]
ZFIN:ZDB-GENE-070117-514	unm to274	>1000	0.0265633	>1000	0.0772532	>1000	2.81975	>1000	5.15633	[ZFA:0000737]
ZFIN:ZDB-GENE-070117-508	unm tn17	>1000	0.0265633	>1000	0.0772532	>1000	2.81975	>1000	5.15633	[ZFA:0000737]
ZFIN:ZDB-GENE-070117-472	unm tt209c	>1000	0.0265633	>1000	0.0772532	>1000	2.81975	>1000	5.15633	[ZFA:0000737]
ZFIN:ZDB-GENE-070117-463	unm tn20c	>1000	0.0265633	>1000	0.0772532	>1000	2.81975	>1000	5.15633	[ZFA:0000737]
ZFIN:ZDB-GENE-070117-431	unm tx238f	>1000	0.0265633	>1000	0.0772532	>1000	2.81975	>1000	5.15633	[ZFA:0000737]
ZFIN:ZDB-GENE-070117-420	unm tm88e	>1000	0.0265633	>1000	0.0772532	>1000	2.81975	>1000	5.15633	[ZFA:0000737]
ZFIN:ZDB-GENE-070117-405	unm tu259	>1000	0.0265633	>1000	0.0772532	>1000	2.81975	>1000	5.15633	[ZFA:0000737]
ZFIN:ZDB-GENE-070117-396	unm tm42d	>1000	0.0265633	>1000	0.0772532	>1000	2.81975	>1000	5.15633	[ZFA:0000737]
ZFIN:ZDB-GENE-070117-377	unm tw4	>1000	0.0265633	>1000	0.0772532	>1000	2.81975	>1000	5.15633	[ZFA:0000737]
ZFIN:ZDB-GENE-070117-362	unm tm78	>1000	0.0265633	>1000	0.0772532	>1000	2.81975	>1000	5.15633	[ZFA:0000737]
ZFIN:ZDB-GENE-070117-339	unm tj214	>1000	0.0265633	>1000	0.0772532	>1000	2.81975	>1000	5.15633	[ZFA:0000737]
ZFIN:ZDB-GENE-070117-286	unm ty7c	>1000	0.0265633	>1000	0.0772532	>1000	2.81975	>1000	5.15633	[ZFA:0000737]
ZFIN:ZDB-GENE-070117-2512	chn	>1000	0.0265633	>1000	0.0772532	>1000	2.81975	>1000	5.15633	[ZFA:0000737]
ZFIN:ZDB-GENE-070117-2425	tbo	>1000	0.0265633	>1000	0.0772532	>1000	2.81975	>1000	5.15633	[ZFA:0000737]
ZFIN:ZDB-GENE-070117-2409	stp_m365	>1000	0.0265633	>1000	0.0772532	>1000	2.81975	>1000	5.15633	[ZFA:0000737]
ZFIN:ZDB-GENE-070117-2406	stn	>1000	0.0265633	>1000	0.0772532	>1000	2.81975	>1000	5.15633	[ZFA:0000737]
ZFIN:ZDB-GENE-070117-2318	roh	>1000	0.0265633	>1000	0.0772532	>1000	2.81975	>1000	5.15633	[ZFA:0000737]
ZFIN:ZDB-GENE-070117-2317	rix	>1000	0.0265633	>1000	0.0772532	>1000	2.81975	>1000	5.15633	[ZFA:0000737]
ZFIN:ZDB-GENE-070117-2283	pos	>1000	0.0265633	>1000	0.0772532	>1000	2.81975	>1000	5.15633	[ZFA:0000737]
ZFIN:ZDB-GENE-070117-2230	noc	>1000	0.0265633	>1000	0.0772532	>1000	2.81975	>1000	5.15633	[ZFA:0000737]
ZFIN:ZDB-GENE-070117-2180	ljw	>1000	0.0265633	>1000	0.0772532	>1000	2.81975	>1000	5.15633	[ZFA:0000737]
ZFIN:ZDB-GENE-070117-2105	apa	>1000	0.0265633	>1000	0.0772532	>1000	2.81975	>1000	5.15633	[ZFA:0000737]
ZFIN:ZDB-GENE-070117-2102	hai	>1000	0.0265633	>1000	0.0772532	>1000	2.81975	>1000	5.15633	[ZFA:0000737]
ZFIN:ZDB-GENE-070117-2099	gro	>1000	0.0265633	>1000	0.0772532	>1000	2.81975	>1000	5.15633	[ZFA:0000737]
ZFIN:ZDB-GENE-070117-2068	flc	>1000	0.0265633	>1000	0.0772532	>1000	2.81975	>1000	5.15633	[ZFA:0000737]
ZFIN:ZDB-GENE-070117-2058	fel	>1000	0.0265633	>1000	0.0772532	>1000	2.81975	>1000	5.15633	[ZFA:0000737]
ZFIN:ZDB-GENE-070117-2025	doo	>1000	0.0265633	>1000	0.0772532	>1000	2.81975	>1000	5.15633	[ZFA:0000737]
ZFIN:ZDB-GENE-070117-162	unm ta85d	>1000	0.0265633	>1000	0.0772532	>1000	2.81975	>1000	5.15633	[ZFA:0000737]
ZFIN:ZDB-GENE-070117-1587	unm tg290x	>1000	0.0265633	>1000	0.0772532	>1000	2.81975	>1000	5.15633	[ZFA:0000737]
ZFIN:ZDB-GENE-070117-1562	odk	>1000	0.0265633	>1000	0.0772532	>1000	2.81975	>1000	5.15633	[ZFA:0000737]
ZFIN:ZDB-GENE-040826-5	slc35d1	>1000	0.0265633	>1000	0.0772532	>1000	2.81975	>1000	5.15633	[ZFA:0000737]
ZFIN:ZDB-GENE-040727-3	b4galt7	>1000	0.0265633	>1000	0.0772532	>1000	2.81975	>1000	5.15633	[ZFA:0000737]
ZFIN:ZDB-GENE-030131-7928	rpn2	>1000	0.0265633	>1000	0.0772532	>1000	2.81975	>1000	5.15633	[ZFA:0000737]
ZFIN:ZDB-GENE-030131-4909	mbtps1	>1000	0.0265633	>1000	0.0772532	>1000	2.81975	>1000	5.15633	[ZFA:0000737]
ZFIN:ZDB-GENE-021212-1	ddx55	>1000	0.0265633	>1000	0.0772532	>1000	2.81975	>1000	5.15633	[ZFA:0000737]
ZFIN:ZDB-GENE-021022-3	myst3	>1000	0.0265633	>1000	0.0772532	>1000	2.81975	>1000	5.15633	[ZFA:0000737]
ZFIN:ZDB-GENE-020419-3	b3gat3	>1000	0.0265633	>1000	0.0772532	>1000	2.81975	>1000	5.15633	[ZFA:0000737]
ZFIN:ZDB-GENE-070117-1493	unm t30461	>1000	0.0264081	>1000	0.0799136	>1000	3.28261	>1000	5.15633	[ZFA:0000737]
ZFIN:ZDB-GENE-070117-323	unm m782	>1000	0.0263832	>1000	0.0717489	>1000	2.79345	>1000	5.10076	[PATO:0000001^OBO_REL:has_qualifier(PATO:0000460)^OBO_REL:inheres_in(ZFA:0000008), PATO:0000001^OBO_REL:inheres_in(ZFA:0000008)]
ZFIN:ZDB-GENE-070117-2393	std	>1000	0.0263832	>1000	0.0717489	>1000	2.79345	>1000	5.10076	[PATO:0000001^OBO_REL:has_qualifier(PATO:0000460)^OBO_REL:inheres_in(ZFA:0000008), PATO:0000001^OBO_REL:inheres_in(ZFA:0000008)]
ZFIN:ZDB-GENE-070117-2218	mfb	>1000	0.0263832	>1000	0.0717489	>1000	2.79345	>1000	5.10076	[PATO:0000001^OBO_REL:has_qualifier(PATO:0000460)^OBO_REL:inheres_in(ZFA:0000008), PATO:0000001^OBO_REL:inheres_in(ZFA:0000008)]
ZFIN:ZDB-GENE-070117-1593	unm tu12x	>1000	0.0263832	>1000	0.0717489	>1000	2.79345	>1000	5.10076	[PATO:0000001^OBO_REL:has_qualifier(PATO:0000460)^OBO_REL:inheres_in(ZFA:0000008), PATO:0000001^OBO_REL:inheres_in(ZFA:0000008)]
ZFIN:ZDB-GENE-070117-931	unm t30503	>1000	0.0262366	>1000	0.0770833	>1000	2.61049	>1000	5.33715	[PATO:0000001^OBO_REL:has_qualifier(PATO:0000460)^OBO_REL:inheres_in(GO:0016477)]
ZFIN:ZDB-GENE-070117-1686	unm t31151	>1000	0.0262366	>1000	0.0770833	>1000	2.61049	>1000	5.33715	[PATO:0000001^OBO_REL:has_qualifier(PATO:0000460)^OBO_REL:inheres_in(GO:0016477)]
ZFIN:ZDB-GENE-070117-1674	unm t30958	>1000	0.0262366	>1000	0.0770833	>1000	2.61049	>1000	5.33715	[PATO:0000001^OBO_REL:has_qualifier(PATO:0000460)^OBO_REL:inheres_in(GO:0016477)]
ZFIN:ZDB-GENE-070117-1673	unm t30957	>1000	0.0262366	>1000	0.0770833	>1000	2.61049	>1000	5.33715	[PATO:0000001^OBO_REL:has_qualifier(PATO:0000460)^OBO_REL:inheres_in(GO:0016477)]
ZFIN:ZDB-GENE-070117-1542	unm t30884	>1000	0.0262366	>1000	0.0770833	>1000	2.61049	>1000	5.33715	[PATO:0000001^OBO_REL:has_qualifier(PATO:0000460)^OBO_REL:inheres_in(GO:0016477)]
ZFIN:ZDB-GENE-070117-1494	unm t30497	>1000	0.0262366	>1000	0.0770833	>1000	2.61049	>1000	5.33715	[PATO:0000001^OBO_REL:has_qualifier(PATO:0000460)^OBO_REL:inheres_in(GO:0016477)]
ZFIN:ZDB-GENE-070117-1476	unm t30168	>1000	0.0262366	>1000	0.0770833	>1000	2.61049	>1000	5.33715	[PATO:0000001^OBO_REL:has_qualifier(PATO:0000460)^OBO_REL:inheres_in(GO:0016477)]
ZFIN:ZDB-GENE-070117-1475	unm t30490	>1000	0.0262366	>1000	0.0770833	>1000	2.61049	>1000	5.33715	[PATO:0000001^OBO_REL:has_qualifier(PATO:0000460)^OBO_REL:inheres_in(GO:0016477)]
ZFIN:ZDB-GENE-070117-1468	unm t30328	>1000	0.0262366	>1000	0.0770833	>1000	2.61049	>1000	5.33715	[PATO:0000001^OBO_REL:has_qualifier(PATO:0000460)^OBO_REL:inheres_in(GO:0016477)]
ZFIN:ZDB-GENE-070117-1467	unm t30330	>1000	0.0262366	>1000	0.0770833	>1000	2.61049	>1000	5.33715	[PATO:0000001^OBO_REL:has_qualifier(PATO:0000460)^OBO_REL:inheres_in(GO:0016477)]
ZFIN:ZDB-GENE-070117-1429	unm t30329	>1000	0.0262366	>1000	0.0770833	>1000	2.61049	>1000	5.33715	[PATO:0000001^OBO_REL:has_qualifier(PATO:0000460)^OBO_REL:inheres_in(GO:0016477)]
ZFIN:ZDB-GENE-070117-1321	unm t30813	>1000	0.0262366	>1000	0.0770833	>1000	2.61049	>1000	5.33715	[PATO:0000001^OBO_REL:has_qualifier(PATO:0000460)^OBO_REL:inheres_in(GO:0016477)]
ZFIN:ZDB-GENE-070117-1309	unm t30135	>1000	0.0262366	>1000	0.0770833	>1000	2.61049	>1000	5.33715	[PATO:0000001^OBO_REL:has_qualifier(PATO:0000460)^OBO_REL:inheres_in(GO:0016477)]
ZFIN:ZDB-GENE-070117-1224	unm t30196	>1000	0.0262366	>1000	0.0770833	>1000	2.61049	>1000	5.33715	[PATO:0000001^OBO_REL:has_qualifier(PATO:0000460)^OBO_REL:inheres_in(GO:0016477)]
ZFIN:ZDB-GENE-070117-1214	unm t30427	>1000	0.0262366	>1000	0.0770833	>1000	2.61049	>1000	5.33715	[PATO:0000001^OBO_REL:has_qualifier(PATO:0000460)^OBO_REL:inheres_in(GO:0016477)]
ZFIN:ZDB-GENE-070117-1140	unm t30494	>1000	0.0262366	>1000	0.0770833	>1000	2.61049	>1000	5.33715	[PATO:0000001^OBO_REL:has_qualifier(PATO:0000460)^OBO_REL:inheres_in(GO:0016477)]
ZFIN:ZDB-GENE-070117-1056	unm t30336	>1000	0.0262366	>1000	0.0770833	>1000	2.61049	>1000	5.33715	[PATO:0000001^OBO_REL:has_qualifier(PATO:0000460)^OBO_REL:inheres_in(GO:0016477)]
ZFIN:ZDB-GENE-070117-1055	unm t30335	>1000	0.0262366	>1000	0.0770833	>1000	2.61049	>1000	5.33715	[PATO:0000001^OBO_REL:has_qualifier(PATO:0000460)^OBO_REL:inheres_in(GO:0016477)]
ZFIN:ZDB-GENE-070117-1054	unm t30267	>1000	0.0262366	>1000	0.0770833	>1000	2.61049	>1000	5.33715	[PATO:0000001^OBO_REL:has_qualifier(PATO:0000460)^OBO_REL:inheres_in(GO:0016477)]
ZFIN:ZDB-GENE-070117-1053	unm t30200	>1000	0.0262366	>1000	0.0770833	>1000	2.61049	>1000	5.33715	[PATO:0000001^OBO_REL:has_qualifier(PATO:0000460)^OBO_REL:inheres_in(GO:0016477)]
ZFIN:ZDB-GENE-070117-1051	unm t30199	>1000	0.0262366	>1000	0.0770833	>1000	2.61049	>1000	5.33715	[PATO:0000001^OBO_REL:has_qualifier(PATO:0000460)^OBO_REL:inheres_in(GO:0016477)]
ZFIN:ZDB-GENE-070117-1050	unm t30197	>1000	0.0262366	>1000	0.0770833	>1000	2.61049	>1000	5.33715	[PATO:0000001^OBO_REL:has_qualifier(PATO:0000460)^OBO_REL:inheres_in(GO:0016477)]
ZFIN:ZDB-GENE-070117-1049	unm t30169	>1000	0.0262366	>1000	0.0770833	>1000	2.61049	>1000	5.33715	[PATO:0000001^OBO_REL:has_qualifier(PATO:0000460)^OBO_REL:inheres_in(GO:0016477)]
ZFIN:ZDB-GENE-070117-1048	unm t30167	>1000	0.0262366	>1000	0.0770833	>1000	2.61049	>1000	5.33715	[PATO:0000001^OBO_REL:has_qualifier(PATO:0000460)^OBO_REL:inheres_in(GO:0016477)]
ZFIN:ZDB-GENE-070117-1047	unm t30888	>1000	0.0262366	>1000	0.0770833	>1000	2.61049	>1000	5.33715	[PATO:0000001^OBO_REL:has_qualifier(PATO:0000460)^OBO_REL:inheres_in(GO:0016477)]
ZFIN:ZDB-GENE-070117-1046	unm t30849	>1000	0.0262366	>1000	0.0770833	>1000	2.61049	>1000	5.33715	[PATO:0000001^OBO_REL:has_qualifier(PATO:0000460)^OBO_REL:inheres_in(GO:0016477)]
ZFIN:ZDB-GENE-070117-1045	unm t30562	>1000	0.0262366	>1000	0.0770833	>1000	2.61049	>1000	5.33715	[PATO:0000001^OBO_REL:has_qualifier(PATO:0000460)^OBO_REL:inheres_in(GO:0016477)]
ZFIN:ZDB-GENE-070117-1044	unm t30913	>1000	0.0262366	>1000	0.0770833	>1000	2.61049	>1000	5.33715	[PATO:0000001^OBO_REL:has_qualifier(PATO:0000460)^OBO_REL:inheres_in(GO:0016477)]
ZFIN:ZDB-GENE-070117-1043	unm t30265	>1000	0.0262366	>1000	0.0770833	>1000	2.61049	>1000	5.33715	[PATO:0000001^OBO_REL:has_qualifier(PATO:0000460)^OBO_REL:inheres_in(GO:0016477)]
ZFIN:ZDB-GENE-070117-1042	unm t30262	>1000	0.0262366	>1000	0.0770833	>1000	2.61049	>1000	5.33715	[PATO:0000001^OBO_REL:has_qualifier(PATO:0000460)^OBO_REL:inheres_in(GO:0016477)]
ZFIN:ZDB-GENE-070117-1040	unm t30260	>1000	0.0262366	>1000	0.0770833	>1000	2.61049	>1000	5.33715	[PATO:0000001^OBO_REL:has_qualifier(PATO:0000460)^OBO_REL:inheres_in(GO:0016477)]
ZFIN:ZDB-GENE-070117-1039	unm t30428	>1000	0.0262366	>1000	0.0770833	>1000	2.61049	>1000	5.33715	[PATO:0000001^OBO_REL:has_qualifier(PATO:0000460)^OBO_REL:inheres_in(GO:0016477)]
ZFIN:ZDB-GENE-070117-1038	unm t30595	>1000	0.0262366	>1000	0.0770833	>1000	2.61049	>1000	5.33715	[PATO:0000001^OBO_REL:has_qualifier(PATO:0000460)^OBO_REL:inheres_in(GO:0016477)]
ZFIN:ZDB-GENE-070117-1037	unm t30426	>1000	0.0262366	>1000	0.0770833	>1000	2.61049	>1000	5.33715	[PATO:0000001^OBO_REL:has_qualifier(PATO:0000460)^OBO_REL:inheres_in(GO:0016477)]
ZFIN:ZDB-GENE-070117-1036	unm t30376	>1000	0.0262366	>1000	0.0770833	>1000	2.61049	>1000	5.33715	[PATO:0000001^OBO_REL:has_qualifier(PATO:0000460)^OBO_REL:inheres_in(GO:0016477)]
ZFIN:ZDB-GENE-070117-1035	unm t30300	>1000	0.0262366	>1000	0.0770833	>1000	2.61049	>1000	5.33715	[PATO:0000001^OBO_REL:has_qualifier(PATO:0000460)^OBO_REL:inheres_in(GO:0016477)]
ZFIN:ZDB-GENE-070117-1034	unm t30299	>1000	0.0262366	>1000	0.0770833	>1000	2.61049	>1000	5.33715	[PATO:0000001^OBO_REL:has_qualifier(PATO:0000460)^OBO_REL:inheres_in(GO:0016477)]
ZFIN:ZDB-GENE-070117-1033	unm t30301	>1000	0.0262366	>1000	0.0770833	>1000	2.61049	>1000	5.33715	[PATO:0000001^OBO_REL:has_qualifier(PATO:0000460)^OBO_REL:inheres_in(GO:0016477)]
ZFIN:ZDB-GENE-070117-1032	unm t30563	>1000	0.0262366	>1000	0.0770833	>1000	2.61049	>1000	5.33715	[PATO:0000001^OBO_REL:has_qualifier(PATO:0000460)^OBO_REL:inheres_in(GO:0016477)]
ZFIN:ZDB-GENE-070117-1031	unm t30886	>1000	0.0262366	>1000	0.0770833	>1000	2.61049	>1000	5.33715	[PATO:0000001^OBO_REL:has_qualifier(PATO:0000460)^OBO_REL:inheres_in(GO:0016477)]
ZFIN:ZDB-GENE-070117-1029	unm t30711	>1000	0.0262366	>1000	0.0770833	>1000	2.61049	>1000	5.33715	[PATO:0000001^OBO_REL:has_qualifier(PATO:0000460)^OBO_REL:inheres_in(GO:0016477)]
ZFIN:ZDB-GENE-070117-1028	unm t30491	>1000	0.0262366	>1000	0.0770833	>1000	2.61049	>1000	5.33715	[PATO:0000001^OBO_REL:has_qualifier(PATO:0000460)^OBO_REL:inheres_in(GO:0016477)]
ZFIN:ZDB-GENE-070117-1012	unm t30134	>1000	0.0262366	>1000	0.0770833	>1000	2.61049	>1000	5.33715	[PATO:0000001^OBO_REL:has_qualifier(PATO:0000460)^OBO_REL:inheres_in(GO:0016477)]
ZFIN:ZDB-GENE-070117-1011	unm t30501	>1000	0.0262366	>1000	0.0770833	>1000	2.61049	>1000	5.33715	[PATO:0000001^OBO_REL:has_qualifier(PATO:0000460)^OBO_REL:inheres_in(GO:0016477)]
ZFIN:ZDB-GENE-070117-1005	unm t30712	>1000	0.0262366	>1000	0.0770833	>1000	2.61049	>1000	5.33715	[PATO:0000001^OBO_REL:has_qualifier(PATO:0000460)^OBO_REL:inheres_in(GO:0016477)]
ZFIN:ZDB-GENE-070117-1004	unm t30709	>1000	0.0262366	>1000	0.0770833	>1000	2.61049	>1000	5.33715	[PATO:0000001^OBO_REL:has_qualifier(PATO:0000460)^OBO_REL:inheres_in(GO:0016477)]
ZFIN:ZDB-GENE-070117-1002	unm t30713	>1000	0.0262366	>1000	0.0770833	>1000	2.61049	>1000	5.33715	[PATO:0000001^OBO_REL:has_qualifier(PATO:0000460)^OBO_REL:inheres_in(GO:0016477)]
ZFIN:ZDB-GENE-070117-2073	frx	>1000	0.0261223	>1000	0.0805085	>1000	2.73277	>1000	5.7394	[PATO:0000718^OBO_REL:has_qualifier(PATO:0000460)^OBO_REL:inheres_in(ZFA:0001094), PATO:0000718^OBO_REL:inheres_in(ZFA:0001094)]
ZFIN:ZDB-GENE-070117-654	pkp	>1000	0.0261079	>1000	0.064588	>1000	3.11315	>1000	5.2419	[PATO:0000001^OBO_REL:has_qualifier(PATO:0000460)^OBO_REL:inheres_in(ZFA:0009090), PATO:0000001^OBO_REL:inheres_in(ZFA:0009090), ZFA:0009090]
ZFIN:ZDB-GENE-070117-401	unm tm18c	>1000	0.0261079	>1000	0.064588	>1000	3.11315	>1000	5.2419	[PATO:0000001^OBO_REL:has_qualifier(PATO:0000460)^OBO_REL:inheres_in(ZFA:0009090), PATO:0000001^OBO_REL:inheres_in(ZFA:0009090), ZFA:0009090]
ZFIN:ZDB-GENE-070117-299	unm tm15	>1000	0.0261079	>1000	0.064588	>1000	3.11315	>1000	5.2419	[PATO:0000001^OBO_REL:has_qualifier(PATO:0000460)^OBO_REL:inheres_in(ZFA:0009090), PATO:0000001^OBO_REL:inheres_in(ZFA:0009090), ZFA:0009090]
ZFIN:ZDB-GENE-070117-1969	unm t30763	>1000	0.0260883	>1000	0.0657895	>1000	3.1742	>1000	5.2419	[PATO:0000001^OBO_REL:has_qualifier(PATO:0000460)^OBO_REL:inheres_in(ZFA:0009090), PATO:0000001^OBO_REL:inheres_in(ZFA:0009090), ZFA:0009090]
ZFIN:ZDB-GENE-070117-615	unm ty17b	>1000	0.0260588	>1000	0.0762712	>1000	2.81975	>1000	5.15633	[ZFA:0000737]
ZFIN:ZDB-GENE-070117-549	unm to273c	>1000	0.0260588	>1000	0.0762712	>1000	2.81975	>1000	5.15633	[ZFA:0000737]
ZFIN:ZDB-GENE-070117-479	unm tg18	>1000	0.0260588	>1000	0.0762712	>1000	2.81975	>1000	5.15633	[ZFA:0000737]
ZFIN:ZDB-GENE-070117-445	unm tq221a	>1000	0.0260588	>1000	0.0762712	>1000	2.81975	>1000	5.15633	[ZFA:0000737]
ZFIN:ZDB-GENE-070117-223	unm tg212	>1000	0.0260588	>1000	0.0762712	>1000	2.81975	>1000	5.15633	[ZFA:0000737]
ZFIN:ZDB-GENE-070117-1071	unm t30633	>1000	0.0259947	>1000	0.0703297	831	3.50302	672	7.03332	[ZFA:0000317, ZFA:0001123]
ZFIN:ZDB-GENE-070117-525	unm tl17e	>1000	0.0259434	>1000	0.0779221	>1000	2.92539	>1000	5.97221	[PATO:0000647]
ZFIN:ZDB-GENE-070117-392	unm ty17e	>1000	0.0259434	>1000	0.0779221	>1000	2.92539	>1000	5.97221	[PATO:0000647]
ZFIN:ZDB-GENE-070117-979	unm t30261	>1000	0.0259423	>1000	0.0761099	>1000	2.71545	>1000	5.33715	[PATO:0000001^OBO_REL:has_qualifier(PATO:0000460)^OBO_REL:inheres_in(GO:0016477)]
ZFIN:ZDB-GENE-070117-1718	unm t31225	>1000	0.0258921	>1000	0.0714286	>1000	3.36122	906	6.36743	[PATO:0000001^inheres_in_part_of(UBERON:MIAA_0000087-XAO_0000002-ZFA_0000108)]
ZFIN:ZDB-GENE-070117-70	btt	>1000	0.0258132	>1000	0.0782609	>1000	2.80891	>1000	4.97221	[ZFA:0001438]
ZFIN:ZDB-GENE-070117-66	big	>1000	0.0258132	>1000	0.0782609	>1000	2.80891	>1000	4.97221	[ZFA:0001438]
ZFIN:ZDB-GENE-070117-65	ben	>1000	0.0258132	>1000	0.0782609	>1000	2.80891	>1000	4.97221	[ZFA:0001438]
ZFIN:ZDB-GENE-070117-2271	bed	>1000	0.0257465	>1000	0.0676856	>1000	3.14517	>1000	5.2419	[PATO:0000001^OBO_REL:has_qualifier(PATO:0000460)^OBO_REL:inheres_in(ZFA:0009090), PATO:0000001^OBO_REL:inheres_in(ZFA:0009090), ZFA:0009090]
ZFIN:ZDB-GENE-070117-1299	unm t30368	>1000	0.0257423	>1000	0.0748899	549	3.92532	>1000	5.49058	[PATO:0000462]
ZFIN:ZDB-GENE-070117-1360	unm t30242	>1000	0.0255996	>1000	0.0675381	>1000	3.14517	>1000	5.2419	[PATO:0000001^OBO_REL:has_qualifier(PATO:0000460)^OBO_REL:inheres_in(ZFA:0009090), PATO:0000001^OBO_REL:inheres_in(ZFA:0009090), ZFA:0009090]
ZFIN:ZDB-GENE-070117-1984	unm t30995	>1000	0.0255853	>1000	0.0895833	>1000	2.85458	>1000	4.84501	[ZFA:0000368]
ZFIN:ZDB-GENE-070117-1622	unm t31493	>1000	0.0255853	>1000	0.0895833	>1000	2.85458	>1000	4.84501	[ZFA:0000368]
ZFIN:ZDB-GENE-070117-1620	unm t31444	>1000	0.0255853	>1000	0.0895833	>1000	2.85458	>1000	4.84501	[ZFA:0000368]
ZFIN:ZDB-GENE-070117-1619	unm t31443	>1000	0.0255853	>1000	0.0895833	>1000	2.85458	>1000	4.84501	[ZFA:0000368]
ZFIN:ZDB-GENE-070117-1618	unm t31442	>1000	0.0255853	>1000	0.0895833	>1000	2.85458	>1000	4.84501	[ZFA:0000368]
ZFIN:ZDB-GENE-070117-1617	unm t31203	>1000	0.0255853	>1000	0.0895833	>1000	2.85458	>1000	4.84501	[ZFA:0000368]
ZFIN:ZDB-GENE-070117-1616	unm t31202	>1000	0.0255853	>1000	0.0895833	>1000	2.85458	>1000	4.84501	[ZFA:0000368]
ZFIN:ZDB-GENE-070117-1613	unm t31077	>1000	0.0255853	>1000	0.0895833	>1000	2.85458	>1000	4.84501	[ZFA:0000368]
ZFIN:ZDB-GENE-070117-1611	unm t31075	>1000	0.0255853	>1000	0.0895833	>1000	2.85458	>1000	4.84501	[ZFA:0000368]
ZFIN:ZDB-GENE-070427-9	ter	>1000	0.025582	>1000	0.0865979	840	3.49506	>1000	5.41183	[ZFA:0001478]
ZFIN:ZDB-GENE-070117-964	unm t30628	>1000	0.0255402	>1000	0.0765864	>1000	3.28261	>1000	5.15633	[ZFA:0000737]
ZFIN:ZDB-GENE-070117-962	unm t30837	>1000	0.0255402	>1000	0.0765864	>1000	3.28261	>1000	5.15633	[ZFA:0000737]
ZFIN:ZDB-GENE-070117-960	unm t30735	>1000	0.0255402	>1000	0.0765864	>1000	3.28261	>1000	5.15633	[ZFA:0000737]
ZFIN:ZDB-GENE-070117-959	unm t30751	>1000	0.0255402	>1000	0.0765864	>1000	3.28261	>1000	5.15633	[ZFA:0000737]
ZFIN:ZDB-GENE-070117-954	unm t30724	>1000	0.0255402	>1000	0.0765864	>1000	3.28261	>1000	5.15633	[ZFA:0000737]
ZFIN:ZDB-GENE-070117-953	unm t30733	>1000	0.0255402	>1000	0.0765864	>1000	3.28261	>1000	5.15633	[ZFA:0000737]
ZFIN:ZDB-GENE-070117-926	unm t30541	>1000	0.0255402	>1000	0.0765864	>1000	3.28261	>1000	5.15633	[ZFA:0000737]
ZFIN:ZDB-GENE-070117-901	unm t30355	>1000	0.0255402	>1000	0.0765864	>1000	3.28261	>1000	5.15633	[ZFA:0000737]
ZFIN:ZDB-GENE-070117-1504	unm t30745	>1000	0.0255402	>1000	0.0765864	>1000	3.28261	>1000	5.15633	[ZFA:0000737]
ZFIN:ZDB-GENE-070117-1441	unm t30747	>1000	0.0255402	>1000	0.0765864	>1000	3.28261	>1000	5.15633	[ZFA:0000737]
ZFIN:ZDB-GENE-070117-1916	unm t31534	>1000	0.0255211	>1000	0.0885529	>1000	3.39103	>1000	4.84501	[ZFA:0000368]
ZFIN:ZDB-GENE-070117-1130	unm t30492	>1000	0.025516	>1000	0.0741525	>1000	3.17439	>1000	5.97221	[PATO:0000647]
ZFIN:ZDB-GENE-070117-1134	unm t30297	>1000	0.0254475	>1000	0.0669546	>1000	3.14517	>1000	5.2419	[PATO:0000001^OBO_REL:has_qualifier(PATO:0000460)^OBO_REL:inheres_in(ZFA:0009090), PATO:0000001^OBO_REL:inheres_in(ZFA:0009090), ZFA:0009090]
ZFIN:ZDB-GENE-070117-1767	unm t31510	>1000	0.0254471	>1000	0.0691145	>1000	3.23804	906	6.36743	[PATO:0000001^inheres_in_part_of(UBERON:MIAA_0000087-XAO_0000002-ZFA_0000108)]
ZFIN:ZDB-GENE-070117-1766	unm t31509	>1000	0.0254471	>1000	0.0691145	>1000	3.23804	906	6.36743	[PATO:0000001^inheres_in_part_of(UBERON:MIAA_0000087-XAO_0000002-ZFA_0000108)]
ZFIN:ZDB-GENE-070117-1763	unm t31507	>1000	0.0254471	>1000	0.0691145	>1000	3.23804	906	6.36743	[PATO:0000001^inheres_in_part_of(UBERON:MIAA_0000087-XAO_0000002-ZFA_0000108)]
ZFIN:ZDB-GENE-070117-1762	unm t31506	>1000	0.0254471	>1000	0.0691145	>1000	3.23804	906	6.36743	[PATO:0000001^inheres_in_part_of(UBERON:MIAA_0000087-XAO_0000002-ZFA_0000108)]
ZFIN:ZDB-GENE-070117-1761	unm t31480	>1000	0.0254471	>1000	0.0691145	>1000	3.23804	906	6.36743	[PATO:0000001^inheres_in_part_of(UBERON:MIAA_0000087-XAO_0000002-ZFA_0000108)]
ZFIN:ZDB-GENE-070117-1760	unm t31479	>1000	0.0254471	>1000	0.0691145	>1000	3.23804	906	6.36743	[PATO:0000001^inheres_in_part_of(UBERON:MIAA_0000087-XAO_0000002-ZFA_0000108)]
ZFIN:ZDB-GENE-070117-1759	unm t31478	>1000	0.0254471	>1000	0.0691145	>1000	3.23804	906	6.36743	[PATO:0000001^inheres_in_part_of(UBERON:MIAA_0000087-XAO_0000002-ZFA_0000108)]
ZFIN:ZDB-GENE-070117-1758	unm t31430	>1000	0.0254471	>1000	0.0691145	>1000	3.23804	906	6.36743	[PATO:0000001^inheres_in_part_of(UBERON:MIAA_0000087-XAO_0000002-ZFA_0000108)]
ZFIN:ZDB-GENE-070117-1757	unm t31429	>1000	0.0254471	>1000	0.0691145	>1000	3.23804	906	6.36743	[PATO:0000001^inheres_in_part_of(UBERON:MIAA_0000087-XAO_0000002-ZFA_0000108)]
ZFIN:ZDB-GENE-070117-1756	unm t31428	>1000	0.0254471	>1000	0.0691145	>1000	3.23804	906	6.36743	[PATO:0000001^inheres_in_part_of(UBERON:MIAA_0000087-XAO_0000002-ZFA_0000108)]
ZFIN:ZDB-GENE-070117-1755	unm t31408	>1000	0.0254471	>1000	0.0691145	>1000	3.23804	906	6.36743	[PATO:0000001^inheres_in_part_of(UBERON:MIAA_0000087-XAO_0000002-ZFA_0000108)]
ZFIN:ZDB-GENE-070117-1752	unm t31405	>1000	0.0254471	>1000	0.0691145	>1000	3.23804	906	6.36743	[PATO:0000001^inheres_in_part_of(UBERON:MIAA_0000087-XAO_0000002-ZFA_0000108)]
ZFIN:ZDB-GENE-070117-1751	unm t31404	>1000	0.0254471	>1000	0.0691145	>1000	3.23804	906	6.36743	[PATO:0000001^inheres_in_part_of(UBERON:MIAA_0000087-XAO_0000002-ZFA_0000108)]
ZFIN:ZDB-GENE-070117-1750	unm t31402	>1000	0.0254471	>1000	0.0691145	>1000	3.23804	906	6.36743	[PATO:0000001^inheres_in_part_of(UBERON:MIAA_0000087-XAO_0000002-ZFA_0000108)]
ZFIN:ZDB-GENE-070117-1749	unm t31401	>1000	0.0254471	>1000	0.0691145	>1000	3.23804	906	6.36743	[PATO:0000001^inheres_in_part_of(UBERON:MIAA_0000087-XAO_0000002-ZFA_0000108)]
ZFIN:ZDB-GENE-070117-1748	unm t31365	>1000	0.0254471	>1000	0.0691145	>1000	3.23804	906	6.36743	[PATO:0000001^inheres_in_part_of(UBERON:MIAA_0000087-XAO_0000002-ZFA_0000108)]
ZFIN:ZDB-GENE-070117-1747	unm t31364	>1000	0.0254471	>1000	0.0691145	>1000	3.23804	906	6.36743	[PATO:0000001^inheres_in_part_of(UBERON:MIAA_0000087-XAO_0000002-ZFA_0000108)]
ZFIN:ZDB-GENE-070117-1746	unm t31363	>1000	0.0254471	>1000	0.0691145	>1000	3.23804	906	6.36743	[PATO:0000001^inheres_in_part_of(UBERON:MIAA_0000087-XAO_0000002-ZFA_0000108)]
ZFIN:ZDB-GENE-070117-1745	unm t31362	>1000	0.0254471	>1000	0.0691145	>1000	3.23804	906	6.36743	[PATO:0000001^inheres_in_part_of(UBERON:MIAA_0000087-XAO_0000002-ZFA_0000108)]
ZFIN:ZDB-GENE-070117-1744	unm t31325	>1000	0.0254471	>1000	0.0691145	>1000	3.23804	906	6.36743	[PATO:0000001^inheres_in_part_of(UBERON:MIAA_0000087-XAO_0000002-ZFA_0000108)]
ZFIN:ZDB-GENE-070117-1742	unm t31324	>1000	0.0254471	>1000	0.0691145	>1000	3.23804	906	6.36743	[PATO:0000001^inheres_in_part_of(UBERON:MIAA_0000087-XAO_0000002-ZFA_0000108)]
ZFIN:ZDB-GENE-070117-1741	unm t31322	>1000	0.0254471	>1000	0.0691145	>1000	3.23804	906	6.36743	[PATO:0000001^inheres_in_part_of(UBERON:MIAA_0000087-XAO_0000002-ZFA_0000108)]
ZFIN:ZDB-GENE-070117-1740	unm t31321	>1000	0.0254471	>1000	0.0691145	>1000	3.23804	906	6.36743	[PATO:0000001^inheres_in_part_of(UBERON:MIAA_0000087-XAO_0000002-ZFA_0000108)]
ZFIN:ZDB-GENE-070117-1739	unm t31320	>1000	0.0254471	>1000	0.0691145	>1000	3.23804	906	6.36743	[PATO:0000001^inheres_in_part_of(UBERON:MIAA_0000087-XAO_0000002-ZFA_0000108)]
ZFIN:ZDB-GENE-070117-1738	unm t31319	>1000	0.0254471	>1000	0.0691145	>1000	3.23804	906	6.36743	[PATO:0000001^inheres_in_part_of(UBERON:MIAA_0000087-XAO_0000002-ZFA_0000108)]
ZFIN:ZDB-GENE-070117-1737	unm t31317	>1000	0.0254471	>1000	0.0691145	>1000	3.23804	906	6.36743	[PATO:0000001^inheres_in_part_of(UBERON:MIAA_0000087-XAO_0000002-ZFA_0000108)]
ZFIN:ZDB-GENE-070117-1736	unm t31283	>1000	0.0254471	>1000	0.0691145	>1000	3.23804	906	6.36743	[PATO:0000001^inheres_in_part_of(UBERON:MIAA_0000087-XAO_0000002-ZFA_0000108)]
ZFIN:ZDB-GENE-070117-1735	unm t31282	>1000	0.0254471	>1000	0.0691145	>1000	3.23804	906	6.36743	[PATO:0000001^inheres_in_part_of(UBERON:MIAA_0000087-XAO_0000002-ZFA_0000108)]
ZFIN:ZDB-GENE-070117-1734	unm t31281	>1000	0.0254471	>1000	0.0691145	>1000	3.23804	906	6.36743	[PATO:0000001^inheres_in_part_of(UBERON:MIAA_0000087-XAO_0000002-ZFA_0000108)]
[truncated: 908 more rows]
