# Supplementary material for: Linking Human Diseases to Animal Models Using Ontology-Based Phenotype Annotation
Source: PLoS Biol. 2009 Nov 24;7(11):e1000247. doi: 10.1371/journal.pbio.1000247 (PMC2774506; doi:10.1371/journal.pbio.1000247)
Supplement: Table S4 — Comparison between human EXT2 and zebrafish genes. The top 250 genes (by simJ) are reported, together with the rank and score for each metric (simIC, simJ, avgICCS, and maxIC). Additionally, the maxIC phenotype is reported using ontology identifiers. See Materials and Methods for a list of ontology prefixes. Known sequence orthologs are highlighted in yellow and listed in Table 6, if present. Genes at rank 1 are listed in Table 7. (0.09 MB XLS) [file pbio.1000247.s004.xls]

## Sheet: NCBI_Gene_2132-vs-allg-allscore
zfin gene id	zfin gene name	simIC rank	simIC	simJ rank	simJ	avgICCS rank	avgICCS	maxIC rank	maxIC	maxIC phenotype
ZFIN:ZDB-GENE-070117-1312	unm t30212	1	0.0229124	2	0.133971	68	2.34695	75	3.90562	[PATO:0000071, PATO:0000470, PATO:0001226]
ZFIN:ZDB-GENE-070117-1249	unm t30539	2	0.0211844	1	0.137931	9	2.97039	7	4.16011	[UBERON:FMA_71221-MA_0000308-MIAA_0000148-XAO_0003073-ZFA_0000317]
ZFIN:ZDB-GENE-030530-1	szl	3	0.0201554	194	0.101093	111	1.95199	7	4.16011	[UBERON:FMA_71221-MA_0000308-MIAA_0000148-XAO_0003073-ZFA_0000317]
ZFIN:ZDB-GENE-070117-2335	sch	4	0.0197855	24	0.118774	115	1.86712	7	4.16011	[UBERON:FMA_71221-MA_0000308-MIAA_0000148-XAO_0003073-ZFA_0000317]
ZFIN:ZDB-GENE-070117-274	unm tu238	5	0.0197606	28	0.116981	49	2.58398	7	4.16011	[UBERON:FMA_71221-MA_0000308-MIAA_0000148-XAO_0003073-ZFA_0000317]
ZFIN:ZDB-GENE-070117-492	unm tx239	6	0.0196083	32	0.115942	49	2.58398	7	4.16011	[UBERON:FMA_71221-MA_0000308-MIAA_0000148-XAO_0003073-ZFA_0000317]
ZFIN:ZDB-GENE-070117-2292	que	7	0.0194651	49	0.113139	73	2.2805	7	4.16011	[UBERON:FMA_71221-MA_0000308-MIAA_0000148-XAO_0003073-ZFA_0000317]
ZFIN:ZDB-GENE-070117-1420	unm t30372	8	0.0191914	10	0.125628	119	1.79868	75	3.90562	[PATO:0000071, PATO:0000470, PATO:0001226]
ZFIN:ZDB-GENE-070117-1205	unm t30313	8	0.0191914	10	0.125628	119	1.79868	75	3.90562	[PATO:0000071, PATO:0000470, PATO:0001226]
ZFIN:ZDB-GENE-070117-342	unm tg415	10	0.0191133	52	0.112319	55	2.53686	7	4.16011	[UBERON:FMA_71221-MA_0000308-MIAA_0000148-XAO_0003073-ZFA_0000317]
ZFIN:ZDB-GENE-070117-253	unm tk259	11	0.0189792	55	0.110345	71	2.29378	7	4.16011	[UBERON:FMA_71221-MA_0000308-MIAA_0000148-XAO_0003073-ZFA_0000317]
ZFIN:ZDB-GENE-070117-2373	sof	12	0.0188197	57	0.109929	78	2.24581	7	4.16011	[UBERON:FMA_71221-MA_0000308-MIAA_0000148-XAO_0003073-ZFA_0000317]
ZFIN:ZDB-GENE-070117-1027	unm t30449	13	0.0187602	14	0.123153	119	1.79868	75	3.90562	[PATO:0000071, PATO:0000470, PATO:0001226]
ZFIN:ZDB-GENE-070117-1371	unm t30609	14	0.0187487	3	0.131707	15	2.8383	161	3.63178	[PATO:0000051^OBO_REL:inheres_in(UBERON:FMA_30317-MA_0001459-MIAA_0000299-XAO_0000169-ZFA_0001514)]
ZFIN:ZDB-GENE-070117-2338	sla	15	0.0183373	65	0.107383	79	2.23658	7	4.16011	[UBERON:FMA_71221-MA_0000308-MIAA_0000148-XAO_0003073-ZFA_0000317]
ZFIN:ZDB-GENE-070117-2046	exp	16	0.0182704	154	0.104895	72	2.2899	1	4.41408	[UBERON:FMA_14181-MA_0000020]
ZFIN:ZDB-GENE-070117-925	unm t30462	17	0.0182219	4	0.126761	15	2.8383	161	3.63178	[PATO:0000051^OBO_REL:inheres_in(UBERON:FMA_30317-MA_0001459-MIAA_0000299-XAO_0000169-ZFA_0001514)]
ZFIN:ZDB-GENE-070117-1328	unm t30734	17	0.0182219	4	0.126761	15	2.8383	161	3.63178	[PATO:0000051^OBO_REL:inheres_in(UBERON:FMA_30317-MA_0001459-MIAA_0000299-XAO_0000169-ZFA_0001514)]
ZFIN:ZDB-GENE-070117-1327	unm t30354	17	0.0182219	4	0.126761	15	2.8383	161	3.63178	[PATO:0000051^OBO_REL:inheres_in(UBERON:FMA_30317-MA_0001459-MIAA_0000299-XAO_0000169-ZFA_0001514)]
ZFIN:ZDB-GENE-070117-1324	unm t30356	17	0.0182219	4	0.126761	15	2.8383	161	3.63178	[PATO:0000051^OBO_REL:inheres_in(UBERON:FMA_30317-MA_0001459-MIAA_0000299-XAO_0000169-ZFA_0001514)]
ZFIN:ZDB-GENE-070117-1471	unm t30619	21	0.0181465	4	0.126761	15	2.8383	161	3.63178	[PATO:0000051^OBO_REL:inheres_in(UBERON:FMA_30317-MA_0001459-MIAA_0000299-XAO_0000169-ZFA_0001514)]
ZFIN:ZDB-GENE-070117-1325	unm t30363	21	0.0181465	4	0.126761	15	2.8383	161	3.63178	[PATO:0000051^OBO_REL:inheres_in(UBERON:FMA_30317-MA_0001459-MIAA_0000299-XAO_0000169-ZFA_0001514)]
ZFIN:ZDB-GENE-070117-1492	unm t30514	23	0.0181077	15	0.121827	220	1.38499	75	3.90562	[PATO:0000071, PATO:0000470, PATO:0001226]
ZFIN:ZDB-GENE-070117-1491	unm t30228	23	0.0181077	15	0.121827	220	1.38499	75	3.90562	[PATO:0000071, PATO:0000470, PATO:0001226]
ZFIN:ZDB-GENE-070117-1123	unm t30432	23	0.0181077	15	0.121827	220	1.38499	75	3.90562	[PATO:0000071, PATO:0000470, PATO:0001226]
ZFIN:ZDB-GENE-070117-1122	unm t30431	23	0.0181077	15	0.121827	220	1.38499	75	3.90562	[PATO:0000071, PATO:0000470, PATO:0001226]
ZFIN:ZDB-GENE-070117-1075	unm t30229	23	0.0181077	15	0.121827	220	1.38499	75	3.90562	[PATO:0000071, PATO:0000470, PATO:0001226]
ZFIN:ZDB-GENE-070117-1073	unm t30515	23	0.0181077	15	0.121827	220	1.38499	75	3.90562	[PATO:0000071, PATO:0000470, PATO:0001226]
ZFIN:ZDB-GENE-070117-1407	unm t30906	29	0.0179255	42	0.114428	155	1.38724	75	3.90562	[PATO:0000071, PATO:0000470, PATO:0001226]
ZFIN:ZDB-GENE-070117-1212	unm t30815	29	0.0179255	42	0.114428	155	1.38724	75	3.90562	[PATO:0000071, PATO:0000470, PATO:0001226]
ZFIN:ZDB-GENE-070117-1326	unm t30364	31	0.0178937	21	0.120773	15	2.8383	161	3.63178	[PATO:0000051^OBO_REL:inheres_in(UBERON:FMA_30317-MA_0001459-MIAA_0000299-XAO_0000169-ZFA_0001514)]
ZFIN:ZDB-GENE-070117-1384	unm t30620	32	0.0178695	26	0.118227	46	2.59586	176	3.6019	[PATO:0000001^OBO_REL:inheres_in(UBERON:FMA_30317-MA_0001459-MIAA_0000299-XAO_0000169-ZFA_0001514)]
ZFIN:ZDB-GENE-070117-2152	kon	33	0.017853	159	0.103704	92	2.02953	7	4.16011	[UBERON:FMA_71221-MA_0000308-MIAA_0000148-XAO_0003073-ZFA_0000317]
ZFIN:ZDB-GENE-070117-1553	mts	34	0.0178106	40	0.115242	93	2.02207	75	3.90562	[PATO:0000071, PATO:0000470, PATO:0001226]
ZFIN:ZDB-GENE-070117-1715	unm t31218	35	0.0177543	70	0.106599	126	1.73971	75	3.90562	[PATO:0000071, PATO:0000470, PATO:0001226]
ZFIN:ZDB-GENE-980526-29	dla	36	0.0176607	117	0.105882	8	3.13653	1	4.41408	[UBERON:FMA_14181-MA_0000020]
ZFIN:ZDB-GENE-020905-1	atp2a1	37	0.0176508	213	0.099359	117	1.84359	7	4.16011	[UBERON:FMA_71221-MA_0000308-MIAA_0000148-XAO_0003073-ZFA_0000317]
ZFIN:ZDB-GENE-990603-6	prim1	38	0.0175741	220	0.0987261	132	1.68792	75	3.90562	[PATO:0000071, PATO:0000470, PATO:0001226]
ZFIN:ZDB-GENE-070117-2370	sno	39	0.0175471	27	0.117647	10	2.87451	7	4.16011	[UBERON:FMA_71221-MA_0000308-MIAA_0000148-XAO_0003073-ZFA_0000317]
ZFIN:ZDB-GENE-070117-1985	unm t30996	40	0.0175384	216	0.0990991	76	2.25219	75	3.90562	[PATO:0000071, PATO:0000470, PATO:0001226]
ZFIN:ZDB-GENE-070117-1612	unm t31076	40	0.0175384	216	0.0990991	76	2.25219	75	3.90562	[PATO:0000071, PATO:0000470, PATO:0001226]
ZFIN:ZDB-GENE-030131-555	krit1	42	0.0174514	67	0.107143	122	1.79266	75	3.90562	[PATO:0000071, PATO:0000470, PATO:0001226]
ZFIN:ZDB-GENE-070117-2027	drb	43	0.0174034	30	0.116183	65	2.36656	7	4.16011	[UBERON:FMA_71221-MA_0000308-MIAA_0000148-XAO_0003073-ZFA_0000317]
ZFIN:ZDB-GENE-070117-2410	blo	44	0.017332	187	0.101961	69	2.3103	1	4.41408	[UBERON:FMA_14181-MA_0000020]
ZFIN:ZDB-GENE-020123-2	s1pr2	45	0.0171964	51	0.1125	154	1.38811	75	3.90562	[PATO:0000071, PATO:0000470, PATO:0001226]
ZFIN:ZDB-GENE-070117-980	unm t30264	46	0.0171193	71	0.106481	155	1.38724	75	3.90562	[PATO:0000071, PATO:0000470, PATO:0001226]
ZFIN:ZDB-GENE-070117-977	unm t30782	46	0.0171193	71	0.106481	155	1.38724	75	3.90562	[PATO:0000071, PATO:0000470, PATO:0001226]
ZFIN:ZDB-GENE-070117-966	unm t30375	46	0.0171193	71	0.106481	155	1.38724	75	3.90562	[PATO:0000071, PATO:0000470, PATO:0001226]
ZFIN:ZDB-GENE-070117-922	unm t30502	46	0.0171193	71	0.106481	155	1.38724	75	3.90562	[PATO:0000071, PATO:0000470, PATO:0001226]
ZFIN:ZDB-GENE-070117-1685	unm t31149	46	0.0171193	71	0.106481	155	1.38724	75	3.90562	[PATO:0000071, PATO:0000470, PATO:0001226]
ZFIN:ZDB-GENE-070117-1684	unm t31147	46	0.0171193	71	0.106481	155	1.38724	75	3.90562	[PATO:0000071, PATO:0000470, PATO:0001226]
ZFIN:ZDB-GENE-070117-1683	unm t31145	46	0.0171193	71	0.106481	155	1.38724	75	3.90562	[PATO:0000071, PATO:0000470, PATO:0001226]
ZFIN:ZDB-GENE-070117-1682	unm t31074	46	0.0171193	71	0.106481	155	1.38724	75	3.90562	[PATO:0000071, PATO:0000470, PATO:0001226]
ZFIN:ZDB-GENE-070117-1681	unm t31073	46	0.0171193	71	0.106481	155	1.38724	75	3.90562	[PATO:0000071, PATO:0000470, PATO:0001226]
ZFIN:ZDB-GENE-070117-1679	unm t31071	46	0.0171193	71	0.106481	155	1.38724	75	3.90562	[PATO:0000071, PATO:0000470, PATO:0001226]
ZFIN:ZDB-GENE-070117-1678	unm t31070	46	0.0171193	71	0.106481	155	1.38724	75	3.90562	[PATO:0000071, PATO:0000470, PATO:0001226]
ZFIN:ZDB-GENE-070117-1677	unm t30960	46	0.0171193	71	0.106481	155	1.38724	75	3.90562	[PATO:0000071, PATO:0000470, PATO:0001226]
ZFIN:ZDB-GENE-070117-1672	unm t30956	46	0.0171193	71	0.106481	155	1.38724	75	3.90562	[PATO:0000071, PATO:0000470, PATO:0001226]
ZFIN:ZDB-GENE-070117-1505	unm t30291	46	0.0171193	71	0.106481	155	1.38724	75	3.90562	[PATO:0000071, PATO:0000470, PATO:0001226]
ZFIN:ZDB-GENE-070117-1466	unm t30259	46	0.0171193	71	0.106481	155	1.38724	75	3.90562	[PATO:0000071, PATO:0000470, PATO:0001226]
ZFIN:ZDB-GENE-070117-1310	unm t30258	46	0.0171193	71	0.106481	155	1.38724	75	3.90562	[PATO:0000071, PATO:0000470, PATO:0001226]
ZFIN:ZDB-GENE-070117-1308	unm t30263	46	0.0171193	71	0.106481	155	1.38724	75	3.90562	[PATO:0000071, PATO:0000470, PATO:0001226]
ZFIN:ZDB-GENE-070117-1274	unm t30657	46	0.0171193	71	0.106481	155	1.38724	75	3.90562	[PATO:0000071, PATO:0000470, PATO:0001226]
ZFIN:ZDB-GENE-070117-1248	unm t30596	46	0.0171193	71	0.106481	155	1.38724	75	3.90562	[PATO:0000071, PATO:0000470, PATO:0001226]
ZFIN:ZDB-GENE-070117-1244	unm t30714	46	0.0171193	71	0.106481	155	1.38724	75	3.90562	[PATO:0000071, PATO:0000470, PATO:0001226]
ZFIN:ZDB-GENE-070117-1243	unm t30334	46	0.0171193	71	0.106481	155	1.38724	75	3.90562	[PATO:0000071, PATO:0000470, PATO:0001226]
ZFIN:ZDB-GENE-070117-1242	unm t30268	46	0.0171193	71	0.106481	155	1.38724	75	3.90562	[PATO:0000071, PATO:0000470, PATO:0001226]
ZFIN:ZDB-GENE-070117-1240	unm t30887	46	0.0171193	71	0.106481	155	1.38724	75	3.90562	[PATO:0000071, PATO:0000470, PATO:0001226]
ZFIN:ZDB-GENE-070117-1239	unm t30559	46	0.0171193	71	0.106481	155	1.38724	75	3.90562	[PATO:0000071, PATO:0000470, PATO:0001226]
ZFIN:ZDB-GENE-070117-1238	unm t30658	46	0.0171193	71	0.106481	155	1.38724	75	3.90562	[PATO:0000071, PATO:0000470, PATO:0001226]
ZFIN:ZDB-GENE-070117-1237	unm t30909	46	0.0171193	71	0.106481	155	1.38724	75	3.90562	[PATO:0000071, PATO:0000470, PATO:0001226]
ZFIN:ZDB-GENE-070117-1236	unm t30430	46	0.0171193	71	0.106481	155	1.38724	75	3.90562	[PATO:0000071, PATO:0000470, PATO:0001226]
ZFIN:ZDB-GENE-070117-1235	unm t30429	46	0.0171193	71	0.106481	155	1.38724	75	3.90562	[PATO:0000071, PATO:0000470, PATO:0001226]
ZFIN:ZDB-GENE-070117-1234	unm t30850	46	0.0171193	71	0.106481	155	1.38724	75	3.90562	[PATO:0000071, PATO:0000470, PATO:0001226]
ZFIN:ZDB-GENE-070117-1233	unm t30847	46	0.0171193	71	0.106481	155	1.38724	75	3.90562	[PATO:0000071, PATO:0000470, PATO:0001226]
ZFIN:ZDB-GENE-070117-1213	unm t30561	46	0.0171193	71	0.106481	155	1.38724	75	3.90562	[PATO:0000071, PATO:0000470, PATO:0001226]
ZFIN:ZDB-GENE-070117-1210	unm t30912	46	0.0171193	71	0.106481	155	1.38724	75	3.90562	[PATO:0000071, PATO:0000470, PATO:0001226]
ZFIN:ZDB-GENE-070117-1209	unm t30660	46	0.0171193	71	0.106481	155	1.38724	75	3.90562	[PATO:0000071, PATO:0000470, PATO:0001226]
ZFIN:ZDB-GENE-070117-1208	unm t30331	46	0.0171193	71	0.106481	155	1.38724	75	3.90562	[PATO:0000071, PATO:0000470, PATO:0001226]
ZFIN:ZDB-GENE-070117-1009	unm t30656	46	0.0171193	71	0.106481	155	1.38724	75	3.90562	[PATO:0000071, PATO:0000470, PATO:0001226]
ZFIN:ZDB-GENE-070117-1003	unm t30814	46	0.0171193	71	0.106481	155	1.38724	75	3.90562	[PATO:0000071, PATO:0000470, PATO:0001226]
ZFIN:ZDB-GENE-070117-936	unm t30464	82	0.0171101	22	0.120192	24	2.71544	161	3.63178	[PATO:0000051^OBO_REL:inheres_in(UBERON:FMA_30317-MA_0001459-MIAA_0000299-XAO_0000169-ZFA_0001514)]
ZFIN:ZDB-GENE-070117-1422	unm t30463	82	0.0171101	23	0.120192	24	2.71544	161	3.63178	[PATO:0000051^OBO_REL:inheres_in(UBERON:FMA_30317-MA_0001459-MIAA_0000299-XAO_0000169-ZFA_0001514)]
ZFIN:ZDB-GENE-070117-1582	unm dtdi3	84	0.0171002	53	0.111111	10	2.87451	7	4.16011	[UBERON:FMA_71221-MA_0000308-MIAA_0000148-XAO_0003073-ZFA_0000317]
ZFIN:ZDB-GENE-070117-426	unm tc248b	85	0.0170736	60	0.109375	10	2.87451	7	4.16011	[UBERON:FMA_71221-MA_0000308-MIAA_0000148-XAO_0003073-ZFA_0000317]
ZFIN:ZDB-GENE-070117-226	unm tp65	86	0.0170362	47	0.113821	32	2.66012	7	4.16011	[UBERON:FMA_71221-MA_0000308-MIAA_0000148-XAO_0003073-ZFA_0000317]
ZFIN:ZDB-GENE-070117-1910	unm t31259	87	0.017006	44	0.114286	26	2.71352	161	3.63178	[PATO:0000051^OBO_REL:inheres_in(UBERON:FMA_30317-MA_0001459-MIAA_0000299-XAO_0000169-ZFA_0001514)]
ZFIN:ZDB-GENE-070117-1692	unm t30986	88	0.0168351	63	0.107477	155	1.38724	75	3.90562	[PATO:0000071, PATO:0000470, PATO:0001226]
ZFIN:ZDB-GENE-070117-2004	ctd	89	0.016787	61	0.108209	109	1.99316	7	4.16011	[UBERON:FMA_71221-MA_0000308-MIAA_0000148-XAO_0003073-ZFA_0000317]
ZFIN:ZDB-GENE-031116-52	itga5	90	0.0167768	29	0.116183	31	2.67435	176	3.6019	[PATO:0000001^OBO_REL:inheres_in(UBERON:FMA_30317-MA_0001459-MIAA_0000299-XAO_0000169-ZFA_0001514)]
ZFIN:ZDB-GENE-070117-1917	unm t31535	91	0.0166988	58	0.109589	26	2.71352	161	3.63178	[PATO:0000051^OBO_REL:inheres_in(UBERON:FMA_30317-MA_0001459-MIAA_0000299-XAO_0000169-ZFA_0001514)]
ZFIN:ZDB-GENE-070117-1976	unm t31310	92	0.0166953	125	0.105023	155	1.38724	75	3.90562	[PATO:0000071, PATO:0000470, PATO:0001226]
ZFIN:ZDB-GENE-070117-1965	unm t31303	92	0.0166953	125	0.105023	155	1.38724	75	3.90562	[PATO:0000071, PATO:0000470, PATO:0001226]
ZFIN:ZDB-GENE-070117-1954	unm t31302	92	0.0166953	125	0.105023	155	1.38724	75	3.90562	[PATO:0000071, PATO:0000470, PATO:0001226]
ZFIN:ZDB-GENE-070117-1943	unm t31301	92	0.0166953	125	0.105023	155	1.38724	75	3.90562	[PATO:0000071, PATO:0000470, PATO:0001226]
ZFIN:ZDB-GENE-070117-1932	unm t31242	92	0.0166953	125	0.105023	155	1.38724	75	3.90562	[PATO:0000071, PATO:0000470, PATO:0001226]
ZFIN:ZDB-GENE-070117-1921	unm t31216	92	0.0166953	125	0.105023	155	1.38724	75	3.90562	[PATO:0000071, PATO:0000470, PATO:0001226]
ZFIN:ZDB-GENE-070117-1831	unm t31215	92	0.0166953	125	0.105023	155	1.38724	75	3.90562	[PATO:0000071, PATO:0000470, PATO:0001226]
ZFIN:ZDB-GENE-070117-1787	unm t31505	92	0.0166953	125	0.105023	155	1.38724	75	3.90562	[PATO:0000071, PATO:0000470, PATO:0001226]
ZFIN:ZDB-GENE-070117-1776	unm t31504	92	0.0166953	125	0.105023	155	1.38724	75	3.90562	[PATO:0000071, PATO:0000470, PATO:0001226]
ZFIN:ZDB-GENE-070117-1765	unm t31503	92	0.0166953	125	0.105023	155	1.38724	75	3.90562	[PATO:0000071, PATO:0000470, PATO:0001226]
ZFIN:ZDB-GENE-070117-1754	unm t31453	92	0.0166953	125	0.105023	155	1.38724	75	3.90562	[PATO:0000071, PATO:0000470, PATO:0001226]
ZFIN:ZDB-GENE-070117-1743	unm t31423	92	0.0166953	125	0.105023	155	1.38724	75	3.90562	[PATO:0000071, PATO:0000470, PATO:0001226]
ZFIN:ZDB-GENE-070117-1732	unm t31422	92	0.0166953	125	0.105023	155	1.38724	75	3.90562	[PATO:0000071, PATO:0000470, PATO:0001226]
ZFIN:ZDB-GENE-070117-1721	unm t31421	92	0.0166953	125	0.105023	155	1.38724	75	3.90562	[PATO:0000071, PATO:0000470, PATO:0001226]
ZFIN:ZDB-GENE-070117-1720	unm t31214	92	0.0166953	125	0.105023	155	1.38724	75	3.90562	[PATO:0000071, PATO:0000470, PATO:0001226]
ZFIN:ZDB-GENE-070117-1709	unm t31392	92	0.0166953	125	0.105023	155	1.38724	75	3.90562	[PATO:0000071, PATO:0000470, PATO:0001226]
ZFIN:ZDB-GENE-070117-1698	unm t31391	92	0.0166953	125	0.105023	155	1.38724	75	3.90562	[PATO:0000071, PATO:0000470, PATO:0001226]
ZFIN:ZDB-GENE-070117-1687	unm t31390	92	0.0166953	125	0.105023	155	1.38724	75	3.90562	[PATO:0000071, PATO:0000470, PATO:0001226]
ZFIN:ZDB-GENE-070117-1676	unm t31389	92	0.0166953	125	0.105023	155	1.38724	75	3.90562	[PATO:0000071, PATO:0000470, PATO:0001226]
ZFIN:ZDB-GENE-070117-1665	unm t31388	92	0.0166953	125	0.105023	155	1.38724	75	3.90562	[PATO:0000071, PATO:0000470, PATO:0001226]
ZFIN:ZDB-GENE-070117-1654	unm t31387	92	0.0166953	125	0.105023	155	1.38724	75	3.90562	[PATO:0000071, PATO:0000470, PATO:0001226]
ZFIN:ZDB-GENE-070117-1643	unm t31386	92	0.0166953	125	0.105023	155	1.38724	75	3.90562	[PATO:0000071, PATO:0000470, PATO:0001226]
ZFIN:ZDB-GENE-070117-1632	unm t31352	92	0.0166953	125	0.105023	155	1.38724	75	3.90562	[PATO:0000071, PATO:0000470, PATO:0001226]
ZFIN:ZDB-GENE-070117-1621	unm t31312	92	0.0166953	125	0.105023	155	1.38724	75	3.90562	[PATO:0000071, PATO:0000470, PATO:0001226]
ZFIN:ZDB-GENE-070117-1610	unm t31311	92	0.0166953	125	0.105023	155	1.38724	75	3.90562	[PATO:0000071, PATO:0000470, PATO:0001226]
ZFIN:ZDB-GENE-070117-1609	unm t31213	92	0.0166953	125	0.105023	219	1.38724	75	3.90562	[PATO:0000071, PATO:0000470, PATO:0001226]
ZFIN:ZDB-GENE-030219-38	copb1	118	0.0166851	108	0.106227	107	1.99712	7	4.16011	[UBERON:FMA_71221-MA_0000308-MIAA_0000148-XAO_0003073-ZFA_0000317]
ZFIN:ZDB-GENE-010724-7	copb2	118	0.0166851	108	0.106227	107	1.99712	7	4.16011	[UBERON:FMA_71221-MA_0000308-MIAA_0000148-XAO_0003073-ZFA_0000317]
ZFIN:ZDB-GENE-070117-190	unm tm339	120	0.016608	122	0.105263	91	2.05817	7	4.16011	[UBERON:FMA_71221-MA_0000308-MIAA_0000148-XAO_0003073-ZFA_0000317]
ZFIN:ZDB-GENE-070117-473	unm te353	121	0.0166058	111	0.106061	32	2.66012	7	4.16011	[UBERON:FMA_71221-MA_0000308-MIAA_0000148-XAO_0003073-ZFA_0000317]
ZFIN:ZDB-GENE-070117-452	unm tg209f	121	0.0166058	111	0.106061	32	2.66012	7	4.16011	[UBERON:FMA_71221-MA_0000308-MIAA_0000148-XAO_0003073-ZFA_0000317]
ZFIN:ZDB-GENE-070117-363	unm tu33	121	0.0166058	111	0.106061	32	2.66012	7	4.16011	[UBERON:FMA_71221-MA_0000308-MIAA_0000148-XAO_0003073-ZFA_0000317]
ZFIN:ZDB-GENE-070117-337	unm tm70d	121	0.0166058	111	0.106061	32	2.66012	7	4.16011	[UBERON:FMA_71221-MA_0000308-MIAA_0000148-XAO_0003073-ZFA_0000317]
ZFIN:ZDB-GENE-070117-169	unm tc265b	121	0.0166058	111	0.106061	32	2.66012	7	4.16011	[UBERON:FMA_71221-MA_0000308-MIAA_0000148-XAO_0003073-ZFA_0000317]
ZFIN:ZDB-GENE-070117-497	unm tc313	126	0.0165462	118	0.105455	32	2.66012	7	4.16011	[UBERON:FMA_71221-MA_0000308-MIAA_0000148-XAO_0003073-ZFA_0000317]
ZFIN:ZDB-GENE-070117-494	unm tv214a	126	0.0165462	118	0.105455	32	2.66012	7	4.16011	[UBERON:FMA_71221-MA_0000308-MIAA_0000148-XAO_0003073-ZFA_0000317]
ZFIN:ZDB-GENE-070117-275	unm tf244	126	0.0165462	118	0.105455	32	2.66012	7	4.16011	[UBERON:FMA_71221-MA_0000308-MIAA_0000148-XAO_0003073-ZFA_0000317]
ZFIN:ZDB-GENE-070117-331	unm to2a	129	0.0165165	185	0.102113	60	2.43053	7	4.16011	[UBERON:FMA_71221-MA_0000308-MIAA_0000148-XAO_0003073-ZFA_0000317]
ZFIN:ZDB-GENE-080318-9	unm b1128	130	0.01649	164	0.103175	26	2.71352	161	3.63178	[PATO:0000051^OBO_REL:inheres_in(UBERON:FMA_30317-MA_0001459-MIAA_0000299-XAO_0000169-ZFA_0001514)]
ZFIN:ZDB-GENE-080318-8	unm b1127	130	0.01649	164	0.103175	26	2.71352	161	3.63178	[PATO:0000051^OBO_REL:inheres_in(UBERON:FMA_30317-MA_0001459-MIAA_0000299-XAO_0000169-ZFA_0001514)]
ZFIN:ZDB-GENE-070117-2422	tnt	132	0.0164618	185	0.102113	131	1.69467	7	4.16011	[UBERON:FMA_71221-MA_0000308-MIAA_0000148-XAO_0003073-ZFA_0000317]
ZFIN:ZDB-GENE-070117-2462	wat	133	0.0164093	69	0.106618	32	2.66012	7	4.16011	[UBERON:FMA_71221-MA_0000308-MIAA_0000148-XAO_0003073-ZFA_0000317]
ZFIN:ZDB-GENE-070117-1129	unm t30366	134	0.0163064	191	0.101695	126	1.73971	75	3.90562	[PATO:0000071, PATO:0000470, PATO:0001226]
ZFIN:ZDB-GENE-070117-2482	ziz	135	0.0162107	157	0.104693	80	2.228	7	4.16011	[UBERON:FMA_71221-MA_0000308-MIAA_0000148-XAO_0003073-ZFA_0000317]
ZFIN:ZDB-GENE-070117-225	unm tf212	136	0.0160928	192	0.101449	82	2.19066	7	4.16011	[UBERON:FMA_71221-MA_0000308-MIAA_0000148-XAO_0003073-ZFA_0000317]
ZFIN:ZDB-GENE-070117-2344	sml	137	0.016034	210	0.0996564	87	2.1087	7	4.16011	[UBERON:FMA_71221-MA_0000308-MIAA_0000148-XAO_0003073-ZFA_0000317]
ZFIN:ZDB-GENE-070117-239	unm tp72e	138	0.0160007	158	0.104651	53	2.53725	7	4.16011	[UBERON:FMA_71221-MA_0000308-MIAA_0000148-XAO_0003073-ZFA_0000317]
ZFIN:ZDB-GENE-070117-564	unm to219	139	0.0159673	214	0.0992908	23	2.83234	7	4.16011	[UBERON:FMA_71221-MA_0000308-MIAA_0000148-XAO_0003073-ZFA_0000317]
ZFIN:ZDB-GENE-070117-432	unm tn21	140	0.0159141	190	0.101754	70	2.29664	7	4.16011	[UBERON:FMA_71221-MA_0000308-MIAA_0000148-XAO_0003073-ZFA_0000317]
ZFIN:ZDB-GENE-070117-607	unm tu46	141	0.0158982	221	0.0986395	60	2.43053	7	4.16011	[UBERON:FMA_71221-MA_0000308-MIAA_0000148-XAO_0003073-ZFA_0000317]
ZFIN:ZDB-GENE-070117-559	unm tm97d	142	0.0158818	229	0.097973	60	2.43053	7	4.16011	[UBERON:FMA_71221-MA_0000308-MIAA_0000148-XAO_0003073-ZFA_0000317]
ZFIN:ZDB-GENE-041014-73	dll4	143	0.0158615	161	0.103586	135	1.67064	75	3.90562	[PATO:0000071, PATO:0000470, PATO:0001226]
ZFIN:ZDB-GENE-070117-2234	not	144	0.0158339	182	0.10219	32	2.66012	7	4.16011	[UBERON:FMA_71221-MA_0000308-MIAA_0000148-XAO_0003073-ZFA_0000317]
ZFIN:ZDB-GENE-070117-2382	spr(l)	145	0.015804	118	0.105485	45	2.59628	7	4.16011	[UBERON:FMA_71221-MA_0000308-MIAA_0000148-XAO_0003073-ZFA_0000317]
ZFIN:ZDB-GENE-070117-2090	gno	146	0.0157544	162	0.103306	53	2.53725	7	4.16011	[UBERON:FMA_71221-MA_0000308-MIAA_0000148-XAO_0003073-ZFA_0000317]
ZFIN:ZDB-GENE-040801-106	glrbb	147	0.0156927	232	0.0979021	116	1.86506	7	4.16011	[UBERON:FMA_71221-MA_0000308-MIAA_0000148-XAO_0003073-ZFA_0000317]
ZFIN:ZDB-GENE-070117-779	unm p82emcf	148	0.0156579	169	0.102662	85	2.15121	7	4.16011	[UBERON:FMA_71221-MA_0000308-MIAA_0000148-XAO_0003073-ZFA_0000317]
ZFIN:ZDB-GENE-070306-6	unm b953	149	0.0155397	108	0.106227	49	2.58398	7	4.16011	[UBERON:FMA_71221-MA_0000308-MIAA_0000148-XAO_0003073-ZFA_0000317]
ZFIN:ZDB-GENE-070117-1102	unm t30634	150	0.015515	45	0.113861	43	2.62067	176	3.6019	[PATO:0000001^OBO_REL:inheres_in(UBERON:FMA_30317-MA_0001459-MIAA_0000299-XAO_0000169-ZFA_0001514)]
ZFIN:ZDB-GENE-070117-1101	unm t30635	150	0.015515	45	0.113861	43	2.62067	176	3.6019	[PATO:0000001^OBO_REL:inheres_in(UBERON:FMA_30317-MA_0001459-MIAA_0000299-XAO_0000169-ZFA_0001514)]
ZFIN:ZDB-GENE-070117-2146	kik	152	0.0153914	235	0.0978261	74	2.26149	7	4.16011	[UBERON:FMA_71221-MA_0000308-MIAA_0000148-XAO_0003073-ZFA_0000317]
ZFIN:ZDB-GENE-990415-47	dld	153	0.0153443	204	0.1	67	2.35589	7	4.16011	[UBERON:FMA_71221-MA_0000308-MIAA_0000148-XAO_0003073-ZFA_0000317]
ZFIN:ZDB-GENE-041020-1	tll1	154	0.0153183	210	0.0996564	148	1.6262	7	4.16011	[UBERON:FMA_71221-MA_0000308-MIAA_0000148-XAO_0003073-ZFA_0000317]
ZFIN:ZDB-GENE-070117-2284	pro	155	0.0152243	233	0.0978723	47	2.59429	7	4.16011	[UBERON:FMA_71221-MA_0000308-MIAA_0000148-XAO_0003073-ZFA_0000317]
ZFIN:ZDB-GENE-070117-2087	git	155	0.0152243	234	0.0978723	48	2.59429	7	4.16011	[UBERON:FMA_71221-MA_0000308-MIAA_0000148-XAO_0003073-ZFA_0000317]
ZFIN:ZDB-GENE-070117-1203	unm t30611	157	0.0152123	33	0.115741	1	3.33311	7	4.16011	[UBERON:FMA_71221-MA_0000308-MIAA_0000148-XAO_0003073-ZFA_0000317]
ZFIN:ZDB-GENE-070117-1202	unm t30441	157	0.0152123	33	0.115741	1	3.33311	7	4.16011	[UBERON:FMA_71221-MA_0000308-MIAA_0000148-XAO_0003073-ZFA_0000317]
ZFIN:ZDB-GENE-070117-1201	unm t30362	157	0.0152123	33	0.115741	1	3.33311	7	4.16011	[UBERON:FMA_71221-MA_0000308-MIAA_0000148-XAO_0003073-ZFA_0000317]
ZFIN:ZDB-GENE-070117-1200	unm t30361	157	0.0152123	33	0.115741	1	3.33311	7	4.16011	[UBERON:FMA_71221-MA_0000308-MIAA_0000148-XAO_0003073-ZFA_0000317]
ZFIN:ZDB-GENE-070117-1199	unm t30442	157	0.0152123	33	0.115741	1	3.33311	7	4.16011	[UBERON:FMA_71221-MA_0000308-MIAA_0000148-XAO_0003073-ZFA_0000317]
ZFIN:ZDB-GENE-070117-1139	unm t30604	157	0.0152123	33	0.115741	1	3.33311	7	4.16011	[UBERON:FMA_71221-MA_0000308-MIAA_0000148-XAO_0003073-ZFA_0000317]
ZFIN:ZDB-GENE-070117-1138	unm t30748	157	0.0152123	33	0.115741	1	3.33311	7	4.16011	[UBERON:FMA_71221-MA_0000308-MIAA_0000148-XAO_0003073-ZFA_0000317]
ZFIN:ZDB-GENE-070117-1595	unm ty54x	164	0.0150832	163	0.103286	56	2.49077	7	4.16011	[UBERON:FMA_71221-MA_0000308-MIAA_0000148-XAO_0003073-ZFA_0000317]
ZFIN:ZDB-GENE-070117-46	ich	165	0.0150198	193	0.101167	114	1.88954	7	4.16011	[UBERON:FMA_71221-MA_0000308-MIAA_0000148-XAO_0003073-ZFA_0000317]
ZFIN:ZDB-GENE-080318-10	unm b1166	166	0.0150063	12	0.123853	84	2.16012	187	3.1292	[PATO:0000001^inheres_in_part_of(UBERON:FMA_23875-FMA_23881-MA_0000018-MIAA_0000032-XAO_0003060-ZFA_0000434)]
ZFIN:ZDB-GENE-020419-34	dtl	167	0.0149229	204	0.1	147	1.62846	75	3.90562	[PATO:0000071, PATO:0000470, PATO:0001226]
ZFIN:ZDB-GENE-000920-1	edn1	168	0.0148432	219	0.0989011	83	2.17502	161	3.63178	[PATO:0000051^OBO_REL:inheres_in(UBERON:FMA_30317-MA_0001459-MIAA_0000299-XAO_0000169-ZFA_0001514)]
ZFIN:ZDB-GENE-070117-161	unm tq221b	169	0.0148242	202	0.100457	56	2.49077	7	4.16011	[UBERON:FMA_71221-MA_0000308-MIAA_0000148-XAO_0003073-ZFA_0000317]
ZFIN:ZDB-GENE-040426-1828	plxnd1	170	0.0148116	171	0.102362	133	1.68286	75	3.90562	[PATO:0000071, PATO:0000470, PATO:0001226]
ZFIN:ZDB-GENE-030326-1	dlst	171	0.0147264	122	0.105263	52	2.5635	7	4.16011	[UBERON:FMA_71221-MA_0000308-MIAA_0000148-XAO_0003073-ZFA_0000317]
ZFIN:ZDB-GENE-071022-1	ophelia	172	0.0146974	200	0.100746	90	2.06869	181	3.25802	[UBERON:FMA_30317-MA_0001459-MIAA_0000299-XAO_0000169-ZFA_0001514]
ZFIN:ZDB-GENE-070117-1499	unm t30458	173	0.0145557	160	0.103604	75	2.26052	181	3.25802	[UBERON:FMA_30317-MA_0001459-MIAA_0000299-XAO_0000169-ZFA_0001514]
ZFIN:ZDB-GENE-070117-1022	unm t30222	174	0.013807	13	0.123762	58	2.48479	189	2.72743	[UBERON:FBbt_00000015-FMA_9576-MA_0000022-MIAA_0000295]
ZFIN:ZDB-GENE-080212-3	gly	175	0.0134491	215	0.0992366	112	1.9302	181	3.25802	[UBERON:FMA_30317-MA_0001459-MIAA_0000299-XAO_0000169-ZFA_0001514]
ZFIN:ZDB-GENE-070117-1526	unm t30359	176	0.0133759	58	0.109589	10	2.87451	7	4.16011	[UBERON:FMA_71221-MA_0000308-MIAA_0000148-XAO_0003073-ZFA_0000317]
ZFIN:ZDB-GENE-070117-1578	fuh	177	0.0133651	170	0.102459	81	2.19206	7	4.16011	[UBERON:FMA_71221-MA_0000308-MIAA_0000148-XAO_0003073-ZFA_0000317]
ZFIN:ZDB-GENE-070117-1225	unm t30752	178	0.0131382	62	0.107623	10	2.87451	7	4.16011	[UBERON:FMA_71221-MA_0000308-MIAA_0000148-XAO_0003073-ZFA_0000317]
ZFIN:ZDB-GENE-070427-7	nco	179	0.0130405	222	0.0985401	86	2.13357	181	3.25802	[UBERON:FMA_30317-MA_0001459-MIAA_0000299-XAO_0000169-ZFA_0001514]
ZFIN:ZDB-GENE-070117-1579	unm tc311x	180	0.0130028	230	0.0979592	65	2.36656	7	4.16011	[UBERON:FMA_71221-MA_0000308-MIAA_0000148-XAO_0003073-ZFA_0000317]
ZFIN:ZDB-GENE-080317-1	psn	181	0.0128547	48	0.11336	124	1.74366	220	2.27946	[PATO:0000070]
ZFIN:ZDB-GENE-070306-8	unm b1035	182	0.0128111	50	0.112971	113	1.88996	220	2.27946	[PATO:0000070]
ZFIN:ZDB-GENE-070117-2442	tur	183	0.0127884	68	0.106996	152	1.4663	210	2.30121	[UBERON:FMA_7482-MA_0002418-XAO_0000168]
ZFIN:ZDB-GENE-070117-1554	min	184	0.0127351	31	0.116183	125	1.74366	220	2.27946	[PATO:0000070]
ZFIN:ZDB-GENE-070117-1246	unm t30151	185	0.012595	155	0.104762	136	1.65833	210	2.30121	[UBERON:FMA_7482-MA_0002418-XAO_0000168]
ZFIN:ZDB-GENE-070117-478	unm tx224	186	0.0125308	230	0.0979592	59	2.4308	7	4.16011	[UBERON:FMA_71221-MA_0000308-MIAA_0000148-XAO_0003073-ZFA_0000317]
ZFIN:ZDB-GENE-070427-8	roo	187	0.0124257	199	0.100806	110	1.98224	181	3.25802	[UBERON:FMA_30317-MA_0001459-MIAA_0000299-XAO_0000169-ZFA_0001514]
ZFIN:ZDB-GENE-070117-973	unm t30573	188	0.0123432	173	0.102326	136	1.65833	210	2.30121	[UBERON:FMA_7482-MA_0002418-XAO_0000168]
ZFIN:ZDB-GENE-070117-972	unm t30614	188	0.0123432	173	0.102326	136	1.65833	210	2.30121	[UBERON:FMA_7482-MA_0002418-XAO_0000168]
ZFIN:ZDB-GENE-070117-970	unm t30211	188	0.0123432	173	0.102326	136	1.65833	210	2.30121	[UBERON:FMA_7482-MA_0002418-XAO_0000168]
ZFIN:ZDB-GENE-070117-1508	unm t30616	188	0.0123432	173	0.102326	136	1.65833	210	2.30121	[UBERON:FMA_7482-MA_0002418-XAO_0000168]
ZFIN:ZDB-GENE-070117-1489	unm t30617	188	0.0123432	173	0.102326	136	1.65833	210	2.30121	[UBERON:FMA_7482-MA_0002418-XAO_0000168]
ZFIN:ZDB-GENE-070117-1337	unm t30697	188	0.0123432	173	0.102326	136	1.65833	210	2.30121	[UBERON:FMA_7482-MA_0002418-XAO_0000168]
ZFIN:ZDB-GENE-070117-1291	unm t30615	188	0.0123432	173	0.102326	136	1.65833	210	2.30121	[UBERON:FMA_7482-MA_0002418-XAO_0000168]
ZFIN:ZDB-GENE-070306-11	unm b1074	195	0.0120671	56	0.110132	89	2.08515	191	2.71	[PATO:0000586]
ZFIN:ZDB-GENE-070117-1058	unm t301394	196	0.011703	203	0.100437	63	2.40999	181	3.25802	[UBERON:FMA_30317-MA_0001459-MIAA_0000299-XAO_0000169-ZFA_0001514]
ZFIN:ZDB-GENE-030813-2	piwil1	197	0.0116675	171	0.102362	118	1.79894	180	3.57389	[PATO:0000070^OBO_REL:towards(UBERON:CARO_0000013-CL_0000000-FBbt_00007002-FMA_68646-XAO_0003012-ZFA_0009000)]
ZFIN:ZDB-GENE-070117-1444	unm t30607	198	0.0115472	245	0.0973451	30	2.71068	7	4.16011	[UBERON:FMA_71221-MA_0000308-MIAA_0000148-XAO_0003073-ZFA_0000317]
ZFIN:ZDB-GENE-000125-4	dlc	199	0.0115095	181	0.102222	234	1.24432	220	2.27946	[PATO:0000070]
ZFIN:ZDB-GENE-070306-7	unm b984	200	0.0113289	228	0.0981818	123	1.78569	220	2.27946	[PATO:0000070]
ZFIN:ZDB-GENE-080318-7	unm b1182	201	0.0109979	63	0.107477	64	2.38976	187	3.1292	[PATO:0000001^inheres_in_part_of(UBERON:FMA_23875-FMA_23881-MA_0000018-MIAA_0000032-XAO_0003060-ZFA_0000434)]
ZFIN:ZDB-GENE-991110-8	tcf7l2	202	0.0109934	180	0.102273	150	1.53254	220	2.27946	[PATO:0000070]
ZFIN:ZDB-GENE-030131-9102	col1a1	203	0.0108571	201	0.100478	88	2.092	189	2.72743	[UBERON:FBbt_00000015-FMA_9576-MA_0000022-MIAA_0000295]
ZFIN:ZDB-GENE-070117-2360	sky	204	0.0108123	188	0.101852	134	1.67767	210	2.30121	[UBERON:FMA_7482-MA_0002418-XAO_0000168]
ZFIN:ZDB-GENE-070627-2	gin1	205	0.0105155	54	0.110577	153	1.45621	191	2.71	[PATO:0000586]
ZFIN:ZDB-GENE-040426-2823	sec23a	206	0.0104505	166	0.103139	149	1.60801	196	2.70585	[UBERON:FMA_23875-FMA_23881-MA_0000018-MIAA_0000032-XAO_0003060-ZFA_0000434]
ZFIN:ZDB-GENE-080317-2	ctb	207	0.0103351	183	0.102128	129	1.69727	220	2.27946	[PATO:0000070]
ZFIN:ZDB-GENE-070117-1555	bay	207	0.0103351	183	0.102128	129	1.69727	220	2.27946	[PATO:0000070]
ZFIN:ZDB-GENE-070117-1899	unm t31169	209	0.0102257	66	0.107317	104	2.019	196	2.70585	[UBERON:FMA_23875-FMA_23881-MA_0000018-MIAA_0000032-XAO_0003060-ZFA_0000434]
ZFIN:ZDB-GENE-070117-1124	unm t30379	210	0.0101072	25	0.11828	151	1.49978	191	2.71	[PATO:0000586]
ZFIN:ZDB-GENE-001207-3	arnt2	211	0.0100301	189	0.10177	238	1.16013	220	2.27946	[PATO:0000070]
ZFIN:ZDB-GENE-070117-1021	unm t30566	212	0.00997679	116	0.105991	245	1.14272	191	2.71	[PATO:0000586]
ZFIN:ZDB-GENE-070117-1904	unm t31252	213	0.00985057	155	0.104762	104	2.019	196	2.70585	[UBERON:FMA_23875-FMA_23881-MA_0000018-MIAA_0000032-XAO_0003060-ZFA_0000434]
ZFIN:ZDB-GENE-070117-1901	unm t31245	214	0.00976667	168	0.102804	104	2.019	196	2.70585	[UBERON:FMA_23875-FMA_23881-MA_0000018-MIAA_0000032-XAO_0003060-ZFA_0000434]
ZFIN:ZDB-GENE-070117-2395	sth	215	0.00972126	195	0.100962	250	0.933488	220	2.27946	[PATO:0000070]
ZFIN:ZDB-GENE-070117-244	unm tz227c	216	0.00949621	218	0.0990566	145	1.64312	1	4.41408	[UBERON:FMA_14181-MA_0000020]
ZFIN:ZDB-GENE-070117-2331	stb	217	0.00939947	236	0.0976744	144	1.64524	1	4.41408	[UBERON:FMA_14181-MA_0000020]
ZFIN:ZDB-GENE-070306-4	unm b875	218	0.00937976	204	0.1	128	1.71304	220	2.27946	[PATO:0000070]
ZFIN:ZDB-GENE-070117-279	unm tg310a	219	0.00936647	236	0.0976744	145	1.64312	1	4.41408	[UBERON:FMA_14181-MA_0000020]
ZFIN:ZDB-GENE-070117-1206	unm t30471	220	0.0093605	41	0.115183	235	1.23052	232	1.92922	[PATO:0000051^inheres_in_part_of(UBERON:FMA_7181-MIAA_0000296-XAO_0003025-ZFA_0001115)]
ZFIN:ZDB-GENE-070117-957	unm t30538	221	0.00895589	151	0.105	94	2.02003	196	2.70585	[UBERON:FMA_23875-FMA_23881-MA_0000018-MIAA_0000032-XAO_0003060-ZFA_0000434]
ZFIN:ZDB-GENE-070117-1436	unm t30603	221	0.00895589	151	0.105	94	2.02003	196	2.70585	[UBERON:FMA_23875-FMA_23881-MA_0000018-MIAA_0000032-XAO_0003060-ZFA_0000434]
ZFIN:ZDB-GENE-070117-923	unm t30459	223	0.00890685	151	0.105	94	2.02003	196	2.70585	[UBERON:FMA_23875-FMA_23881-MA_0000018-MIAA_0000032-XAO_0003060-ZFA_0000434]
ZFIN:ZDB-GENE-070117-1912	unm t31264	224	0.00883514	204	0.1	94	2.02003	196	2.70585	[UBERON:FMA_23875-FMA_23881-MA_0000018-MIAA_0000032-XAO_0003060-ZFA_0000434]
ZFIN:ZDB-GENE-070117-1330	unm t30370	225	0.00867494	107	0.10628	236	1.23052	232	1.92922	[PATO:0000051^inheres_in_part_of(UBERON:FMA_7181-MIAA_0000296-XAO_0003025-ZFA_0001115)]
ZFIN:ZDB-GENE-070117-1260	unm t30405	226	0.00865302	122	0.105263	236	1.23052	232	1.92922	[PATO:0000051^inheres_in_part_of(UBERON:FMA_7181-MIAA_0000296-XAO_0003025-ZFA_0001115)]
ZFIN:ZDB-GENE-070117-1890	unm t31099	227	0.00862823	167	0.103093	94	2.02003	196	2.70585	[UBERON:FMA_23875-FMA_23881-MA_0000018-MIAA_0000032-XAO_0003060-ZFA_0000434]
ZFIN:ZDB-GENE-041006-1	gtf3aa	228	0.00847857	196	0.100917	239	1.15583	244	1.63047	[PATO:0000001^inheres_in_part_of(UBERON:FMA_7181-MIAA_0000296-XAO_0003025-ZFA_0001115)]
ZFIN:ZDB-GENE-040625-176	trnt1	228	0.00847857	196	0.100917	239	1.15583	244	1.63047	[PATO:0000001^inheres_in_part_of(UBERON:FMA_7181-MIAA_0000296-XAO_0003025-ZFA_0001115)]
ZFIN:ZDB-GENE-030131-7050	dync1h1	228	0.00847857	196	0.100917	239	1.15583	244	1.63047	[PATO:0000001^inheres_in_part_of(UBERON:FMA_7181-MIAA_0000296-XAO_0003025-ZFA_0001115)]
ZFIN:ZDB-GENE-040426-2087	rngtt	231	0.00843213	212	0.0995475	249	1.02287	244	1.63047	[PATO:0000001^inheres_in_part_of(UBERON:FMA_7181-MIAA_0000296-XAO_0003025-ZFA_0001115)]
ZFIN:ZDB-GENE-030131-970	rpl7l1	232	0.00838408	245	0.0973451	239	1.15583	244	1.63047	[PATO:0000001^inheres_in_part_of(UBERON:FMA_7181-MIAA_0000296-XAO_0003025-ZFA_0001115)]
ZFIN:ZDB-GENE-030102-1	flj20272l	232	0.00838408	245	0.0973451	239	1.15583	244	1.63047	[PATO:0000001^inheres_in_part_of(UBERON:FMA_7181-MIAA_0000296-XAO_0003025-ZFA_0001115)]
ZFIN:ZDB-GENE-020419-7	cct7	232	0.00838408	245	0.0973451	239	1.15583	244	1.63047	[PATO:0000001^inheres_in_part_of(UBERON:FMA_7181-MIAA_0000296-XAO_0003025-ZFA_0001115)]
ZFIN:ZDB-GENE-070117-1503	unm t30540	235	0.00837225	223	0.0984456	94	2.02003	196	2.70585	[UBERON:FMA_23875-FMA_23881-MA_0000018-MIAA_0000032-XAO_0003060-ZFA_0000434]
ZFIN:ZDB-GENE-070117-1438	unm t30864	235	0.00837225	223	0.0984456	94	2.02003	196	2.70585	[UBERON:FMA_23875-FMA_23881-MA_0000018-MIAA_0000032-XAO_0003060-ZFA_0000434]
ZFIN:ZDB-GENE-070117-1437	unm t30838	235	0.00837225	223	0.0984456	94	2.02003	196	2.70585	[UBERON:FMA_23875-FMA_23881-MA_0000018-MIAA_0000032-XAO_0003060-ZFA_0000434]
ZFIN:ZDB-GENE-070117-1100	unm t30632	235	0.00837225	223	0.0984456	94	2.02003	196	2.70585	[UBERON:FMA_23875-FMA_23881-MA_0000018-MIAA_0000032-XAO_0003060-ZFA_0000434]
ZFIN:ZDB-GENE-070117-1025	unm t30460	235	0.00837225	223	0.0984456	94	2.02003	196	2.70585	[UBERON:FMA_23875-FMA_23881-MA_0000018-MIAA_0000032-XAO_0003060-ZFA_0000434]
ZFIN:ZDB-GENE-080318-3	wdi	240	0.00827241	204	0.1	226	1.36268	232	1.92922	[PATO:0000051^inheres_in_part_of(UBERON:FMA_7181-MIAA_0000296-XAO_0003025-ZFA_0001115)]
ZFIN:ZDB-GENE-070117-1142	unm t30688	241	0.00826784	244	0.0974359	246	1.05976	220	2.27946	[PATO:0000070]
ZFIN:ZDB-GENE-070117-1375	unm t30650	242	0.00802303	245	0.0973451	247	1.02486	232	1.92922	[PATO:0000051^inheres_in_part_of(UBERON:FMA_7181-MIAA_0000296-XAO_0003025-ZFA_0001115)]
ZFIN:ZDB-GENE-070117-1373	unm t30649	242	0.00802303	245	0.0973451	247	1.02486	232	1.92922	[PATO:0000051^inheres_in_part_of(UBERON:FMA_7181-MIAA_0000296-XAO_0003025-ZFA_0001115)]
ZFIN:ZDB-GENE-070117-1448	unm t30644	244	0.00767791	238	0.097561	228	1.30676	232	1.92922	[PATO:0000051^inheres_in_part_of(UBERON:FMA_7181-MIAA_0000296-XAO_0003025-ZFA_0001115)]
ZFIN:ZDB-GENE-070117-1097	unm t30544	244	0.00767791	238	0.097561	228	1.30676	232	1.92922	[PATO:0000051^inheres_in_part_of(UBERON:FMA_7181-MIAA_0000296-XAO_0003025-ZFA_0001115)]
ZFIN:ZDB-GENE-070117-1095	unm t30588	244	0.00767791	238	0.097561	228	1.30676	232	1.92922	[PATO:0000051^inheres_in_part_of(UBERON:FMA_7181-MIAA_0000296-XAO_0003025-ZFA_0001115)]
ZFIN:ZDB-GENE-070117-1093	unm t30643	244	0.00767791	238	0.097561	228	1.30676	232	1.92922	[PATO:0000051^inheres_in_part_of(UBERON:FMA_7181-MIAA_0000296-XAO_0003025-ZFA_0001115)]
ZFIN:ZDB-GENE-070117-1092	unm t30706	244	0.00767791	238	0.097561	228	1.30676	232	1.92922	[PATO:0000051^inheres_in_part_of(UBERON:FMA_7181-MIAA_0000296-XAO_0003025-ZFA_0001115)]
ZFIN:ZDB-GENE-070117-1091	unm t30705	244	0.00767791	238	0.097561	228	1.30676	232	1.92922	[PATO:0000051^inheres_in_part_of(UBERON:FMA_7181-MIAA_0000296-XAO_0003025-ZFA_0001115)]
ZFIN:ZDB-GENE-070627-7	gin6	250	0.00689689	204	0.1	227	1.34586	191	2.71	[PATO:0000586]
