# Supplementary material for: Linking Human Diseases to Animal Models Using Ontology-Based Phenotype Annotation
Source: PLoS Biol. 2009 Nov 24;7(11):e1000247. doi: 10.1371/journal.pbio.1000247 (PMC2774506; doi:10.1371/journal.pbio.1000247)
Supplement: Table S5 — Comparison between human EYA1 and zebrafish genes. The top 250 genes (by simJ) are reported, together with the rank and score for each metric (simIC, simJ, avgICCS, and maxIC). Additionally, the maxIC phenotype is reported using ontology identifiers. See Materials and Methods for a list of ontology prefixes. Known sequence orthologs are highlighted in yellow and listed in Table 6, if present. Genes at rank 1 are listed in Table 7. (0.09 MB XLS) [file pbio.1000247.s005.xls]

## Sheet: NCBI_Gene_2138-vs-allg-allscore
zfin gene id	zfin gene name	simIC rank	simIC	simJ rank	simJ	avgICCS rank	avgICCS	maxIC rank	maxIC	maxIC phenotype
ZFIN:ZDB-GENE-060718-1	rerea	1	0.0326138	2	0.0905053	1	4.68064	10	11.1488	[GO:0048592]
ZFIN:ZDB-GENE-990415-171	cdh2	2	0.0317999	3	0.086444	7	4.17396	59	9.41183	[PATO:0000407]
ZFIN:ZDB-GENE-990415-72	fgf8a	3	0.0314209	1	0.0912106	3	4.33372	52	9.73376	[PATO:0001617^inheres_in_part_of(UBERON:FMA_23875-FMA_23881-MA_0000018-MIAA_0000032-XAO_0003060-ZFA_0000434)]
ZFIN:ZDB-GENE-990712-18	eya1	4	0.0289279	5	0.0845608	2	4.39776	22	10.2743	[PATO:0000599]
ZFIN:ZDB-GENE-980526-196	ptc2	5	0.0268063	8	0.0786082	22	3.74327	22	10.2743	[PATO:0000462^inheres_in_part_of(UBERON:FBbt_00004508-FMA_54448-MA_0000261-MIAA_0000140-XAO_0000179-ZFA_0000107)]
ZFIN:ZDB-GENE-980526-44	ptc1	6	0.0267406	9	0.0782159	18	3.78213	22	10.2743	[PATO:0000462^inheres_in_part_of(UBERON:FBbt_00004508-FMA_54448-MA_0000261-MIAA_0000140-XAO_0000179-ZFA_0000107)]
ZFIN:ZDB-GENE-021226-1	lamb1	7	0.0264052	4	0.0854489	5	4.22659	22	10.2743	[PATO:0000462^inheres_in_part_of(UBERON:FBbt_00004508-FMA_54448-MA_0000261-MIAA_0000140-XAO_0000179-ZFA_0000107)]
ZFIN:ZDB-GENE-011212-6	tfap2a	8	0.0245478	17	0.0716961	8	4.14845	13	10.7338	[PATO:0001852]
ZFIN:ZDB-GENE-021226-3	lamc1	9	0.0239539	6	0.0801974	9	4.12833	43	9.82687	[PATO:0000640, PATO:0001508]
ZFIN:ZDB-GENE-051113-132	cdc16	10	0.0238373	7	0.0793254	55	3.34699	92	7.56383	[PATO:0001999^OBO_REL:towards(UBERON:FMA_7085-XAO_0003034)]
ZFIN:ZDB-GENE-980526-143	foxd3	11	0.0234015	24	0.0694362	33	3.56956	62	9.34144	[PATO:0000646^inheres_in_part_of(UBERON:FBbt_00000004-FBbt_00003007-FMA_46565-FMA_7154-FMA_87596-MA_0000023-MA_0000316-MIAA_0000017-MIAA_0000149-MIAA_0000294-MIAA_0000340-WBbt_0005739-XAO_0003024-ZFA_0000737-ZFA_0001114)]
ZFIN:ZDB-GENE-070426-2	mko	12	0.0229557	21	0.0704846	16	3.86469	36	9.9264	[PATO:0000001^OBO_REL:inheres_in(GO:0048839), PATO:0000001^OBO_REL:inheres_in(GO:0048839)^qualifier(PATO:0000460)]
ZFIN:ZDB-GENE-030616-594	plcb3	13	0.0228071	15	0.0722506	4	4.27683	52	9.73376	[PATO:0001617^inheres_in_part_of(UBERON:FMA_23875-FMA_23881-MA_0000018-MIAA_0000032-XAO_0003060-ZFA_0000434)]
ZFIN:ZDB-GENE-020507-3	vangl2	14	0.0225867	23	0.0699454	29	3.61707	75	8.2419	[PATO:0000137]
ZFIN:ZDB-GENE-980526-178	fgf3	15	0.0225503	11	0.0747126	20	3.77066	69	8.64629	[GO:0030916]
ZFIN:ZDB-GENE-001103-1	sox9a	16	0.0224792	14	0.0723219	12	3.98299	68	8.82687	[PATO:0000587^inheres_in_part_of(UBERON:FMA_24216-MA_0000031)]
ZFIN:ZDB-GENE-070117-2066	flr	17	0.0222891	20	0.0708515	11	4.02603	5	11.7338	[PATO:0001673^OBO_REL:inheres_in(UBERON:FMA_15900-FMA_7203-MA_0000368-MA_0000380-MIAA_0000118-MIAA_0000119-MIAA_0000122-WBbt_0005775-XAO_0000154-ZFA_0000529)]
ZFIN:ZDB-GENE-040426-1947	chaf1b	18	0.0219068	16	0.0717675	14	3.92712	22	10.2743	[PATO:0000462^inheres_in_part_of(UBERON:FBbt_00004508-FMA_54448-MA_0000261-MIAA_0000140-XAO_0000179-ZFA_0000107)]
ZFIN:ZDB-GENE-011119-1	kny	19	0.0218639	25	0.068672	25	3.70932	75	8.2419	[PATO:0000137]
ZFIN:ZDB-GENE-980526-89	smo	20	0.0218082	18	0.0715922	26	3.70436	36	9.9264	[PATO:0000001^OBO_REL:inheres_in(GO:0048839), PATO:0000001^OBO_REL:inheres_in(GO:0048839)^qualifier(PATO:0000460)]
ZFIN:ZDB-GENE-040822-18	cdc26	21	0.0214069	12	0.0740502	87	3.06749	92	7.56383	[PATO:0001999^OBO_REL:towards(UBERON:FMA_7085-XAO_0003034)]
ZFIN:ZDB-GENE-030318-2	chm	22	0.0212918	30	0.0669241	15	3.89429	1	12.7338	[PATO:0000468^OBO_REL:inheres_in(GO:0007601)^qualifier(PATO:0000460)]
ZFIN:ZDB-GENE-030404-2	mib	23	0.0212694	10	0.0754332	73	3.17341	99	6.88827	[PATO:0001507]
ZFIN:ZDB-GENE-980526-501	tal1	24	0.0205036	13	0.0731707	32	3.56974	90	7.66767	[PATO:0000141^inheres_in_part_of(UBERON:FBbt_00005069-FMA_30316-FMA_32558-MA_0000015-MIAA_0000025-WBbt_0005737-XAO_0000172-ZFA_0000548-ZFA_0005145)]
ZFIN:ZDB-GENE-990415-8	pax2a	25	0.0202169	36	0.0650919	6	4.18972	22	10.2743	[PATO:0000599]
ZFIN:ZDB-GENE-070117-512	grb	26	0.0197799	28	0.0681676	44	3.4735	22	10.2743	[PATO:0001673]
ZFIN:ZDB-GENE-060118-1	lama1	27	0.0194691	19	0.0715166	60	3.29725	22	10.2743	[PATO:0000462^inheres_in_part_of(UBERON:FBbt_00004508-FMA_54448-MA_0000261-MIAA_0000140-XAO_0000179-ZFA_0000107)]
ZFIN:ZDB-GENE-020419-32	hdac1	28	0.019332	26	0.0685959	40	3.50467	83	7.90087	[PATO:0000921]
ZFIN:ZDB-GENE-070427-4	pno	29	0.0190693	42	0.0633756	13	3.93253	36	9.9264	[PATO:0000001^OBO_REL:inheres_in(GO:0048839), PATO:0000001^OBO_REL:inheres_in(GO:0048839)^qualifier(PATO:0000460)]
ZFIN:ZDB-GENE-040426-1664	pde6c	30	0.0190263	35	0.065232	10	4.05598	13	10.7338	[PATO:0001852]
ZFIN:ZDB-GENE-990603-12	wnt11	31	0.0188088	31	0.0666667	28	3.61787	83	7.90087	[PATO:0000921]
ZFIN:ZDB-GENE-000201-18	pbx4	32	0.0187741	22	0.070407	63	3.24477	120	6.64629	[PATO:0000646]
ZFIN:ZDB-GENE-070117-632	shy	33	0.0185376	74	0.0537492	17	3.83844	1	12.7338	[PATO:0000300]
ZFIN:ZDB-GENE-030131-6223	sufu	34	0.0180993	29	0.0680135	27	3.63941	65	8.97887	[PATO:0000052^inheres_in_part_of(UBERON:FBbt_00004508-FMA_54448-MA_0000261-MIAA_0000140-XAO_0000179-ZFA_0000107)]
ZFIN:ZDB-GENE-070117-2175	lok	35	0.0180477	63	0.0567823	46	3.43448	13	10.7338	[PATO:0001852]
ZFIN:ZDB-GENE-980526-166	shha	36	0.0175833	32	0.0655738	79	3.11498	99	6.88827	[PATO:0001507]
ZFIN:ZDB-GENE-070427-3	kmi	37	0.017465	52	0.0600801	37	3.53272	36	9.9264	[PATO:0000001^OBO_REL:inheres_in(GO:0048839), PATO:0000001^OBO_REL:inheres_in(GO:0048839)^qualifier(PATO:0000460)]
ZFIN:ZDB-GENE-070426-3	alo	38	0.0173774	56	0.0596421	23	3.73214	36	9.9264	[PATO:0000001^OBO_REL:inheres_in(GO:0048839), PATO:0000001^OBO_REL:inheres_in(GO:0048839)^qualifier(PATO:0000460)]
ZFIN:ZDB-GENE-010906-1	ache	39	0.0173411	40	0.063587	38	3.52881	19	10.4118	[PATO:0001906]
ZFIN:ZDB-GENE-030131-7949	supt6h	40	0.0172562	26	0.0681959	66	3.21793	43	9.82687	[PATO:0001508]
ZFIN:ZDB-GENE-990706-8	gli2a	41	0.0171468	41	0.0633886	41	3.49048	99	6.88827	[PATO:0001507]
ZFIN:ZDB-GENE-080530-2	vps39	42	0.0171303	38	0.0642361	19	3.78182	7	11.4118	[PATO:0001851]
ZFIN:ZDB-GENE-000403-1	axin1	43	0.0170613	45	0.0629139	86	3.06821	1	12.7338	[PATO:0000001^OBO_REL:inheres_in(GO:0048592)^qualifier(PATO:0000460)]
ZFIN:ZDB-GENE-990415-198	oep	44	0.0169342	43	0.0633353	57	3.32715	22	10.2743	[PATO:0000462^inheres_in_part_of(UBERON:FBbt_00004508-FMA_54448-MA_0000261-MIAA_0000140-XAO_0000179-ZFA_0000107)]
ZFIN:ZDB-GENE-020104-1	hnf1b	45	0.0168808	33	0.0655633	48	3.38628	95	7.5243	[PATO:0001510]
ZFIN:ZDB-GENE-070117-2413	sri(l)	46	0.0167139	34	0.0654843	34	3.55587	65	8.97887	[PATO:0000052^inheres_in_part_of(UBERON:FBbt_00004508-FMA_54448-MA_0000261-MIAA_0000140-XAO_0000179-ZFA_0000107)]
ZFIN:ZDB-GENE-070117-2049	fad	47	0.0166966	48	0.0611602	51	3.36962	22	10.2743	[PATO:0000462^inheres_in_part_of(UBERON:FBbt_00004508-FMA_54448-MA_0000261-MIAA_0000140-XAO_0000179-ZFA_0000107)]
ZFIN:ZDB-GENE-011207-1	sox10	48	0.0166546	61	0.058329	24	3.71031	19	10.4118	[PATO:0001906]
ZFIN:ZDB-GENE-980526-87	wnt5b	49	0.0165617	37	0.0645352	39	3.51361	83	7.90087	[PATO:0000921]
ZFIN:ZDB-GENE-070427-5	gpa	50	0.0164319	66	0.0559441	21	3.76244	36	9.9264	[PATO:0000001^OBO_REL:inheres_in(GO:0048839), PATO:0000001^OBO_REL:inheres_in(GO:0048839)^qualifier(PATO:0000460)]
ZFIN:ZDB-GENE-980526-437	ntl	51	0.0162485	47	0.0616766	82	3.11194	77	8.06133	[PATO:0002014]
ZFIN:ZDB-GENE-070117-280	zar	52	0.0161231	92	0.0512309	50	3.37932	22	10.2743	[PATO:0001673]
ZFIN:ZDB-GENE-030131-3827	eif3ea	53	0.0160492	53	0.0598291	49	3.3803	52	9.73376	[PATO:0001617^inheres_in_part_of(UBERON:FMA_23875-FMA_23881-MA_0000018-MIAA_0000032-XAO_0003060-ZFA_0000434)]
ZFIN:ZDB-GENE-070117-2515	clo	54	0.0159853	50	0.0607389	64	3.23285	81	7.9524	[PATO:0001999^OBO_REL:towards(UBERON:CARO_0000072-ZFA_0001490)]
ZFIN:ZDB-GENE-040426-1146	traf3ip1	55	0.0159797	49	0.0609511	58	3.30617	5	11.7338	[PATO:0001673^OBO_REL:inheres_in(UBERON:FMA_15900-FMA_7203-MA_0000368-MA_0000380-MIAA_0000118-MIAA_0000119-MIAA_0000122-WBbt_0005775-XAO_0000154-ZFA_0000529)]
ZFIN:ZDB-GENE-011105-1	prkci	56	0.0158778	39	0.0639752	80	3.11408	99	6.88827	[PATO:0001507]
ZFIN:ZDB-GENE-031125-3	rbm19	57	0.0157517	54	0.0597926	52	3.36446	22	10.2743	[PATO:0000141^OBO_REL:inheres_in(UBERON:FMA_15900-FMA_7203-MA_0000368-MA_0000380-MIAA_0000118-MIAA_0000119-MIAA_0000122-WBbt_0005775-XAO_0000154-ZFA_0000529)]
ZFIN:ZDB-GENE-980526-485	pou5f1	58	0.0154525	46	0.0621538	45	3.47246	52	9.73376	[PATO:0001617^inheres_in_part_of(UBERON:FMA_23875-FMA_23881-MA_0000018-MIAA_0000032-XAO_0003060-ZFA_0000434)]
ZFIN:ZDB-GENE-020419-39	stil	59	0.0153399	57	0.0595238	62	3.24484	12	10.9264	[PATO:0000616]
ZFIN:ZDB-GENE-080212-3	gly	60	0.0152516	78	0.0534459	65	3.22954	73	8.27433	[GO:0042472]
ZFIN:ZDB-GENE-040426-2169	spint1a	61	0.0149646	58	0.0592976	54	3.35256	19	10.4118	[PATO:0001906]
ZFIN:ZDB-GENE-990415-33	chd	62	0.0147008	62	0.0569767	91	3.02727	120	6.64629	[PATO:0000646]
ZFIN:ZDB-GENE-980526-330	cdx4	63	0.0146039	67	0.0558464	53	3.35995	22	10.2743	[PATO:0001673]
ZFIN:ZDB-GENE-070117-2032	alb	64	0.0145891	44	0.0630573	83	3.11113	7	11.4118	[PATO:0001154]
ZFIN:ZDB-GENE-041212-49	arhgef7b	65	0.0141688	77	0.0534493	36	3.54175	4	12.1488	[PATO:0001505]
ZFIN:ZDB-GENE-040526-1	dzip1	66	0.0140361	82	0.052	76	3.14334	133	6.23391	[PATO:0000628]
ZFIN:ZDB-GENE-990415-181	ndr2	67	0.0138468	69	0.0552147	99	2.93459	137	6.17917	[absent_slim]
ZFIN:ZDB-GENE-020712-1	mpp5a	68	0.0137955	51	0.0601852	97	2.97577	77	8.06133	[PATO:0002014]
ZFIN:ZDB-GENE-040704-44	fam32al	69	0.0137232	55	0.0597315	136	2.69498	126	6.35872	[UBERON:FMA_54398-MA_0001906-XAO_0003084-ZFA_0001273]
ZFIN:ZDB-GENE-041124-2	extl3	70	0.0133011	59	0.0585141	132	2.71691	126	6.35872	[UBERON:FMA_54398-MA_0001906-XAO_0003084-ZFA_0001273]
ZFIN:ZDB-GENE-070117-676	mgf	71	0.0131306	97	0.05	77	3.13932	137	6.17917	[PATO:0000060^inheres_in_part_of(UBERON:FBbt_00000004-FBbt_00003007-FMA_46565-FMA_7154-FMA_87596-MA_0000023-MA_0000316-MIAA_0000017-MIAA_0000149-MIAA_0000294-MIAA_0000340-WBbt_0005739-XAO_0003024-ZFA_0000737-ZFA_0001114)]
ZFIN:ZDB-GENE-070117-2511	cho	72	0.0130708	101	0.0485143	84	3.11103	90	7.66767	[PATO:0000141^inheres_in_part_of(UBERON:FBbt_00005069-FMA_30316-FMA_32558-MA_0000015-MIAA_0000025-WBbt_0005737-XAO_0000172-ZFA_0000548-ZFA_0005145)]
ZFIN:ZDB-GENE-051108-1	hmgcrb	73	0.0129743	91	0.0513333	61	3.24686	89	7.85111	[PATO:0001631]
ZFIN:ZDB-GENE-060503-416	slc17a8	74	0.0129494	81	0.0521853	56	3.34182	43	9.82687	[PATO:0001508]
ZFIN:ZDB-GENE-990415-238	rx3	75	0.0129394	93	0.0504087	95	2.98241	99	6.88827	[PATO:0001507]
ZFIN:ZDB-GENE-020418-2	sec61al1	76	0.0127985	73	0.0538147	133	2.71613	173	4.99566	[UBERON:CARO_0000040-FBbt_00007013-FMA_63863-ZFA_0000382, PATO:0001591]
ZFIN:ZDB-GENE-020919-3	unc45b	77	0.0127805	65	0.0562016	78	3.11739	43	9.82687	[PATO:0001508]
ZFIN:ZDB-GENE-070423-1	gfpt1	78	0.0126699	83	0.0518617	100	2.89476	73	8.27433	[PATO:0000587^inheres_in_part_of(UBERON:FMA_54396-MA_0001905-ZFA_0001227)]
ZFIN:ZDB-GENE-070117-741	chy	79	0.0126502	80	0.0525225	75	3.15414	150	5.86957	[PATO:0000001^OBO_REL:inheres_in(UBERON:FBbt_00004199-FMA_58241-MA_0000275-MIAA_0000141-XAO_0000008-ZFA_0000035)]
ZFIN:ZDB-GENE-050616-5	cx36.7	80	0.0125927	87	0.0515654	30	3.60363	70	8.5243	[PATO:0000614]
ZFIN:ZDB-GENE-040624-5	ctcf	81	0.0125345	71	0.0550272	114	2.78378	92	7.56383	[PATO:0001999^OBO_REL:towards(UBERON:FMA_7085-XAO_0003034)]
ZFIN:ZDB-GENE-000526-1	hey2	82	0.0125345	94	0.0503376	81	3.11376	86	7.87578	[PATO:0001478]
ZFIN:ZDB-GENE-030131-2887	polr3b	83	0.0124071	75	0.0535948	88	3.05204	59	9.41183	[PATO:0000407]
ZFIN:ZDB-GENE-040426-1828	plxnd1	84	0.0122621	116	0.0470836	59	3.30349	43	9.82687	[PATO:0000640]
ZFIN:ZDB-GENE-040426-2452	sfpq	85	0.0121901	64	0.0564764	159	2.4685	173	4.99566	[PATO:0001591]
ZFIN:ZDB-GENE-021115-2	trpm7	86	0.0121872	72	0.0544262	123	2.7551	120	6.64629	[PATO:0000646]
ZFIN:ZDB-GENE-040426-2039	uhrf1	87	0.0119623	70	0.055159	111	2.78945	99	6.88827	[PATO:0001507]
ZFIN:ZDB-GENE-070117-2327	ruz	88	0.0118537	79	0.0526968	90	3.03144	86	7.87578	[PATO:0001478]
ZFIN:ZDB-GENE-990415-256	ndr1	89	0.0117941	119	0.0465401	137	2.67921	119	6.70033	[PATO:0000462^inheres_in_part_of(UBERON:FBbt_00000004-FBbt_00003007-FMA_46565-FMA_7154-FMA_87596-MA_0000023-MA_0000316-MIAA_0000017-MIAA_0000149-MIAA_0000294-MIAA_0000340-WBbt_0005739-XAO_0003024-ZFA_0000737-ZFA_0001114)]
ZFIN:ZDB-GENE-020419-23	atp6v0c	90	0.0117858	115	0.0471634	96	2.98209	10	11.1488	[GO:0048592]
ZFIN:ZDB-GENE-001212-1	atp1a1	91	0.0117551	89	0.0513514	125	2.74316	70	8.5243	[PATO:0000614]
ZFIN:ZDB-GENE-070117-2177	log	92	0.0117164	95	0.0502646	141	2.6468	86	7.87578	[PATO:0001478]
ZFIN:ZDB-GENE-990415-22	dharma	93	0.0116319	100	0.0485246	128	2.72939	52	9.73376	[PATO:0001617^inheres_in_part_of(UBERON:FMA_23875-FMA_23881-MA_0000018-MIAA_0000032-XAO_0003060-ZFA_0000434)]
ZFIN:ZDB-GENE-070117-84	jaw	94	0.0116317	131	0.045045	85	3.10255	150	5.86957	[PATO:0000001^OBO_REL:inheres_in(UBERON:FBbt_00004199-FMA_58241-MA_0000275-MIAA_0000141-XAO_0000008-ZFA_0000035)]
ZFIN:ZDB-GENE-070427-12	fsb	95	0.0116141	160	0.0433263	35	3.5435	36	9.9264	[PATO:0000001^OBO_REL:inheres_in(GO:0048839), PATO:0000001^OBO_REL:inheres_in(GO:0048839)^qualifier(PATO:0000460)]
ZFIN:ZDB-GENE-030321-1	gli1	96	0.0115163	84	0.0518234	106	2.83564	99	6.88827	[PATO:0001507]
ZFIN:ZDB-GENE-000511-1	hand2	97	0.0115017	68	0.0557399	105	2.83631	99	6.88827	[PATO:0001507]
ZFIN:ZDB-GENE-030131-6778	rtf1	98	0.0114868	59	0.0585141	121	2.76653	43	9.82687	[PATO:0001508]
ZFIN:ZDB-GENE-040724-10	sart3	99	0.0114276	85	0.0517677	101	2.89429	62	9.34144	[PATO:0000646^inheres_in_part_of(UBERON:FBbt_00000004-FBbt_00003007-FMA_46565-FMA_7154-FMA_87596-MA_0000023-MA_0000316-MIAA_0000017-MIAA_0000149-MIAA_0000294-MIAA_0000340-WBbt_0005739-XAO_0003024-ZFA_0000737-ZFA_0001114)]
ZFIN:ZDB-GENE-080317-5	int	100	0.0113909	122	0.0461433	92	3.01828	43	9.82687	[PATO:0000640]
ZFIN:ZDB-GENE-020905-1	atp2a1	101	0.0112812	88	0.0514557	140	2.65252	173	4.99566	[PATO:0001591]
ZFIN:ZDB-GENE-070427-7	nco	102	0.0112665	126	0.0456747	109	2.82683	137	6.17917	[absent_slim]
ZFIN:ZDB-GENE-990603-6	prim1	103	0.0112517	76	0.053523	135	2.69769	148	6.00584	[PATO:0000141^inheres_in_part_of(UBERON:FBbt_00004508-FMA_54448-MA_0000261-MIAA_0000140-XAO_0000179-ZFA_0000107)]
ZFIN:ZDB-GENE-990415-75	flh	104	0.0111984	103	0.0479846	89	3.03458	52	9.73376	[PATO:0001617^inheres_in_part_of(UBERON:FMA_23875-FMA_23881-MA_0000018-MIAA_0000032-XAO_0003060-ZFA_0000434)]
ZFIN:ZDB-GENE-070117-1989	kiaa1279	105	0.0111339	107	0.0474684	42	3.48565	7	11.4118	[PATO:0001851]
ZFIN:ZDB-GENE-070514-1	dry	106	0.0110698	86	0.0517024	124	2.75251	136	6.22596	[GO:0001654]
ZFIN:ZDB-GENE-070117-1523	unm t30445	107	0.0110325	148	0.044191	31	3.57435	62	9.34144	[PATO:0000646^inheres_in_part_of(UBERON:FBbt_00000004-FBbt_00003007-FMA_46565-FMA_7154-FMA_87596-MA_0000023-MA_0000316-MIAA_0000017-MIAA_0000149-MIAA_0000294-MIAA_0000340-WBbt_0005739-XAO_0003024-ZFA_0000737-ZFA_0001114)]
ZFIN:ZDB-GENE-060119-1	lama2	108	0.0110261	135	0.0446487	47	3.43041	13	10.7338	[PATO:0001852]
ZFIN:ZDB-GENE-030131-2281	col4a5	109	0.011005	118	0.0466019	74	3.17115	96	7.39391	[PATO:0000001^OBO_REL:has_qualifier(PATO:0000460)^OBO_REL:inheres_in(GO:0007601)]
ZFIN:ZDB-GENE-030326-1	dlst	110	0.0109297	110	0.0473164	207	2.15828	126	6.35872	[UBERON:FMA_54398-MA_0001906-XAO_0003084-ZFA_0001273]
ZFIN:ZDB-GENE-030131-994	rad21	111	0.0109032	96	0.0502481	158	2.47269	118	6.87578	[PATO:0001999^OBO_REL:towards(GO:0003008), PATO:0001999^OBO_REL:towards(GO:0032501)]
ZFIN:ZDB-GENE-990603-9	smad5	112	0.0107818	98	0.0490758	94	2.98467	43	9.82687	[PATO:0001508]
ZFIN:ZDB-GENE-070809-2	doy	113	0.0107211	134	0.0447761	120	2.77008	141	6.07555	[PATO:0000051^OBO_REL:inheres_in(UBERON:FBbt_00004199-FMA_58241-MA_0000275-MIAA_0000141-XAO_0000008-ZFA_0000035)]
ZFIN:ZDB-GENE-990714-24	tcp1	114	0.0106605	108	0.0474198	157	2.47629	173	4.99566	[PATO:0001591]
ZFIN:ZDB-GENE-990415-9	acvr1	115	0.010659	109	0.0473411	98	2.95748	43	9.82687	[PATO:0001508]
ZFIN:ZDB-GENE-070117-78	sff	116	0.0106239	99	0.0486449	145	2.57381	157	5.47637	[UBERON:FBbt_00005379-FMA_45616-MA_0001526-XAO_0000232]
ZFIN:ZDB-GENE-070427-11	cod	117	0.0106122	186	0.0421271	102	2.89421	80	8.03332	[PATO:0000587^inheres_in_part_of(UBERON:FMA_60909-MA_0000237-MIAA_0000145-XAO_0000192-ZFA_0000217)]
ZFIN:ZDB-GENE-980526-464	kita	118	0.0105855	154	0.0436709	139	2.6709	133	6.23391	[PATO:0000628]
ZFIN:ZDB-GENE-070117-2326	roy	119	0.0105565	177	0.0423103	168	2.40922	132	6.30749	[PATO:0000957]
ZFIN:ZDB-GENE-040426-1960	atp6ap2	120	0.010518	105	0.0475534	170	2.39551	192	4.90087	[PATO:0000001^OBO_REL:inheres_in(UBERON:FMA_60909-MA_0000237-MIAA_0000145-XAO_0000192-ZFA_0000217)]
ZFIN:ZDB-GENE-030131-4827	hhip	121	0.0105113	137	0.0445816	110	2.81803	72	8.3762	[UBERON:FMA_58252-MA_0001292-XAO_0000283-ZFA_0001283]
ZFIN:ZDB-GENE-990415-128	six3b	122	0.0105053	211	0.0414079	112	2.7887	13	10.7338	[PATO:0001852]
ZFIN:ZDB-GENE-030911-7	disp1	123	0.0104347	123	0.0460064	142	2.63273	171	5.04726	[UBERON:FMA_58274-MA_0000514]
ZFIN:ZDB-GENE-070117-75	puo	124	0.0104195	102	0.04851	148	2.56103	157	5.47637	[UBERON:FBbt_00005379-FMA_45616-MA_0001526-XAO_0000232]
ZFIN:ZDB-GENE-980526-474	bmp2b	125	0.010407	128	0.0455433	129	2.72551	99	6.88827	[PATO:0001507]
ZFIN:ZDB-GENE-070117-501	unm tm130e	126	0.0103889	117	0.0469069	153	2.50184	150	5.86957	[PATO:0000001^OBO_REL:inheres_in(UBERON:FBbt_00004199-FMA_58241-MA_0000275-MIAA_0000141-XAO_0000008-ZFA_0000035)]
ZFIN:ZDB-GENE-041124-3	ext2	127	0.0103211	114	0.0472074	119	2.77128	192	4.90087	[PATO:0000001^OBO_REL:inheres_in(UBERON:FMA_60909-MA_0000237-MIAA_0000145-XAO_0000192-ZFA_0000217)]
ZFIN:ZDB-GENE-070117-907	unm t30511	128	0.0103083	158	0.0434473	43	3.47562	65	8.97887	[PATO:0000052^inheres_in_part_of(UBERON:FBbt_00004508-FMA_54448-MA_0000261-MIAA_0000140-XAO_0000179-ZFA_0000107)]
ZFIN:ZDB-GENE-060125-1	med12	129	0.0102753	106	0.0474934	130	2.7246	99	6.88827	[PATO:0001507]
ZFIN:ZDB-GENE-040426-2854	skiv2l2	130	0.0101704	89	0.0513514	149	2.54426	99	6.88827	[PATO:0001507]
ZFIN:ZDB-GENE-070117-674	dsl	131	0.0100789	179	0.0422535	117	2.77961	141	6.07555	[PATO:0000051^OBO_REL:inheres_in(UBERON:FBbt_00004199-FMA_58241-MA_0000275-MIAA_0000141-XAO_0000008-ZFA_0000035)]
ZFIN:ZDB-GENE-030715-1	fgf10a	132	0.0100472	219	0.0410774	116	2.78323	22	10.2743	[PATO:0000599]
ZFIN:ZDB-GENE-070117-580	unm tu202	133	0.0100378	151	0.0440165	175	2.342	155	5.76797	[UBERON:FMA_54396-MA_0001905-ZFA_0001227]
ZFIN:ZDB-GENE-030616-554	slc17a6	134	0.0100262	196	0.0416947	103	2.86082	96	7.39391	[PATO:0000001^OBO_REL:has_qualifier(PATO:0000460)^OBO_REL:inheres_in(GO:0007601)]
ZFIN:ZDB-GENE-070117-2107	ham	135	0.0100016	199	0.0415815	122	2.7561	126	6.35872	[UBERON:FMA_54398-MA_0001906-XAO_0003084-ZFA_0001273]
ZFIN:ZDB-GENE-040426-2833	stxbp3	136	0.00992997	124	0.045961	179	2.3219	173	4.99566	[UBERON:CARO_0000040-FBbt_00007013-FMA_63863-ZFA_0000382]
ZFIN:ZDB-GENE-990415-180	nar	137	0.00992972	112	0.0472927	182	2.30777	166	5.19073	[PATO:0000001^OBO_REL:inheres_in(UBERON:FBbt_00004200-FMA_58301-MA_0000276-MIAA_0000142-XAO_0000009-ZFA_0000152)]
ZFIN:ZDB-GENE-070117-2365	bch	138	0.00990696	129	0.0454237	115	2.78345	173	4.99566	[UBERON:CARO_0000040-FBbt_00007013-FMA_63863-ZFA_0000382]
ZFIN:ZDB-GENE-030131-2193	prdm1a	139	0.00990224	171	0.0425114	143	2.59629	120	6.64629	[PATO:0000646]
ZFIN:ZDB-GENE-071022-1	ophelia	140	0.00986935	143	0.0444136	131	2.72121	133	6.23391	[UBERON:FMA_60201-MA_0000240-MIAA_0000144-XAO_0000197]
ZFIN:ZDB-GENE-030109-1	ruvbl2	141	0.00981646	121	0.0462388	185	2.27993	173	4.99566	[PATO:0001591]
ZFIN:ZDB-GENE-070117-2069	ant	142	0.00981083	201	0.0415512	127	2.7315	125	6.51459	[PATO:0001617]
ZFIN:ZDB-GENE-070117-2111	hen	143	0.00980471	159	0.0433898	174	2.36878	126	6.35872	[UBERON:FMA_54398-MA_0001906-XAO_0003084-ZFA_0001273]
ZFIN:ZDB-GENE-070117-167	unm tt279c	144	0.00979008	178	0.0423024	134	2.71273	59	9.41183	[PATO:0000407]
ZFIN:ZDB-GENE-020426-1	kif11	145	0.00976355	164	0.042777	147	2.56285	173	4.99566	[PATO:0001591]
ZFIN:ZDB-GENE-980526-137	chrna1	146	0.00976258	104	0.0477728	107	2.83499	58	9.48583	[PATO:0000763]
ZFIN:ZDB-GENE-070427-8	roo	147	0.00969107	223	0.0407018	104	2.84658	154	5.82087	[PATO:0000642]
ZFIN:ZDB-GENE-030805-5	tbx1	148	0.00966235	231	0.0405498	150	2.53783	149	5.99905	[PATO:0000001^inheres_in_part_of(UBERON:FMA_54396-MA_0001905-ZFA_0001227)]
ZFIN:ZDB-GENE-040513-7	cdh23	149	0.00965334	112	0.0472927	108	2.82981	99	6.88827	[PATO:0001507]
ZFIN:ZDB-GENE-030530-1	szl	150	0.00963488	152	0.0440129	144	2.58874	120	6.64629	[PATO:0000646]
ZFIN:ZDB-GENE-040907-1	rfc5	151	0.00956185	139	0.0445545	164	2.42433	157	5.47637	[UBERON:FBbt_00005379-FMA_45616-MA_0001526-XAO_0000232]
ZFIN:ZDB-GENE-040712-6	ccm2	152	0.00954161	111	0.0472973	152	2.51658	99	6.88827	[PATO:0001507]
ZFIN:ZDB-GENE-030131-1723	flj12716l	153	0.00942709	133	0.0448585	181	2.30829	166	5.19073	[PATO:0000001^OBO_REL:inheres_in(UBERON:FBbt_00004200-FMA_58301-MA_0000276-MIAA_0000142-XAO_0000009-ZFA_0000152)]
ZFIN:ZDB-GENE-070117-928	unm t30186	154	0.00941235	204	0.0414582	67	3.18573	141	6.07555	[PATO:0000051^OBO_REL:inheres_in(UBERON:FBbt_00004199-FMA_58241-MA_0000275-MIAA_0000141-XAO_0000008-ZFA_0000035)]
ZFIN:ZDB-GENE-070117-916	unm t30757	154	0.00941235	204	0.0414582	67	3.18573	141	6.07555	[PATO:0000051^OBO_REL:inheres_in(UBERON:FBbt_00004199-FMA_58241-MA_0000275-MIAA_0000141-XAO_0000008-ZFA_0000035)]
ZFIN:ZDB-GENE-070117-914	unm t30444	154	0.00941235	204	0.0414582	67	3.18573	141	6.07555	[PATO:0000051^OBO_REL:inheres_in(UBERON:FBbt_00004199-FMA_58241-MA_0000275-MIAA_0000141-XAO_0000008-ZFA_0000035)]
ZFIN:ZDB-GENE-070117-1415	unm t30217	154	0.00941235	204	0.0414582	67	3.18573	141	6.07555	[PATO:0000051^OBO_REL:inheres_in(UBERON:FBbt_00004199-FMA_58241-MA_0000275-MIAA_0000141-XAO_0000008-ZFA_0000035)]
ZFIN:ZDB-GENE-070117-1374	unm t30190	154	0.00941235	204	0.0414582	67	3.18573	141	6.07555	[PATO:0000051^OBO_REL:inheres_in(UBERON:FBbt_00004199-FMA_58241-MA_0000275-MIAA_0000141-XAO_0000008-ZFA_0000035)]
ZFIN:ZDB-GENE-070117-1563	dhv	159	0.00939912	127	0.0455472	160	2.45098	173	4.99566	[PATO:0001591]
ZFIN:ZDB-GENE-040426-2784	sass6	160	0.00938939	120	0.0464081	138	2.67253	99	6.88827	[PATO:0001507]
ZFIN:ZDB-GENE-071205-1	kof	161	0.00937837	243	0.0403974	93	2.99002	99	6.88827	[PATO:0001507]
ZFIN:ZDB-GENE-070627-6	gin5	162	0.00936284	212	0.0414035	72	3.18096	18	10.5638	[PATO:0001598^inheres_in_part_of(UBERON:FBbt_00000004-FBbt_00003007-FMA_46565-FMA_7154-FMA_87596-MA_0000023-MA_0000316-MIAA_0000017-MIAA_0000149-MIAA_0000294-MIAA_0000340-WBbt_0005739-XAO_0003024-ZFA_0000737-ZFA_0001114)]
ZFIN:ZDB-GENE-050913-1	cwf19l2	163	0.009359	132	0.045045	196	2.2017	173	4.99566	[PATO:0001591]
ZFIN:ZDB-GENE-041007-3	twistnb	164	0.00924933	136	0.0445993	196	2.2017	173	4.99566	[PATO:0001591]
ZFIN:ZDB-GENE-030825-6	birc2	165	0.00922997	156	0.0435365	172	2.37187	131	6.34144	[PATO:0000141^inheres_in_part_of(UBERON:FMA_69050-XAO_0001010-ZFA_0001079)]
ZFIN:ZDB-GENE-030131-8646	rpl9	166	0.00922937	138	0.0445682	177	2.32762	157	5.47637	[UBERON:FBbt_00005379-FMA_45616-MA_0001526-XAO_0000232]
ZFIN:ZDB-GENE-030131-8663	rplp1	167	0.00922338	141	0.0445063	178	2.32762	157	5.47637	[UBERON:FBbt_00005379-FMA_45616-MA_0001526-XAO_0000232]
ZFIN:ZDB-GENE-001207-1	supt5h	168	0.00916069	145	0.0443383	208	2.14823	192	4.90087	[PATO:0000001^OBO_REL:inheres_in(UBERON:FMA_60909-MA_0000237-MIAA_0000145-XAO_0000192-ZFA_0000217)]
ZFIN:ZDB-GENE-030131-555	krit1	169	0.00909956	246	0.0402414	193	2.22501	77	8.06133	[PATO:0002014]
ZFIN:ZDB-GENE-070117-2358	skm	170	0.00905443	140	0.0445511	171	2.3919	192	4.90087	[PATO:0000001^OBO_REL:inheres_in(UBERON:FMA_60909-MA_0000237-MIAA_0000145-XAO_0000192-ZFA_0000217)]
ZFIN:ZDB-GENE-030616-132	mycbp2	171	0.00905003	187	0.0420842	169	2.40529	137	6.17917	[absent_slim]
ZFIN:ZDB-GENE-030421-3	plcg1	172	0.00902039	146	0.0442416	195	2.21934	173	4.99566	[PATO:0001591]
ZFIN:ZDB-GENE-030131-7696	wrb	173	0.00899821	166	0.0426136	118	2.77908	192	4.90087	[PATO:0000001^OBO_REL:inheres_in(UBERON:FMA_60909-MA_0000237-MIAA_0000145-XAO_0000192-ZFA_0000217)]
ZFIN:ZDB-GENE-060825-45	atp7a	174	0.00899233	144	0.0443864	126	2.73386	99	6.88827	[PATO:0001507]
ZFIN:ZDB-GENE-070117-71	cnc	175	0.00893686	147	0.0442105	176	2.3358	157	5.47637	[UBERON:FBbt_00005379-FMA_45616-MA_0001526-XAO_0000232]
ZFIN:ZDB-GENE-030131-6435	synbl	176	0.00892742	183	0.0422145	189	2.24967	197	4.89455	[UBERON:MIAA_0000242-XAO_0000096-ZFA_0001306]
ZFIN:ZDB-GENE-040426-2140	nol5	177	0.00891597	150	0.0440379	199	2.18917	173	4.99566	[PATO:0001591]
ZFIN:ZDB-GENE-070117-2321	bil	178	0.00889435	188	0.042069	183	2.29757	197	4.89455	[UBERON:MIAA_0000242-XAO_0000096-ZFA_0001306]
ZFIN:ZDB-GENE-030131-5566	kiaa0947l	179	0.00888524	130	0.0451389	214	2.12576	197	4.89455	[UBERON:MIAA_0000242-XAO_0000096-ZFA_0001306]
ZFIN:ZDB-GENE-030114-9	pola1	180	0.00888385	162	0.0432056	203	2.16702	173	4.99566	[PATO:0001591]
ZFIN:ZDB-GENE-070117-521	unm ti205	181	0.00887247	170	0.0425963	217	2.10459	213	4.71139	[UBERON:FBbt_00004200-FMA_58301-MA_0000276-MIAA_0000142-XAO_0000009-ZFA_0000152]
ZFIN:ZDB-GENE-070117-1579	unm tc311x	182	0.00884559	202	0.0415493	218	2.08304	155	5.76797	[UBERON:FMA_54396-MA_0001905-ZFA_0001227]
ZFIN:ZDB-GENE-070117-2210	miz	183	0.0088343	218	0.0411437	167	2.40962	173	4.99566	[UBERON:CARO_0000040-FBbt_00007013-FMA_63863-ZFA_0000382]
ZFIN:ZDB-GENE-070117-2029	dul	184	0.00881081	142	0.0444293	205	2.16456	197	4.89455	[UBERON:MIAA_0000242-XAO_0000096-ZFA_0001306]
ZFIN:ZDB-GENE-040809-2	rbm42	185	0.00878799	193	0.0417256	173	2.3689	150	5.86957	[PATO:0000001^OBO_REL:inheres_in(UBERON:FBbt_00004199-FMA_58241-MA_0000275-MIAA_0000141-XAO_0000008-ZFA_0000035)]
ZFIN:ZDB-GENE-070117-2146	kik	186	0.00878155	228	0.0405777	161	2.44687	163	5.45763	[PATO:0000052^inheres_in_part_of(UBERON:FBbt_00000015-FMA_9576-MA_0000022-MIAA_0000295)]
ZFIN:ZDB-GENE-020419-27	mcm7	187	0.00874969	174	0.0423611	194	2.22313	173	4.99566	[PATO:0001591]
ZFIN:ZDB-GENE-040728-1	mgc45866l	188	0.00870733	190	0.0418118	191	2.23283	173	4.99566	[PATO:0001591]
ZFIN:ZDB-GENE-040715-8	nup205	188	0.00870733	190	0.0418118	192	2.23283	173	4.99566	[PATO:0001591]
ZFIN:ZDB-GENE-070117-2285	pun	190	0.00864988	198	0.0415828	221	2.07451	213	4.71139	[UBERON:FBbt_00004200-FMA_58301-MA_0000276-MIAA_0000142-XAO_0000009-ZFA_0000152]
ZFIN:ZDB-GENE-070117-2261	pgu	191	0.00864272	248	0.0401975	165	2.4141	173	4.99566	[UBERON:CARO_0000040-FBbt_00007013-FMA_63863-ZFA_0000382]
ZFIN:ZDB-GENE-040718-259	atp6v1f	192	0.00860543	157	0.0434483	224	2.03845	213	4.71139	[UBERON:FBbt_00004200-FMA_58301-MA_0000276-MIAA_0000142-XAO_0000009-ZFA_0000152]
ZFIN:ZDB-GENE-070117-2223	nev	193	0.00845816	153	0.0438005	162	2.43912	213	4.71139	[UBERON:FBbt_00004200-FMA_58301-MA_0000276-MIAA_0000142-XAO_0000009-ZFA_0000152]
ZFIN:ZDB-GENE-031210-1	slc24a5	194	0.00839978	161	0.0433018	146	2.56742	99	6.88827	[PATO:0001507]
ZFIN:ZDB-GENE-040801-106	glrbb	195	0.00839633	195	0.0416951	166	2.41293	163	5.45763	[PATO:0000052^inheres_in_part_of(UBERON:FBbt_00000015-FMA_9576-MA_0000022-MIAA_0000295)]
ZFIN:ZDB-GENE-030131-6458	musk	196	0.00837094	149	0.044137	155	2.48801	99	6.88827	[PATO:0001507]
ZFIN:ZDB-GENE-040426-2536	cdipt	197	0.00836801	167	0.0425978	210	2.13028	197	4.89455	[UBERON:MIAA_0000242-XAO_0000096-ZFA_0001306]
ZFIN:ZDB-GENE-021219-1	flj20508l	197	0.00836801	167	0.0425978	210	2.13028	197	4.89455	[UBERON:MIAA_0000242-XAO_0000096-ZFA_0001306]
ZFIN:ZDB-GENE-040923-1	slc25a24l	197	0.00836801	167	0.0425978	219	2.08026	197	4.89455	[UBERON:MIAA_0000242-XAO_0000096-ZFA_0001306]
ZFIN:ZDB-GENE-040718-150	ufd1l	200	0.00836004	172	0.0425087	223	2.06599	197	4.89455	[UBERON:MIAA_0000242-XAO_0000096-ZFA_0001306]
ZFIN:ZDB-GENE-030131-574	ift88	201	0.0083535	175	0.0423497	151	2.51684	99	6.88827	[PATO:0001507]
ZFIN:ZDB-GENE-030131-2492	sf1	202	0.00830255	163	0.0429275	225	2.00043	166	5.19073	[PATO:0000001^OBO_REL:inheres_in(UBERON:FBbt_00004200-FMA_58301-MA_0000276-MIAA_0000142-XAO_0000009-ZFA_0000152)]
ZFIN:ZDB-GENE-070117-253	unm tk259	203	0.00829799	155	0.0435967	184	2.29302	243	4.50254	[PATO:0000141^inheres_in_part_of(UBERON:FBbt_00005093-FMA_7157-MA_0000016-MIAA_0000026-WBbt_0005735-XAO_0000177-ZFA_0000396)]
ZFIN:ZDB-GENE-040426-972	polr3f	204	0.00823366	184	0.0421348	226	1.99005	166	5.19073	[PATO:0000001^OBO_REL:inheres_in(UBERON:FBbt_00004200-FMA_58301-MA_0000276-MIAA_0000142-XAO_0000009-ZFA_0000152)]
ZFIN:ZDB-GENE-030131-2165	nfyc	204	0.00823366	185	0.0421348	226	1.99005	166	5.19073	[PATO:0000001^OBO_REL:inheres_in(UBERON:FBbt_00004200-FMA_58301-MA_0000276-MIAA_0000142-XAO_0000009-ZFA_0000152)]
ZFIN:ZDB-GENE-070117-2207	mlk	206	0.00821929	240	0.0404942	187	2.27969	197	4.89455	[UBERON:MIAA_0000242-XAO_0000096-ZFA_0001306]
ZFIN:ZDB-GENE-040426-804	wdr1	207	0.0081045	209	0.0414326	209	2.13162	197	4.89455	[UBERON:MIAA_0000242-XAO_0000096-ZFA_0001306]
ZFIN:ZDB-GENE-030131-333	wdr82	207	0.0081045	209	0.0414326	220	2.07962	197	4.89455	[UBERON:MIAA_0000242-XAO_0000096-ZFA_0001306]
ZFIN:ZDB-GENE-030131-9837	rrp1	209	0.00804835	173	0.0424949	228	1.97863	217	4.51459	[PATO:0000587^inheres_in_part_of(UBERON:FMA_24728-MA_0002473)]
ZFIN:ZDB-GENE-070117-74	ppo	210	0.00804545	222	0.0408587	200	2.18724	197	4.89455	[UBERON:MIAA_0000242-XAO_0000096-ZFA_0001306]
ZFIN:ZDB-GENE-070117-237	unm m756	211	0.00803531	249	0.0401662	190	2.23313	197	4.89455	[UBERON:MIAA_0000242-XAO_0000096-ZFA_0001306]
ZFIN:ZDB-GENE-070117-2338	sla	212	0.00803234	165	0.042654	186	2.27977	243	4.50254	[PATO:0000141^inheres_in_part_of(UBERON:FBbt_00005093-FMA_7157-MA_0000016-MIAA_0000026-WBbt_0005735-XAO_0000177-ZFA_0000396)]
ZFIN:ZDB-GENE-040426-1287	bysl	213	0.0080301	176	0.0423497	228	1.97863	217	4.51459	[PATO:0000587^inheres_in_part_of(UBERON:FMA_24728-MA_0002473)]
ZFIN:ZDB-GENE-070117-2434	tdo	214	0.00801995	220	0.0410292	163	2.43578	217	4.51459	[PATO:0000587^inheres_in_part_of(UBERON:FMA_24728-MA_0002473)]
ZFIN:ZDB-GENE-040426-811	rpsa	215	0.00800973	180	0.0422438	231	1.94246	217	4.51459	[PATO:0000587^inheres_in_part_of(UBERON:FMA_24728-MA_0002473)]
ZFIN:ZDB-GENE-030131-8064	nkapl	215	0.00800973	180	0.0422438	231	1.94246	217	4.51459	[PATO:0000587^inheres_in_part_of(UBERON:FMA_24728-MA_0002473)]
ZFIN:ZDB-GENE-030131-6378	heatr1	215	0.00800973	180	0.0422438	231	1.94246	217	4.51459	[PATO:0000587^inheres_in_part_of(UBERON:FMA_24728-MA_0002473)]
ZFIN:ZDB-GENE-070117-2184	luc	218	0.0079114	241	0.0404585	213	2.12645	197	4.89455	[UBERON:MIAA_0000242-XAO_0000096-ZFA_0001306]
ZFIN:ZDB-GENE-020905-2	copa	219	0.0078777	197	0.0416107	156	2.47848	163	5.45763	[PATO:0000052^inheres_in_part_of(UBERON:FBbt_00000015-FMA_9576-MA_0000022-MIAA_0000295)]
ZFIN:ZDB-GENE-040426-764	nol10	220	0.00783946	189	0.0419821	230	1.95523	217	4.51459	[PATO:0000587^inheres_in_part_of(UBERON:FMA_24728-MA_0002473)]
ZFIN:ZDB-GENE-030131-6986	ncl	221	0.00783741	192	0.0417827	235	1.91306	217	4.51459	[PATO:0000587^inheres_in_part_of(UBERON:FMA_24728-MA_0002473)]
ZFIN:ZDB-GENE-070117-2422	tnt	222	0.00781638	194	0.0417237	180	2.31007	243	4.50254	[PATO:0000141^inheres_in_part_of(UBERON:FBbt_00005093-FMA_7157-MA_0000016-MIAA_0000026-WBbt_0005735-XAO_0000177-ZFA_0000396)]
ZFIN:ZDB-GENE-030113-2	ttna	223	0.00779864	247	0.0402336	113	2.78745	82	7.9264	[PATO:0001624]
ZFIN:ZDB-GENE-030616-450	epb41l5	224	0.00776782	125	0.0458333	198	2.19275	250	4.13013	[GO:0048646]
ZFIN:ZDB-GENE-070117-2292	que	225	0.00774158	215	0.0412371	202	2.17824	243	4.50254	[PATO:0000141^inheres_in_part_of(UBERON:FBbt_00005093-FMA_7157-MA_0000016-MIAA_0000026-WBbt_0005735-XAO_0000177-ZFA_0000396)]
ZFIN:ZDB-GENE-040426-1076	eif3g	226	0.00770141	214	0.0413745	234	1.9195	217	4.51459	[PATO:0000587^inheres_in_part_of(UBERON:FMA_24728-MA_0002473)]
ZFIN:ZDB-GENE-001207-3	arnt2	227	0.00764282	213	0.041399	188	2.26948	217	4.51459	[PATO:0000587^inheres_in_part_of(UBERON:FMA_24728-MA_0002473)]
ZFIN:ZDB-GENE-070117-342	unm tg415	228	0.0076265	216	0.0411805	206	2.15904	247	4.19848	[PATO:0000762]
ZFIN:ZDB-GENE-070117-2373	sof	229	0.0076101	221	0.0410116	201	2.17997	247	4.19848	[PATO:0000762]
ZFIN:ZDB-GENE-030131-2085	rpl14	230	0.00753248	242	0.0404181	236	1.89728	217	4.51459	[PATO:0000587^inheres_in_part_of(UBERON:FMA_24728-MA_0002473)]
ZFIN:ZDB-GENE-040930-4	polr1d	231	0.00744991	232	0.0405311	240	1.8888	217	4.51459	[PATO:0000587^inheres_in_part_of(UBERON:FMA_24728-MA_0002473)]
ZFIN:ZDB-GENE-040715-1	mcm3ap	231	0.00744991	232	0.0405311	240	1.8888	217	4.51459	[PATO:0000587^inheres_in_part_of(UBERON:FMA_24728-MA_0002473)]
ZFIN:ZDB-GENE-040426-940	cdc37	231	0.00744991	232	0.0405311	240	1.8888	217	4.51459	[PATO:0000587^inheres_in_part_of(UBERON:FMA_24728-MA_0002473)]
ZFIN:ZDB-GENE-040426-2764	mizf	231	0.00744991	232	0.0405311	240	1.8888	217	4.51459	[PATO:0000587^inheres_in_part_of(UBERON:FMA_24728-MA_0002473)]
ZFIN:ZDB-GENE-030131-9878	noc3l	231	0.00744991	232	0.0405311	240	1.8888	217	4.51459	[PATO:0000587^inheres_in_part_of(UBERON:FMA_24728-MA_0002473)]
ZFIN:ZDB-GENE-030131-8442	eif3d	231	0.00744991	232	0.0405311	240	1.8888	217	4.51459	[PATO:0000587^inheres_in_part_of(UBERON:FMA_24728-MA_0002473)]
ZFIN:ZDB-GENE-030131-3197	zmat2	231	0.00744991	232	0.0405311	240	1.8888	217	4.51459	[PATO:0000587^inheres_in_part_of(UBERON:FMA_24728-MA_0002473)]
ZFIN:ZDB-GENE-040426-1333	surf6l	238	0.00743132	244	0.0403619	240	1.8888	217	4.51459	[PATO:0000587^inheres_in_part_of(UBERON:FMA_24728-MA_0002473)]
ZFIN:ZDB-GENE-030131-9864	mybbp1a	238	0.00743132	244	0.0403619	240	1.8888	217	4.51459	[PATO:0000587^inheres_in_part_of(UBERON:FMA_24728-MA_0002473)]
ZFIN:ZDB-GENE-070117-492	unm tx239	240	0.00742802	217	0.0411523	212	2.1281	247	4.19848	[PATO:0000762]
ZFIN:ZDB-GENE-030131-2590	clint1	241	0.0074023	226	0.0406162	238	1.89036	217	4.51459	[PATO:0000587^inheres_in_part_of(UBERON:FMA_24728-MA_0002473)]
ZFIN:ZDB-GENE-040831-1	sars	242	0.00740068	203	0.0414617	222	2.06609	217	4.51459	[PATO:0000587^inheres_in_part_of(UBERON:FMA_24728-MA_0002473)]
ZFIN:ZDB-GENE-040825-1	rnf113a	243	0.00736722	225	0.0406447	249	1.87638	217	4.51459	[PATO:0000587^inheres_in_part_of(UBERON:FMA_24728-MA_0002473)]
ZFIN:ZDB-GENE-040426-1707	skp1	244	0.00736402	223	0.0407018	237	1.89681	217	4.51459	[PATO:0000587^inheres_in_part_of(UBERON:FMA_24728-MA_0002473)]
ZFIN:ZDB-GENE-030131-977	cct5	245	0.00735699	227	0.0406162	239	1.88909	217	4.51459	[PATO:0000587^inheres_in_part_of(UBERON:FMA_24728-MA_0002473)]
ZFIN:ZDB-GENE-990415-277	foxn4	246	0.00731898	200	0.0415531	154	2.49358	98	7.34144	[PATO:0000078]
ZFIN:ZDB-GENE-070117-949	unm t30510	247	0.00729215	239	0.0405117	204	2.16572	172	5.02985	[GO:0009628]
ZFIN:ZDB-GENE-040915-1	cnot1	248	0.00715438	250	0.0401126	250	1.84937	217	4.51459	[PATO:0000587^inheres_in_part_of(UBERON:FMA_24728-MA_0002473)]
ZFIN:ZDB-GENE-080318-9	unm b1128	249	0.00671826	229	0.0405594	215	2.12387	197	4.89455	[UBERON:MIAA_0000242-XAO_0000096-ZFA_0001306]
ZFIN:ZDB-GENE-080318-8	unm b1127	249	0.00671826	229	0.0405594	215	2.12387	197	4.89455	[UBERON:MIAA_0000242-XAO_0000096-ZFA_0001306]
