# Supplementary material for: Linking Human Diseases to Animal Models Using Ontology-Based Phenotype Annotation
Source: PLoS Biol. 2009 Nov 24;7(11):e1000247. doi: 10.1371/journal.pbio.1000247 (PMC2774506; doi:10.1371/journal.pbio.1000247)
Supplement: Table S6 — Comparison between human FECH and zebrafish genes. The top 250 genes (by simJ) are reported, together with the rank and score for each metric (simIC, simJ, avgICCS, and maxIC). Additionally, the maxIC phenotype is reported using ontology identifiers. See Materials and Methods for a list of ontology prefixes. Known sequence orthologs are highlighted in yellow and listed in Table 6, if present. Genes at rank 1 are listed in Table 7. (0.08 MB XLS) [file pbio.1000247.s006.xls]

## Sheet: NCBI_Gene_2235-vs-allg-allscore
zfin gene id	zfin gene name	simIC rank	simIC	simJ rank	simJ	avgICCS rank	avgICCS	maxIC rank	maxIC	maxIC phenotype
ZFIN:ZDB-GENE-980526-501	tal1	1	0.0304456	149	0.103053	2	2.99117	1	11.7338	[WBPhenotype:0000124]
ZFIN:ZDB-GENE-070117-2032	alb	2	0.029164	138	0.104308	4	2.59975	2	5.27843	[PATO:0000014]
ZFIN:ZDB-GENE-040909-1	abhd11	3	0.0275698	1	0.122605	67	1.99692	8	3.95732	[PATO:0000001^OBO_REL:inheres_in(UBERON:FMA_7197-MA_0000358-MIAA_0000097-XAO_0000133-ZFA_0000123)]
ZFIN:ZDB-GENE-070117-968	unm t30836	4	0.02729	94	0.109005	64	2.02181	2	5.27843	[PATO:0000014]
ZFIN:ZDB-GENE-020423-2	atp6ap1	5	0.0264219	3	0.118519	12	2.25117	8	3.95732	[PATO:0000001^OBO_REL:inheres_in(UBERON:FMA_7197-MA_0000358-MIAA_0000097-XAO_0000133-ZFA_0000123)]
ZFIN:ZDB-GENE-070117-1134	unm t30297	6	0.0260827	169	0.100917	5	2.40387	2	5.27843	[PATO:0000014]
ZFIN:ZDB-GENE-040718-259	atp6v1f	7	0.0255718	81	0.110738	59	2.05132	8	3.95732	[PATO:0000001^OBO_REL:inheres_in(UBERON:FMA_7197-MA_0000358-MIAA_0000097-XAO_0000133-ZFA_0000123)]
ZFIN:ZDB-GENE-020419-33	vps18	8	0.0255067	22	0.116071	92	1.86965	8	3.95732	[PATO:0000001^OBO_REL:inheres_in(UBERON:FMA_7197-MA_0000358-MIAA_0000097-XAO_0000133-ZFA_0000123)]
ZFIN:ZDB-GENE-070117-1507	unm t30295	9	0.0254901	150	0.102679	64	2.02181	2	5.27843	[PATO:0000014]
ZFIN:ZDB-GENE-980526-464	kita	10	0.0250299	200	0.0988235	1	3.01953	7	4.61222	[PATO:0001301]
ZFIN:ZDB-GENE-070117-1985	unm t30996	11	0.0248709	167	0.101215	13	2.1974	137	3.90562	[PATO:0000071, PATO:0000470, PATO:0001226]
ZFIN:ZDB-GENE-070117-1612	unm t31076	11	0.0248709	167	0.101215	13	2.1974	137	3.90562	[PATO:0000071, PATO:0000470, PATO:0001226]
ZFIN:ZDB-GENE-071108-1	psoriasis	13	0.0248136	24	0.115987	10	2.28188	137	3.90562	[PATO:0000071, PATO:0000470, PATO:0001226]
ZFIN:ZDB-GENE-031210-1	slc24a5	14	0.0247917	169	0.100917	3	2.68432	2	5.27843	[PATO:0000014]
ZFIN:ZDB-GENE-040426-1146	traf3ip1	15	0.0244594	114	0.107438	124	1.82581	8	3.95732	[PATO:0000001^OBO_REL:inheres_in(UBERON:FMA_7197-MA_0000358-MIAA_0000097-XAO_0000133-ZFA_0000123)]
ZFIN:ZDB-GENE-040426-1960	atp6ap2	16	0.0241981	137	0.104575	71	1.93418	8	3.95732	[PATO:0000001^OBO_REL:inheres_in(UBERON:FMA_7197-MA_0000358-MIAA_0000097-XAO_0000133-ZFA_0000123)]
ZFIN:ZDB-GENE-030131-2492	sf1	17	0.0241855	25	0.115242	135	1.79989	8	3.95732	[PATO:0000001^OBO_REL:inheres_in(UBERON:FMA_7197-MA_0000358-MIAA_0000097-XAO_0000133-ZFA_0000123)]
ZFIN:ZDB-GENE-040624-5	ctcf	18	0.0238992	80	0.110778	75	1.91546	8	3.95732	[PATO:0000001^OBO_REL:inheres_in(UBERON:FMA_7197-MA_0000358-MIAA_0000097-XAO_0000133-ZFA_0000123)]
ZFIN:ZDB-GENE-040426-972	polr3f	19	0.0238811	35	0.114391	26	2.10525	8	3.95732	[PATO:0000001^OBO_REL:inheres_in(UBERON:FMA_7197-MA_0000358-MIAA_0000097-XAO_0000133-ZFA_0000123)]
ZFIN:ZDB-GENE-030131-2165	nfyc	19	0.0238811	35	0.114391	26	2.10525	8	3.95732	[PATO:0000001^OBO_REL:inheres_in(UBERON:FMA_7197-MA_0000358-MIAA_0000097-XAO_0000133-ZFA_0000123)]
ZFIN:ZDB-GENE-070117-1916	unm t31534	21	0.0238553	22	0.116071	66	2.00056	196	3.81788	[UBERON:FMA_7163-MA_0000151-MIAA_0000284-XAO_0000023]
ZFIN:ZDB-GENE-040426-2817	ccdc49	22	0.0236205	10	0.116732	175	1.73143	8	3.95732	[PATO:0000001^OBO_REL:inheres_in(UBERON:FMA_7197-MA_0000358-MIAA_0000097-XAO_0000133-ZFA_0000123)]
ZFIN:ZDB-GENE-040809-2	rbm42	23	0.0234682	34	0.114943	87	1.87587	8	3.95732	[PATO:0000001^OBO_REL:inheres_in(UBERON:FMA_7197-MA_0000358-MIAA_0000097-XAO_0000133-ZFA_0000123)]
ZFIN:ZDB-GENE-031112-11	fen1	24	0.0233341	37	0.114068	88	1.87587	8	3.95732	[PATO:0000001^OBO_REL:inheres_in(UBERON:FMA_7197-MA_0000358-MIAA_0000097-XAO_0000133-ZFA_0000123)]
ZFIN:ZDB-GENE-020418-1	ccna2	24	0.0233341	37	0.114068	88	1.87587	8	3.95732	[PATO:0000001^OBO_REL:inheres_in(UBERON:FMA_7197-MA_0000358-MIAA_0000097-XAO_0000133-ZFA_0000123)]
ZFIN:ZDB-GENE-070117-1098	unm t30781	26	0.0233177	94	0.109005	11	2.27926	196	3.81788	[UBERON:FMA_7163-MA_0000151-MIAA_0000284-XAO_0000023]
ZFIN:ZDB-GENE-040822-18	cdc26	27	0.023298	115	0.107062	68	1.99529	137	3.90562	[PATO:0000071, PATO:0000470, PATO:0001226]
ZFIN:ZDB-GENE-040426-2784	sass6	28	0.0232753	87	0.110048	123	1.82625	137	3.90562	[PATO:0000071, PATO:0000470, PATO:0001226]
ZFIN:ZDB-GENE-050909-1	crfb5	29	0.0232192	37	0.114068	31	2.07766	8	3.95732	[PATO:0000001^OBO_REL:inheres_in(UBERON:FMA_7197-MA_0000358-MIAA_0000097-XAO_0000133-ZFA_0000123)]
ZFIN:ZDB-GENE-050522-437	ndufs5	29	0.0232192	37	0.114068	31	2.07766	8	3.95732	[PATO:0000001^OBO_REL:inheres_in(UBERON:FMA_7197-MA_0000358-MIAA_0000097-XAO_0000133-ZFA_0000123)]
ZFIN:ZDB-GENE-041007-4	nola3	29	0.0232192	37	0.114068	31	2.07766	8	3.95732	[PATO:0000001^OBO_REL:inheres_in(UBERON:FMA_7197-MA_0000358-MIAA_0000097-XAO_0000133-ZFA_0000123)]
ZFIN:ZDB-GENE-040930-11	rcl1	29	0.0232192	37	0.114068	31	2.07766	8	3.95732	[PATO:0000001^OBO_REL:inheres_in(UBERON:FMA_7197-MA_0000358-MIAA_0000097-XAO_0000133-ZFA_0000123)]
ZFIN:ZDB-GENE-040924-3	wdr33	29	0.0232192	37	0.114068	31	2.07766	8	3.95732	[PATO:0000001^OBO_REL:inheres_in(UBERON:FMA_7197-MA_0000358-MIAA_0000097-XAO_0000133-ZFA_0000123)]
ZFIN:ZDB-GENE-040915-3	kri1l	29	0.0232192	37	0.114068	31	2.07766	8	3.95732	[PATO:0000001^OBO_REL:inheres_in(UBERON:FMA_7197-MA_0000358-MIAA_0000097-XAO_0000133-ZFA_0000123)]
ZFIN:ZDB-GENE-040712-1	ltv1	29	0.0232192	37	0.114068	31	2.07766	8	3.95732	[PATO:0000001^OBO_REL:inheres_in(UBERON:FMA_7197-MA_0000358-MIAA_0000097-XAO_0000133-ZFA_0000123)]
ZFIN:ZDB-GENE-040426-1995	abce1	29	0.0232192	37	0.114068	31	2.07766	8	3.95732	[PATO:0000001^OBO_REL:inheres_in(UBERON:FMA_7197-MA_0000358-MIAA_0000097-XAO_0000133-ZFA_0000123)]
ZFIN:ZDB-GENE-040426-1495	polr1c	29	0.0232192	37	0.114068	31	2.07766	8	3.95732	[PATO:0000001^OBO_REL:inheres_in(UBERON:FMA_7197-MA_0000358-MIAA_0000097-XAO_0000133-ZFA_0000123)]
ZFIN:ZDB-GENE-040426-1029	rae1	29	0.0232192	37	0.114068	31	2.07766	8	3.95732	[PATO:0000001^OBO_REL:inheres_in(UBERON:FMA_7197-MA_0000358-MIAA_0000097-XAO_0000133-ZFA_0000123)]
ZFIN:ZDB-GENE-040426-1011	qars	29	0.0232192	37	0.114068	31	2.07766	8	3.95732	[PATO:0000001^OBO_REL:inheres_in(UBERON:FMA_7197-MA_0000358-MIAA_0000097-XAO_0000133-ZFA_0000123)]
ZFIN:ZDB-GENE-031030-2	eif4a1a	29	0.0232192	37	0.114068	31	2.07766	8	3.95732	[PATO:0000001^OBO_REL:inheres_in(UBERON:FMA_7197-MA_0000358-MIAA_0000097-XAO_0000133-ZFA_0000123)]
ZFIN:ZDB-GENE-030828-12	hspa9	29	0.0232192	37	0.114068	31	2.07766	8	3.95732	[PATO:0000001^OBO_REL:inheres_in(UBERON:FMA_7197-MA_0000358-MIAA_0000097-XAO_0000133-ZFA_0000123)]
ZFIN:ZDB-GENE-030131-8522	si:ch211-114c12.2	29	0.0232192	37	0.114068	31	2.07766	8	3.95732	[PATO:0000001^OBO_REL:inheres_in(UBERON:FMA_7197-MA_0000358-MIAA_0000097-XAO_0000133-ZFA_0000123)]
ZFIN:ZDB-GENE-030131-616	gnl3	29	0.0232192	37	0.114068	31	2.07766	8	3.95732	[PATO:0000001^OBO_REL:inheres_in(UBERON:FMA_7197-MA_0000358-MIAA_0000097-XAO_0000133-ZFA_0000123)]
ZFIN:ZDB-GENE-030131-3275	cpsf3	29	0.0232192	37	0.114068	31	2.07766	8	3.95732	[PATO:0000001^OBO_REL:inheres_in(UBERON:FMA_7197-MA_0000358-MIAA_0000097-XAO_0000133-ZFA_0000123)]
ZFIN:ZDB-GENE-030131-3207	taf2	29	0.0232192	37	0.114068	31	2.07766	8	3.95732	[PATO:0000001^OBO_REL:inheres_in(UBERON:FMA_7197-MA_0000358-MIAA_0000097-XAO_0000133-ZFA_0000123)]
ZFIN:ZDB-GENE-030102-2	zcchc7l	29	0.0232192	37	0.114068	31	2.07766	8	3.95732	[PATO:0000001^OBO_REL:inheres_in(UBERON:FMA_7197-MA_0000358-MIAA_0000097-XAO_0000133-ZFA_0000123)]
ZFIN:ZDB-GENE-021231-2	dt1p1a10l	29	0.0232192	37	0.114068	31	2.07766	8	3.95732	[PATO:0000001^OBO_REL:inheres_in(UBERON:FMA_7197-MA_0000358-MIAA_0000097-XAO_0000133-ZFA_0000123)]
ZFIN:ZDB-GENE-021213-1	sdad1	29	0.0232192	37	0.114068	31	2.07766	8	3.95732	[PATO:0000001^OBO_REL:inheres_in(UBERON:FMA_7197-MA_0000358-MIAA_0000097-XAO_0000133-ZFA_0000123)]
ZFIN:ZDB-GENE-021115-8	kars	29	0.0232192	37	0.114068	31	2.07766	8	3.95732	[PATO:0000001^OBO_REL:inheres_in(UBERON:FMA_7197-MA_0000358-MIAA_0000097-XAO_0000133-ZFA_0000123)]
ZFIN:ZDB-GENE-040915-1	cnot1	50	0.0230943	64	0.112782	109	1.851	8	3.95732	[PATO:0000001^OBO_REL:inheres_in(UBERON:FMA_7197-MA_0000358-MIAA_0000097-XAO_0000133-ZFA_0000123)]
ZFIN:ZDB-GENE-040618-2	psmb1	50	0.0230943	64	0.112782	109	1.851	8	3.95732	[PATO:0000001^OBO_REL:inheres_in(UBERON:FMA_7197-MA_0000358-MIAA_0000097-XAO_0000133-ZFA_0000123)]
ZFIN:ZDB-GENE-030616-54	thoc2	50	0.0230943	64	0.112782	109	1.851	8	3.95732	[PATO:0000001^OBO_REL:inheres_in(UBERON:FMA_7197-MA_0000358-MIAA_0000097-XAO_0000133-ZFA_0000123)]
ZFIN:ZDB-GENE-030411-2	seph	50	0.0230943	64	0.112782	109	1.851	8	3.95732	[PATO:0000001^OBO_REL:inheres_in(UBERON:FMA_7197-MA_0000358-MIAA_0000097-XAO_0000133-ZFA_0000123)]
ZFIN:ZDB-GENE-050320-149	nmd3	54	0.0229653	64	0.112782	77	1.89866	8	3.95732	[PATO:0000001^OBO_REL:inheres_in(UBERON:FMA_7197-MA_0000358-MIAA_0000097-XAO_0000133-ZFA_0000123)]
ZFIN:ZDB-GENE-030131-6349	nolc1l	54	0.0229653	64	0.112782	77	1.89866	8	3.95732	[PATO:0000001^OBO_REL:inheres_in(UBERON:FMA_7197-MA_0000358-MIAA_0000097-XAO_0000133-ZFA_0000123)]
ZFIN:ZDB-GENE-041008-2	taf1b	56	0.0229609	17	0.116466	31	2.07386	8	3.95732	[PATO:0000001^OBO_REL:inheres_in(UBERON:FMA_7197-MA_0000358-MIAA_0000097-XAO_0000133-ZFA_0000123)]
ZFIN:ZDB-GENE-040720-1	ctdp1	56	0.0229609	17	0.116466	31	2.07386	8	3.95732	[PATO:0000001^OBO_REL:inheres_in(UBERON:FMA_7197-MA_0000358-MIAA_0000097-XAO_0000133-ZFA_0000123)]
ZFIN:ZDB-GENE-040426-1702	exosc4	56	0.0229609	17	0.116466	31	2.07386	8	3.95732	[PATO:0000001^OBO_REL:inheres_in(UBERON:FMA_7197-MA_0000358-MIAA_0000097-XAO_0000133-ZFA_0000123)]
ZFIN:ZDB-GENE-030131-5935	zgc:165381	56	0.0229609	17	0.116466	31	2.07386	8	3.95732	[PATO:0000001^OBO_REL:inheres_in(UBERON:FMA_7197-MA_0000358-MIAA_0000097-XAO_0000133-ZFA_0000123)]
ZFIN:ZDB-GENE-020419-9	slc25a5	56	0.0229609	17	0.116466	31	2.07386	8	3.95732	[PATO:0000001^OBO_REL:inheres_in(UBERON:FMA_7197-MA_0000358-MIAA_0000097-XAO_0000133-ZFA_0000123)]
ZFIN:ZDB-GENE-040831-4	gle1l	61	0.0229068	76	0.111524	109	1.851	8	3.95732	[PATO:0000001^OBO_REL:inheres_in(UBERON:FMA_7197-MA_0000358-MIAA_0000097-XAO_0000133-ZFA_0000123)]
ZFIN:ZDB-GENE-040823-3	prpf3	61	0.0229068	77	0.111524	109	1.851	8	3.95732	[PATO:0000001^OBO_REL:inheres_in(UBERON:FMA_7197-MA_0000358-MIAA_0000097-XAO_0000133-ZFA_0000123)]
ZFIN:ZDB-GENE-040831-1	sars	63	0.0228563	78	0.111111	216	1.59107	8	3.95732	[PATO:0000001^OBO_REL:inheres_in(UBERON:FMA_7197-MA_0000358-MIAA_0000097-XAO_0000133-ZFA_0000123)]
ZFIN:ZDB-GENE-070117-1227	unm t30854	64	0.0228533	146	0.103139	72	1.93309	196	3.81788	[UBERON:FMA_7163-MA_0000151-MIAA_0000284-XAO_0000023]
ZFIN:ZDB-GENE-040924-2	flj11749l	65	0.0228331	26	0.115079	125	1.81005	8	3.95732	[PATO:0000001^OBO_REL:inheres_in(UBERON:FMA_7197-MA_0000358-MIAA_0000097-XAO_0000133-ZFA_0000123)]
ZFIN:ZDB-GENE-040426-1997	cstf3	65	0.0228331	26	0.115079	125	1.81005	8	3.95732	[PATO:0000001^OBO_REL:inheres_in(UBERON:FMA_7197-MA_0000358-MIAA_0000097-XAO_0000133-ZFA_0000123)]
ZFIN:ZDB-GENE-040426-1013	taf8	65	0.0228331	26	0.115079	125	1.81005	8	3.95732	[PATO:0000001^OBO_REL:inheres_in(UBERON:FMA_7197-MA_0000358-MIAA_0000097-XAO_0000133-ZFA_0000123)]
ZFIN:ZDB-GENE-030219-83	mars	65	0.0228331	26	0.115079	125	1.81005	8	3.95732	[PATO:0000001^OBO_REL:inheres_in(UBERON:FMA_7197-MA_0000358-MIAA_0000097-XAO_0000133-ZFA_0000123)]
ZFIN:ZDB-GENE-030131-464	wdr36	65	0.0228331	26	0.115079	125	1.81005	8	3.95732	[PATO:0000001^OBO_REL:inheres_in(UBERON:FMA_7197-MA_0000358-MIAA_0000097-XAO_0000133-ZFA_0000123)]
ZFIN:ZDB-GENE-030131-371	wdr12	65	0.0228331	26	0.115079	125	1.81005	8	3.95732	[PATO:0000001^OBO_REL:inheres_in(UBERON:FMA_7197-MA_0000358-MIAA_0000097-XAO_0000133-ZFA_0000123)]
ZFIN:ZDB-GENE-030131-355	zgc:55687	65	0.0228331	26	0.115079	125	1.81005	8	3.95732	[PATO:0000001^OBO_REL:inheres_in(UBERON:FMA_7197-MA_0000358-MIAA_0000097-XAO_0000133-ZFA_0000123)]
ZFIN:ZDB-GENE-021030-4	cad	72	0.0227692	73	0.11194	117	1.83472	8	3.95732	[PATO:0000001^OBO_REL:inheres_in(UBERON:FMA_7197-MA_0000358-MIAA_0000097-XAO_0000133-ZFA_0000123)]
ZFIN:ZDB-GENE-031001-8	ddx27	73	0.0227487	82	0.110701	93	1.86758	8	3.95732	[PATO:0000001^OBO_REL:inheres_in(UBERON:FMA_7197-MA_0000358-MIAA_0000097-XAO_0000133-ZFA_0000123)]
ZFIN:ZDB-GENE-050506-101	paf1l	74	0.0227012	26	0.115079	108	1.86565	8	3.95732	[PATO:0000001^OBO_REL:inheres_in(UBERON:FMA_7197-MA_0000358-MIAA_0000097-XAO_0000133-ZFA_0000123)]
ZFIN:ZDB-GENE-030131-5566	kiaa0947l	75	0.0226565	122	0.106164	26	2.10525	8	3.95732	[PATO:0000001^OBO_REL:inheres_in(UBERON:FMA_7197-MA_0000358-MIAA_0000097-XAO_0000133-ZFA_0000123)]
ZFIN:ZDB-GENE-040426-1707	skp1	76	0.0226491	82	0.110701	196	1.66675	8	3.95732	[PATO:0000001^OBO_REL:inheres_in(UBERON:FMA_7197-MA_0000358-MIAA_0000097-XAO_0000133-ZFA_0000123)]
ZFIN:ZDB-GENE-030123-1	ttk	77	0.0226414	60	0.113725	125	1.81005	8	3.95732	[PATO:0000001^OBO_REL:inheres_in(UBERON:FMA_7197-MA_0000358-MIAA_0000097-XAO_0000133-ZFA_0000123)]
ZFIN:ZDB-GENE-040825-1	rnf113a	78	0.0226207	88	0.10989	194	1.68207	8	3.95732	[PATO:0000001^OBO_REL:inheres_in(UBERON:FMA_7197-MA_0000358-MIAA_0000097-XAO_0000133-ZFA_0000123)]
ZFIN:ZDB-GENE-021125-1	smarca5	79	0.0226111	88	0.10989	79	1.89244	8	3.95732	[PATO:0000001^OBO_REL:inheres_in(UBERON:FMA_7197-MA_0000358-MIAA_0000097-XAO_0000133-ZFA_0000123)]
ZFIN:ZDB-GENE-030131-977	cct5	80	0.0224687	90	0.109489	197	1.66675	8	3.95732	[PATO:0000001^OBO_REL:inheres_in(UBERON:FMA_7197-MA_0000358-MIAA_0000097-XAO_0000133-ZFA_0000123)]
ZFIN:ZDB-GENE-030131-2590	clint1	81	0.0224261	90	0.109489	31	2.07766	8	3.95732	[PATO:0000001^OBO_REL:inheres_in(UBERON:FMA_7197-MA_0000358-MIAA_0000097-XAO_0000133-ZFA_0000123)]
ZFIN:ZDB-GENE-000607-75	zgc:195326	82	0.022378	63	0.11284	208	1.60534	8	3.95732	[PATO:0000001^OBO_REL:inheres_in(UBERON:FMA_7197-MA_0000358-MIAA_0000097-XAO_0000133-ZFA_0000123)]
ZFIN:ZDB-GENE-040426-836	tubgl	83	0.022349	72	0.111969	207	1.62284	8	3.95732	[PATO:0000001^OBO_REL:inheres_in(UBERON:FMA_7197-MA_0000358-MIAA_0000097-XAO_0000133-ZFA_0000123)]
ZFIN:ZDB-GENE-040930-4	polr1d	84	0.0223005	97	0.108303	93	1.86758	8	3.95732	[PATO:0000001^OBO_REL:inheres_in(UBERON:FMA_7197-MA_0000358-MIAA_0000097-XAO_0000133-ZFA_0000123)]
ZFIN:ZDB-GENE-040715-1	mcm3ap	84	0.0223005	97	0.108303	93	1.86758	8	3.95732	[PATO:0000001^OBO_REL:inheres_in(UBERON:FMA_7197-MA_0000358-MIAA_0000097-XAO_0000133-ZFA_0000123)]
ZFIN:ZDB-GENE-040426-940	cdc37	84	0.0223005	97	0.108303	93	1.86758	8	3.95732	[PATO:0000001^OBO_REL:inheres_in(UBERON:FMA_7197-MA_0000358-MIAA_0000097-XAO_0000133-ZFA_0000123)]
ZFIN:ZDB-GENE-040426-2764	mizf	84	0.0223005	97	0.108303	93	1.86758	8	3.95732	[PATO:0000001^OBO_REL:inheres_in(UBERON:FMA_7197-MA_0000358-MIAA_0000097-XAO_0000133-ZFA_0000123)]
ZFIN:ZDB-GENE-030131-9878	noc3l	84	0.0223005	97	0.108303	93	1.86758	8	3.95732	[PATO:0000001^OBO_REL:inheres_in(UBERON:FMA_7197-MA_0000358-MIAA_0000097-XAO_0000133-ZFA_0000123)]
ZFIN:ZDB-GENE-030131-8442	eif3d	84	0.0223005	97	0.108303	93	1.86758	8	3.95732	[PATO:0000001^OBO_REL:inheres_in(UBERON:FMA_7197-MA_0000358-MIAA_0000097-XAO_0000133-ZFA_0000123)]
ZFIN:ZDB-GENE-030131-3197	zmat2	84	0.0223005	97	0.108303	93	1.86758	8	3.95732	[PATO:0000001^OBO_REL:inheres_in(UBERON:FMA_7197-MA_0000358-MIAA_0000097-XAO_0000133-ZFA_0000123)]
ZFIN:ZDB-GENE-040426-2536	cdipt	91	0.0222757	119	0.106762	23	2.10667	8	3.95732	[PATO:0000001^OBO_REL:inheres_in(UBERON:FMA_7197-MA_0000358-MIAA_0000097-XAO_0000133-ZFA_0000123)]
ZFIN:ZDB-GENE-021219-1	flj20508l	91	0.0222757	119	0.106762	23	2.10667	8	3.95732	[PATO:0000001^OBO_REL:inheres_in(UBERON:FMA_7197-MA_0000358-MIAA_0000097-XAO_0000133-ZFA_0000123)]
ZFIN:ZDB-GENE-040923-1	slc25a24l	93	0.0222757	119	0.106762	88	1.87587	8	3.95732	[PATO:0000001^OBO_REL:inheres_in(UBERON:FMA_7197-MA_0000358-MIAA_0000097-XAO_0000133-ZFA_0000123)]
ZFIN:ZDB-GENE-040625-147	rpl11	94	0.0221939	74	0.111538	208	1.60534	8	3.95732	[PATO:0000001^OBO_REL:inheres_in(UBERON:FMA_7197-MA_0000358-MIAA_0000097-XAO_0000133-ZFA_0000123)]
ZFIN:ZDB-GENE-030131-304	psmc6	94	0.0221939	74	0.111538	208	1.60534	8	3.95732	[PATO:0000001^OBO_REL:inheres_in(UBERON:FMA_7197-MA_0000358-MIAA_0000097-XAO_0000133-ZFA_0000123)]
ZFIN:ZDB-GENE-040718-150	ufd1l	96	0.022104	127	0.105634	88	1.87587	8	3.95732	[PATO:0000001^OBO_REL:inheres_in(UBERON:FMA_7197-MA_0000358-MIAA_0000097-XAO_0000133-ZFA_0000123)]
ZFIN:ZDB-GENE-030131-2773	trim33	97	0.0220181	78	0.111111	174	1.73238	200	3.11813	[PATO:0000001^inheres_in_part_of(UBERON:FMA_74657-ZFA_0000368)]
ZFIN:ZDB-GENE-040721-1	gins3	98	0.0219185	92	0.109434	118	1.82939	8	3.95732	[PATO:0000001^OBO_REL:inheres_in(UBERON:FMA_7197-MA_0000358-MIAA_0000097-XAO_0000133-ZFA_0000123)]
ZFIN:ZDB-GENE-040426-1333	surf6l	99	0.0218477	124	0.106007	93	1.86758	8	3.95732	[PATO:0000001^OBO_REL:inheres_in(UBERON:FMA_7197-MA_0000358-MIAA_0000097-XAO_0000133-ZFA_0000123)]
ZFIN:ZDB-GENE-030131-9864	mybbp1a	99	0.0218477	124	0.106007	93	1.86758	8	3.95732	[PATO:0000001^OBO_REL:inheres_in(UBERON:FMA_7197-MA_0000358-MIAA_0000097-XAO_0000133-ZFA_0000123)]
ZFIN:ZDB-GENE-070117-2497	bru	99	0.0218477	135	0.104693	205	1.63101	200	3.11813	[PATO:0000001^inheres_in_part_of(UBERON:FMA_74657-ZFA_0000368)]
ZFIN:ZDB-GENE-030131-6986	ncl	102	0.0217584	127	0.105634	93	1.86758	8	3.95732	[PATO:0000001^OBO_REL:inheres_in(UBERON:FMA_7197-MA_0000358-MIAA_0000097-XAO_0000133-ZFA_0000123)]
ZFIN:ZDB-GENE-051113-60	spna2	103	0.0216433	105	0.108108	134	1.80057	8	3.95732	[PATO:0000001^OBO_REL:inheres_in(UBERON:FMA_7197-MA_0000358-MIAA_0000097-XAO_0000133-ZFA_0000123)]
ZFIN:ZDB-GENE-020123-2	s1pr2	104	0.0216216	5	0.117424	195	1.67661	137	3.90562	[PATO:0000071, PATO:0000470, PATO:0001226]
ZFIN:ZDB-GENE-070117-1492	unm t30514	105	0.0215373	11	0.116592	80	1.88988	137	3.90562	[PATO:0000071, PATO:0000470, PATO:0001226]
ZFIN:ZDB-GENE-070117-1491	unm t30228	105	0.0215373	11	0.116592	80	1.88988	137	3.90562	[PATO:0000071, PATO:0000470, PATO:0001226]
ZFIN:ZDB-GENE-070117-1123	unm t30432	105	0.0215373	11	0.116592	80	1.88988	137	3.90562	[PATO:0000071, PATO:0000470, PATO:0001226]
ZFIN:ZDB-GENE-070117-1122	unm t30431	105	0.0215373	11	0.116592	80	1.88988	137	3.90562	[PATO:0000071, PATO:0000470, PATO:0001226]
ZFIN:ZDB-GENE-070117-1075	unm t30229	105	0.0215373	11	0.116592	80	1.88988	137	3.90562	[PATO:0000071, PATO:0000470, PATO:0001226]
ZFIN:ZDB-GENE-070117-1073	unm t30515	105	0.0215373	11	0.116592	80	1.88988	137	3.90562	[PATO:0000071, PATO:0000470, PATO:0001226]
ZFIN:ZDB-GENE-040709-2	cpsf1	111	0.0215176	134	0.105072	227	1.53794	8	3.95732	[PATO:0000001^OBO_REL:inheres_in(UBERON:FMA_7197-MA_0000358-MIAA_0000097-XAO_0000133-ZFA_0000123)]
ZFIN:ZDB-GENE-020129-1	cacna1c	112	0.0214969	122	0.106164	21	2.12865	8	3.95732	[PATO:0000001^OBO_REL:inheres_in(UBERON:FMA_7197-MA_0000358-MIAA_0000097-XAO_0000133-ZFA_0000123)]
ZFIN:ZDB-GENE-990415-206	pes	113	0.0212678	135	0.104693	202	1.6382	8	3.95732	[PATO:0000001^OBO_REL:inheres_in(UBERON:FMA_7197-MA_0000358-MIAA_0000097-XAO_0000133-ZFA_0000123)]
ZFIN:ZDB-GENE-070117-2073	frx	114	0.0212336	4	0.117904	237	1.36936	8	3.95732	[PATO:0000001^OBO_REL:inheres_in(UBERON:FMA_7197-MA_0000358-MIAA_0000097-XAO_0000133-ZFA_0000123)]
ZFIN:ZDB-GENE-040426-811	rpsa	115	0.0211853	154	0.102389	93	1.86758	8	3.95732	[PATO:0000001^OBO_REL:inheres_in(UBERON:FMA_7197-MA_0000358-MIAA_0000097-XAO_0000133-ZFA_0000123)]
ZFIN:ZDB-GENE-030131-8064	nkapl	115	0.0211853	154	0.102389	93	1.86758	8	3.95732	[PATO:0000001^OBO_REL:inheres_in(UBERON:FMA_7197-MA_0000358-MIAA_0000097-XAO_0000133-ZFA_0000123)]
ZFIN:ZDB-GENE-030131-6378	heatr1	115	0.0211853	154	0.102389	93	1.86758	8	3.95732	[PATO:0000001^OBO_REL:inheres_in(UBERON:FMA_7197-MA_0000358-MIAA_0000097-XAO_0000133-ZFA_0000123)]
ZFIN:ZDB-GENE-990415-180	nar	118	0.0211013	239	0.0984127	69	1.9869	8	3.95732	[PATO:0000001^OBO_REL:inheres_in(UBERON:FMA_7197-MA_0000358-MIAA_0000097-XAO_0000133-ZFA_0000123)]
ZFIN:ZDB-GENE-070117-322	unm m143	119	0.0210552	176	0.100746	9	2.29553	200	3.11813	[PATO:0000001^inheres_in_part_of(UBERON:FMA_74657-ZFA_0000368)]
ZFIN:ZDB-GENE-050913-1	cwf19l2	120	0.0210211	165	0.101351	191	1.69657	8	3.95732	[PATO:0000001^OBO_REL:inheres_in(UBERON:FMA_7197-MA_0000358-MIAA_0000097-XAO_0000133-ZFA_0000123)]
ZFIN:ZDB-GENE-030131-1723	flj12716l	121	0.0208373	194	0.0993377	23	2.10667	8	3.95732	[PATO:0000001^OBO_REL:inheres_in(UBERON:FMA_7197-MA_0000358-MIAA_0000097-XAO_0000133-ZFA_0000123)]
ZFIN:ZDB-GENE-070117-347	unm tl205	122	0.0207133	181	0.100418	230	1.49117	8	3.95732	[PATO:0000001^OBO_REL:inheres_in(UBERON:FMA_7197-MA_0000358-MIAA_0000097-XAO_0000133-ZFA_0000123)]
ZFIN:ZDB-GENE-050522-147	atp5o	123	0.0207081	152	0.102473	202	1.6382	8	3.95732	[PATO:0000001^OBO_REL:inheres_in(UBERON:FMA_7197-MA_0000358-MIAA_0000097-XAO_0000133-ZFA_0000123)]
ZFIN:ZDB-GENE-070117-470	unm m418	124	0.020663	178	0.100437	15	2.13931	200	3.11813	[PATO:0000001^inheres_in_part_of(UBERON:FMA_74657-ZFA_0000368)]
ZFIN:ZDB-GENE-040728-1	mgc45866l	125	0.0206274	158	0.102113	200	1.63941	8	3.95732	[PATO:0000001^OBO_REL:inheres_in(UBERON:FMA_7197-MA_0000358-MIAA_0000097-XAO_0000133-ZFA_0000123)]
ZFIN:ZDB-GENE-040715-8	nup205	125	0.0206274	158	0.102113	200	1.63941	8	3.95732	[PATO:0000001^OBO_REL:inheres_in(UBERON:FMA_7197-MA_0000358-MIAA_0000097-XAO_0000133-ZFA_0000123)]
ZFIN:ZDB-GENE-040426-764	nol10	127	0.0206064	194	0.0993377	225	1.54901	8	3.95732	[PATO:0000001^OBO_REL:inheres_in(UBERON:FMA_7197-MA_0000358-MIAA_0000097-XAO_0000133-ZFA_0000123)]
ZFIN:ZDB-GENE-070117-2328	sah	128	0.020556	131	0.105263	73	1.92166	200	3.11813	[PATO:0000001^inheres_in_part_of(UBERON:FMA_74657-ZFA_0000368)]
ZFIN:ZDB-GENE-070117-1997	clx	129	0.0205217	131	0.105263	74	1.92166	200	3.11813	[PATO:0000001^inheres_in_part_of(UBERON:FMA_74657-ZFA_0000368)]
ZFIN:ZDB-GENE-070117-2436	trp	130	0.0204374	6	0.117371	248	1.11007	8	3.95732	[PATO:0000001^OBO_REL:inheres_in(UBERON:FMA_7197-MA_0000358-MIAA_0000097-XAO_0000133-ZFA_0000123)]
ZFIN:ZDB-GENE-070117-2432	tip	130	0.0204374	6	0.117371	248	1.11007	8	3.95732	[PATO:0000001^OBO_REL:inheres_in(UBERON:FMA_7197-MA_0000358-MIAA_0000097-XAO_0000133-ZFA_0000123)]
ZFIN:ZDB-GENE-070117-2081	gam	130	0.0204374	6	0.117371	248	1.11007	8	3.95732	[PATO:0000001^OBO_REL:inheres_in(UBERON:FMA_7197-MA_0000358-MIAA_0000097-XAO_0000133-ZFA_0000123)]
ZFIN:ZDB-GENE-990415-92	hspa8	133	0.0204202	162	0.101399	118	1.82939	8	3.95732	[PATO:0000001^OBO_REL:inheres_in(UBERON:FMA_7197-MA_0000358-MIAA_0000097-XAO_0000133-ZFA_0000123)]
ZFIN:ZDB-GENE-040426-1936	fbl	133	0.0204202	162	0.101399	118	1.82939	8	3.95732	[PATO:0000001^OBO_REL:inheres_in(UBERON:FMA_7197-MA_0000358-MIAA_0000097-XAO_0000133-ZFA_0000123)]
ZFIN:ZDB-GENE-030131-9685	ddx18	133	0.0204202	162	0.101399	118	1.82939	8	3.95732	[PATO:0000001^OBO_REL:inheres_in(UBERON:FMA_7197-MA_0000358-MIAA_0000097-XAO_0000133-ZFA_0000123)]
ZFIN:ZDB-GENE-070117-626	unm tc319	136	0.0204188	196	0.0991379	15	2.13931	200	3.11813	[PATO:0000001^inheres_in_part_of(UBERON:FMA_74657-ZFA_0000368)]
ZFIN:ZDB-GENE-070117-2489	zwa	136	0.0204188	196	0.0991379	15	2.13931	200	3.11813	[PATO:0000001^inheres_in_part_of(UBERON:FMA_74657-ZFA_0000368)]
ZFIN:ZDB-GENE-070117-119	unm th242f	136	0.0204188	196	0.0991379	15	2.13931	200	3.11813	[PATO:0000001^inheres_in_part_of(UBERON:FMA_74657-ZFA_0000368)]
ZFIN:ZDB-GENE-070117-876	unm s246	139	0.0204163	129	0.105505	233	1.45636	8	3.95732	[PATO:0000001^OBO_REL:inheres_in(UBERON:FMA_7197-MA_0000358-MIAA_0000097-XAO_0000133-ZFA_0000123)]
ZFIN:ZDB-GENE-030109-1	ruvbl2	140	0.0203836	238	0.0986842	193	1.68923	8	3.95732	[PATO:0000001^OBO_REL:inheres_in(UBERON:FMA_7197-MA_0000358-MIAA_0000097-XAO_0000133-ZFA_0000123)]
ZFIN:ZDB-GENE-020419-27	mcm7	141	0.0203691	183	0.1	229	1.49586	8	3.95732	[PATO:0000001^OBO_REL:inheres_in(UBERON:FMA_7197-MA_0000358-MIAA_0000097-XAO_0000133-ZFA_0000123)]
ZFIN:ZDB-GENE-040712-6	ccm2	142	0.0203682	161	0.101796	22	2.11221	8	3.95732	[PATO:0000001^OBO_REL:inheres_in(UBERON:FMA_7197-MA_0000358-MIAA_0000097-XAO_0000133-ZFA_0000123)]
ZFIN:ZDB-GENE-030131-9511	wdr68	143	0.020326	240	0.0983607	206	1.62513	8	3.95732	[PATO:0000001^OBO_REL:inheres_in(UBERON:FMA_7197-MA_0000358-MIAA_0000097-XAO_0000133-ZFA_0000123)]
ZFIN:ZDB-GENE-030131-8646	rpl9	144	0.020298	182	0.100346	118	1.82939	8	3.95732	[PATO:0000001^OBO_REL:inheres_in(UBERON:FMA_7197-MA_0000358-MIAA_0000097-XAO_0000133-ZFA_0000123)]
ZFIN:ZDB-GENE-030131-8663	rplp1	145	0.0201941	190	0.0996564	215	1.59694	8	3.95732	[PATO:0000001^OBO_REL:inheres_in(UBERON:FMA_7197-MA_0000358-MIAA_0000097-XAO_0000133-ZFA_0000123)]
ZFIN:ZDB-GENE-070117-2395	sth	146	0.0201511	6	0.117391	238	1.35849	212	2.95158	[PATO:0001997]
ZFIN:ZDB-GENE-060824-6	wnt2bb	147	0.0200614	96	0.108374	243	1.29628	8	3.95732	[PATO:0000001^OBO_REL:inheres_in(UBERON:FMA_7197-MA_0000358-MIAA_0000097-XAO_0000133-ZFA_0000123)]
ZFIN:ZDB-GENE-070117-2277	pol	148	0.0200337	193	0.0995851	107	1.86602	200	3.11813	[PATO:0000001^inheres_in_part_of(UBERON:FMA_74657-ZFA_0000368)]
ZFIN:ZDB-GENE-030131-3445	dicer1	149	0.0200192	2	0.121212	204	1.63761	212	2.95158	[PATO:0001997]
ZFIN:ZDB-GENE-030131-8867	med14	150	0.020008	146	0.103139	198	1.65171	8	3.95732	[PATO:0000001^OBO_REL:inheres_in(UBERON:FMA_7197-MA_0000358-MIAA_0000097-XAO_0000133-ZFA_0000123)]
ZFIN:ZDB-GENE-070117-238	unm m73	151	0.0199368	116	0.106796	245	1.13523	8	3.95732	[PATO:0000001^OBO_REL:inheres_in(UBERON:FMA_7197-MA_0000358-MIAA_0000097-XAO_0000133-ZFA_0000123)]
ZFIN:ZDB-GENE-070117-2281	bef	151	0.0199368	116	0.106796	245	1.13523	8	3.95732	[PATO:0000001^OBO_REL:inheres_in(UBERON:FMA_7197-MA_0000358-MIAA_0000097-XAO_0000133-ZFA_0000123)]
ZFIN:ZDB-GENE-070117-2185	lum	151	0.0199368	116	0.106796	245	1.13523	8	3.95732	[PATO:0000001^OBO_REL:inheres_in(UBERON:FMA_7197-MA_0000358-MIAA_0000097-XAO_0000133-ZFA_0000123)]
ZFIN:ZDB-GENE-070117-1715	unm t31218	154	0.0198351	245	0.0982143	192	1.69136	137	3.90562	[PATO:0000071, PATO:0000470, PATO:0001226]
ZFIN:ZDB-GENE-070117-1420	unm t30372	155	0.0198073	84	0.110132	61	2.03259	137	3.90562	[PATO:0000071, PATO:0000470, PATO:0001226]
ZFIN:ZDB-GENE-070117-1205	unm t30313	155	0.0198073	84	0.110132	61	2.03259	137	3.90562	[PATO:0000071, PATO:0000470, PATO:0001226]
ZFIN:ZDB-GENE-070117-1312	unm t30212	157	0.0197984	142	0.104167	136	1.795	137	3.90562	[PATO:0000071, PATO:0000470, PATO:0001226]
ZFIN:ZDB-GENE-070117-282	unm m154	158	0.0197981	84	0.110132	232	1.4812	212	2.95158	[PATO:0001997]
ZFIN:ZDB-GENE-030131-6008	c11orf2	159	0.0196441	126	0.105769	222	1.56272	8	3.95732	[PATO:0000001^OBO_REL:inheres_in(UBERON:FMA_7197-MA_0000358-MIAA_0000097-XAO_0000133-ZFA_0000123)]
ZFIN:ZDB-GENE-070117-2504	byp	160	0.0195987	71	0.112108	244	1.20824	8	3.95732	[PATO:0000001^OBO_REL:inheres_in(UBERON:FMA_7197-MA_0000358-MIAA_0000097-XAO_0000133-ZFA_0000123)]
ZFIN:ZDB-GENE-070117-2152	kon	161	0.019559	165	0.101351	185	1.71778	212	2.95158	[PATO:0001997]
ZFIN:ZDB-GENE-070117-305	unm m140	162	0.0195246	139	0.104265	234	1.38411	8	3.95732	[PATO:0000001^OBO_REL:inheres_in(UBERON:FMA_7197-MA_0000358-MIAA_0000097-XAO_0000133-ZFA_0000123)]
ZFIN:ZDB-GENE-070117-2408	stf	162	0.0195246	139	0.104265	234	1.38411	8	3.95732	[PATO:0000001^OBO_REL:inheres_in(UBERON:FMA_7197-MA_0000358-MIAA_0000097-XAO_0000133-ZFA_0000123)]
ZFIN:ZDB-GENE-021217-2	def	162	0.0195246	139	0.104265	234	1.38411	8	3.95732	[PATO:0000001^OBO_REL:inheres_in(UBERON:FMA_7197-MA_0000358-MIAA_0000097-XAO_0000133-ZFA_0000123)]
ZFIN:ZDB-GENE-041014-73	dll4	165	0.0194353	93	0.109091	30	2.09871	137	3.90562	[PATO:0000071, PATO:0000470, PATO:0001226]
ZFIN:ZDB-GENE-070117-2360	sky	166	0.0194016	61	0.112971	226	1.54024	212	2.95158	[PATO:0001997]
ZFIN:ZDB-GENE-070117-1027	unm t30449	167	0.0193484	104	0.108225	61	2.03259	137	3.90562	[PATO:0000071, PATO:0000470, PATO:0001226]
ZFIN:ZDB-GENE-000125-4	dlc	168	0.0192201	62	0.112903	184	1.73058	212	2.95158	[PATO:0001997]
ZFIN:ZDB-GENE-001207-3	arnt2	169	0.0191866	106	0.108	137	1.76174	212	2.95158	[PATO:0001997]
ZFIN:ZDB-GENE-000511-1	hand2	170	0.0190676	130	0.105405	76	1.90109	212	2.95158	[PATO:0001997]
ZFIN:ZDB-GENE-070117-980	unm t30264	171	0.01899	202	0.0987654	138	1.74181	137	3.90562	[PATO:0000071, PATO:0000470, PATO:0001226]
ZFIN:ZDB-GENE-070117-977	unm t30782	171	0.01899	202	0.0987654	138	1.74181	137	3.90562	[PATO:0000071, PATO:0000470, PATO:0001226]
ZFIN:ZDB-GENE-070117-966	unm t30375	171	0.01899	202	0.0987654	138	1.74181	137	3.90562	[PATO:0000071, PATO:0000470, PATO:0001226]
ZFIN:ZDB-GENE-070117-922	unm t30502	171	0.01899	202	0.0987654	138	1.74181	137	3.90562	[PATO:0000071, PATO:0000470, PATO:0001226]
ZFIN:ZDB-GENE-070117-1685	unm t31149	171	0.01899	202	0.0987654	138	1.74181	137	3.90562	[PATO:0000071, PATO:0000470, PATO:0001226]
ZFIN:ZDB-GENE-070117-1684	unm t31147	171	0.01899	202	0.0987654	138	1.74181	137	3.90562	[PATO:0000071, PATO:0000470, PATO:0001226]
ZFIN:ZDB-GENE-070117-1683	unm t31145	171	0.01899	202	0.0987654	138	1.74181	137	3.90562	[PATO:0000071, PATO:0000470, PATO:0001226]
ZFIN:ZDB-GENE-070117-1682	unm t31074	171	0.01899	202	0.0987654	138	1.74181	137	3.90562	[PATO:0000071, PATO:0000470, PATO:0001226]
ZFIN:ZDB-GENE-070117-1681	unm t31073	171	0.01899	202	0.0987654	138	1.74181	137	3.90562	[PATO:0000071, PATO:0000470, PATO:0001226]
ZFIN:ZDB-GENE-070117-1679	unm t31071	171	0.01899	202	0.0987654	138	1.74181	137	3.90562	[PATO:0000071, PATO:0000470, PATO:0001226]
ZFIN:ZDB-GENE-070117-1678	unm t31070	171	0.01899	202	0.0987654	138	1.74181	137	3.90562	[PATO:0000071, PATO:0000470, PATO:0001226]
ZFIN:ZDB-GENE-070117-1677	unm t30960	171	0.01899	202	0.0987654	138	1.74181	137	3.90562	[PATO:0000071, PATO:0000470, PATO:0001226]
ZFIN:ZDB-GENE-070117-1672	unm t30956	171	0.01899	202	0.0987654	138	1.74181	137	3.90562	[PATO:0000071, PATO:0000470, PATO:0001226]
ZFIN:ZDB-GENE-070117-1505	unm t30291	171	0.01899	202	0.0987654	138	1.74181	137	3.90562	[PATO:0000071, PATO:0000470, PATO:0001226]
ZFIN:ZDB-GENE-070117-1466	unm t30259	171	0.01899	202	0.0987654	138	1.74181	137	3.90562	[PATO:0000071, PATO:0000470, PATO:0001226]
ZFIN:ZDB-GENE-070117-1310	unm t30258	171	0.01899	202	0.0987654	138	1.74181	137	3.90562	[PATO:0000071, PATO:0000470, PATO:0001226]
ZFIN:ZDB-GENE-070117-1308	unm t30263	171	0.01899	202	0.0987654	138	1.74181	137	3.90562	[PATO:0000071, PATO:0000470, PATO:0001226]
ZFIN:ZDB-GENE-070117-1274	unm t30657	171	0.01899	202	0.0987654	138	1.74181	137	3.90562	[PATO:0000071, PATO:0000470, PATO:0001226]
ZFIN:ZDB-GENE-070117-1248	unm t30596	171	0.01899	202	0.0987654	138	1.74181	137	3.90562	[PATO:0000071, PATO:0000470, PATO:0001226]
ZFIN:ZDB-GENE-070117-1244	unm t30714	171	0.01899	202	0.0987654	138	1.74181	137	3.90562	[PATO:0000071, PATO:0000470, PATO:0001226]
ZFIN:ZDB-GENE-070117-1243	unm t30334	171	0.01899	202	0.0987654	138	1.74181	137	3.90562	[PATO:0000071, PATO:0000470, PATO:0001226]
ZFIN:ZDB-GENE-070117-1242	unm t30268	171	0.01899	202	0.0987654	138	1.74181	137	3.90562	[PATO:0000071, PATO:0000470, PATO:0001226]
ZFIN:ZDB-GENE-070117-1240	unm t30887	171	0.01899	202	0.0987654	138	1.74181	137	3.90562	[PATO:0000071, PATO:0000470, PATO:0001226]
ZFIN:ZDB-GENE-070117-1239	unm t30559	171	0.01899	202	0.0987654	138	1.74181	137	3.90562	[PATO:0000071, PATO:0000470, PATO:0001226]
ZFIN:ZDB-GENE-070117-1238	unm t30658	171	0.01899	202	0.0987654	138	1.74181	137	3.90562	[PATO:0000071, PATO:0000470, PATO:0001226]
ZFIN:ZDB-GENE-070117-1237	unm t30909	171	0.01899	202	0.0987654	138	1.74181	137	3.90562	[PATO:0000071, PATO:0000470, PATO:0001226]
ZFIN:ZDB-GENE-070117-1236	unm t30430	171	0.01899	202	0.0987654	138	1.74181	137	3.90562	[PATO:0000071, PATO:0000470, PATO:0001226]
ZFIN:ZDB-GENE-070117-1235	unm t30429	171	0.01899	202	0.0987654	138	1.74181	137	3.90562	[PATO:0000071, PATO:0000470, PATO:0001226]
ZFIN:ZDB-GENE-070117-1234	unm t30850	171	0.01899	202	0.0987654	138	1.74181	137	3.90562	[PATO:0000071, PATO:0000470, PATO:0001226]
ZFIN:ZDB-GENE-070117-1233	unm t30847	171	0.01899	202	0.0987654	138	1.74181	137	3.90562	[PATO:0000071, PATO:0000470, PATO:0001226]
ZFIN:ZDB-GENE-070117-1213	unm t30561	171	0.01899	202	0.0987654	138	1.74181	137	3.90562	[PATO:0000071, PATO:0000470, PATO:0001226]
ZFIN:ZDB-GENE-070117-1210	unm t30912	171	0.01899	202	0.0987654	138	1.74181	137	3.90562	[PATO:0000071, PATO:0000470, PATO:0001226]
ZFIN:ZDB-GENE-070117-1209	unm t30660	171	0.01899	202	0.0987654	138	1.74181	137	3.90562	[PATO:0000071, PATO:0000470, PATO:0001226]
ZFIN:ZDB-GENE-070117-1208	unm t30331	171	0.01899	202	0.0987654	138	1.74181	137	3.90562	[PATO:0000071, PATO:0000470, PATO:0001226]
ZFIN:ZDB-GENE-070117-1009	unm t30656	171	0.01899	202	0.0987654	138	1.74181	137	3.90562	[PATO:0000071, PATO:0000470, PATO:0001226]
ZFIN:ZDB-GENE-070117-1003	unm t30814	171	0.01899	202	0.0987654	138	1.74181	137	3.90562	[PATO:0000071, PATO:0000470, PATO:0001226]
ZFIN:ZDB-GENE-070306-9	unm b1037	207	0.0188978	201	0.0988142	15	2.13931	200	3.11813	[PATO:0000001^inheres_in_part_of(UBERON:FMA_74657-ZFA_0000368)]
ZFIN:ZDB-GENE-070117-161	unm tq221b	208	0.0188957	153	0.102459	7	2.30303	212	2.95158	[PATO:0001997]
ZFIN:ZDB-GENE-040426-1264	wdr46	209	0.0188268	172	0.100775	221	1.57172	8	3.95732	[PATO:0000001^OBO_REL:inheres_in(UBERON:FMA_7197-MA_0000358-MIAA_0000097-XAO_0000133-ZFA_0000123)]
ZFIN:ZDB-GENE-070306-7	unm b984	210	0.0186325	183	0.1	58	2.05607	200	3.11813	[PATO:0000001^inheres_in_part_of(UBERON:FMA_74657-ZFA_0000368)]
ZFIN:ZDB-GENE-030131-5982	gtpbp4	211	0.0186228	142	0.104167	242	1.32606	8	3.95732	[PATO:0000001^OBO_REL:inheres_in(UBERON:FMA_7197-MA_0000358-MIAA_0000097-XAO_0000133-ZFA_0000123)]
ZFIN:ZDB-GENE-070117-1407	unm t30906	212	0.0186156	178	0.100437	189	1.69719	137	3.90562	[PATO:0000071, PATO:0000470, PATO:0001226]
ZFIN:ZDB-GENE-070117-1212	unm t30815	212	0.0186156	178	0.100437	189	1.69719	137	3.90562	[PATO:0000071, PATO:0000470, PATO:0001226]
ZFIN:ZDB-GENE-070117-887	sdr	214	0.0186087	245	0.0982143	228	1.53514	8	3.95732	[PATO:0000001^OBO_REL:inheres_in(UBERON:FMA_7197-MA_0000358-MIAA_0000097-XAO_0000133-ZFA_0000123)]
ZFIN:ZDB-GENE-070117-1914	unm t31273	215	0.0185602	146	0.103139	70	1.97298	196	3.81788	[UBERON:FMA_7163-MA_0000151-MIAA_0000284-XAO_0000023]
ZFIN:ZDB-GENE-030715-1	fgf10a	216	0.0182152	189	0.0996979	29	2.10033	195	3.89613	[UBERON:FMA_7197-MA_0000358-MIAA_0000097-XAO_0000133-ZFA_0000123]
ZFIN:ZDB-GENE-070117-2442	tur	217	0.018206	144	0.104089	240	1.34484	212	2.95158	[PATO:0001997]
ZFIN:ZDB-GENE-070117-2335	sch	218	0.0181913	190	0.0996564	214	1.60165	212	2.95158	[PATO:0001997]
ZFIN:ZDB-GENE-070306-8	unm b1035	219	0.0180923	133	0.105263	116	1.84016	212	2.95158	[PATO:0001997]
ZFIN:ZDB-GENE-040622-3	nf2	220	0.0180801	160	0.102041	223	1.55899	8	3.95732	[PATO:0000001^OBO_REL:inheres_in(UBERON:FMA_7197-MA_0000358-MIAA_0000097-XAO_0000133-ZFA_0000123)]
ZFIN:ZDB-GENE-070117-1518	unm t30466	221	0.0180695	107	0.107623	176	1.73088	212	2.95158	[PATO:0001997]
ZFIN:ZDB-GENE-070117-1473	unm t30517	221	0.0180695	107	0.107623	176	1.73088	212	2.95158	[PATO:0001997]
ZFIN:ZDB-GENE-070117-1378	unm t30255	221	0.0180695	107	0.107623	176	1.73088	212	2.95158	[PATO:0001997]
ZFIN:ZDB-GENE-070117-1377	unm t30467	221	0.0180695	107	0.107623	176	1.73088	212	2.95158	[PATO:0001997]
ZFIN:ZDB-GENE-070117-1319	unm t30516	221	0.0180695	107	0.107623	176	1.73088	212	2.95158	[PATO:0001997]
ZFIN:ZDB-GENE-070117-1314	unm t30512	221	0.0180695	107	0.107623	176	1.73088	212	2.95158	[PATO:0001997]
ZFIN:ZDB-GENE-070117-1252	unm t30253	221	0.0180695	107	0.107623	176	1.73088	212	2.95158	[PATO:0001997]
ZFIN:ZDB-GENE-040723-1	gnl3l	228	0.0180163	183	0.1	231	1.48423	8	3.95732	[PATO:0000001^OBO_REL:inheres_in(UBERON:FMA_7197-MA_0000358-MIAA_0000097-XAO_0000133-ZFA_0000123)]
ZFIN:ZDB-GENE-070117-274	unm tu238	229	0.0178198	244	0.0983051	20	2.13101	212	2.95158	[PATO:0001997]
ZFIN:ZDB-GENE-040426-1828	plxnd1	230	0.0178063	183	0.1	6	2.32892	137	3.90562	[PATO:0000071, PATO:0000470, PATO:0001226]
ZFIN:ZDB-GENE-070117-1499	unm t30458	231	0.0176923	171	0.100806	7	2.30303	212	2.95158	[PATO:0001997]
ZFIN:ZDB-GENE-070117-1554	min	232	0.0171847	70	0.11236	115	1.84888	212	2.95158	[PATO:0001997]
ZFIN:ZDB-GENE-070117-1553	mts	233	0.0171764	177	0.100671	60	2.03969	137	3.90562	[PATO:0000071, PATO:0000470, PATO:0001226]
ZFIN:ZDB-GENE-070117-1376	unm t30170	234	0.0170468	145	0.103896	176	1.73088	212	2.95158	[PATO:0001997]
ZFIN:ZDB-GENE-980526-268	gata1	235	0.0165937	157	0.102326	217	1.58631	212	2.95158	[PATO:0001997]
ZFIN:ZDB-GENE-080318-2	bar	236	0.0156902	183	0.1	133	1.80537	212	2.95158	[PATO:0001997]
ZFIN:ZDB-GENE-020416-5	tbx24	237	0.0155933	199	0.0990099	86	1.87842	212	2.95158	[PATO:0001997]
ZFIN:ZDB-GENE-040927-28	ddx51	238	0.0155101	172	0.100775	186	1.70173	244	2.6285	[UBERON:FBbt_00000020-FMA_9577-MA_0000029-MIAA_0000298]
ZFIN:ZDB-GENE-040801-236	suds3	238	0.0155101	172	0.100775	186	1.70173	244	2.6285	[UBERON:FBbt_00000020-FMA_9577-MA_0000029-MIAA_0000298]
ZFIN:ZDB-GENE-030131-1736	exosc8	238	0.0155101	172	0.100775	186	1.70173	244	2.6285	[UBERON:FBbt_00000020-FMA_9577-MA_0000029-MIAA_0000298]
ZFIN:ZDB-GENE-030131-667	ddx46	241	0.0153372	192	0.0996169	224	1.55554	244	2.6285	[UBERON:FBbt_00000020-FMA_9577-MA_0000029-MIAA_0000298]
ZFIN:ZDB-GENE-011026-1	sox32	242	0.0152635	151	0.102662	239	1.3537	242	2.78612	[PATO:0001996]
ZFIN:ZDB-GENE-991110-8	tcf7l2	243	0.0152215	183	0.1	199	1.64317	242	2.78612	[PATO:0001996]
ZFIN:ZDB-GENE-070117-2342	sne	244	0.0148968	245	0.0982143	218	1.57208	212	2.95158	[PATO:0001997]
ZFIN:ZDB-GENE-070117-2056	fap	244	0.0148968	245	0.0982143	218	1.57208	212	2.95158	[PATO:0001997]
ZFIN:ZDB-GENE-070117-2030	dus	244	0.0148968	245	0.0982143	218	1.57208	212	2.95158	[PATO:0001997]
ZFIN:ZDB-GENE-070117-2503	buf	244	0.0148968	245	0.0982143	241	1.34378	212	2.95158	[PATO:0001997]
ZFIN:ZDB-GENE-041006-1	gtf3aa	248	0.0136058	240	0.0983607	211	1.60299	244	2.6285	[UBERON:FBbt_00000020-FMA_9577-MA_0000029-MIAA_0000298]
ZFIN:ZDB-GENE-040625-176	trnt1	248	0.0136058	240	0.0983607	211	1.60299	244	2.6285	[UBERON:FBbt_00000020-FMA_9577-MA_0000029-MIAA_0000298]
ZFIN:ZDB-GENE-030131-7050	dync1h1	248	0.0136058	240	0.0983607	211	1.60299	244	2.6285	[UBERON:FBbt_00000020-FMA_9577-MA_0000029-MIAA_0000298]
