# Supplementary material for: Linking Human Diseases to Animal Models Using Ontology-Based Phenotype Annotation
Source: PLoS Biol. 2009 Nov 24;7(11):e1000247. doi: 10.1371/journal.pbio.1000247 (PMC2774506; doi:10.1371/journal.pbio.1000247)
Supplement: Table S7 — Comparison between human PAX2 and zebrafish genes. The top 250 genes (by simJ) are reported, together with the rank and score for each metric (simIC, simJ, avgICCS, and maxIC). Additionally, the maxIC phenotype is reported using ontology identifiers. See Materials and Methods for a list of ontology prefixes. Known sequence orthologs are highlighted in yellow and listed in Table 6, if present. Genes at rank 1 are listed in Table 7. (0.09 MB XLS) [file pbio.1000247.s007.xls]

## Sheet: NCBI_Gene_5076-vs-allg-allscore
zfin gene id	zfin gene name	simIC rank	simIC	simJ rank	simJ	avgICCS rank	avgICCS	maxIC rank	maxIC	maxIC phenotype
ZFIN:ZDB-GENE-021226-1	lamb1	1	0.0448982	4	0.116393	3	4.45509	36	10.2743	[PATO:0000462^inheres_in_part_of(UBERON:FBbt_00004508-FMA_54448-MA_0000261-MIAA_0000140-XAO_0000179-ZFA_0000107)]
ZFIN:ZDB-GENE-021226-3	lamc1	2	0.0440044	7	0.113841	6	4.18331	43	9.82687	[PATO:0000640]
ZFIN:ZDB-GENE-030131-6223	sufu	3	0.0415945	1	0.12949	62	3.12706	52	8.97887	[PATO:0000052^inheres_in_part_of(UBERON:FBbt_00004508-FMA_54448-MA_0000261-MIAA_0000140-XAO_0000179-ZFA_0000107)]
ZFIN:ZDB-GENE-000201-18	pbx4	4	0.0404798	6	0.115495	13	3.85572	72	7.77956	[PATO:0001999^OBO_REL:towards(UBERON:XAO_0003028-ZFA_0000292)]
ZFIN:ZDB-GENE-070117-2413	sri(l)	5	0.040282	2	0.128131	66	3.09608	52	8.97887	[PATO:0000052^inheres_in_part_of(UBERON:FBbt_00004508-FMA_54448-MA_0000261-MIAA_0000140-XAO_0000179-ZFA_0000107)]
ZFIN:ZDB-GENE-990415-171	cdh2	6	0.040121	8	0.113081	18	3.76067	56	8.48583	[PATO:0000140^inheres_in_part_of(UBERON:FBbt_00004508-FMA_54448-MA_0000261-MIAA_0000140-XAO_0000179-ZFA_0000107)]
ZFIN:ZDB-GENE-040426-1947	chaf1b	7	0.0399198	10	0.10625	11	3.93093	10	11.7338	[PATO:0000462^inheres_in_part_of(UBERON:FBbt_00004200-FMA_58301-MA_0000276-MIAA_0000142-XAO_0000009-ZFA_0000152)]
ZFIN:ZDB-GENE-000403-1	axin1	8	0.0398025	11	0.104641	29	3.54791	1	12.7338	[GO:0048048, GO:0048562]
ZFIN:ZDB-GENE-990415-8	pax2a	9	0.039235	16	0.0963855	1	4.59937	1	12.7338	[PATO:0000609^inheres_in_part_of(UBERON:FBbt_00004508-FMA_54448-MA_0000261-MIAA_0000140-XAO_0000179-ZFA_0000107), PATO:0000646^OBO_REL:inheres_in(UBERON:FBbt_00001956-FMA_50863-MA_0001097-XAO_0000188-ZFA_0000435)]
ZFIN:ZDB-GENE-051113-132	cdc16	10	0.0391358	3	0.118828	14	3.81133	25	10.9264	[PATO:0000587^inheres_in_part_of(UBERON:FBbt_00004200-FMA_58301-MA_0000276-MIAA_0000142-XAO_0000009-ZFA_0000152)]
ZFIN:ZDB-GENE-030318-2	chm	11	0.0386617	12	0.101739	4	4.39754	4	12.1488	[PATO:0000468^OBO_REL:inheres_in(GO:0007601), PATO:0001997^OBO_REL:inheres_in(GO:0007601)]
ZFIN:ZDB-GENE-040822-18	cdc26	12	0.0384608	5	0.116259	21	3.72184	25	10.9264	[PATO:0000587^inheres_in_part_of(UBERON:FBbt_00004200-FMA_58301-MA_0000276-MIAA_0000142-XAO_0000009-ZFA_0000152)]
ZFIN:ZDB-GENE-060718-1	rerea	13	0.0365925	14	0.0984637	8	4.1451	23	11.1488	[GO:0048592]
ZFIN:ZDB-GENE-070117-2066	flr	14	0.0349586	15	0.0981039	7	4.17576	1	12.7338	[PATO:0000646^inheres_in_part_of(UBERON:FBbt_00004200-FMA_58301-MA_0000276-MIAA_0000142-XAO_0000009-ZFA_0000152)]
ZFIN:ZDB-GENE-060118-1	lama1	15	0.0348041	13	0.10139	17	3.77146	36	10.2743	[PATO:0000462^inheres_in_part_of(UBERON:FBbt_00004508-FMA_54448-MA_0000261-MIAA_0000140-XAO_0000179-ZFA_0000107)]
ZFIN:ZDB-GENE-040426-1664	pde6c	16	0.0340203	20	0.0934922	2	4.50123	10	11.7338	[PATO:0000462^inheres_in_part_of(UBERON:FBbt_00004200-FMA_58301-MA_0000276-MIAA_0000142-XAO_0000009-ZFA_0000152)]
ZFIN:ZDB-GENE-990415-72	fgf8a	17	0.0336424	18	0.0947441	12	3.91186	45	9.73376	[PATO:0001617^inheres_in_part_of(UBERON:FMA_23875-FMA_23881-MA_0000018-MIAA_0000032-XAO_0003060-ZFA_0000434)]
ZFIN:ZDB-GENE-011212-6	tfap2a	18	0.0331271	35	0.0855219	5	4.25111	25	10.9264	[PATO:0000646^inheres_in_part_of(UBERON:FBbt_00004508-FMA_54448-MA_0000261-MIAA_0000140-XAO_0000179-ZFA_0000107)]
ZFIN:ZDB-GENE-070117-2049	fad	19	0.0330363	23	0.0912162	20	3.72394	10	11.7338	[PATO:0000462^inheres_in_part_of(UBERON:FBbt_00004200-FMA_58301-MA_0000276-MIAA_0000142-XAO_0000009-ZFA_0000152)]
ZFIN:ZDB-GENE-980526-196	ptc2	20	0.0326824	25	0.0909864	35	3.38571	36	10.2743	[PATO:0000462^inheres_in_part_of(UBERON:FBbt_00004508-FMA_54448-MA_0000261-MIAA_0000140-XAO_0000179-ZFA_0000107)]
ZFIN:ZDB-GENE-980526-44	ptc1	21	0.0325743	26	0.0905209	34	3.39062	36	10.2743	[PATO:0000462^inheres_in_part_of(UBERON:FBbt_00004508-FMA_54448-MA_0000261-MIAA_0000140-XAO_0000179-ZFA_0000107)]
ZFIN:ZDB-GENE-990712-18	eya1	22	0.0315234	21	0.0923393	15	3.79998	52	8.97887	[PATO:0000052^inheres_in_part_of(UBERON:FBbt_00004508-FMA_54448-MA_0000261-MIAA_0000140-XAO_0000179-ZFA_0000107)]
ZFIN:ZDB-GENE-070514-1	dry	23	0.0308132	9	0.112369	44	3.26864	82	7.29081	[GO:0000278]
ZFIN:ZDB-GENE-990415-198	oep	24	0.0299861	28	0.0885023	23	3.68754	36	10.2743	[PATO:0000462^inheres_in_part_of(UBERON:FBbt_00004508-FMA_54448-MA_0000261-MIAA_0000140-XAO_0000179-ZFA_0000107)]
ZFIN:ZDB-GENE-080530-2	vps39	25	0.0287626	24	0.0911831	16	3.77867	13	11.4118	[PATO:0000261, PATO:0001501]
ZFIN:ZDB-GENE-070117-676	mgf	26	0.028536	62	0.0758157	9	4.06031	13	11.4118	[UBERON:FMA_74743-ZFA_0007057]
ZFIN:ZDB-GENE-040426-2452	sfpq	27	0.0283719	27	0.0901639	49	3.21721	34	10.4118	[PATO:0000070^OBO_REL:towards(UBERON:FBbt_00004508-FMA_54448-MA_0000261-MIAA_0000140-XAO_0000179-ZFA_0000107)]
ZFIN:ZDB-GENE-990415-238	rx3	28	0.0280848	63	0.0757009	40	3.32115	13	11.4118	[PATO:0000462^OBO_REL:inheres_in(UBERON:FBbt_00004508-FMA_54448-MA_0000261-MIAA_0000140-XAO_0000179-ZFA_0000107), PATO:0001483^OBO_REL:inheres_in(UBERON:FBbt_00004508-FMA_54448-MA_0000261-MIAA_0000140-XAO_0000179-ZFA_0000107)]
ZFIN:ZDB-GENE-980526-143	foxd3	29	0.028061	52	0.0779221	32	3.40051	34	10.4118	[PATO:0000070^OBO_REL:towards(UBERON:FBbt_00004508-FMA_54448-MA_0000261-MIAA_0000140-XAO_0000179-ZFA_0000107)]
ZFIN:ZDB-GENE-070426-2	mko	30	0.0277493	36	0.0853355	27	3.57646	60	8.44835	[PATO:0000001^OBO_REL:inheres_in(UBERON:FMA_58637-MA_0001306-ZFA_0000386), UBERON:FMA_58637-MA_0001306-ZFA_0000386]
ZFIN:ZDB-GENE-010906-1	ache	31	0.0272861	17	0.0958712	33	3.39322	4	12.1488	[PATO:0001999^OBO_REL:towards(GO:0050896)]
ZFIN:ZDB-GENE-020419-32	hdac1	32	0.027137	29	0.0882553	36	3.38492	72	7.77956	[PATO:0001999^OBO_REL:towards(UBERON:XAO_0003028-ZFA_0000292)]
ZFIN:ZDB-GENE-030404-2	mib	33	0.0270101	32	0.0872865	41	3.31058	25	10.9264	[PATO:0000001^OBO_REL:towards(UBERON:FMA_7647-MA_0000216-MIAA_0000183-XAO_0000020-ZFA_0000075)]
ZFIN:ZDB-GENE-980526-501	tal1	34	0.0267751	19	0.0943245	43	3.27134	95	6.77956	[PATO:0001999^OBO_REL:towards(GO:0008150)]
ZFIN:ZDB-GENE-011105-1	prkci	35	0.0263773	30	0.0880658	37	3.37104	56	8.48583	[PATO:0000140^inheres_in_part_of(UBERON:FBbt_00004508-FMA_54448-MA_0000261-MIAA_0000140-XAO_0000179-ZFA_0000107)]
ZFIN:ZDB-GENE-980526-178	fgf3	36	0.0260554	38	0.0838926	28	3.5592	97	6.68936	[PATO:0000141^OBO_REL:inheres_in(UBERON:FBbt_00004200-FMA_58301-MA_0000276-MIAA_0000142-XAO_0000009-ZFA_0000152)]
ZFIN:ZDB-GENE-020419-39	stil	37	0.025802	37	0.0851419	60	3.14679	75	7.42998	[GO:0000087, GO:0007067]
ZFIN:ZDB-GENE-990415-256	ndr1	38	0.0253385	81	0.0706742	61	3.1285	13	11.4118	[PATO:0000462^OBO_REL:inheres_in(UBERON:FBbt_00004508-FMA_54448-MA_0000261-MIAA_0000140-XAO_0000179-ZFA_0000107), PATO:0001483^OBO_REL:inheres_in(UBERON:FBbt_00004508-FMA_54448-MA_0000261-MIAA_0000140-XAO_0000179-ZFA_0000107)]
ZFIN:ZDB-GENE-990706-8	gli2a	39	0.0249309	40	0.0816641	30	3.53424	56	8.48583	[PATO:0000140^inheres_in_part_of(UBERON:FBbt_00004508-FMA_54448-MA_0000261-MIAA_0000140-XAO_0000179-ZFA_0000107)]
ZFIN:ZDB-GENE-980526-166	shha	40	0.0248518	39	0.0833965	75	2.96874	104	6.22596	[GO:0001654]
ZFIN:ZDB-GENE-980526-89	smo	41	0.0247802	42	0.0810811	56	3.17817	60	8.44835	[PATO:0000001^OBO_REL:inheres_in(UBERON:FMA_58637-MA_0001306-ZFA_0000386), UBERON:FMA_58637-MA_0001306-ZFA_0000386]
ZFIN:ZDB-GENE-040702-5	kcnh2	42	0.0247611	70	0.0730337	143	2.53049	67	8.21019	[GO:0007091, GO:0031577, PATO:0001511]
ZFIN:ZDB-GENE-070117-2032	alb	43	0.0247113	22	0.0913749	52	3.21353	79	7.3762	[PATO:0000140^OBO_REL:inheres_in(UBERON:FBbt_00004508-FMA_54448-MA_0000261-MIAA_0000140-XAO_0000179-ZFA_0000107)]
ZFIN:ZDB-GENE-070427-4	pno	44	0.0246215	58	0.0769919	59	3.14842	60	8.44835	[PATO:0000001^OBO_REL:inheres_in(UBERON:FMA_58637-MA_0001306-ZFA_0000386), UBERON:FMA_58637-MA_0001306-ZFA_0000386]
ZFIN:ZDB-GENE-030131-7949	supt6h	45	0.0242478	31	0.0873469	88	2.86917	105	6.17917	[absent_slim]
ZFIN:ZDB-GENE-990415-33	chd	46	0.0240707	53	0.0777946	74	2.97096	99	6.64629	[PATO:0000646]
ZFIN:ZDB-GENE-031125-3	rbm19	47	0.0239016	61	0.0768	45	3.26599	36	10.2743	[PATO:0000141^OBO_REL:inheres_in(UBERON:FMA_15900-FMA_7203-MA_0000368-MA_0000380-MIAA_0000118-MIAA_0000119-MIAA_0000122-WBbt_0005775-XAO_0000154-ZFA_0000529)]
ZFIN:ZDB-GENE-990415-128	six3b	48	0.0237273	115	0.0637488	48	3.24898	13	11.4118	[PATO:0000462^OBO_REL:inheres_in(UBERON:FBbt_00004508-FMA_54448-MA_0000261-MIAA_0000140-XAO_0000179-ZFA_0000107), PATO:0001483^OBO_REL:inheres_in(UBERON:FBbt_00004508-FMA_54448-MA_0000261-MIAA_0000140-XAO_0000179-ZFA_0000107)]
ZFIN:ZDB-GENE-070427-3	kmi	49	0.0236124	55	0.0774077	69	3.04563	60	8.44835	[PATO:0000001^OBO_REL:inheres_in(UBERON:FMA_58637-MA_0001306-ZFA_0000386), UBERON:FMA_58637-MA_0001306-ZFA_0000386]
ZFIN:ZDB-GENE-020507-3	vangl2	50	0.0235371	59	0.0769759	76	2.96585	87	7.01951	[PATO:0000133, TO:0000017, TO:0000077, TO:0000270, TO:0000342, TO:0000373]
ZFIN:ZDB-GENE-040426-2039	uhrf1	51	0.0232812	33	0.0861917	89	2.83198	114	5.86957	[PATO:0000587^OBO_REL:inheres_in(UBERON:FBbt_00000004-FBbt_00003007-FMA_46565-FMA_7154-FMA_87596-MA_0000023-MA_0000316-MIAA_0000017-MIAA_0000149-MIAA_0000294-MIAA_0000340-WBbt_0005739-XAO_0003024-ZFA_0000737-ZFA_0001114), PATO:0000645^OBO_REL:inheres_in(UBERON:FBbt_00000004-FBbt_00003007-FMA_46565-FMA_7154-FMA_87596-MA_0000023-MA_0000316-MIAA_0000017-MIAA_0000149-MIAA_0000294-MIAA_0000340-WBbt_00…
ZFIN:ZDB-GENE-030616-594	plcb3	52	0.0232567	68	0.0743525	22	3.71232	45	9.73376	[PATO:0001617^inheres_in_part_of(UBERON:FMA_23875-FMA_23881-MA_0000018-MIAA_0000032-XAO_0003060-ZFA_0000434)]
ZFIN:ZDB-GENE-011207-1	sox10	53	0.0232397	66	0.0748344	39	3.33205	52	8.97887	[PATO:0001999^OBO_REL:towards(UBERON:FMA_5865-MA_0000215-XAO_0003089-ZFA_0000641)]
ZFIN:ZDB-GENE-030131-994	rad21	54	0.0232253	47	0.079602	63	3.12265	75	7.42998	[GO:0000087, GO:0007067]
ZFIN:ZDB-GENE-980526-485	pou5f1	55	0.0228886	44	0.0800971	50	3.21446	45	9.73376	[PATO:0001617^inheres_in_part_of(UBERON:FMA_23875-FMA_23881-MA_0000018-MIAA_0000032-XAO_0003060-ZFA_0000434)]
ZFIN:ZDB-GENE-040624-5	ctcf	56	0.0227973	49	0.0789229	79	2.94024	105	6.17917	[absent_slim]
ZFIN:ZDB-GENE-011119-1	kny	57	0.0227455	57	0.0772563	82	2.91296	87	7.01951	[PATO:0000133, TO:0000017, TO:0000077, TO:0000270, TO:0000342, TO:0000373]
ZFIN:ZDB-GENE-070117-512	grb	58	0.0225756	41	0.0812808	93	2.81644	87	7.01951	[PATO:0000133, TO:0000017, TO:0000077, TO:0000270, TO:0000342, TO:0000373]
ZFIN:ZDB-GENE-990603-6	prim1	59	0.022085	50	0.0787766	71	2.98897	98	6.68936	[PATO:0000141^OBO_REL:inheres_in(UBERON:FBbt_00004200-FMA_58301-MA_0000276-MIAA_0000142-XAO_0000009-ZFA_0000152)]
ZFIN:ZDB-GENE-040426-1828	plxnd1	60	0.0219508	113	0.0638916	10	3.9656	13	11.4118	[UBERON:FMA_74743-ZFA_0007057]
ZFIN:ZDB-GENE-040426-1146	traf3ip1	61	0.0217448	46	0.079638	90	2.83053	36	10.2743	[PATO:0000141^OBO_REL:inheres_in(UBERON:FMA_15900-FMA_7203-MA_0000368-MA_0000380-MIAA_0000118-MIAA_0000119-MIAA_0000122-WBbt_0005775-XAO_0000154-ZFA_0000529)]
ZFIN:ZDB-GENE-020712-1	mpp5a	62	0.0217266	43	0.0802139	87	2.87804	86	7.27433	[PATO:0000141^inheres_in_part_of(UBERON:FBbt_00004200-FMA_58301-MA_0000276-MIAA_0000142-XAO_0000009-ZFA_0000152)]
ZFIN:ZDB-GENE-040704-44	fam32al	63	0.0214933	51	0.0780399	100	2.73193	114	5.86957	[PATO:0000587^OBO_REL:inheres_in(UBERON:FBbt_00000004-FBbt_00003007-FMA_46565-FMA_7154-FMA_87596-MA_0000023-MA_0000316-MIAA_0000017-MIAA_0000149-MIAA_0000294-MIAA_0000340-WBbt_0005739-XAO_0003024-ZFA_0000737-ZFA_0001114), PATO:0000645^OBO_REL:inheres_in(UBERON:FBbt_00000004-FBbt_00003007-FMA_46565-FMA_7154-FMA_87596-MA_0000023-MA_0000316-MIAA_0000017-MIAA_0000149-MIAA_0000294-MIAA_0000340-WBbt_00…
ZFIN:ZDB-GENE-041212-49	arhgef7b	64	0.0214031	75	0.0723684	24	3.67016	13	11.4118	[PATO:0000261, PATO:0001501]
ZFIN:ZDB-GENE-070117-2175	lok	65	0.021112	80	0.0708924	102	2.714	87	7.01951	[PATO:0000133, TO:0000017, TO:0000077, TO:0000270, TO:0000342, TO:0000373]
ZFIN:ZDB-GENE-020104-1	hnf1b	66	0.0210642	48	0.079058	64	3.12101	74	7.5243	[PATO:0001510]
ZFIN:ZDB-GENE-030131-2281	col4a5	67	0.0210523	74	0.0726159	19	3.74937	77	7.39391	[PATO:0000001^OBO_REL:has_qualifier(PATO:0000460)^OBO_REL:inheres_in(GO:0007601)]
ZFIN:ZDB-GENE-980526-437	ntl	68	0.0210085	64	0.0754864	98	2.73835	93	6.88827	[GO:0048568]
ZFIN:ZDB-GENE-070117-2326	roy	69	0.0208952	136	0.0612431	58	3.16387	25	10.9264	[PATO:0000462^OBO_REL:towards(UBERON:FBbt_00004508-FMA_54448-MA_0000261-MIAA_0000140-XAO_0000179-ZFA_0000107)]
ZFIN:ZDB-GENE-070117-674	dsl	70	0.0207892	124	0.062439	25	3.65803	13	11.4118	[UBERON:FMA_74743-ZFA_0007057]
ZFIN:ZDB-GENE-990415-181	ndr2	71	0.0207856	73	0.0726392	85	2.88428	102	6.54393	[PATO:0001999^OBO_REL:towards(UBERON:CARO_0000043-FBbt_00007003-XAO_0003040-ZFA_0001477)]
ZFIN:ZDB-GENE-990415-22	dharma	72	0.0206923	89	0.0680813	80	2.92329	45	9.73376	[PATO:0001617^inheres_in_part_of(UBERON:FMA_23875-FMA_23881-MA_0000018-MIAA_0000032-XAO_0003060-ZFA_0000434)]
ZFIN:ZDB-GENE-070426-3	alo	73	0.0205979	71	0.0728242	86	2.87984	117	5.83289	[GO:0007423, GO:0048880]
ZFIN:ZDB-GENE-070117-2515	clo	74	0.0203678	82	0.0706656	70	3.01638	4	12.1488	[PATO:0001999^OBO_REL:towards(UBERON:FMA_69050-XAO_0001010-ZFA_0001079)]
ZFIN:ZDB-GENE-980526-330	cdx4	75	0.0202101	78	0.0714823	55	3.19855	4	12.1488	[PATO:0000618]
ZFIN:ZDB-GENE-030131-3827	eif3ea	76	0.0201042	76	0.071993	92	2.81859	45	9.73376	[PATO:0001617^inheres_in_part_of(UBERON:FMA_23875-FMA_23881-MA_0000018-MIAA_0000032-XAO_0003060-ZFA_0000434)]
ZFIN:ZDB-GENE-040526-1	dzip1	77	0.0200515	103	0.064574	53	3.21086	56	8.48583	[PATO:0000140^inheres_in_part_of(UBERON:FBbt_00004508-FMA_54448-MA_0000261-MIAA_0000140-XAO_0000179-ZFA_0000107)]
ZFIN:ZDB-GENE-060503-416	slc17a8	78	0.0197875	67	0.0747581	77	2.94398	68	7.9264	[PATO:0001624]
ZFIN:ZDB-GENE-021115-2	trpm7	79	0.0196038	69	0.0741395	127	2.56631	99	6.64629	[PATO:0000646]
ZFIN:ZDB-GENE-030616-554	slc17a6	80	0.0195893	107	0.0643382	46	3.26361	77	7.39391	[PATO:0000001^OBO_REL:has_qualifier(PATO:0000460)^OBO_REL:inheres_in(GO:0007601)]
ZFIN:ZDB-GENE-990603-12	wnt11	81	0.0195447	72	0.0726722	67	3.07327	79	7.3762	[PATO:0000140^OBO_REL:inheres_in(UBERON:FBbt_00004508-FMA_54448-MA_0000261-MIAA_0000140-XAO_0000179-ZFA_0000107)]
ZFIN:ZDB-GENE-040426-2169	spint1a	82	0.0194903	56	0.0773234	84	2.89535	105	6.17917	[absent_slim]
ZFIN:ZDB-GENE-070117-632	shy	83	0.0194599	101	0.0649466	111	2.64868	87	7.01951	[PATO:0000133, TO:0000017, TO:0000077, TO:0000270, TO:0000342, TO:0000373]
ZFIN:ZDB-GENE-070117-280	zar	84	0.0194132	104	0.0644584	117	2.61351	87	7.01951	[PATO:0000133, TO:0000017, TO:0000077, TO:0000270, TO:0000342, TO:0000373]
ZFIN:ZDB-GENE-070427-5	gpa	85	0.0193877	97	0.0657143	83	2.90953	60	8.44835	[PATO:0000001^OBO_REL:inheres_in(UBERON:FMA_58637-MA_0001306-ZFA_0000386), UBERON:FMA_58637-MA_0001306-ZFA_0000386]
ZFIN:ZDB-GENE-071205-1	kof	86	0.0193324	138	0.0611511	26	3.65034	25	10.9264	[PATO:0000001^OBO_REL:towards(UBERON:FMA_7647-MA_0000216-MIAA_0000183-XAO_0000020-ZFA_0000075), PATO:0000646^inheres_in_part_of(UBERON:FBbt_00004508-FMA_54448-MA_0000261-MIAA_0000140-XAO_0000179-ZFA_0000107)]
ZFIN:ZDB-GENE-070427-7	nco	87	0.0191937	132	0.0616114	65	3.11068	60	8.44835	[PATO:0000001^OBO_REL:inheres_in(UBERON:FMA_58637-MA_0001306-ZFA_0000386), UBERON:FMA_58637-MA_0001306-ZFA_0000386]
ZFIN:ZDB-GENE-040426-2784	sass6	88	0.0191837	34	0.0856401	212	2.30497	82	7.29081	[GO:0000278]
ZFIN:ZDB-GENE-020419-23	atp6v0c	89	0.0191313	106	0.0643657	68	3.0515	23	11.1488	[GO:0048592]
ZFIN:ZDB-GENE-020418-2	sec61al1	90	0.0190954	87	0.0683919	104	2.69125	166	4.99566	[UBERON:CARO_0000040-FBbt_00007013-FMA_63863-ZFA_0000382]
ZFIN:ZDB-GENE-070809-2	doy	91	0.0189952	114	0.0638889	42	3.30162	71	7.82687	[PATO:0000587^inheres_in_part_of(UBERON:FMA_12513-MIAA_0000283-XAO_0000181)]
ZFIN:ZDB-GENE-980526-87	wnt5b	92	0.0189894	45	0.0798158	106	2.68134	246	4.66498	[PATO:0000052^inheres_in_part_of(UBERON:FBbt_00000004-FBbt_00003007-FMA_46565-FMA_7154-FMA_87596-MA_0000023-MA_0000316-MIAA_0000017-MIAA_0000149-MIAA_0000294-MIAA_0000340-WBbt_0005739-XAO_0003024-ZFA_0000737-ZFA_0001114)]
ZFIN:ZDB-GENE-070117-741	chy	93	0.0189428	86	0.068933	95	2.77945	134	5.48109	[UBERON:FBbt_00004199-FMA_58241-MA_0000275-MIAA_0000141-XAO_0000008-ZFA_0000035]
ZFIN:ZDB-GENE-030131-2887	polr3b	94	0.0189034	88	0.0682415	72	2.9847	43	9.82687	[PATO:0000587^OBO_REL:inheres_in(UBERON:FBbt_00004200-FMA_58301-MA_0000276-MIAA_0000142-XAO_0000009-ZFA_0000152), PATO:0000942^OBO_REL:inheres_in(UBERON:FBbt_00004200-FMA_58301-MA_0000276-MIAA_0000142-XAO_0000009-ZFA_0000152)]
ZFIN:ZDB-GENE-020905-1	atp2a1	95	0.0185893	85	0.0689972	96	2.76787	118	5.66767	[PATO:0000639^inheres_in_part_of(UBERON:FBbt_00000004-FBbt_00003007-FMA_46565-FMA_7154-FMA_87596-MA_0000023-MA_0000316-MIAA_0000017-MIAA_0000149-MIAA_0000294-MIAA_0000340-WBbt_0005739-XAO_0003024-ZFA_0000737-ZFA_0001114)]
ZFIN:ZDB-GENE-080212-3	gly	96	0.0183782	105	0.0644231	144	2.52969	105	6.17917	[absent_slim]
ZFIN:ZDB-GENE-070117-1523	unm t30445	97	0.0183471	195	0.0581281	57	3.17073	25	10.9264	[PATO:0000646^inheres_in_part_of(UBERON:FBbt_00004508-FMA_54448-MA_0000261-MIAA_0000140-XAO_0000179-ZFA_0000107)]
ZFIN:ZDB-GENE-070117-501	unm tm130e	98	0.0182987	96	0.0658627	99	2.73212	118	5.66767	[PATO:0000639^inheres_in_part_of(UBERON:FBbt_00000004-FBbt_00003007-FMA_46565-FMA_7154-FMA_87596-MA_0000023-MA_0000316-MIAA_0000017-MIAA_0000149-MIAA_0000294-MIAA_0000340-WBbt_0005739-XAO_0003024-ZFA_0000737-ZFA_0001114)]
ZFIN:ZDB-GENE-020919-3	unc45b	99	0.018182	65	0.0751945	145	2.50792	105	6.17917	[absent_slim]
ZFIN:ZDB-GENE-030131-4827	hhip	100	0.0181461	119	0.0629108	132	2.55311	66	8.41183	[PATO:0000001^OBO_REL:inheres_in(UBERON:FMA_58252-MA_0001292-XAO_0000283-ZFA_0001283)]
ZFIN:ZDB-GENE-041007-1	mybl2	101	0.0181396	91	0.0670786	155	2.4669	82	7.29081	[GO:0000278]
ZFIN:ZDB-GENE-040426-2854	skiv2l2	102	0.0181186	54	0.0777058	116	2.62521	171	4.85111	[PATO:0000587^OBO_REL:inheres_in(UBERON:FBbt_00004508-FMA_54448-MA_0000261-MIAA_0000140-XAO_0000179-ZFA_0000107)]
ZFIN:ZDB-GENE-031210-1	slc24a5	103	0.0179415	77	0.0716946	138	2.53519	79	7.3762	[PATO:0000140^OBO_REL:inheres_in(UBERON:FBbt_00004508-FMA_54448-MA_0000261-MIAA_0000140-XAO_0000179-ZFA_0000107)]
ZFIN:ZDB-GENE-070117-1989	kiaa1279	104	0.0177364	84	0.0693739	47	3.25177	25	10.9264	[PATO:0000001^OBO_REL:towards(UBERON:FMA_7647-MA_0000216-MIAA_0000183-XAO_0000020-ZFA_0000075)]
ZFIN:ZDB-GENE-070117-675	lop	105	0.0174974	201	0.0579568	51	3.21416	13	11.4118	[UBERON:FMA_74743-ZFA_0007057]
ZFIN:ZDB-GENE-990714-24	tcp1	106	0.0174878	100	0.0651965	141	2.53102	171	4.85111	[PATO:0000587^OBO_REL:inheres_in(UBERON:FBbt_00004508-FMA_54448-MA_0000261-MIAA_0000140-XAO_0000179-ZFA_0000107)]
ZFIN:ZDB-GENE-070117-2365	bch	107	0.0174353	102	0.0647549	121	2.59482	166	4.99566	[UBERON:CARO_0000040-FBbt_00007013-FMA_63863-ZFA_0000382]
ZFIN:ZDB-GENE-030530-1	szl	108	0.0173108	122	0.0626087	107	2.6671	99	6.64629	[PATO:0000646]
ZFIN:ZDB-GENE-070627-6	gin5	109	0.0172947	151	0.0601358	38	3.34953	33	10.5638	[PATO:0001598^inheres_in_part_of(UBERON:FBbt_00000004-FBbt_00003007-FMA_46565-FMA_7154-FMA_87596-MA_0000023-MA_0000316-MIAA_0000017-MIAA_0000149-MIAA_0000294-MIAA_0000340-WBbt_0005739-XAO_0003024-ZFA_0000737-ZFA_0001114)]
ZFIN:ZDB-GENE-990415-75	flh	110	0.0171089	111	0.0639932	101	2.72602	45	9.73376	[PATO:0001617^inheres_in_part_of(UBERON:FMA_23875-FMA_23881-MA_0000018-MIAA_0000032-XAO_0003060-ZFA_0000434)]
ZFIN:ZDB-GENE-040426-2833	stxbp3	111	0.0170935	108	0.0641762	118	2.61074	166	4.99566	[UBERON:CARO_0000040-FBbt_00007013-FMA_63863-ZFA_0000382]
ZFIN:ZDB-GENE-001212-1	atp1a1	112	0.016934	90	0.0678277	213	2.30126	171	4.85111	[PATO:0000587^OBO_REL:inheres_in(UBERON:FBbt_00004508-FMA_54448-MA_0000261-MIAA_0000140-XAO_0000179-ZFA_0000107)]
ZFIN:ZDB-GENE-041124-2	extl3	113	0.0169049	79	0.0711775	129	2.55975	128	5.539	[UBERON:FMA_53673-MA_0000318]
ZFIN:ZDB-GENE-030131-7696	wrb	114	0.0166938	127	0.0621302	146	2.50383	139	5.1946	[PATO:0000001^inheres_in_part_of(UBERON:FBbt_00004200-FMA_58301-MA_0000276-MIAA_0000142-XAO_0000009-ZFA_0000152)]
ZFIN:ZDB-GENE-040724-10	sart3	115	0.0166882	92	0.0669456	94	2.78079	51	9.34144	[PATO:0000646^inheres_in_part_of(UBERON:FBbt_00000004-FBbt_00003007-FMA_46565-FMA_7154-FMA_87596-MA_0000023-MA_0000316-MIAA_0000017-MIAA_0000149-MIAA_0000294-MIAA_0000340-WBbt_0005739-XAO_0003024-ZFA_0000737-ZFA_0001114)]
ZFIN:ZDB-GENE-990415-9	acvr1	116	0.0164873	118	0.0634231	31	3.50509	4	12.1488	[PATO:0000618]
ZFIN:ZDB-GENE-070117-521	unm ti205	117	0.0164093	142	0.0608295	122	2.58924	118	5.66767	[PATO:0000639^inheres_in_part_of(UBERON:FBbt_00000004-FBbt_00003007-FMA_46565-FMA_7154-FMA_87596-MA_0000023-MA_0000316-MIAA_0000017-MIAA_0000149-MIAA_0000294-MIAA_0000340-WBbt_0005739-XAO_0003024-ZFA_0000737-ZFA_0001114)]
ZFIN:ZDB-GENE-080317-5	int	118	0.0162683	192	0.0581614	54	3.19882	4	12.1488	[PATO:0001999^OBO_REL:towards(UBERON:FMA_69050-XAO_0001010-ZFA_0001079)]
ZFIN:ZDB-GENE-000526-1	hey2	119	0.0161835	116	0.0636583	91	2.83029	82	7.29081	[GO:0000278]
ZFIN:ZDB-GENE-030114-9	pola1	120	0.0161344	123	0.06244	137	2.54174	153	4.99905	[UBERON:FMA_67687-MA_0000195-MIAA_0000107-XAO_0000015-ZFA_0000029]
ZFIN:ZDB-GENE-040718-259	atp6v1f	121	0.0161261	117	0.0635071	123	2.58828	139	5.1946	[PATO:0000001^inheres_in_part_of(UBERON:FBbt_00004200-FMA_58301-MA_0000276-MIAA_0000142-XAO_0000009-ZFA_0000152)]
ZFIN:ZDB-GENE-040426-59	tyms	122	0.0160429	221	0.0572816	97	2.73846	134	5.48109	[UBERON:FBbt_00004199-FMA_58241-MA_0000275-MIAA_0000141-XAO_0000008-ZFA_0000035]
ZFIN:ZDB-GENE-040426-1960	atp6ap2	123	0.0160219	128	0.0620884	175	2.38702	171	4.85111	[PATO:0000587^OBO_REL:inheres_in(UBERON:FBbt_00004508-FMA_54448-MA_0000261-MIAA_0000140-XAO_0000179-ZFA_0000107)]
ZFIN:ZDB-GENE-020426-1	kif11	124	0.0160203	176	0.0589372	130	2.55501	171	4.85111	[PATO:0000587^OBO_REL:inheres_in(UBERON:FBbt_00004508-FMA_54448-MA_0000261-MIAA_0000140-XAO_0000179-ZFA_0000107)]
ZFIN:ZDB-GENE-990415-180	nar	125	0.0159722	121	0.0626168	115	2.62908	146	5.19073	[PATO:0000001^OBO_REL:inheres_in(UBERON:FBbt_00004200-FMA_58301-MA_0000276-MIAA_0000142-XAO_0000009-ZFA_0000152)]
ZFIN:ZDB-GENE-070117-2285	pun	126	0.0159713	170	0.0592525	120	2.60116	118	5.66767	[PATO:0000639^inheres_in_part_of(UBERON:FBbt_00000004-FBbt_00003007-FMA_46565-FMA_7154-FMA_87596-MA_0000023-MA_0000316-MIAA_0000017-MIAA_0000149-MIAA_0000294-MIAA_0000340-WBbt_0005739-XAO_0003024-ZFA_0000737-ZFA_0001114)]
ZFIN:ZDB-GENE-070117-167	unm tt279c	127	0.0159665	198	0.05804	119	2.60762	114	5.86957	[PATO:0000587^OBO_REL:inheres_in(UBERON:FBbt_00000004-FBbt_00003007-FMA_46565-FMA_7154-FMA_87596-MA_0000023-MA_0000316-MIAA_0000017-MIAA_0000149-MIAA_0000294-MIAA_0000340-WBbt_0005739-XAO_0003024-ZFA_0000737-ZFA_0001114), PATO:0000645^OBO_REL:inheres_in(UBERON:FBbt_00000004-FBbt_00003007-FMA_46565-FMA_7154-FMA_87596-MA_0000023-MA_0000316-MIAA_0000017-MIAA_0000149-MIAA_0000294-MIAA_0000340-WBbt_00…
ZFIN:ZDB-GENE-030109-1	ruvbl2	128	0.0159242	126	0.0623229	150	2.48847	171	4.85111	[PATO:0000587^OBO_REL:inheres_in(UBERON:FBbt_00004508-FMA_54448-MA_0000261-MIAA_0000140-XAO_0000179-ZFA_0000107)]
ZFIN:ZDB-GENE-070117-2177	log	129	0.0158943	110	0.064	148	2.49679	128	5.539	[UBERON:FMA_53673-MA_0000318]
ZFIN:ZDB-GENE-070117-2210	miz	130	0.0158775	162	0.0596154	140	2.53199	166	4.99566	[UBERON:CARO_0000040-FBbt_00007013-FMA_63863-ZFA_0000382]
ZFIN:ZDB-GENE-030321-1	gli1	131	0.0158731	98	0.0654762	136	2.54696	113	5.90087	[UBERON:FMA_7647-MA_0000216-MIAA_0000183-XAO_0000020-ZFA_0000075]
ZFIN:ZDB-GENE-001103-1	sox9a	132	0.0158526	112	0.06393	78	2.94222	96	6.70033	[PATO:0000462^inheres_in_part_of(UBERON:FBbt_00000004-FBbt_00003007-FMA_46565-FMA_7154-FMA_87596-MA_0000023-MA_0000316-MIAA_0000017-MIAA_0000149-MIAA_0000294-MIAA_0000340-WBbt_0005739-XAO_0003024-ZFA_0000737-ZFA_0001114)]
ZFIN:ZDB-GENE-030616-132	mycbp2	133	0.0157048	130	0.061762	110	2.65662	105	6.17917	[absent_slim]
ZFIN:ZDB-GENE-050913-1	cwf19l2	134	0.0155749	129	0.0617871	165	2.42406	171	4.85111	[PATO:0000587^OBO_REL:inheres_in(UBERON:FBbt_00004508-FMA_54448-MA_0000261-MIAA_0000140-XAO_0000179-ZFA_0000107)]
ZFIN:ZDB-GENE-070117-253	unm tk259	135	0.0155552	125	0.0623836	133	2.54984	118	5.66767	[PATO:0000639^inheres_in_part_of(UBERON:FBbt_00000004-FBbt_00003007-FMA_46565-FMA_7154-FMA_87596-MA_0000023-MA_0000316-MIAA_0000017-MIAA_0000149-MIAA_0000294-MIAA_0000340-WBbt_0005739-XAO_0003024-ZFA_0000737-ZFA_0001114)]
ZFIN:ZDB-GENE-070117-786	unm p32cqeg	136	0.0155141	196	0.0581181	103	2.69597	93	6.88827	[GO:0048568]
ZFIN:ZDB-GENE-041124-3	ext2	137	0.0154765	120	0.0628366	180	2.3733	139	5.1946	[PATO:0000001^inheres_in_part_of(UBERON:FBbt_00004200-FMA_58301-MA_0000276-MIAA_0000142-XAO_0000009-ZFA_0000152)]
ZFIN:ZDB-GENE-041007-3	twistnb	138	0.0154234	134	0.0613027	166	2.42406	171	4.85111	[PATO:0000587^OBO_REL:inheres_in(UBERON:FBbt_00004508-FMA_54448-MA_0000261-MIAA_0000140-XAO_0000179-ZFA_0000107)]
ZFIN:ZDB-GENE-030131-6778	rtf1	139	0.0154006	60	0.0768551	244	2.17511	250	3.41861	[GO:0009790]
ZFIN:ZDB-GENE-050616-5	cx36.7	140	0.0153174	94	0.066129	105	2.68982	105	6.17917	[absent_slim]
ZFIN:ZDB-GENE-040809-2	rbm42	141	0.0152653	186	0.0587084	113	2.63146	134	5.48109	[UBERON:FBbt_00004199-FMA_58241-MA_0000275-MIAA_0000141-XAO_0000008-ZFA_0000035]
ZFIN:ZDB-GENE-070117-2261	pgu	142	0.0152529	211	0.057561	174	2.39007	166	4.99566	[UBERON:CARO_0000040-FBbt_00007013-FMA_63863-ZFA_0000382]
ZFIN:ZDB-GENE-070117-1563	dhv	143	0.0152361	109	0.0640074	163	2.43089	139	5.1946	[PATO:0000001^inheres_in_part_of(UBERON:FBbt_00004200-FMA_58301-MA_0000276-MIAA_0000142-XAO_0000009-ZFA_0000152)]
ZFIN:ZDB-GENE-030911-7	disp1	144	0.015197	149	0.0604255	142	2.53099	139	5.1946	[PATO:0000001^inheres_in_part_of(UBERON:FBbt_00004200-FMA_58301-MA_0000276-MIAA_0000142-XAO_0000009-ZFA_0000152)]
ZFIN:ZDB-GENE-030131-1723	flj12716l	145	0.0151729	168	0.059434	109	2.66024	146	5.19073	[PATO:0000001^OBO_REL:inheres_in(UBERON:FBbt_00004200-FMA_58301-MA_0000276-MIAA_0000142-XAO_0000009-ZFA_0000152)]
ZFIN:ZDB-GENE-070117-949	unm t30510	146	0.0151516	171	0.05923	160	2.45277	118	5.66767	[PATO:0000639^inheres_in_part_of(UBERON:FBbt_00000004-FBbt_00003007-FMA_46565-FMA_7154-FMA_87596-MA_0000023-MA_0000316-MIAA_0000017-MIAA_0000149-MIAA_0000294-MIAA_0000340-WBbt_0005739-XAO_0003024-ZFA_0000737-ZFA_0001114)]
ZFIN:ZDB-GENE-030131-2492	sf1	147	0.0151464	135	0.061284	149	2.49417	146	5.19073	[PATO:0000001^OBO_REL:inheres_in(UBERON:FBbt_00004200-FMA_58301-MA_0000276-MIAA_0000142-XAO_0000009-ZFA_0000152)]
ZFIN:ZDB-GENE-030131-9837	rrp1	147	0.0151464	139	0.0610329	153	2.46918	153	4.99905	[UBERON:FMA_67687-MA_0000195-MIAA_0000107-XAO_0000015-ZFA_0000029]
ZFIN:ZDB-GENE-040426-1287	bysl	149	0.0150894	143	0.0607477	170	2.4016	153	4.99905	[UBERON:FMA_67687-MA_0000195-MIAA_0000107-XAO_0000015-ZFA_0000029]
ZFIN:ZDB-GENE-070117-2338	sla	150	0.0150558	141	0.0609418	139	2.5347	118	5.66767	[PATO:0000639^inheres_in_part_of(UBERON:FBbt_00000004-FBbt_00003007-FMA_46565-FMA_7154-FMA_87596-MA_0000023-MA_0000316-MIAA_0000017-MIAA_0000149-MIAA_0000294-MIAA_0000340-WBbt_0005739-XAO_0003024-ZFA_0000737-ZFA_0001114)]
ZFIN:ZDB-GENE-030421-3	plcg1	151	0.0150178	140	0.0609874	176	2.38415	171	4.85111	[PATO:0000587^OBO_REL:inheres_in(UBERON:FBbt_00004508-FMA_54448-MA_0000261-MIAA_0000140-XAO_0000179-ZFA_0000107)]
ZFIN:ZDB-GENE-040426-972	polr3f	152	0.0150131	151	0.0601358	125	2.5721	146	5.19073	[PATO:0000001^OBO_REL:inheres_in(UBERON:FBbt_00004200-FMA_58301-MA_0000276-MIAA_0000142-XAO_0000009-ZFA_0000152)]
ZFIN:ZDB-GENE-030131-2165	nfyc	152	0.0150131	151	0.0601358	126	2.5721	146	5.19073	[PATO:0000001^OBO_REL:inheres_in(UBERON:FBbt_00004200-FMA_58301-MA_0000276-MIAA_0000142-XAO_0000009-ZFA_0000152)]
ZFIN:ZDB-GENE-040426-1333	surf6l	154	0.015004	146	0.0605187	156	2.46381	153	4.99905	[UBERON:FMA_67687-MA_0000195-MIAA_0000107-XAO_0000015-ZFA_0000029]
ZFIN:ZDB-GENE-030131-9864	mybbp1a	154	0.015004	147	0.0605187	157	2.46381	153	4.99905	[UBERON:FMA_67687-MA_0000195-MIAA_0000107-XAO_0000015-ZFA_0000029]
ZFIN:ZDB-GENE-070117-580	unm tu202	156	0.0149643	224	0.0572233	108	2.66455	128	5.539	[UBERON:FMA_53673-MA_0000318]
ZFIN:ZDB-GENE-040718-181	sf3b5	157	0.0148706	159	0.0597878	152	2.47062	153	4.99905	[UBERON:FMA_67687-MA_0000195-MIAA_0000107-XAO_0000015-ZFA_0000029]
ZFIN:ZDB-GENE-021125-1	smarca5	158	0.0148315	199	0.0580271	114	2.63038	146	5.19073	[PATO:0000001^OBO_REL:inheres_in(UBERON:FBbt_00004200-FMA_58301-MA_0000276-MIAA_0000142-XAO_0000009-ZFA_0000152)]
ZFIN:ZDB-GENE-030326-1	dlst	159	0.014817	172	0.0591659	154	2.46871	128	5.539	[UBERON:FMA_53673-MA_0000318]
ZFIN:ZDB-GENE-070117-2422	tnt	160	0.0147956	158	0.0599251	151	2.47081	118	5.66767	[PATO:0000639^inheres_in_part_of(UBERON:FBbt_00000004-FBbt_00003007-FMA_46565-FMA_7154-FMA_87596-MA_0000023-MA_0000316-MIAA_0000017-MIAA_0000149-MIAA_0000294-MIAA_0000340-WBbt_0005739-XAO_0003024-ZFA_0000737-ZFA_0001114)]
ZFIN:ZDB-GENE-070117-2029	dul	161	0.0147451	144	0.0606343	189	2.34969	171	4.85111	[PATO:0000587^OBO_REL:inheres_in(UBERON:FBbt_00004508-FMA_54448-MA_0000261-MIAA_0000140-XAO_0000179-ZFA_0000107)]
ZFIN:ZDB-GENE-030131-2085	rpl14	162	0.0146943	163	0.0596154	147	2.50077	153	4.99905	[UBERON:FMA_67687-MA_0000195-MIAA_0000107-XAO_0000015-ZFA_0000029]
ZFIN:ZDB-GENE-040907-1	rfc5	163	0.0146568	187	0.0584795	128	2.56257	146	5.19073	[PATO:0000001^OBO_REL:inheres_in(UBERON:FBbt_00004200-FMA_58301-MA_0000276-MIAA_0000142-XAO_0000009-ZFA_0000152)]
ZFIN:ZDB-GENE-040109-1	nol5a	164	0.0146489	159	0.0597878	187	2.35496	153	4.99905	[UBERON:FMA_67687-MA_0000195-MIAA_0000107-XAO_0000015-ZFA_0000029]
ZFIN:ZDB-GENE-070117-2327	ruz	165	0.0146343	95	0.0660685	159	2.4582	244	4.77086	[PATO:0000639]
ZFIN:ZDB-GENE-030131-9184	rps3a	166	0.0145987	166	0.0594542	158	2.4591	153	4.99905	[UBERON:FMA_67687-MA_0000195-MIAA_0000107-XAO_0000015-ZFA_0000029]
ZFIN:ZDB-GENE-020419-27	mcm7	167	0.0145723	193	0.0581506	186	2.35835	171	4.85111	[PATO:0000587^OBO_REL:inheres_in(UBERON:FBbt_00004508-FMA_54448-MA_0000261-MIAA_0000140-XAO_0000179-ZFA_0000107)]
ZFIN:ZDB-GENE-040426-811	rpsa	168	0.0145491	154	0.0599429	171	2.39192	171	4.85111	[PATO:0000587^OBO_REL:inheres_in(UBERON:FBbt_00004508-FMA_54448-MA_0000261-MIAA_0000140-XAO_0000179-ZFA_0000107)]
ZFIN:ZDB-GENE-030131-8064	nkapl	168	0.0145491	154	0.0599429	171	2.39192	171	4.85111	[PATO:0000587^OBO_REL:inheres_in(UBERON:FBbt_00004508-FMA_54448-MA_0000261-MIAA_0000140-XAO_0000179-ZFA_0000107)]
ZFIN:ZDB-GENE-030131-6378	heatr1	168	0.0145491	154	0.0599429	171	2.39192	171	4.85111	[PATO:0000587^OBO_REL:inheres_in(UBERON:FBbt_00004508-FMA_54448-MA_0000261-MIAA_0000140-XAO_0000179-ZFA_0000107)]
ZFIN:ZDB-GENE-001207-1	supt5h	171	0.0145412	165	0.0594796	248	2.06179	242	4.77375	[UBERON:FMA_60909-MA_0000237-MIAA_0000145-XAO_0000192-ZFA_0000217]
ZFIN:ZDB-GENE-040728-1	mgc45866l	172	0.0145164	213	0.0574713	161	2.4375	171	4.85111	[PATO:0000587^OBO_REL:inheres_in(UBERON:FBbt_00004508-FMA_54448-MA_0000261-MIAA_0000140-XAO_0000179-ZFA_0000107)]
ZFIN:ZDB-GENE-040715-8	nup205	172	0.0145164	213	0.0574713	162	2.4375	171	4.85111	[PATO:0000587^OBO_REL:inheres_in(UBERON:FBbt_00004508-FMA_54448-MA_0000261-MIAA_0000140-XAO_0000179-ZFA_0000107)]
ZFIN:ZDB-GENE-040513-7	cdh23	174	0.0144937	131	0.0616246	230	2.25066	171	4.85111	[PATO:0000587^OBO_REL:inheres_in(UBERON:FBbt_00004508-FMA_54448-MA_0000261-MIAA_0000140-XAO_0000179-ZFA_0000107)]
ZFIN:ZDB-GENE-070117-1565	dri	175	0.014448	173	0.0590513	164	2.4264	153	4.99905	[UBERON:FMA_67687-MA_0000195-MIAA_0000107-XAO_0000015-ZFA_0000029]
ZFIN:ZDB-GENE-001207-3	arnt2	176	0.0144338	145	0.060576	231	2.24798	171	4.85111	[PATO:0000587^OBO_REL:inheres_in(UBERON:FBbt_00004508-FMA_54448-MA_0000261-MIAA_0000140-XAO_0000179-ZFA_0000107)]
ZFIN:ZDB-GENE-070117-2292	que	177	0.0144186	188	0.0583804	135	2.54864	118	5.66767	[PATO:0000639^inheres_in_part_of(UBERON:FBbt_00000004-FBbt_00003007-FMA_46565-FMA_7154-FMA_87596-MA_0000023-MA_0000316-MIAA_0000017-MIAA_0000149-MIAA_0000294-MIAA_0000340-WBbt_0005739-XAO_0003024-ZFA_0000737-ZFA_0001114)]
ZFIN:ZDB-GENE-980526-137	chrna1	178	0.0144155	83	0.0694444	228	2.26817	247	4.19848	[PATO:0000762]
ZFIN:ZDB-GENE-040801-106	glrbb	179	0.0143533	231	0.056903	131	2.5545	118	5.66767	[PATO:0000639^inheres_in_part_of(UBERON:FBbt_00000004-FBbt_00003007-FMA_46565-FMA_7154-FMA_87596-MA_0000023-MA_0000316-MIAA_0000017-MIAA_0000149-MIAA_0000294-MIAA_0000340-WBbt_0005739-XAO_0003024-ZFA_0000737-ZFA_0001114)]
ZFIN:ZDB-GENE-040426-2140	nol5	180	0.0143478	178	0.0589319	225	2.29338	171	4.85111	[PATO:0000587^OBO_REL:inheres_in(UBERON:FBbt_00004508-FMA_54448-MA_0000261-MIAA_0000140-XAO_0000179-ZFA_0000107)]
ZFIN:ZDB-GENE-030131-5566	kiaa0947l	181	0.0143137	154	0.0599429	181	2.3688	171	4.85111	[PATO:0000587^OBO_REL:inheres_in(UBERON:FBbt_00004508-FMA_54448-MA_0000261-MIAA_0000140-XAO_0000179-ZFA_0000107)]
ZFIN:ZDB-GENE-030131-6986	ncl	182	0.0142956	167	0.0594439	191	2.34384	171	4.85111	[PATO:0000587^OBO_REL:inheres_in(UBERON:FBbt_00004508-FMA_54448-MA_0000261-MIAA_0000140-XAO_0000179-ZFA_0000107)]
ZFIN:ZDB-GENE-070117-75	puo	183	0.0142783	164	0.0594901	227	2.27395	171	4.85111	[PATO:0000587^OBO_REL:inheres_in(UBERON:FBbt_00004508-FMA_54448-MA_0000261-MIAA_0000140-XAO_0000179-ZFA_0000107)]
ZFIN:ZDB-GENE-060125-1	med12	184	0.0142687	137	0.0611702	207	2.32784	137	5.45763	[UBERON:FMA_5865-MA_0000215-XAO_0003089-ZFA_0000641]
ZFIN:ZDB-GENE-070117-78	sff	185	0.0142541	161	0.0597156	192	2.34373	171	4.85111	[PATO:0000587^OBO_REL:inheres_in(UBERON:FBbt_00004508-FMA_54448-MA_0000261-MIAA_0000140-XAO_0000179-ZFA_0000107)]
ZFIN:ZDB-GENE-071022-1	ophelia	186	0.0142497	177	0.0589354	190	2.34662	138	5.36307	[GO:0050789]
ZFIN:ZDB-GENE-040426-764	nol10	187	0.014226	168	0.059434	242	2.19558	171	4.85111	[PATO:0000587^OBO_REL:inheres_in(UBERON:FBbt_00004508-FMA_54448-MA_0000261-MIAA_0000140-XAO_0000179-ZFA_0000107)]
ZFIN:ZDB-GENE-020423-2	atp6ap1	188	0.0142009	227	0.05706	124	2.58356	139	5.1946	[PATO:0000001^inheres_in_part_of(UBERON:FBbt_00004200-FMA_58301-MA_0000276-MIAA_0000142-XAO_0000009-ZFA_0000152)]
ZFIN:ZDB-GENE-070117-900	unm t30762	189	0.0141324	212	0.0574827	177	2.37749	133	5.53408	[GO:0009416, PATO:0000001^OBO_REL:inheres_in(GO:0009416)]
ZFIN:ZDB-GENE-040426-2701	rps11	190	0.0140949	234	0.0567644	167	2.41017	153	4.99905	[UBERON:FMA_67687-MA_0000195-MIAA_0000107-XAO_0000015-ZFA_0000029]
ZFIN:ZDB-GENE-030131-8093	utp11l	190	0.0140949	234	0.0567644	167	2.41017	153	4.99905	[UBERON:FMA_67687-MA_0000195-MIAA_0000107-XAO_0000015-ZFA_0000029]
ZFIN:ZDB-GENE-030131-5297	rpl12	190	0.0140949	234	0.0567644	167	2.41017	153	4.99905	[UBERON:FMA_67687-MA_0000195-MIAA_0000107-XAO_0000015-ZFA_0000029]
ZFIN:ZDB-GENE-030131-3445	dicer1	193	0.0140753	99	0.0654028	112	2.63542	13	11.4118	[PATO:0000261, PATO:0001501]
ZFIN:ZDB-GENE-070117-2434	tdo	194	0.0140439	189	0.0583732	245	2.16272	171	4.85111	[PATO:0000587^OBO_REL:inheres_in(UBERON:FBbt_00004508-FMA_54448-MA_0000261-MIAA_0000140-XAO_0000179-ZFA_0000107)]
ZFIN:ZDB-GENE-040930-4	polr1d	195	0.0140432	179	0.0588235	193	2.34308	171	4.85111	[PATO:0000587^OBO_REL:inheres_in(UBERON:FBbt_00004508-FMA_54448-MA_0000261-MIAA_0000140-XAO_0000179-ZFA_0000107)]
ZFIN:ZDB-GENE-040715-1	mcm3ap	195	0.0140432	179	0.0588235	193	2.34308	171	4.85111	[PATO:0000587^OBO_REL:inheres_in(UBERON:FBbt_00004508-FMA_54448-MA_0000261-MIAA_0000140-XAO_0000179-ZFA_0000107)]
ZFIN:ZDB-GENE-040426-940	cdc37	195	0.0140432	179	0.0588235	193	2.34308	171	4.85111	[PATO:0000587^OBO_REL:inheres_in(UBERON:FBbt_00004508-FMA_54448-MA_0000261-MIAA_0000140-XAO_0000179-ZFA_0000107)]
ZFIN:ZDB-GENE-040426-2764	mizf	195	0.0140432	179	0.0588235	193	2.34308	171	4.85111	[PATO:0000587^OBO_REL:inheres_in(UBERON:FBbt_00004508-FMA_54448-MA_0000261-MIAA_0000140-XAO_0000179-ZFA_0000107)]
ZFIN:ZDB-GENE-030131-9878	noc3l	195	0.0140432	179	0.0588235	193	2.34308	171	4.85111	[PATO:0000587^OBO_REL:inheres_in(UBERON:FBbt_00004508-FMA_54448-MA_0000261-MIAA_0000140-XAO_0000179-ZFA_0000107)]
ZFIN:ZDB-GENE-030131-8442	eif3d	195	0.0140432	179	0.0588235	193	2.34308	171	4.85111	[PATO:0000587^OBO_REL:inheres_in(UBERON:FBbt_00004508-FMA_54448-MA_0000261-MIAA_0000140-XAO_0000179-ZFA_0000107)]
ZFIN:ZDB-GENE-030131-3197	zmat2	195	0.0140432	179	0.0588235	193	2.34308	171	4.85111	[PATO:0000587^OBO_REL:inheres_in(UBERON:FBbt_00004508-FMA_54448-MA_0000261-MIAA_0000140-XAO_0000179-ZFA_0000107)]
ZFIN:ZDB-GENE-030131-8646	rpl9	202	0.0140263	190	0.0582061	210	2.32129	171	4.85111	[PATO:0000587^OBO_REL:inheres_in(UBERON:FBbt_00004508-FMA_54448-MA_0000261-MIAA_0000140-XAO_0000179-ZFA_0000107)]
ZFIN:ZDB-GENE-030131-8663	rplp1	203	0.0140111	197	0.0580952	237	2.21534	171	4.85111	[PATO:0000587^OBO_REL:inheres_in(UBERON:FBbt_00004508-FMA_54448-MA_0000261-MIAA_0000140-XAO_0000179-ZFA_0000107)]
ZFIN:ZDB-GENE-030113-2	ttna	204	0.0139731	150	0.0603675	73	2.9815	68	7.9264	[PATO:0001624]
ZFIN:ZDB-GENE-051108-1	hmgcrb	205	0.0139034	228	0.057041	81	2.91893	70	7.85111	[PATO:0001631]
ZFIN:ZDB-GENE-030131-2590	clint1	206	0.0139001	175	0.0589942	211	2.3053	171	4.85111	[PATO:0000587^OBO_REL:inheres_in(UBERON:FBbt_00004508-FMA_54448-MA_0000261-MIAA_0000140-XAO_0000179-ZFA_0000107)]
ZFIN:ZDB-GENE-070117-2223	nev	207	0.0138187	148	0.0604396	134	2.54975	139	5.1946	[PATO:0000001^inheres_in_part_of(UBERON:FBbt_00004200-FMA_58301-MA_0000276-MIAA_0000142-XAO_0000009-ZFA_0000152)]
ZFIN:ZDB-GENE-031001-8	ddx27	208	0.013762	194	0.0581395	209	2.32195	171	4.85111	[PATO:0000587^OBO_REL:inheres_in(UBERON:FBbt_00004508-FMA_54448-MA_0000261-MIAA_0000140-XAO_0000179-ZFA_0000107)]
ZFIN:ZDB-GENE-070117-2358	skm	209	0.0137513	202	0.0578898	243	2.19523	242	4.77375	[UBERON:FMA_60909-MA_0000237-MIAA_0000145-XAO_0000192-ZFA_0000217]
ZFIN:ZDB-GENE-040426-1076	eif3g	210	0.0136629	173	0.0590513	238	2.20536	171	4.85111	[PATO:0000587^OBO_REL:inheres_in(UBERON:FBbt_00004508-FMA_54448-MA_0000261-MIAA_0000140-XAO_0000179-ZFA_0000107)]
ZFIN:ZDB-GENE-000511-1	hand2	211	0.0136622	93	0.0666667	236	2.21689	105	6.17917	[absent_slim]
ZFIN:ZDB-GENE-021115-7	plk1	212	0.0136273	205	0.0577299	201	2.33815	171	4.85111	[PATO:0000587^OBO_REL:inheres_in(UBERON:FBbt_00004508-FMA_54448-MA_0000261-MIAA_0000140-XAO_0000179-ZFA_0000107)]
ZFIN:ZDB-GENE-020419-36	baf53a	212	0.0136273	205	0.0577299	201	2.33815	171	4.85111	[PATO:0000587^OBO_REL:inheres_in(UBERON:FBbt_00004508-FMA_54448-MA_0000261-MIAA_0000140-XAO_0000179-ZFA_0000107)]
ZFIN:ZDB-GENE-020419-31	ncbp2	212	0.0136273	205	0.0577299	201	2.33815	171	4.85111	[PATO:0000587^OBO_REL:inheres_in(UBERON:FBbt_00004508-FMA_54448-MA_0000261-MIAA_0000140-XAO_0000179-ZFA_0000107)]
ZFIN:ZDB-GENE-020419-21	smc4	212	0.0136273	205	0.0577299	201	2.33815	171	4.85111	[PATO:0000587^OBO_REL:inheres_in(UBERON:FBbt_00004508-FMA_54448-MA_0000261-MIAA_0000140-XAO_0000179-ZFA_0000107)]
ZFIN:ZDB-GENE-020419-13	ars2	212	0.0136273	205	0.0577299	201	2.33815	171	4.85111	[PATO:0000587^OBO_REL:inheres_in(UBERON:FBbt_00004508-FMA_54448-MA_0000261-MIAA_0000140-XAO_0000179-ZFA_0000107)]
ZFIN:ZDB-GENE-070117-71	cnc	217	0.013586	204	0.0578592	188	2.35001	171	4.85111	[PATO:0000587^OBO_REL:inheres_in(UBERON:FBbt_00004508-FMA_54448-MA_0000261-MIAA_0000140-XAO_0000179-ZFA_0000107)]
ZFIN:ZDB-GENE-040825-1	rnf113a	218	0.0135596	200	0.0580271	206	2.33684	171	4.85111	[PATO:0000587^OBO_REL:inheres_in(UBERON:FBbt_00004508-FMA_54448-MA_0000261-MIAA_0000140-XAO_0000179-ZFA_0000107)]
ZFIN:ZDB-GENE-050320-149	nmd3	219	0.0135444	215	0.057393	181	2.3688	171	4.85111	[PATO:0000587^OBO_REL:inheres_in(UBERON:FBbt_00004508-FMA_54448-MA_0000261-MIAA_0000140-XAO_0000179-ZFA_0000107)]
ZFIN:ZDB-GENE-030131-6349	nolc1l	219	0.0135444	215	0.057393	181	2.3688	171	4.85111	[PATO:0000587^OBO_REL:inheres_in(UBERON:FBbt_00004508-FMA_54448-MA_0000261-MIAA_0000140-XAO_0000179-ZFA_0000107)]
ZFIN:ZDB-GENE-040426-2536	cdipt	221	0.0134754	237	0.0565676	178	2.3761	171	4.85111	[PATO:0000587^OBO_REL:inheres_in(UBERON:FBbt_00004508-FMA_54448-MA_0000261-MIAA_0000140-XAO_0000179-ZFA_0000107)]
ZFIN:ZDB-GENE-021219-1	flj20508l	221	0.0134754	237	0.0565676	178	2.3761	171	4.85111	[PATO:0000587^OBO_REL:inheres_in(UBERON:FBbt_00004508-FMA_54448-MA_0000261-MIAA_0000140-XAO_0000179-ZFA_0000107)]
ZFIN:ZDB-GENE-040923-1	slc25a24l	221	0.0134754	237	0.0565676	226	2.29208	171	4.85111	[PATO:0000587^OBO_REL:inheres_in(UBERON:FBbt_00004508-FMA_54448-MA_0000261-MIAA_0000140-XAO_0000179-ZFA_0000107)]
ZFIN:ZDB-GENE-030131-6458	musk	224	0.0134669	133	0.0613333	200	2.33945	103	6.29913	[GO:0050794]
ZFIN:ZDB-GENE-030131-667	ddx46	225	0.01338	232	0.0568627	181	2.3688	171	4.85111	[PATO:0000587^OBO_REL:inheres_in(UBERON:FBbt_00004508-FMA_54448-MA_0000261-MIAA_0000140-XAO_0000179-ZFA_0000107)]
ZFIN:ZDB-GENE-040915-1	cnot1	226	0.0132256	215	0.057393	232	2.22508	171	4.85111	[PATO:0000587^OBO_REL:inheres_in(UBERON:FBbt_00004508-FMA_54448-MA_0000261-MIAA_0000140-XAO_0000179-ZFA_0000107)]
ZFIN:ZDB-GENE-040618-2	psmb1	226	0.0132256	215	0.057393	232	2.22508	171	4.85111	[PATO:0000587^OBO_REL:inheres_in(UBERON:FBbt_00004508-FMA_54448-MA_0000261-MIAA_0000140-XAO_0000179-ZFA_0000107)]
ZFIN:ZDB-GENE-030616-54	thoc2	226	0.0132256	215	0.057393	232	2.22508	171	4.85111	[PATO:0000587^OBO_REL:inheres_in(UBERON:FBbt_00004508-FMA_54448-MA_0000261-MIAA_0000140-XAO_0000179-ZFA_0000107)]
ZFIN:ZDB-GENE-030411-2	seph	226	0.0132256	215	0.057393	232	2.22508	171	4.85111	[PATO:0000587^OBO_REL:inheres_in(UBERON:FBbt_00004508-FMA_54448-MA_0000261-MIAA_0000140-XAO_0000179-ZFA_0000107)]
ZFIN:ZDB-GENE-040831-4	gle1l	230	0.0132044	222	0.057226	240	2.20034	171	4.85111	[PATO:0000587^OBO_REL:inheres_in(UBERON:FBbt_00004508-FMA_54448-MA_0000261-MIAA_0000140-XAO_0000179-ZFA_0000107)]
ZFIN:ZDB-GENE-040823-3	prpf3	230	0.0132044	223	0.057226	240	2.20034	171	4.85111	[PATO:0000587^OBO_REL:inheres_in(UBERON:FBbt_00004508-FMA_54448-MA_0000261-MIAA_0000140-XAO_0000179-ZFA_0000107)]
ZFIN:ZDB-GENE-040426-1707	skp1	232	0.0131748	226	0.0571152	246	2.14107	171	4.85111	[PATO:0000587^OBO_REL:inheres_in(UBERON:FBbt_00004508-FMA_54448-MA_0000261-MIAA_0000140-XAO_0000179-ZFA_0000107)]
ZFIN:ZDB-GENE-040831-1	sars	233	0.0131681	191	0.0581959	229	2.26697	171	4.85111	[PATO:0000587^OBO_REL:inheres_in(UBERON:FBbt_00004508-FMA_54448-MA_0000261-MIAA_0000140-XAO_0000179-ZFA_0000107)]
ZFIN:ZDB-GENE-030131-977	cct5	234	0.0131537	229	0.0569498	247	2.12106	171	4.85111	[PATO:0000587^OBO_REL:inheres_in(UBERON:FBbt_00004508-FMA_54448-MA_0000261-MIAA_0000140-XAO_0000179-ZFA_0000107)]
ZFIN:ZDB-GENE-050909-1	crfb5	235	0.0131443	240	0.0565302	214	2.29734	171	4.85111	[PATO:0000587^OBO_REL:inheres_in(UBERON:FBbt_00004508-FMA_54448-MA_0000261-MIAA_0000140-XAO_0000179-ZFA_0000107)]
ZFIN:ZDB-GENE-050522-437	ndufs5	235	0.0131443	240	0.0565302	214	2.29734	171	4.85111	[PATO:0000587^OBO_REL:inheres_in(UBERON:FBbt_00004508-FMA_54448-MA_0000261-MIAA_0000140-XAO_0000179-ZFA_0000107)]
ZFIN:ZDB-GENE-041007-4	nola3	235	0.0131443	240	0.0565302	214	2.29734	171	4.85111	[PATO:0000587^OBO_REL:inheres_in(UBERON:FBbt_00004508-FMA_54448-MA_0000261-MIAA_0000140-XAO_0000179-ZFA_0000107)]
ZFIN:ZDB-GENE-040930-11	rcl1	235	0.0131443	240	0.0565302	214	2.29734	171	4.85111	[PATO:0000587^OBO_REL:inheres_in(UBERON:FBbt_00004508-FMA_54448-MA_0000261-MIAA_0000140-XAO_0000179-ZFA_0000107)]
ZFIN:ZDB-GENE-040924-3	wdr33	235	0.0131443	240	0.0565302	214	2.29734	171	4.85111	[PATO:0000587^OBO_REL:inheres_in(UBERON:FBbt_00004508-FMA_54448-MA_0000261-MIAA_0000140-XAO_0000179-ZFA_0000107)]
ZFIN:ZDB-GENE-040915-3	kri1l	235	0.0131443	240	0.0565302	214	2.29734	171	4.85111	[PATO:0000587^OBO_REL:inheres_in(UBERON:FBbt_00004508-FMA_54448-MA_0000261-MIAA_0000140-XAO_0000179-ZFA_0000107)]
ZFIN:ZDB-GENE-040712-1	ltv1	235	0.0131443	240	0.0565302	214	2.29734	171	4.85111	[PATO:0000587^OBO_REL:inheres_in(UBERON:FBbt_00004508-FMA_54448-MA_0000261-MIAA_0000140-XAO_0000179-ZFA_0000107)]
ZFIN:ZDB-GENE-040426-1995	abce1	235	0.0131443	240	0.0565302	214	2.29734	171	4.85111	[PATO:0000587^OBO_REL:inheres_in(UBERON:FBbt_00004508-FMA_54448-MA_0000261-MIAA_0000140-XAO_0000179-ZFA_0000107)]
ZFIN:ZDB-GENE-040426-1495	polr1c	235	0.0131443	240	0.0565302	214	2.29734	171	4.85111	[PATO:0000587^OBO_REL:inheres_in(UBERON:FBbt_00004508-FMA_54448-MA_0000261-MIAA_0000140-XAO_0000179-ZFA_0000107)]
ZFIN:ZDB-GENE-040426-1029	rae1	235	0.0131443	240	0.0565302	214	2.29734	171	4.85111	[PATO:0000587^OBO_REL:inheres_in(UBERON:FBbt_00004508-FMA_54448-MA_0000261-MIAA_0000140-XAO_0000179-ZFA_0000107)]
ZFIN:ZDB-GENE-040426-1011	qars	235	0.0131443	240	0.0565302	214	2.29734	171	4.85111	[PATO:0000587^OBO_REL:inheres_in(UBERON:FBbt_00004508-FMA_54448-MA_0000261-MIAA_0000140-XAO_0000179-ZFA_0000107)]
ZFIN:ZDB-GENE-070117-2463	web	246	0.0130871	230	0.0569185	239	2.20429	171	4.85111	[PATO:0000587^OBO_REL:inheres_in(UBERON:FBbt_00004508-FMA_54448-MA_0000261-MIAA_0000140-XAO_0000179-ZFA_0000107)]
ZFIN:ZDB-GENE-070117-492	unm tx239	247	0.0130378	225	0.0572233	185	2.36179	244	4.77086	[PATO:0000639]
ZFIN:ZDB-GENE-030131-574	ift88	248	0.0119828	233	0.056797	249	1.96979	248	3.77665	[UBERON:FBbt_00005056-FMA_7159-MIAA_0000027-WBbt_0005736-XAO_0000143-ZFA_0000163]
ZFIN:ZDB-GENE-070423-1	gfpt1	249	0.0116211	210	0.0577265	208	2.32511	128	5.539	[UBERON:FMA_53673-MA_0000318]
ZFIN:ZDB-GENE-030616-450	epb41l5	250	0.0111107	203	0.0578748	250	1.95222	248	3.77665	[UBERON:FBbt_00005056-FMA_7159-MIAA_0000027-WBbt_0005736-XAO_0000143-ZFA_0000163]
