# Supplementary material for: Linking Human Diseases to Animal Models Using Ontology-Based Phenotype Annotation
Source: PLoS Biol. 2009 Nov 24;7(11):e1000247. doi: 10.1371/journal.pbio.1000247 (PMC2774506; doi:10.1371/journal.pbio.1000247)
Supplement: Table S8 — Comparison between human SHH and zebrafish genes. The top 250 genes (by simJ) are reported, together with the rank and score for each metric (simIC, simJ, avgICCS, and maxIC). Additionally, the maxIC phenotype is reported using ontology identifiers. See Materials and Methods for a list of ontology prefixes. Known sequence orthologs are highlighted in yellow and listed in Table 6, if present. Genes at rank 1 are listed in Table 7. (0.09 MB XLS) [file pbio.1000247.s008.xls]

## Sheet: NCBI_Gene_6469-vs-allg-allscore
zfin gene id	zfin gene name	simIC rank	simIC	simJ rank	simJ	avgICCS rank	avgICCS	maxIC rank	maxIC	maxIC phenotype
ZFIN:ZDB-GENE-060718-1	rerea	1	0.0554725	4	0.140204	3	4.61378	6	11.1488	[PATO:0000462^inheres_in_part_of(UBERON:MIAA_0000242-XAO_0000096-ZFA_0001306)]
ZFIN:ZDB-GENE-990415-72	fgf8a	2	0.0526916	1	0.142066	7	4.35397	6	11.1488	[PATO:0000462^inheres_in_part_of(UBERON:MIAA_0000242-XAO_0000096-ZFA_0001306)]
ZFIN:ZDB-GENE-011212-6	tfap2a	3	0.0484401	11	0.121239	2	4.74829	1	12.7338	[PATO:0000646^OBO_REL:inheres_in(UBERON:FBbt_00004200-FMA_58301-MA_0000276-MIAA_0000142-XAO_0000009-ZFA_0000152)]
ZFIN:ZDB-GENE-060118-1	lama1	4	0.0479044	3	0.14123	33	3.65552	85	6.70033	[PATO:0000462^inheres_in_part_of(UBERON:FBbt_00000004-FBbt_00003007-FMA_46565-FMA_7154-FMA_87596-MA_0000023-MA_0000316-MIAA_0000017-MIAA_0000149-MIAA_0000294-MIAA_0000340-WBbt_0005739-XAO_0003024-ZFA_0000737-ZFA_0001114)]
ZFIN:ZDB-GENE-021226-1	lamb1	5	0.0478693	2	0.141414	12	4.00628	34	8.48583	[PATO:0000140^inheres_in_part_of(UBERON:FBbt_00004508-FMA_54448-MA_0000261-MIAA_0000140-XAO_0000179-ZFA_0000107)]
ZFIN:ZDB-GENE-000201-18	pbx4	6	0.0449461	6	0.127679	14	3.98133	15	10.5638	[PATO:0000646^inheres_in_part_of(UBERON:FBbt_00003624-FBbt_00005095-FMA_50801-MA_0000168-MIAA_0000098-MIAA_0000341-WBbt_0005440-XAO_0000010-ZFA_0000008), PATO:0001617^inheres_in_part_of(UBERON:FBbt_00003624-FBbt_00005095-FMA_50801-MA_0000168-MIAA_0000098-MIAA_0000341-WBbt_0005440-XAO_0000010-ZFA_0000008)]
ZFIN:ZDB-GENE-021226-3	lamc1	7	0.0449415	5	0.132812	21	3.77891	34	8.48583	[PATO:0000140^inheres_in_part_of(UBERON:FBbt_00004508-FMA_54448-MA_0000261-MIAA_0000140-XAO_0000179-ZFA_0000107)]
ZFIN:ZDB-GENE-030616-594	plcb3	8	0.0443525	8	0.121573	4	4.59813	6	11.1488	[PATO:0000462^inheres_in_part_of(UBERON:MIAA_0000242-XAO_0000096-ZFA_0001306)]
ZFIN:ZDB-GENE-980526-196	ptc2	9	0.043978	28	0.114014	20	3.79539	3	12.1488	[PATO:0000462^OBO_REL:inheres_in(UBERON:0000004), PATO:0001999^OBO_REL:towards(UBERON:0000004), PATO:0001999^OBO_REL:towards(UBERON:0000005)]
ZFIN:ZDB-GENE-980526-44	ptc1	10	0.0438082	29	0.113501	15	3.96873	3	12.1488	[PATO:0000462^OBO_REL:inheres_in(UBERON:0000004), PATO:0001999^OBO_REL:towards(UBERON:0000004), PATO:0001999^OBO_REL:towards(UBERON:0000005)]
ZFIN:ZDB-GENE-990415-171	cdh2	11	0.0429022	12	0.119879	10	4.08642	30	9.41183	[PATO:0000407]
ZFIN:ZDB-GENE-990712-18	eya1	12	0.0408706	13	0.119857	11	4.08528	19	10.2743	[PATO:0000599]
ZFIN:ZDB-GENE-001103-1	sox9a	13	0.040767	33	0.111511	1	5.01829	1	12.7338	[PATO:0000462^inheres_in_part_of(UBERON:FMA_54396-MA_0001905-ZFA_0001227), PATO:0000462^OBO_REL:inheres_in(UBERON:FMA_9711-MA_0001491-ZFA_0000270), PATO:0001483^OBO_REL:inheres_in(UBERON:FMA_9711-MA_0001491-ZFA_0000270)]
ZFIN:ZDB-GENE-990415-22	dharma	14	0.0404532	36	0.110682	75	3.17327	15	10.5638	[PATO:0000646^inheres_in_part_of(UBERON:FBbt_00003624-FBbt_00005095-FMA_50801-MA_0000168-MIAA_0000098-MIAA_0000341-WBbt_0005440-XAO_0000010-ZFA_0000008), PATO:0001617^inheres_in_part_of(UBERON:FBbt_00003624-FBbt_00005095-FMA_50801-MA_0000168-MIAA_0000098-MIAA_0000341-WBbt_0005440-XAO_0000010-ZFA_0000008)]
ZFIN:ZDB-GENE-980526-166	shha	15	0.0400673	16	0.118679	63	3.25967	53	6.88827	[PATO:0001507]
ZFIN:ZDB-GENE-990415-33	chd	16	0.0398845	15	0.118925	39	3.55244	88	6.64629	[PATO:0000646]
ZFIN:ZDB-GENE-990603-12	wnt11	17	0.0396504	19	0.117831	8	4.32646	22	9.56383	[PATO:0000642^OBO_REL:inheres_in(UBERON:FBbt_00004508-FMA_54448-MA_0000261-MIAA_0000140-XAO_0000179-ZFA_0000107)]
ZFIN:ZDB-GENE-051113-132	cdc16	18	0.0394906	7	0.127273	71	3.22134	50	7.5243	[UBERON:FMA_45661-MA_0000442]
ZFIN:ZDB-GENE-980526-437	ntl	19	0.0385968	20	0.117457	24	3.74437	22	9.56383	[PATO:0000642^OBO_REL:inheres_in(UBERON:FBbt_00004508-FMA_54448-MA_0000261-MIAA_0000140-XAO_0000179-ZFA_0000107)]
ZFIN:ZDB-GENE-020419-32	hdac1	20	0.0385415	23	0.115248	17	3.84486	45	7.90087	[PATO:0000921]
ZFIN:ZDB-GENE-040426-1947	chaf1b	21	0.0382899	30	0.113306	19	3.82822	53	6.88827	[PATO:0001507]
ZFIN:ZDB-GENE-070117-2066	flr	22	0.0376745	37	0.108989	9	4.22394	9	10.9264	[PATO:0000646^inheres_in_part_of(UBERON:FBbt_00004508-FMA_54448-MA_0000261-MIAA_0000140-XAO_0000179-ZFA_0000107)]
ZFIN:ZDB-GENE-040624-5	ctcf	23	0.0373403	14	0.119178	70	3.22748	114	6.17917	[absent_slim]
ZFIN:ZDB-GENE-990415-8	pax2a	24	0.037245	57	0.102302	6	4.3547	9	10.9264	[PATO:0000646^inheres_in_part_of(UBERON:FBbt_00004508-FMA_54448-MA_0000261-MIAA_0000140-XAO_0000179-ZFA_0000107)]
ZFIN:ZDB-GENE-990415-198	oep	25	0.0371225	24	0.115189	30	3.66639	22	9.56383	[PATO:0000642^OBO_REL:inheres_in(UBERON:FBbt_00004508-FMA_54448-MA_0000261-MIAA_0000140-XAO_0000179-ZFA_0000107)]
ZFIN:ZDB-GENE-030404-2	mib	26	0.037058	26	0.114355	55	3.31176	53	6.88827	[PATO:0001507]
ZFIN:ZDB-GENE-980526-143	foxd3	27	0.0367905	42	0.106957	28	3.69591	33	9.34144	[PATO:0000646^inheres_in_part_of(UBERON:FBbt_00000004-FBbt_00003007-FMA_46565-FMA_7154-FMA_87596-MA_0000023-MA_0000316-MIAA_0000017-MIAA_0000149-MIAA_0000294-MIAA_0000340-WBbt_0005739-XAO_0003024-ZFA_0000737-ZFA_0001114)]
ZFIN:ZDB-GENE-030131-3827	eif3ea	28	0.0366338	38	0.108861	23	3.76166	21	9.73376	[PATO:0001617^inheres_in_part_of(UBERON:FMA_23875-FMA_23881-MA_0000018-MIAA_0000032-XAO_0003060-ZFA_0000434)]
ZFIN:ZDB-GENE-980526-178	fgf3	29	0.0364912	17	0.118064	36	3.59807	53	6.88827	[PATO:0001507]
ZFIN:ZDB-GENE-011105-1	prkci	30	0.0364296	27	0.114025	22	3.76543	34	8.48583	[PATO:0000140^inheres_in_part_of(UBERON:FBbt_00004508-FMA_54448-MA_0000261-MIAA_0000140-XAO_0000179-ZFA_0000107)]
ZFIN:ZDB-GENE-990415-181	ndr2	31	0.0363633	43	0.106862	34	3.61382	22	9.56383	[PATO:0000642^OBO_REL:inheres_in(UBERON:FBbt_00004508-FMA_54448-MA_0000261-MIAA_0000140-XAO_0000179-ZFA_0000107)]
ZFIN:ZDB-GENE-980526-87	wnt5b	32	0.0363344	18	0.117895	16	3.85277	45	7.90087	[PATO:0000921]
ZFIN:ZDB-GENE-040704-44	fam32al	33	0.0362406	21	0.116556	65	3.25263	119	5.99905	[PATO:0000001^inheres_in_part_of(UBERON:FMA_54396-MA_0001905-ZFA_0001227)]
ZFIN:ZDB-GENE-040822-18	cdc26	34	0.0362312	9	0.12154	91	3.08479	114	6.17917	[absent_slim]
ZFIN:ZDB-GENE-990415-238	rx3	35	0.0353368	39	0.108666	61	3.28192	53	6.88827	[PATO:0001507]
ZFIN:ZDB-GENE-980526-485	pou5f1	36	0.0353242	35	0.111111	25	3.73858	15	10.5638	[PATO:0000646^inheres_in_part_of(UBERON:FBbt_00003624-FBbt_00005095-FMA_50801-MA_0000168-MIAA_0000098-MIAA_0000341-WBbt_0005440-XAO_0000010-ZFA_0000008), PATO:0001617^inheres_in_part_of(UBERON:FBbt_00003624-FBbt_00005095-FMA_50801-MA_0000168-MIAA_0000098-MIAA_0000341-WBbt_0005440-XAO_0000010-ZFA_0000008)]
ZFIN:ZDB-GENE-990415-256	ndr1	37	0.0352166	60	0.101925	18	3.83699	22	9.56383	[PATO:0000642^OBO_REL:inheres_in(UBERON:FBbt_00004508-FMA_54448-MA_0000261-MIAA_0000140-XAO_0000179-ZFA_0000107)]
ZFIN:ZDB-GENE-000403-1	axin1	38	0.0351484	10	0.12129	64	3.25266	53	6.88827	[PATO:0001507]
ZFIN:ZDB-GENE-990415-75	flh	39	0.0346759	50	0.104039	67	3.23291	15	10.5638	[PATO:0000646^inheres_in_part_of(UBERON:FBbt_00003624-FBbt_00005095-FMA_50801-MA_0000168-MIAA_0000098-MIAA_0000341-WBbt_0005440-XAO_0000010-ZFA_0000008), PATO:0001617^inheres_in_part_of(UBERON:FBbt_00003624-FBbt_00005095-FMA_50801-MA_0000168-MIAA_0000098-MIAA_0000341-WBbt_0005440-XAO_0000010-ZFA_0000008)]
ZFIN:ZDB-GENE-040526-1	dzip1	40	0.0345537	52	0.103539	29	3.67036	34	8.48583	[PATO:0000140^inheres_in_part_of(UBERON:FBbt_00004508-FMA_54448-MA_0000261-MIAA_0000140-XAO_0000179-ZFA_0000107)]
ZFIN:ZDB-GENE-040426-2452	sfpq	41	0.0341839	32	0.111738	111	2.95598	125	5.539	[PATO:0000406]
ZFIN:ZDB-GENE-041124-2	extl3	42	0.0331934	25	0.114796	57	3.29075	119	5.99905	[PATO:0000001^inheres_in_part_of(UBERON:FMA_54396-MA_0001905-ZFA_0001227)]
ZFIN:ZDB-GENE-031125-3	rbm19	43	0.0329758	51	0.103638	53	3.32985	94	6.22596	[PATO:0000141^inheres_in_part_of(UBERON:FBbt_00003624-FBbt_00005095-FMA_50801-MA_0000168-MIAA_0000098-MIAA_0000341-WBbt_0005440-XAO_0000010-ZFA_0000008)]
ZFIN:ZDB-GENE-980526-89	smo	44	0.0327603	59	0.101942	40	3.52059	22	9.56383	[PATO:0000642^OBO_REL:inheres_in(UBERON:FBbt_00004508-FMA_54448-MA_0000261-MIAA_0000140-XAO_0000179-ZFA_0000107)]
ZFIN:ZDB-GENE-011119-1	kny	45	0.0327589	48	0.10501	13	3.98913	22	9.56383	[PATO:0000642^OBO_REL:inheres_in(UBERON:FBbt_00004508-FMA_54448-MA_0000261-MIAA_0000140-XAO_0000179-ZFA_0000107)]
ZFIN:ZDB-GENE-060125-1	med12	46	0.032689	45	0.106494	47	3.42339	53	6.88827	[PATO:0001507]
ZFIN:ZDB-GENE-040426-1664	pde6c	47	0.0325476	40	0.10705	41	3.47497	34	8.48583	[PATO:0000140^inheres_in_part_of(UBERON:FBbt_00004508-FMA_54448-MA_0000261-MIAA_0000140-XAO_0000179-ZFA_0000107)]
ZFIN:ZDB-GENE-071205-1	kof	48	0.0324579	100	0.0915033	5	4.43449	9	10.9264	[PATO:0000646^inheres_in_part_of(UBERON:FBbt_00004508-FMA_54448-MA_0000261-MIAA_0000140-XAO_0000179-ZFA_0000107)]
ZFIN:ZDB-GENE-070117-167	unm tt279c	49	0.0323796	64	0.10043	43	3.45964	30	9.41183	[PATO:0000407]
ZFIN:ZDB-GENE-010906-1	ache	50	0.0317987	41	0.106981	73	3.20619	43	8.06133	[PATO:0002014]
ZFIN:ZDB-GENE-070117-2413	sri(l)	51	0.0315344	22	0.116216	78	3.14416	53	6.88827	[PATO:0001507]
ZFIN:ZDB-GENE-020419-39	stil	52	0.0314791	46	0.105324	48	3.37916	53	6.88827	[PATO:0001507]
ZFIN:ZDB-GENE-990706-8	gli2a	53	0.0312325	63	0.100832	49	3.37512	34	8.48583	[PATO:0000140^inheres_in_part_of(UBERON:FBbt_00004508-FMA_54448-MA_0000261-MIAA_0000140-XAO_0000179-ZFA_0000107)]
ZFIN:ZDB-GENE-020905-1	atp2a1	54	0.031176	56	0.102564	79	3.14387	94	6.22596	[PATO:0000141^inheres_in_part_of(UBERON:FBbt_00003624-FBbt_00005095-FMA_50801-MA_0000168-MIAA_0000098-MIAA_0000341-WBbt_0005440-XAO_0000010-ZFA_0000008)]
ZFIN:ZDB-GENE-020507-3	vangl2	55	0.0311596	69	0.0989209	26	3.72557	22	9.56383	[PATO:0000642^OBO_REL:inheres_in(UBERON:FBbt_00004508-FMA_54448-MA_0000261-MIAA_0000140-XAO_0000179-ZFA_0000107)]
ZFIN:ZDB-GENE-070117-2049	fad	56	0.0310169	67	0.0998839	50	3.34982	48	7.80302	[PATO:0000419^OBO_REL:inheres_in(UBERON:FBbt_00004508-FMA_54448-MA_0000261-MIAA_0000140-XAO_0000179-ZFA_0000107), PATO:0001997^OBO_REL:inheres_in(UBERON:FBbt_00004508-FMA_54448-MA_0000261-MIAA_0000140-XAO_0000179-ZFA_0000107)]
ZFIN:ZDB-GENE-040426-1146	traf3ip1	57	0.0308637	55	0.102731	58	3.29004	19	10.2743	[PATO:0001673]
ZFIN:ZDB-GENE-030131-6223	sufu	58	0.0306222	31	0.112565	95	3.06328	53	6.88827	[PATO:0001507]
ZFIN:ZDB-GENE-030530-1	szl	59	0.0304062	71	0.097622	59	3.28954	88	6.64629	[PATO:0000646]
ZFIN:ZDB-GENE-070117-580	unm tu202	60	0.0298563	75	0.0967742	56	3.29734	123	5.76797	[UBERON:FMA_54396-MA_0001905-ZFA_0001227]
ZFIN:ZDB-GENE-030131-7949	supt6h	61	0.0298381	44	0.106502	74	3.20382	53	6.88827	[PATO:0001507]
ZFIN:ZDB-GENE-030911-7	disp1	62	0.0298335	79	0.0961071	99	3.04362	125	5.539	[PATO:0000406]
ZFIN:ZDB-GENE-990603-6	prim1	63	0.0297516	34	0.111262	46	3.44216	87	6.68936	[PATO:0000141^OBO_REL:inheres_in(UBERON:FBbt_00004200-FMA_58301-MA_0000276-MIAA_0000142-XAO_0000009-ZFA_0000152)]
ZFIN:ZDB-GENE-040426-2039	uhrf1	64	0.0294034	54	0.10285	82	3.12654	53	6.88827	[PATO:0001507]
ZFIN:ZDB-GENE-030326-1	dlst	65	0.0293285	66	0.100147	102	3.02175	119	5.99905	[PATO:0000001^inheres_in_part_of(UBERON:FMA_54396-MA_0001905-ZFA_0001227)]
ZFIN:ZDB-GENE-070117-501	unm tm130e	66	0.0290669	70	0.0983607	101	3.03105	94	6.22596	[PATO:0000141^inheres_in_part_of(UBERON:FBbt_00003624-FBbt_00005095-FMA_50801-MA_0000168-MIAA_0000098-MIAA_0000341-WBbt_0005440-XAO_0000010-ZFA_0000008)]
ZFIN:ZDB-GENE-020712-1	mpp5a	67	0.0289609	61	0.101652	72	3.21373	43	8.06133	[PATO:0002014]
ZFIN:ZDB-GENE-020418-2	sec61al1	68	0.0289266	72	0.097429	98	3.0454	125	5.539	[PATO:0000406]
ZFIN:ZDB-GENE-011207-1	sox10	69	0.0287613	95	0.0923077	27	3.70311	51	6.96557	[PATO:0000573]
ZFIN:ZDB-GENE-980526-501	tal1	70	0.0286244	85	0.0951872	32	3.66056	53	6.88827	[PATO:0001507]
ZFIN:ZDB-GENE-030318-2	chm	71	0.0285963	68	0.0989273	38	3.56733	34	8.48583	[PATO:0000140^inheres_in_part_of(UBERON:FBbt_00004508-FMA_54448-MA_0000261-MIAA_0000140-XAO_0000179-ZFA_0000107)]
ZFIN:ZDB-GENE-070117-741	chy	72	0.0283704	80	0.0961003	119	2.93031	154	5.47637	[UBERON:FBbt_00005379-FMA_45616-MA_0001526-XAO_0000232]
ZFIN:ZDB-GENE-070117-512	grb	73	0.0278155	73	0.0970655	31	3.6624	9	10.9264	[PATO:0000001^OBO_REL:towards(UBERON:0000004)]
ZFIN:ZDB-GENE-070426-2	mko	74	0.027738	83	0.0953462	44	3.45549	53	6.88827	[PATO:0001507]
ZFIN:ZDB-GENE-070514-1	dry	75	0.0276223	65	0.100354	94	3.06898	222	4.85111	[PATO:0000587^OBO_REL:inheres_in(UBERON:FBbt_00004508-FMA_54448-MA_0000261-MIAA_0000140-XAO_0000179-ZFA_0000107)]
ZFIN:ZDB-GENE-070117-78	sff	76	0.0274009	76	0.0964539	142	2.86031	154	5.47637	[UBERON:FBbt_00005379-FMA_45616-MA_0001526-XAO_0000232]
ZFIN:ZDB-GENE-040426-2854	skiv2l2	77	0.0273466	47	0.105121	92	3.07822	53	6.88827	[PATO:0001507]
ZFIN:ZDB-GENE-001212-1	atp1a1	78	0.0273182	78	0.0962567	187	2.71304	125	5.539	[PATO:0000406]
ZFIN:ZDB-GENE-070117-75	puo	79	0.027221	81	0.0959097	148	2.83845	154	5.47637	[UBERON:FBbt_00005379-FMA_45616-MA_0001526-XAO_0000232]
ZFIN:ZDB-GENE-040426-2140	nol5	80	0.0271992	89	0.09375	121	2.92566	125	5.539	[PATO:0000406]
ZFIN:ZDB-GENE-070117-521	unm ti205	81	0.0269562	111	0.0906631	110	2.957	94	6.22596	[PATO:0000141^inheres_in_part_of(UBERON:FBbt_00003624-FBbt_00005095-FMA_50801-MA_0000168-MIAA_0000098-MIAA_0000341-WBbt_0005440-XAO_0000010-ZFA_0000008)]
ZFIN:ZDB-GENE-070117-2148	kas	82	0.0269274	98	0.0917031	122	2.92366	125	5.539	[PATO:0000406]
ZFIN:ZDB-GENE-030321-1	gli1	83	0.0268927	84	0.0952955	52	3.33747	53	6.88827	[PATO:0001507]
ZFIN:ZDB-GENE-070117-676	mgf	84	0.0268496	166	0.0868347	51	3.34025	34	8.48583	[PATO:0000140^inheres_in_part_of(UBERON:FBbt_00004508-FMA_54448-MA_0000261-MIAA_0000140-XAO_0000179-ZFA_0000107)]
ZFIN:ZDB-GENE-070117-253	unm tk259	85	0.0268255	77	0.0964187	88	3.10124	94	6.22596	[PATO:0000141^inheres_in_part_of(UBERON:FBbt_00003624-FBbt_00005095-FMA_50801-MA_0000168-MIAA_0000098-MIAA_0000341-WBbt_0005440-XAO_0000010-ZFA_0000008)]
ZFIN:ZDB-GENE-980526-474	bmp2b	86	0.0266879	115	0.0901126	90	3.09378	53	6.88827	[PATO:0001507]
ZFIN:ZDB-GENE-000511-1	hand2	87	0.0266005	49	0.104651	80	3.14252	53	6.88827	[PATO:0001507]
ZFIN:ZDB-GENE-070117-2032	alb	88	0.0265099	62	0.101535	93	3.07628	53	6.88827	[PATO:0001507]
ZFIN:ZDB-GENE-041020-1	tll1	89	0.0263985	129	0.0891632	167	2.75263	125	5.539	[PATO:0000406]
ZFIN:ZDB-GENE-020919-3	unc45b	90	0.0263883	53	0.103067	97	3.05025	53	6.88827	[PATO:0001507]
ZFIN:ZDB-GENE-990415-128	six3b	91	0.0263645	156	0.0872011	166	2.75855	85	6.70033	[PATO:0000462^inheres_in_part_of(UBERON:FBbt_00000004-FBbt_00003007-FMA_46565-FMA_7154-FMA_87596-MA_0000023-MA_0000316-MIAA_0000017-MIAA_0000149-MIAA_0000294-MIAA_0000340-WBbt_0005739-XAO_0003024-ZFA_0000737-ZFA_0001114)]
ZFIN:ZDB-GENE-040513-7	cdh23	92	0.0263456	74	0.0969529	113	2.9471	53	6.88827	[PATO:0001507]
ZFIN:ZDB-GENE-030114-9	pola1	93	0.0262114	97	0.0918221	128	2.90705	125	5.539	[PATO:0000406]
ZFIN:ZDB-GENE-070117-2285	pun	94	0.0261349	141	0.0878828	147	2.84118	94	6.22596	[PATO:0000141^inheres_in_part_of(UBERON:FBbt_00003624-FBbt_00005095-FMA_50801-MA_0000168-MIAA_0000098-MIAA_0000341-WBbt_0005440-XAO_0000010-ZFA_0000008)]
ZFIN:ZDB-GENE-070117-2297	rdy	95	0.0261191	93	0.092437	100	3.04154	175	4.89455	[UBERON:MIAA_0000242-XAO_0000096-ZFA_0001306]
ZFIN:ZDB-GENE-030109-1	ruvbl2	96	0.0261187	109	0.0909091	135	2.87836	125	5.539	[PATO:0000406]
ZFIN:ZDB-GENE-040907-1	rfc5	97	0.0260951	90	0.0929204	181	2.72326	154	5.47637	[UBERON:FBbt_00005379-FMA_45616-MA_0001526-XAO_0000232]
ZFIN:ZDB-GENE-041007-3	twistnb	98	0.0260092	99	0.0915594	138	2.86637	125	5.539	[PATO:0000406]
ZFIN:ZDB-GENE-990714-24	tcp1	99	0.0259336	103	0.0911681	136	2.87416	125	5.539	[PATO:0000406]
ZFIN:ZDB-GENE-070117-2338	sla	100	0.0259142	87	0.0938776	153	2.81216	94	6.22596	[PATO:0000141^inheres_in_part_of(UBERON:FBbt_00003624-FBbt_00005095-FMA_50801-MA_0000168-MIAA_0000098-MIAA_0000341-WBbt_0005440-XAO_0000010-ZFA_0000008)]
ZFIN:ZDB-GENE-990415-180	nar	101	0.0258566	94	0.0924138	146	2.84162	163	5.19073	[PATO:0000001^OBO_REL:inheres_in(UBERON:FBbt_00004200-FMA_58301-MA_0000276-MIAA_0000142-XAO_0000009-ZFA_0000152)]
ZFIN:ZDB-GENE-070117-2111	hen	102	0.0258249	124	0.0895522	89	3.09833	119	5.99905	[PATO:0000001^inheres_in_part_of(UBERON:FMA_54396-MA_0001905-ZFA_0001227)]
ZFIN:ZDB-GENE-070117-2175	lok	103	0.0258067	206	0.0842956	42	3.46953	9	10.9264	[PATO:0000001^OBO_REL:towards(UBERON:0000004)]
ZFIN:ZDB-GENE-070117-1523	unm t30445	104	0.0258019	173	0.0864382	45	3.44916	9	10.9264	[PATO:0000646^inheres_in_part_of(UBERON:FBbt_00004508-FMA_54448-MA_0000261-MIAA_0000140-XAO_0000179-ZFA_0000107)]
ZFIN:ZDB-GENE-050913-1	cwf19l2	105	0.0257962	112	0.0903955	139	2.86637	125	5.539	[PATO:0000406]
ZFIN:ZDB-GENE-070117-2292	que	106	0.0256844	91	0.0925666	165	2.76376	94	6.22596	[PATO:0000141^inheres_in_part_of(UBERON:FBbt_00003624-FBbt_00005095-FMA_50801-MA_0000168-MIAA_0000098-MIAA_0000341-WBbt_0005440-XAO_0000010-ZFA_0000008)]
ZFIN:ZDB-GENE-070117-1579	unm tc311x	107	0.0256792	106	0.0910426	109	2.96051	123	5.76797	[UBERON:FMA_54396-MA_0001905-ZFA_0001227]
ZFIN:ZDB-GENE-070117-2184	luc	108	0.0256678	131	0.0890688	66	3.24209	94	6.22596	[PATO:0000141^inheres_in_part_of(UBERON:FBbt_00003624-FBbt_00005095-FMA_50801-MA_0000168-MIAA_0000098-MIAA_0000341-WBbt_0005440-XAO_0000010-ZFA_0000008)]
ZFIN:ZDB-GENE-080530-2	vps39	109	0.025623	108	0.090999	68	3.22876	53	6.88827	[PATO:0001507]
ZFIN:ZDB-GENE-020419-27	mcm7	110	0.0254873	119	0.0897436	151	2.81501	125	5.539	[PATO:0000406]
ZFIN:ZDB-GENE-030131-1723	flj12716l	111	0.0254453	105	0.0911641	124	2.92219	163	5.19073	[PATO:0000001^OBO_REL:inheres_in(UBERON:FBbt_00004200-FMA_58301-MA_0000276-MIAA_0000142-XAO_0000009-ZFA_0000152)]
ZFIN:ZDB-GENE-030131-2193	prdm1a	112	0.025397	196	0.0847029	69	3.22808	88	6.64629	[PATO:0000646]
ZFIN:ZDB-GENE-070427-5	gpa	113	0.0253652	114	0.0901408	35	3.60848	3	12.1488	[PATO:0000407^inheres_in_part_of(UBERON:FMA_24728-MA_0002473)]
ZFIN:ZDB-GENE-020104-1	hnf1b	114	0.0253539	82	0.0957944	62	3.26866	53	6.88827	[PATO:0001507]
ZFIN:ZDB-GENE-030131-8646	rpl9	115	0.025323	101	0.0914286	179	2.7314	154	5.47637	[UBERON:FBbt_00005379-FMA_45616-MA_0001526-XAO_0000232]
ZFIN:ZDB-GENE-030131-8663	rplp1	116	0.0252805	103	0.0911681	210	2.60494	154	5.47637	[UBERON:FBbt_00005379-FMA_45616-MA_0001526-XAO_0000232]
ZFIN:ZDB-GENE-070117-2079	aoi	117	0.0252519	113	0.090268	158	2.79994	175	4.89455	[UBERON:MIAA_0000242-XAO_0000096-ZFA_0001306]
ZFIN:ZDB-GENE-070117-2515	clo	118	0.0252401	194	0.0849377	37	3.58944	45	7.90087	[PATO:0000921]
ZFIN:ZDB-GENE-070117-397	unm m358	119	0.0252146	219	0.0837912	86	3.10616	125	5.539	[PATO:0000406]
ZFIN:ZDB-GENE-070117-2462	wat	120	0.0250504	158	0.0869565	104	3.01228	125	5.539	[PATO:0000406]
ZFIN:ZDB-GENE-040728-1	mgc45866l	121	0.0249685	149	0.0873926	126	2.91411	125	5.539	[PATO:0000406]
ZFIN:ZDB-GENE-040715-8	nup205	121	0.0249685	149	0.0873926	127	2.91411	125	5.539	[PATO:0000406]
ZFIN:ZDB-GENE-070117-2482	ziz	123	0.0249418	174	0.086351	129	2.90303	125	5.539	[PATO:0000406]
ZFIN:ZDB-GENE-070117-786	unm p32cqeg	124	0.0249309	190	0.0852503	175	2.74254	207	4.88827	[UBERON:FMA_61817-MA_0000133]
ZFIN:ZDB-GENE-021031-4	plod3	125	0.024903	160	0.0868984	112	2.95087	94	6.22596	[PATO:0000141^inheres_in_part_of(UBERON:FBbt_00003624-FBbt_00005095-FMA_50801-MA_0000168-MIAA_0000098-MIAA_0000341-WBbt_0005440-XAO_0000010-ZFA_0000008)]
ZFIN:ZDB-GENE-020426-1	kif11	126	0.0248609	167	0.0868307	123	2.92229	125	5.539	[PATO:0000406]
ZFIN:ZDB-GENE-990415-25	rrm2	127	0.02481	145	0.0875912	120	2.92738	125	5.539	[PATO:0000406]
ZFIN:ZDB-GENE-030421-3	plcg1	128	0.0247299	117	0.0899855	189	2.71123	125	5.539	[PATO:0000406]
ZFIN:ZDB-GENE-030131-2887	polr3b	129	0.0247236	124	0.0895522	60	3.28218	30	9.41183	[PATO:0000407]
ZFIN:ZDB-GENE-070117-564	unm to219	130	0.0246609	181	0.0858726	105	2.99126	94	6.22596	[PATO:0000141^inheres_in_part_of(UBERON:FBbt_00003624-FBbt_00005095-FMA_50801-MA_0000168-MIAA_0000098-MIAA_0000341-WBbt_0005440-XAO_0000010-ZFA_0000008)]
ZFIN:ZDB-GENE-030131-994	rad21	131	0.0246514	92	0.0924658	223	2.56381	114	6.17917	[absent_slim]
ZFIN:ZDB-GENE-070427-4	pno	132	0.0246496	86	0.0943878	118	2.9344	222	4.85111	[PATO:0000587^OBO_REL:inheres_in(UBERON:FBbt_00004508-FMA_54448-MA_0000261-MIAA_0000140-XAO_0000179-ZFA_0000107)]
ZFIN:ZDB-GENE-040801-106	glrbb	133	0.0246117	162	0.0868966	145	2.85004	94	6.22596	[PATO:0000141^inheres_in_part_of(UBERON:FBbt_00003624-FBbt_00005095-FMA_50801-MA_0000168-MIAA_0000098-MIAA_0000341-WBbt_0005440-XAO_0000010-ZFA_0000008)]
ZFIN:ZDB-GENE-070117-2358	skm	134	0.024528	102	0.0914127	232	2.52786	207	4.88827	[UBERON:FMA_61817-MA_0000133]
ZFIN:ZDB-GENE-070117-1563	dhv	135	0.0244917	120	0.0896739	85	3.10659	125	5.539	[PATO:0000406]
ZFIN:ZDB-GENE-070809-2	doy	136	0.0244509	171	0.0864865	106	2.9873	51	6.96557	[PATO:0000573]
ZFIN:ZDB-GENE-040930-6	dj383j4.3l	137	0.0243936	147	0.0874074	143	2.85953	125	5.539	[PATO:0000406]
ZFIN:ZDB-GENE-010320-1	cdc2	137	0.0243936	147	0.0874074	144	2.85953	125	5.539	[PATO:0000406]
ZFIN:ZDB-GENE-020905-2	copa	139	0.0243547	109	0.0909091	197	2.66692	207	4.88827	[UBERON:FMA_61817-MA_0000133]
ZFIN:ZDB-GENE-030131-6435	synbl	140	0.024289	146	0.0875706	140	2.86554	175	4.89455	[UBERON:MIAA_0000242-XAO_0000096-ZFA_0001306]
ZFIN:ZDB-GENE-030131-4027	fbxo5	141	0.0242806	191	0.0851689	116	2.9364	125	5.539	[PATO:0000406]
ZFIN:ZDB-GENE-070117-2146	kik	142	0.0242547	168	0.0867133	132	2.88932	207	4.88827	[UBERON:FMA_61817-MA_0000133]
ZFIN:ZDB-GENE-070117-2422	tnt	143	0.0242365	137	0.0885201	172	2.74853	94	6.22596	[PATO:0000141^inheres_in_part_of(UBERON:FBbt_00003624-FBbt_00005095-FMA_50801-MA_0000168-MIAA_0000098-MIAA_0000341-WBbt_0005440-XAO_0000010-ZFA_0000008)]
ZFIN:ZDB-GENE-070117-559	unm tm97d	144	0.0242343	237	0.0826558	107	2.96909	94	6.22596	[PATO:0000141^inheres_in_part_of(UBERON:FBbt_00003624-FBbt_00005095-FMA_50801-MA_0000168-MIAA_0000098-MIAA_0000341-WBbt_0005440-XAO_0000010-ZFA_0000008)]
ZFIN:ZDB-GENE-070426-3	alo	145	0.0242241	88	0.0937896	115	2.93719	174	5.00924	[PATO:0000052^inheres_in_part_of(UBERON:FMA_24728-MA_0002473)]
ZFIN:ZDB-GENE-070117-2346	ser	146	0.0241895	134	0.0888252	164	2.7651	175	4.89455	[UBERON:MIAA_0000242-XAO_0000096-ZFA_0001306]
ZFIN:ZDB-GENE-040426-1287	bysl	147	0.024152	121	0.0896552	196	2.66793	222	4.85111	[PATO:0000587^OBO_REL:inheres_in(UBERON:FBbt_00004508-FMA_54448-MA_0000261-MIAA_0000140-XAO_0000179-ZFA_0000107)]
ZFIN:ZDB-GENE-070117-2327	ruz	148	0.0240979	126	0.0894677	96	3.06156	53	6.88827	[PATO:0001507]
ZFIN:ZDB-GENE-070117-2321	bil	149	0.0240584	158	0.0869565	150	2.82166	175	4.89455	[UBERON:MIAA_0000242-XAO_0000096-ZFA_0001306]
ZFIN:ZDB-GENE-030131-6778	rtf1	150	0.0239708	58	0.102144	103	3.02148	53	6.88827	[PATO:0001507]
ZFIN:ZDB-GENE-021115-2	trpm7	151	0.0239644	116	0.09	84	3.10818	88	6.64629	[PATO:0000646]
ZFIN:ZDB-GENE-070117-2029	dul	152	0.0239358	127	0.0894085	217	2.57726	175	4.89455	[UBERON:MIAA_0000242-XAO_0000096-ZFA_0001306]
ZFIN:ZDB-GENE-040426-764	nol10	153	0.0238447	122	0.0896359	201	2.63868	222	4.85111	[PATO:0000587^OBO_REL:inheres_in(UBERON:FBbt_00004508-FMA_54448-MA_0000261-MIAA_0000140-XAO_0000179-ZFA_0000107)]
ZFIN:ZDB-GENE-030131-6458	musk	154	0.0236916	118	0.0898588	157	2.80526	53	6.88827	[PATO:0001507]
ZFIN:ZDB-GENE-070427-3	kmi	155	0.0236644	95	0.0923077	117	2.93556	114	6.17917	[absent_slim]
ZFIN:ZDB-GENE-060825-45	atp7a	156	0.0236605	213	0.0840652	81	3.1394	53	6.88827	[PATO:0001507]
ZFIN:ZDB-GENE-070117-216	unm tp230	157	0.0236453	153	0.0873239	149	2.82593	175	4.89455	[UBERON:MIAA_0000242-XAO_0000096-ZFA_0001306]
ZFIN:ZDB-GENE-070117-71	cnc	158	0.0236054	138	0.0882779	235	2.50628	154	5.47637	[UBERON:FBbt_00005379-FMA_45616-MA_0001526-XAO_0000232]
ZFIN:ZDB-GENE-030131-5566	kiaa0947l	159	0.0234862	128	0.0892351	193	2.67713	175	4.89455	[UBERON:MIAA_0000242-XAO_0000096-ZFA_0001306]
ZFIN:ZDB-GENE-040718-150	ufd1l	160	0.0234108	134	0.0888252	208	2.60789	175	4.89455	[UBERON:MIAA_0000242-XAO_0000096-ZFA_0001306]
ZFIN:ZDB-GENE-041124-3	ext2	161	0.0234013	139	0.0881971	134	2.88164	161	5.21019	[PATO:0000001^OBO_REL:inheres_in(UBERON:FBbt_00003126-FMA_20292-FMA_46490-FMA_49184-MA_0000341-MA_0002474-MIAA_0000038-WBbt_0005255-XAO_0000126-XAO_0003029-ZFA_0000547-ZFA_0000590-ZFA_0001027)]
ZFIN:ZDB-GENE-040426-1960	atp6ap2	162	0.0233968	151	0.0873786	214	2.59477	175	4.89455	[UBERON:MIAA_0000242-XAO_0000096-ZFA_0001306]
ZFIN:ZDB-GENE-030131-2207	zgc:63849	163	0.0233924	216	0.083958	141	2.86408	125	5.539	[PATO:0000406]
ZFIN:ZDB-GENE-070117-432	unm tn21	164	0.0233157	218	0.0839065	125	2.9153	94	6.22596	[PATO:0000141^inheres_in_part_of(UBERON:FBbt_00003624-FBbt_00005095-FMA_50801-MA_0000168-MIAA_0000098-MIAA_0000341-WBbt_0005440-XAO_0000010-ZFA_0000008)]
ZFIN:ZDB-GENE-070117-617	unm tj229g	165	0.0232993	157	0.0871429	156	2.80572	175	4.89455	[UBERON:MIAA_0000242-XAO_0000096-ZFA_0001306]
ZFIN:ZDB-GENE-070117-383	unm te322	166	0.0232471	163	0.0868946	159	2.79577	175	4.89455	[UBERON:MIAA_0000242-XAO_0000096-ZFA_0001306]
ZFIN:ZDB-GENE-070117-313	unm tg279	166	0.0232471	163	0.0868946	159	2.79577	175	4.89455	[UBERON:MIAA_0000242-XAO_0000096-ZFA_0001306]
ZFIN:ZDB-GENE-070117-174	unm ty224	166	0.0232471	163	0.0868946	159	2.79577	175	4.89455	[UBERON:MIAA_0000242-XAO_0000096-ZFA_0001306]
ZFIN:ZDB-GENE-070117-74	ppo	169	0.0232225	140	0.0879433	154	2.81016	175	4.89455	[UBERON:MIAA_0000242-XAO_0000096-ZFA_0001306]
ZFIN:ZDB-GENE-070117-2207	mlk	170	0.0231977	195	0.0848401	173	2.74703	175	4.89455	[UBERON:MIAA_0000242-XAO_0000096-ZFA_0001306]
ZFIN:ZDB-GENE-040426-804	wdr1	171	0.0231949	132	0.0889213	184	2.72216	175	4.89455	[UBERON:MIAA_0000242-XAO_0000096-ZFA_0001306]
ZFIN:ZDB-GENE-030131-333	wdr82	171	0.0231949	132	0.0889213	205	2.61425	175	4.89455	[UBERON:MIAA_0000242-XAO_0000096-ZFA_0001306]
ZFIN:ZDB-GENE-040426-1828	plxnd1	173	0.0231831	248	0.0817791	83	3.12295	34	8.48583	[PATO:0000140^inheres_in_part_of(UBERON:FBbt_00004508-FMA_54448-MA_0000261-MIAA_0000140-XAO_0000179-ZFA_0000107)]
ZFIN:ZDB-GENE-070117-601	unm tm83c	174	0.0231468	170	0.0865801	155	2.808	175	4.89455	[UBERON:MIAA_0000242-XAO_0000096-ZFA_0001306]
ZFIN:ZDB-GENE-070117-2335	sch	175	0.0231431	123	0.0896159	241	2.47898	207	4.88827	[UBERON:FMA_61817-MA_0000133]
ZFIN:ZDB-GENE-060429-1	pold1	176	0.0231371	176	0.0862801	194	2.67491	175	4.89455	[UBERON:MIAA_0000242-XAO_0000096-ZFA_0001306]
ZFIN:ZDB-GENE-070117-2046	exp	177	0.0231342	192	0.0851648	198	2.64748	94	6.22596	[PATO:0000141^inheres_in_part_of(UBERON:FBbt_00003624-FBbt_00005095-FMA_50801-MA_0000168-MIAA_0000098-MIAA_0000341-WBbt_0005440-XAO_0000010-ZFA_0000008)]
ZFIN:ZDB-GENE-030131-2281	col4a5	178	0.0230935	175	0.0863132	87	3.10506	93	6.51459	[PATO:0001617]
ZFIN:ZDB-GENE-070117-497	unm tc313	179	0.0230553	225	0.0835655	169	2.75115	94	6.22596	[PATO:0000141^inheres_in_part_of(UBERON:FBbt_00003624-FBbt_00005095-FMA_50801-MA_0000168-MIAA_0000098-MIAA_0000341-WBbt_0005440-XAO_0000010-ZFA_0000008)]
ZFIN:ZDB-GENE-070117-494	unm tv214a	179	0.0230553	225	0.0835655	169	2.75115	94	6.22596	[PATO:0000141^inheres_in_part_of(UBERON:FBbt_00003624-FBbt_00005095-FMA_50801-MA_0000168-MIAA_0000098-MIAA_0000341-WBbt_0005440-XAO_0000010-ZFA_0000008)]
ZFIN:ZDB-GENE-070117-275	unm tf244	179	0.0230553	227	0.0835655	169	2.75115	94	6.22596	[PATO:0000141^inheres_in_part_of(UBERON:FBbt_00003624-FBbt_00005095-FMA_50801-MA_0000168-MIAA_0000098-MIAA_0000341-WBbt_0005440-XAO_0000010-ZFA_0000008)]
ZFIN:ZDB-GENE-070117-742	cfy	182	0.0230547	220	0.0836941	133	2.88823	125	5.539	[PATO:0000406]
ZFIN:ZDB-GENE-040426-2536	cdipt	183	0.0229939	142	0.0876437	184	2.72216	175	4.89455	[UBERON:MIAA_0000242-XAO_0000096-ZFA_0001306]
ZFIN:ZDB-GENE-021219-1	flj20508l	183	0.0229939	142	0.0876437	184	2.72216	175	4.89455	[UBERON:MIAA_0000242-XAO_0000096-ZFA_0001306]
ZFIN:ZDB-GENE-040923-1	slc25a24l	183	0.0229939	142	0.0876437	205	2.61425	175	4.89455	[UBERON:MIAA_0000242-XAO_0000096-ZFA_0001306]
ZFIN:ZDB-GENE-070117-492	unm tx239	186	0.0229268	130	0.0891365	199	2.64573	207	4.88827	[UBERON:FMA_61817-MA_0000133]
ZFIN:ZDB-GENE-030616-132	mycbp2	187	0.0228926	210	0.0842105	168	2.75138	114	6.17917	[absent_slim]
ZFIN:ZDB-GENE-070117-190	unm tm339	188	0.0228897	249	0.0816901	137	2.87279	94	6.22596	[PATO:0000141^inheres_in_part_of(UBERON:FBbt_00003624-FBbt_00005095-FMA_50801-MA_0000168-MIAA_0000098-MIAA_0000341-WBbt_0005440-XAO_0000010-ZFA_0000008)]
ZFIN:ZDB-GENE-070117-204	unm tq235b	189	0.0228349	182	0.0857143	152	2.81354	175	4.89455	[UBERON:MIAA_0000242-XAO_0000096-ZFA_0001306]
ZFIN:ZDB-GENE-070423-1	gfpt1	190	0.0227718	136	0.0888031	54	3.32928	53	6.88827	[PATO:0001507]
ZFIN:ZDB-GENE-030131-9837	rrp1	191	0.0227602	154	0.0872576	204	2.6191	222	4.85111	[PATO:0000587^OBO_REL:inheres_in(UBERON:FBbt_00004508-FMA_54448-MA_0000261-MIAA_0000140-XAO_0000179-ZFA_0000107)]
ZFIN:ZDB-GENE-040831-3	srp68	192	0.0226978	169	0.0866373	183	2.72233	175	4.89455	[UBERON:MIAA_0000242-XAO_0000096-ZFA_0001306]
ZFIN:ZDB-GENE-070117-1582	unm dtdi3	193	0.0226255	221	0.0836879	180	2.72538	207	4.88827	[UBERON:FMA_61817-MA_0000133]
ZFIN:ZDB-GENE-070117-210	unm th242b	194	0.0225911	202	0.0846047	192	2.68728	207	4.88827	[UBERON:FMA_61817-MA_0000133]
ZFIN:ZDB-GENE-070117-281	unm tm28	195	0.0224865	246	0.0818966	130	2.8909	125	5.539	[PATO:0000406]
ZFIN:ZDB-GENE-070117-240	unm tc280d	196	0.0224865	246	0.0818966	131	2.8909	125	5.539	[PATO:0000406]
ZFIN:ZDB-GENE-070117-2004	ctd	197	0.0224808	232	0.0828652	200	2.6415	207	4.88827	[UBERON:FMA_61817-MA_0000133]
ZFIN:ZDB-GENE-980526-137	chrna1	198	0.0224094	107	0.0910209	191	2.6994	161	5.21019	[PATO:0000001^OBO_REL:inheres_in(UBERON:FBbt_00003126-FMA_20292-FMA_46490-FMA_49184-MA_0000341-MA_0002474-MIAA_0000038-WBbt_0005255-XAO_0000126-XAO_0003029-ZFA_0000547-ZFA_0000590-ZFA_0001027)]
ZFIN:ZDB-GENE-020419-23	atp6v0c	199	0.0223958	204	0.0844687	77	3.16126	53	6.88827	[PATO:0001507]
ZFIN:ZDB-GENE-070117-398	unm m708	200	0.0223271	193	0.0851371	174	2.7466	175	4.89455	[UBERON:MIAA_0000242-XAO_0000096-ZFA_0001306]
ZFIN:ZDB-GENE-021209-1	mcm5	201	0.0222727	186	0.0854197	176	2.73663	175	4.89455	[UBERON:MIAA_0000242-XAO_0000096-ZFA_0001306]
ZFIN:ZDB-GENE-040929-1	loc157570	202	0.0222389	178	0.0860832	219	2.56521	222	4.85111	[PATO:0000587^OBO_REL:inheres_in(UBERON:FBbt_00004508-FMA_54448-MA_0000261-MIAA_0000140-XAO_0000179-ZFA_0000107)]
ZFIN:ZDB-GENE-070117-274	unm tu238	203	0.0221662	179	0.0860367	207	2.61344	207	4.88827	[UBERON:FMA_61817-MA_0000133]
ZFIN:ZDB-GENE-030131-2492	sf1	204	0.0221405	180	0.0858806	242	2.47232	163	5.19073	[PATO:0000001^OBO_REL:inheres_in(UBERON:FBbt_00004200-FMA_58301-MA_0000276-MIAA_0000142-XAO_0000009-ZFA_0000152)]
ZFIN:ZDB-GENE-070117-2048	fac	205	0.0220825	205	0.0843023	209	2.60623	175	4.89455	[UBERON:MIAA_0000242-XAO_0000096-ZFA_0001306]
ZFIN:ZDB-GENE-070117-342	unm tg415	206	0.0220538	177	0.0862309	212	2.59701	207	4.88827	[UBERON:FMA_61817-MA_0000133]
ZFIN:ZDB-GENE-070117-294	unm ty5	207	0.0220506	197	0.0846715	176	2.73663	175	4.89455	[UBERON:MIAA_0000242-XAO_0000096-ZFA_0001306]
ZFIN:ZDB-GENE-070117-255	unm tm9d	207	0.0220506	197	0.0846715	176	2.73663	175	4.89455	[UBERON:MIAA_0000242-XAO_0000096-ZFA_0001306]
ZFIN:ZDB-GENE-070117-237	unm m756	209	0.0220496	228	0.0834512	182	2.72281	175	4.89455	[UBERON:MIAA_0000242-XAO_0000096-ZFA_0001306]
ZFIN:ZDB-GENE-040109-1	nol5a	210	0.0219747	172	0.0864553	245	2.45574	222	4.85111	[PATO:0000587^OBO_REL:inheres_in(UBERON:FBbt_00004508-FMA_54448-MA_0000261-MIAA_0000140-XAO_0000179-ZFA_0000107)]
ZFIN:ZDB-GENE-021125-1	smarca5	211	0.0219703	238	0.0823699	195	2.67103	163	5.19073	[PATO:0000001^OBO_REL:inheres_in(UBERON:FBbt_00004200-FMA_58301-MA_0000276-MIAA_0000142-XAO_0000009-ZFA_0000152)]
ZFIN:ZDB-GENE-990603-9	smad5	212	0.0219615	229	0.0833333	76	3.16889	88	6.64629	[PATO:0000646]
ZFIN:ZDB-GENE-070117-2373	sof	213	0.0219333	183	0.0855172	239	2.49214	207	4.88827	[UBERON:FMA_61817-MA_0000133]
ZFIN:ZDB-GENE-040426-2701	rps11	214	0.0219215	207	0.0842697	219	2.56521	222	4.85111	[PATO:0000587^OBO_REL:inheres_in(UBERON:FBbt_00004508-FMA_54448-MA_0000261-MIAA_0000140-XAO_0000179-ZFA_0000107)]
ZFIN:ZDB-GENE-030131-8093	utp11l	214	0.0219215	207	0.0842697	219	2.56521	222	4.85111	[PATO:0000587^OBO_REL:inheres_in(UBERON:FBbt_00004508-FMA_54448-MA_0000261-MIAA_0000140-XAO_0000179-ZFA_0000107)]
ZFIN:ZDB-GENE-030131-5297	rpl12	214	0.0219215	207	0.0842697	219	2.56521	222	4.85111	[PATO:0000587^OBO_REL:inheres_in(UBERON:FBbt_00004508-FMA_54448-MA_0000261-MIAA_0000140-XAO_0000179-ZFA_0000107)]
ZFIN:ZDB-GENE-040426-972	polr3f	217	0.0219039	214	0.084058	227	2.56141	163	5.19073	[PATO:0000001^OBO_REL:inheres_in(UBERON:FBbt_00004200-FMA_58301-MA_0000276-MIAA_0000142-XAO_0000009-ZFA_0000152)]
ZFIN:ZDB-GENE-030131-2165	nfyc	217	0.0219039	214	0.084058	227	2.56141	163	5.19073	[PATO:0000001^OBO_REL:inheres_in(UBERON:FBbt_00004200-FMA_58301-MA_0000276-MIAA_0000142-XAO_0000009-ZFA_0000152)]
ZFIN:ZDB-GENE-040426-811	rpsa	219	0.0218932	199	0.0846262	224	2.56186	222	4.85111	[PATO:0000587^OBO_REL:inheres_in(UBERON:FBbt_00004508-FMA_54448-MA_0000261-MIAA_0000140-XAO_0000179-ZFA_0000107)]
ZFIN:ZDB-GENE-030131-8064	nkapl	219	0.0218932	200	0.0846262	224	2.56186	222	4.85111	[PATO:0000587^OBO_REL:inheres_in(UBERON:FBbt_00004508-FMA_54448-MA_0000261-MIAA_0000140-XAO_0000179-ZFA_0000107)]
ZFIN:ZDB-GENE-030131-6378	heatr1	219	0.0218932	201	0.0846262	224	2.56186	222	4.85111	[PATO:0000587^OBO_REL:inheres_in(UBERON:FBbt_00004508-FMA_54448-MA_0000261-MIAA_0000140-XAO_0000179-ZFA_0000107)]
ZFIN:ZDB-GENE-070117-1565	dri	222	0.021845	185	0.0855072	229	2.56003	222	4.85111	[PATO:0000587^OBO_REL:inheres_in(UBERON:FBbt_00004508-FMA_54448-MA_0000261-MIAA_0000140-XAO_0000179-ZFA_0000107)]
ZFIN:ZDB-GENE-030131-4827	hhip	223	0.0217807	183	0.0855172	108	2.969	49	7.56383	[UBERON:FMA_58235-MA_0000273-XAO_0000185-ZFA_0001238]
ZFIN:ZDB-GENE-040426-748	dmap1	224	0.0217288	231	0.0830861	201	2.62868	163	5.19073	[PATO:0000001^OBO_REL:inheres_in(UBERON:FBbt_00004200-FMA_58301-MA_0000276-MIAA_0000142-XAO_0000009-ZFA_0000152)]
ZFIN:ZDB-GENE-080212-3	gly	225	0.0217254	217	0.083926	188	2.71139	53	6.88827	[PATO:0001507]
ZFIN:ZDB-GENE-040426-2817	ccdc49	226	0.0216568	236	0.0827179	203	2.62554	163	5.19073	[PATO:0000001^OBO_REL:inheres_in(UBERON:FBbt_00004200-FMA_58301-MA_0000276-MIAA_0000142-XAO_0000009-ZFA_0000152)]
ZFIN:ZDB-GENE-070117-215	unm tl17a	227	0.0216551	243	0.082153	190	2.70923	175	4.89455	[UBERON:MIAA_0000242-XAO_0000096-ZFA_0001306]
ZFIN:ZDB-GENE-030131-2085	rpl14	228	0.0216365	203	0.0845272	218	2.56582	222	4.85111	[PATO:0000587^OBO_REL:inheres_in(UBERON:FBbt_00004508-FMA_54448-MA_0000261-MIAA_0000140-XAO_0000179-ZFA_0000107)]
ZFIN:ZDB-GENE-020418-1	ccna2	229	0.0216033	223	0.0835777	215	2.59204	163	5.19073	[PATO:0000001^OBO_REL:inheres_in(UBERON:FBbt_00004200-FMA_58301-MA_0000276-MIAA_0000142-XAO_0000009-ZFA_0000152)]
ZFIN:ZDB-GENE-031112-11	fen1	229	0.0216033	223	0.0835777	237	2.50142	163	5.19073	[PATO:0000001^OBO_REL:inheres_in(UBERON:FBbt_00004200-FMA_58301-MA_0000276-MIAA_0000142-XAO_0000009-ZFA_0000152)]
ZFIN:ZDB-GENE-040718-259	atp6v1f	231	0.0215532	242	0.0821727	216	2.58908	222	4.85111	[PATO:0000587^OBO_REL:inheres_in(UBERON:FBbt_00004508-FMA_54448-MA_0000261-MIAA_0000140-XAO_0000179-ZFA_0000107)]
ZFIN:ZDB-GENE-070117-2223	nev	232	0.0215388	160	0.0868984	163	2.76978	250	4.71139	[UBERON:FBbt_00004200-FMA_58301-MA_0000276-MIAA_0000142-XAO_0000009-ZFA_0000152]
ZFIN:ZDB-GENE-070117-2152	kon	233	0.0215202	234	0.0827489	248	2.43612	207	4.88827	[UBERON:FMA_61817-MA_0000133]
ZFIN:ZDB-GENE-030131-6986	ncl	234	0.0214532	212	0.0841655	231	2.54378	222	4.85111	[PATO:0000587^OBO_REL:inheres_in(UBERON:FBbt_00004508-FMA_54448-MA_0000261-MIAA_0000140-XAO_0000179-ZFA_0000107)]
ZFIN:ZDB-GENE-040718-181	sf3b5	235	0.021306	229	0.0833333	230	2.54675	222	4.85111	[PATO:0000587^OBO_REL:inheres_in(UBERON:FBbt_00004508-FMA_54448-MA_0000261-MIAA_0000140-XAO_0000179-ZFA_0000107)]
ZFIN:ZDB-GENE-030616-5	wdr75	236	0.0212188	235	0.0827286	211	2.59799	222	4.85111	[PATO:0000587^OBO_REL:inheres_in(UBERON:FBbt_00004508-FMA_54448-MA_0000261-MIAA_0000140-XAO_0000179-ZFA_0000107)]
ZFIN:ZDB-GENE-040930-10	rpl28l	237	0.0211926	211	0.08418	234	2.51541	222	4.85111	[PATO:0000587^OBO_REL:inheres_in(UBERON:FBbt_00004508-FMA_54448-MA_0000261-MIAA_0000140-XAO_0000179-ZFA_0000107)]
ZFIN:ZDB-GENE-030219-38	copb1	238	0.0211924	188	0.0853147	246	2.44085	207	4.88827	[UBERON:FMA_61817-MA_0000133]
ZFIN:ZDB-GENE-010724-7	copb2	238	0.0211924	188	0.0853147	246	2.44085	207	4.88827	[UBERON:FMA_61817-MA_0000133]
ZFIN:ZDB-GENE-050522-147	atp5o	240	0.0211556	233	0.0828571	236	2.50229	222	4.85111	[PATO:0000587^OBO_REL:inheres_in(UBERON:FBbt_00004508-FMA_54448-MA_0000261-MIAA_0000140-XAO_0000179-ZFA_0000107)]
ZFIN:ZDB-GENE-001207-3	arnt2	241	0.0211522	155	0.087218	233	2.52195	222	4.85111	[PATO:0000587^OBO_REL:inheres_in(UBERON:FBbt_00004508-FMA_54448-MA_0000261-MIAA_0000140-XAO_0000179-ZFA_0000107)]
ZFIN:ZDB-GENE-040809-2	rbm42	242	0.0210933	241	0.082232	213	2.59487	173	5.13013	[UBERON:FMA_58865-MA_0002484]
ZFIN:ZDB-GENE-030131-574	ift88	243	0.0209297	222	0.0836763	114	2.94472	53	6.88827	[PATO:0001507]
ZFIN:ZDB-GENE-990415-206	pes	244	0.0206845	244	0.0820144	240	2.47925	222	4.85111	[PATO:0000587^OBO_REL:inheres_in(UBERON:FBbt_00004508-FMA_54448-MA_0000261-MIAA_0000140-XAO_0000179-ZFA_0000107)]
ZFIN:ZDB-GENE-040426-2833	stxbp3	245	0.0203725	245	0.0819209	244	2.46682	222	4.85111	[PATO:0000587^OBO_REL:inheres_in(UBERON:FBbt_00004508-FMA_54448-MA_0000261-MIAA_0000140-XAO_0000179-ZFA_0000107)]
ZFIN:ZDB-GENE-030131-9184	rps3a	246	0.0203554	250	0.0816327	243	2.47114	222	4.85111	[PATO:0000587^OBO_REL:inheres_in(UBERON:FBbt_00004508-FMA_54448-MA_0000261-MIAA_0000140-XAO_0000179-ZFA_0000107)]
ZFIN:ZDB-GENE-070117-900	unm t30762	247	0.0203178	152	0.0873494	238	2.50137	222	4.85111	[PATO:0000587^OBO_REL:inheres_in(UBERON:FBbt_00004508-FMA_54448-MA_0000261-MIAA_0000140-XAO_0000179-ZFA_0000107)]
ZFIN:ZDB-GENE-040426-1076	eif3g	248	0.020213	238	0.0823699	249	2.36279	222	4.85111	[PATO:0000587^OBO_REL:inheres_in(UBERON:FBbt_00004508-FMA_54448-MA_0000261-MIAA_0000140-XAO_0000179-ZFA_0000107)]
ZFIN:ZDB-GENE-030131-977	cct5	249	0.0200565	240	0.0822511	250	2.3401	222	4.85111	[PATO:0000587^OBO_REL:inheres_in(UBERON:FBbt_00004508-FMA_54448-MA_0000261-MIAA_0000140-XAO_0000179-ZFA_0000107)]
ZFIN:ZDB-GENE-060503-416	slc17a8	250	0.0195335	187	0.085396	162	2.78692	53	6.88827	[PATO:0001507]
