# Supplementary material for: Linking Human Diseases to Animal Models Using Ontology-Based Phenotype Annotation
Source: PLoS Biol. 2009 Nov 24;7(11):e1000247. doi: 10.1371/journal.pbio.1000247 (PMC2774506; doi:10.1371/journal.pbio.1000247)
Supplement: Table S12 — Comparison between human TTN and zebrafish genes. The top 250 genes (by simJ) are reported, together with the rank and score for each metric (simIC, simJ, avgICCS, and maxIC). Additionally, the maxIC phenotype is reported using ontology identifiers. See Materials and Methods for a list of ontology prefixes. Known sequence orthologs are highlighted in yellow and listed in Table 6, if present. Genes at rank 1 are listed in Table 7. (0.09 MB XLS) [file pbio.1000247.s012.xls]

## Sheet: NCBI_Gene_7273-vs-allg-allscore
zfin gene id	zfin gene name	simIC rank	simIC	simJ rank	simJ	avgICCS rank	avgICCS	maxIC rank	maxIC	maxIC phenotype
ZFIN:ZDB-GENE-050616-5	cx36.7	1	0.0455163	1	0.135706	3	4.60041	10	9.82687	[GO:0030016, GO:0043292]
ZFIN:ZDB-GENE-030113-2	ttna	2	0.0384647	2	0.116422	1	4.9157	1	12.7338	[GO:0031674]
ZFIN:ZDB-GENE-000526-1	hey2	3	0.0381405	3	0.111232	2	4.87873	1	12.7338	[UBERON:FMA_83509-MA_0000081-ZFA_0001374]
ZFIN:ZDB-GENE-010906-1	ache	4	0.0335584	4	0.103839	4	4.53868	1	12.7338	[PATO:0001999^OBO_REL:towards(GO:0003674), PATO:0001999^OBO_REL:towards(GO:0003824), PATO:0001999^OBO_REL:towards(GO:0016787)]
ZFIN:ZDB-GENE-070117-2327	ruz	5	0.0326633	5	0.101862	5	4.52687	5	11.4118	[PATO:0000141^OBO_REL:inheres_in(UBERON:CL_0000188-FMA_9727-ZFA_0009115)]
ZFIN:ZDB-GENE-980526-501	tal1	6	0.0251264	7	0.0931423	10	3.99198	26	8.21019	[GO:0016787]
ZFIN:ZDB-GENE-020919-3	unc45b	7	0.024864	10	0.0876586	8	4.12577	10	9.82687	[GO:0030016, GO:0043292, PATO:0001508]
ZFIN:ZDB-GENE-990415-9	acvr1	8	0.0245147	11	0.0871614	13	3.67595	10	9.82687	[PATO:0001508]
ZFIN:ZDB-GENE-051108-1	hmgcrb	9	0.0244828	6	0.0939431	14	3.654	24	9.34144	[PATO:0000140^inheres_in_part_of(UBERON:FBbt_00003154-FMA_7088-MA_0000072-MIAA_0000036-XAO_0000064-ZFA_0000114)]
ZFIN:ZDB-GENE-991123-5	vmhc	10	0.0236506	17	0.0821382	9	4.05127	10	9.82687	[GO:0030016, GO:0043292]
ZFIN:ZDB-GENE-990415-94	hsp90a.1	11	0.0230194	26	0.076179	6	4.15763	9	10.7338	[GO:0030017]
ZFIN:ZDB-GENE-060119-1	lama2	12	0.0228366	12	0.0870617	12	3.73417	28	7.97887	[PATO:0001780]
ZFIN:ZDB-GENE-031112-1	myh6	13	0.0223134	19	0.0810458	16	3.40231	10	9.82687	[GO:0030016, GO:0043292]
ZFIN:ZDB-GENE-070117-2515	clo	14	0.0215754	14	0.0855905	22	3.13558	34	7.80302	[UBERON:FBbt_00005615-FMA_85574-ZFA_0000471]
ZFIN:ZDB-GENE-070705-417	ryr1b	15	0.0202894	28	0.0755886	7	4.12725	35	7.66767	[PATO:0000141^inheres_in_part_of(UBERON:FBbt_00005069-FMA_30316-FMA_32558-MA_0000015-MIAA_0000025-WBbt_0005737-XAO_0000172-ZFA_0000548-ZFA_0005145)]
ZFIN:ZDB-GENE-011119-1	kny	16	0.0198294	39	0.0710432	11	3.76171	5	11.4118	[PATO:0000141^OBO_REL:inheres_in(UBERON:CL_0000188-FMA_9727-ZFA_0009115)]
ZFIN:ZDB-GENE-980526-137	chrna1	17	0.0196573	21	0.0787949	26	3.05855	10	9.82687	[GO:0030016, GO:0043292]
ZFIN:ZDB-GENE-990415-277	foxn4	18	0.0193998	15	0.0841969	31	2.93429	30	7.90087	[PATO:0000001^OBO_REL:has_qualifier(PATO:0000460)^OBO_REL:inheres_in(GO:0007626)]
ZFIN:ZDB-GENE-030131-994	rad21	19	0.0193185	13	0.0868621	41	2.74434	44	6.17917	[absent_slim]
ZFIN:ZDB-GENE-041212-49	arhgef7b	20	0.0193023	31	0.0738758	17	3.3571	10	9.82687	[GO:0004175, GO:0008233]
ZFIN:ZDB-GENE-040426-2784	sass6	21	0.018986	8	0.0902857	55	2.5328	91	5.96557	[GO:0005737]
ZFIN:ZDB-GENE-980526-253	mef2ca	22	0.0188982	47	0.0682927	20	3.27559	1	12.7338	[PATO:0000460^OBO_REL:inheres_in(GO:0030016), PATO:0000460^OBO_REL:inheres_in(GO:0030016)^qualifier(PATO:0000460)]
ZFIN:ZDB-GENE-040426-2169	spint1a	23	0.018811	20	0.0799624	44	2.69323	30	7.90087	[PATO:0000001^OBO_REL:has_qualifier(PATO:0000460)^OBO_REL:inheres_in(GO:0007626)]
ZFIN:ZDB-GENE-020507-3	vangl2	24	0.0185079	55	0.0665543	15	3.53125	5	11.4118	[PATO:0000141^OBO_REL:inheres_in(UBERON:CL_0000188-FMA_9727-ZFA_0009115)]
ZFIN:ZDB-GENE-980526-87	wnt5b	25	0.0183753	23	0.0779727	23	3.12802	35	7.66767	[PATO:0000141^inheres_in_part_of(UBERON:FBbt_00005069-FMA_30316-FMA_32558-MA_0000015-MIAA_0000025-WBbt_0005737-XAO_0000172-ZFA_0000548-ZFA_0005145)]
ZFIN:ZDB-GENE-040822-18	cdc26	26	0.0182546	9	0.0880713	47	2.63397	44	6.17917	[absent_slim]
ZFIN:ZDB-GENE-021226-1	lamb1	27	0.0175826	29	0.0749747	27	3.052	10	9.82687	[PATO:0001508]
ZFIN:ZDB-GENE-060503-416	slc17a8	28	0.0174127	25	0.077193	19	3.28084	10	9.82687	[PATO:0001508]
ZFIN:ZDB-GENE-051113-132	cdc16	29	0.0171888	16	0.083682	45	2.65333	44	6.17917	[absent_slim]
ZFIN:ZDB-GENE-040702-5	kcnh2	30	0.017109	18	0.0819462	57	2.51364	44	6.17917	[absent_slim]
ZFIN:ZDB-GENE-040426-1664	pde6c	31	0.0170589	27	0.0759952	35	2.83178	10	9.82687	[PATO:0001508]
ZFIN:ZDB-GENE-990603-12	wnt11	32	0.0167523	48	0.0679426	18	3.30816	35	7.66767	[PATO:0000141^inheres_in_part_of(UBERON:FBbt_00005069-FMA_30316-FMA_32558-MA_0000015-MIAA_0000025-WBbt_0005737-XAO_0000172-ZFA_0000548-ZFA_0005145)]
ZFIN:ZDB-GENE-070117-2511	cho	33	0.0167485	80	0.0625	25	3.06757	5	11.4118	[PATO:0000141^OBO_REL:inheres_in(UBERON:CL_0000188-FMA_9727-ZFA_0009115)]
ZFIN:ZDB-GENE-020419-39	stil	34	0.0164482	33	0.0730397	36	2.83029	44	6.17917	[absent_slim]
ZFIN:ZDB-GENE-980526-166	shha	35	0.0163762	46	0.0691943	39	2.75388	44	6.17917	[absent_slim]
ZFIN:ZDB-GENE-080530-2	vps39	36	0.0162688	34	0.0729654	46	2.63464	44	6.17917	[absent_slim]
ZFIN:ZDB-GENE-990712-18	eya1	37	0.0160603	62	0.0657895	33	2.88157	30	7.90087	[PATO:0000001^OBO_REL:has_qualifier(PATO:0000460)^OBO_REL:inheres_in(GO:0007626)]
ZFIN:ZDB-GENE-021226-3	lamc1	38	0.0159008	42	0.0707786	32	2.89733	10	9.82687	[PATO:0001508]
ZFIN:ZDB-GENE-070117-2032	alb	39	0.0158814	22	0.0783664	76	2.36362	164	4.71974	[PATO:0000117^OBO_REL:inheres_in(UBERON:FBbt_00003154-FMA_7088-MA_0000072-MIAA_0000036-XAO_0000064-ZFA_0000114)]
ZFIN:ZDB-GENE-030318-2	chm	40	0.0158185	40	0.0709534	29	3.0128	29	7.9264	[PATO:0001624]
ZFIN:ZDB-GENE-980526-464	kita	41	0.0157901	54	0.0668896	50	2.59977	44	6.17917	[absent_slim]
ZFIN:ZDB-GENE-020419-32	hdac1	42	0.0157226	58	0.0663391	43	2.73633	44	6.17917	[absent_slim]
ZFIN:ZDB-GENE-031125-3	rbm19	43	0.0156102	51	0.0674157	30	2.99879	26	8.21019	[GO:0016787]
ZFIN:ZDB-GENE-070426-2	mko	44	0.0154121	49	0.0677249	28	3.0443	44	6.17917	[absent_slim]
ZFIN:ZDB-GENE-030825-6	birc2	45	0.0152565	30	0.0744417	95	2.27487	127	4.77086	[PATO:0000639]
ZFIN:ZDB-GENE-040426-2452	sfpq	46	0.015236	43	0.0707596	49	2.60467	90	5.98556	[PATO:0000760]
ZFIN:ZDB-GENE-070117-512	grb	47	0.0146919	35	0.0728617	52	2.58575	111	5.21019	[PATO:0001571]
ZFIN:ZDB-GENE-030131-555	krit1	48	0.0145962	45	0.0697385	83	2.31896	123	5.04376	[PATO:0000586^OBO_REL:inheres_in(UBERON:FBbt_00003154-FMA_7088-MA_0000072-MIAA_0000036-XAO_0000064-ZFA_0000114), PATO:0000644^OBO_REL:inheres_in(UBERON:FBbt_00003154-FMA_7088-MA_0000072-MIAA_0000036-XAO_0000064-ZFA_0000114)]
ZFIN:ZDB-GENE-011105-1	prkci	49	0.0145819	44	0.0702306	84	2.31702	91	5.96557	[GO:0005737]
ZFIN:ZDB-GENE-020905-1	atp2a1	50	0.0145572	41	0.0708955	62	2.45962	127	4.77086	[PATO:0000639]
ZFIN:ZDB-GENE-990706-8	gli2a	51	0.0143473	73	0.0636451	34	2.87858	44	6.17917	[absent_slim]
ZFIN:ZDB-GENE-070514-1	dry	52	0.0143123	36	0.0725275	66	2.41258	91	5.96557	[GO:0005737]
ZFIN:ZDB-GENE-030131-7949	supt6h	53	0.0143092	53	0.0672878	61	2.472	10	9.82687	[PATO:0001508]
ZFIN:ZDB-GENE-990415-8	pax2a	54	0.0142633	91	0.0602696	24	3.07558	40	6.74507	[PATO:0000136]
ZFIN:ZDB-GENE-030131-6778	rtf1	55	0.0140937	24	0.0774648	53	2.56864	10	9.82687	[PATO:0001508]
ZFIN:ZDB-GENE-040426-1435	ilk	56	0.0138527	66	0.0647131	40	2.75273	111	5.21019	[PATO:0001571]
ZFIN:ZDB-GENE-980526-330	cdx4	57	0.0136469	57	0.0664767	72	2.39806	44	6.17917	[absent_slim]
ZFIN:ZDB-GENE-020104-1	hnf1b	58	0.0136193	32	0.073224	51	2.5919	39	7.5243	[PATO:0001510]
ZFIN:ZDB-GENE-060118-1	lama1	59	0.0135974	52	0.0673469	60	2.48138	44	6.17917	[absent_slim]
ZFIN:ZDB-GENE-031210-1	slc24a5	60	0.0135575	56	0.0664994	122	2.07863	43	6.20238	[MP:0001629, MP:0004085, PATO:0000161^OBO_REL:inheres_in(GO:0060047)]
ZFIN:ZDB-GENE-070117-2066	flr	61	0.012978	70	0.0639835	65	2.41788	44	6.17917	[absent_slim]
ZFIN:ZDB-GENE-051113-60	spna2	62	0.0129259	38	0.0710723	75	2.36878	170	4.44835	[GO:0044464]
ZFIN:ZDB-GENE-030616-594	plcb3	63	0.0129105	79	0.0625674	37	2.79034	40	6.74507	[PATO:0000136]
ZFIN:ZDB-GENE-001103-1	sox9a	64	0.0128841	88	0.0604805	21	3.15809	25	8.82687	[PATO:0000587^inheres_in_part_of(UBERON:FMA_24216-MA_0000031)]
ZFIN:ZDB-GENE-070117-13	glw	65	0.0128759	95	0.059949	38	2.75684	35	7.66767	[PATO:0000141^inheres_in_part_of(UBERON:FBbt_00005069-FMA_30316-FMA_32558-MA_0000015-MIAA_0000025-WBbt_0005737-XAO_0000172-ZFA_0000548-ZFA_0005145)]
ZFIN:ZDB-GENE-070117-2175	lok	66	0.0128209	76	0.0627027	54	2.54522	111	5.21019	[PATO:0001571]
ZFIN:ZDB-GENE-070117-1989	kiaa1279	67	0.0127368	50	0.0676275	58	2.49629	91	5.96557	[GO:0005737]
ZFIN:ZDB-GENE-040426-1947	chaf1b	68	0.0127153	71	0.0639313	80	2.34214	44	6.17917	[absent_slim]
ZFIN:ZDB-GENE-980526-143	foxd3	69	0.0127007	107	0.0581506	77	2.35996	44	6.17917	[absent_slim]
ZFIN:ZDB-GENE-060718-1	rerea	70	0.0124196	99	0.0591174	48	2.63037	44	6.17917	[absent_slim]
ZFIN:ZDB-GENE-040704-44	fam32al	71	0.0124185	65	0.0648259	74	2.38862	91	5.96557	[PATO:0000591]
ZFIN:ZDB-GENE-021115-2	trpm7	72	0.0123487	72	0.0638792	111	2.1292	91	5.96557	[GO:0005737]
ZFIN:ZDB-GENE-980526-196	ptc2	73	0.0122921	89	0.0604752	105	2.18399	44	6.17917	[absent_slim]
ZFIN:ZDB-GENE-070117-342	unm tg415	74	0.0122671	61	0.0658915	97	2.27202	127	4.77086	[PATO:0000639]
ZFIN:ZDB-GENE-030530-1	szl	75	0.0122661	81	0.0622837	86	2.31562	91	5.96557	[PATO:0000591]
ZFIN:ZDB-GENE-030404-2	mib	76	0.012258	115	0.0566319	67	2.41238	44	6.17917	[absent_slim]
ZFIN:ZDB-GENE-000511-1	hand2	77	0.0122322	37	0.0715137	99	2.23844	44	6.17917	[absent_slim]
ZFIN:ZDB-GENE-070117-2373	sof	78	0.012215	64	0.0653846	88	2.30494	127	4.77086	[PATO:0000639]
ZFIN:ZDB-GENE-000201-18	pbx4	79	0.0122096	94	0.0600169	64	2.42661	44	6.17917	[absent_slim]
ZFIN:ZDB-GENE-040426-1600	mlh1	80	0.0121925	82	0.0621651	73	2.3945	44	6.17917	[absent_slim]
ZFIN:ZDB-GENE-980526-44	ptc1	81	0.0121884	96	0.0597177	106	2.17956	44	6.17917	[absent_slim]
ZFIN:ZDB-GENE-990603-9	smad5	82	0.0121076	87	0.0611791	42	2.74305	10	9.82687	[PATO:0001508]
ZFIN:ZDB-GENE-040724-10	sart3	83	0.0119276	63	0.0656455	82	2.32766	44	6.17917	[absent_slim]
ZFIN:ZDB-GENE-070117-253	unm tk259	84	0.0118886	67	0.0646388	100	2.23795	127	4.77086	[PATO:0000639]
ZFIN:ZDB-GENE-070117-492	unm tx239	85	0.0115459	69	0.064433	120	2.08609	127	4.77086	[PATO:0000639]
ZFIN:ZDB-GENE-070117-2338	sla	86	0.0113321	78	0.0626566	114	2.12425	127	4.77086	[PATO:0000639]
ZFIN:ZDB-GENE-041124-2	extl3	87	0.0112694	59	0.0662021	123	2.07157	227	3.44374	[UBERON:FBbt_00005024-FMA_7158-MA_0000327-MIAA_0000030-XAO_0000117-ZFA_0000272]
ZFIN:ZDB-GENE-040526-1	dzip1	88	0.0112635	146	0.0535077	85	2.31577	44	6.17917	[absent_slim]
ZFIN:ZDB-GENE-980526-89	smo	89	0.0112565	126	0.0555058	71	2.39991	91	5.96557	[PATO:0000591]
ZFIN:ZDB-GENE-070117-274	unm tu238	90	0.0112065	77	0.0626632	130	2.05025	127	4.77086	[PATO:0000639]
ZFIN:ZDB-GENE-990415-33	chd	91	0.0111965	138	0.0543071	56	2.53169	44	6.17917	[absent_slim]
ZFIN:ZDB-GENE-070117-2292	que	92	0.0111614	84	0.0619355	117	2.10136	127	4.77086	[PATO:0000639]
ZFIN:ZDB-GENE-040426-1146	traf3ip1	93	0.0111397	68	0.0644391	107	2.17361	170	4.44835	[GO:0044464]
ZFIN:ZDB-GENE-070427-3	kmi	94	0.0110847	100	0.0591017	70	2.39999	44	6.17917	[absent_slim]
ZFIN:ZDB-GENE-070117-1563	dhv	95	0.0110421	85	0.0614806	160	1.93851	189	3.65694	[PATO:0000060, PATO:0000132, PATO:0000140]
ZFIN:ZDB-GENE-990415-171	cdh2	96	0.0110232	125	0.0555556	81	2.3303	170	4.44835	[GO:0044464]
ZFIN:ZDB-GENE-001212-1	atp1a1	97	0.011016	92	0.0601227	132	2.04788	166	4.6019	[PATO:0000001^OBO_REL:inheres_in(GO:0008015)]
ZFIN:ZDB-GENE-990715-10	skib	98	0.0109893	170	0.0520231	250	1.31558	30	7.90087	[PATO:0000001^OBO_REL:has_qualifier(PATO:0000460)^OBO_REL:inheres_in(GO:0007626)]
ZFIN:ZDB-GENE-011207-1	sox10	99	0.0108483	140	0.0542265	59	2.48626	44	6.17917	[absent_slim]
ZFIN:ZDB-GENE-030715-1	fgf10a	100	0.0108183	105	0.0582404	79	2.34426	44	6.17917	[absent_slim]
ZFIN:ZDB-GENE-070117-2049	fad	101	0.0107871	102	0.0587607	129	2.06269	44	6.17917	[absent_slim]
ZFIN:ZDB-GENE-040426-2039	uhrf1	102	0.0107518	86	0.0613636	140	1.99703	91	5.96557	[GO:0005737]
ZFIN:ZDB-GENE-980526-437	ntl	103	0.0107053	114	0.056696	78	2.34969	44	6.17917	[absent_slim]
ZFIN:ZDB-GENE-990415-181	ndr2	104	0.0106688	151	0.0532787	92	2.29018	44	6.17917	[absent_slim]
ZFIN:ZDB-GENE-030131-2193	prdm1a	105	0.0106288	133	0.0549708	68	2.41197	120	5.04726	[UBERON:FMA_58274-MA_0000514]
ZFIN:ZDB-GENE-020712-1	mpp5a	106	0.0105636	74	0.0630105	158	1.95251	175	4.19848	[PATO:0000762]
ZFIN:ZDB-GENE-001207-1	supt5h	107	0.0104267	108	0.0580076	205	1.79933	127	4.77086	[PATO:0000639]
ZFIN:ZDB-GENE-990415-198	oep	108	0.0103164	103	0.0586047	136	2.02607	44	6.17917	[absent_slim]
ZFIN:ZDB-GENE-070117-2344	sml	109	0.0102817	129	0.0554156	124	2.07139	127	4.77086	[PATO:0000639]
ZFIN:ZDB-GENE-070117-559	unm tm97d	110	0.0102538	131	0.0550688	138	2.00898	127	4.77086	[PATO:0000639]
ZFIN:ZDB-GENE-070117-225	unm tf212	111	0.01025	110	0.0579151	125	2.06899	127	4.77086	[PATO:0000639]
ZFIN:ZDB-GENE-990415-72	fgf8a	112	0.0102202	149	0.05341	63	2.43441	44	6.17917	[absent_slim]
ZFIN:ZDB-GENE-040801-106	glrbb	113	0.0100888	121	0.0558376	101	2.23244	103	5.45763	[PATO:0000052^inheres_in_part_of(UBERON:FBbt_00000015-FMA_9576-MA_0000022-MIAA_0000295)]
ZFIN:ZDB-GENE-070117-2442	tur	114	0.0100347	83	0.0620783	112	2.12881	182	3.85571	[PATO:0000001^OBO_REL:inheres_in(UBERON:FBbt_00005069-FMA_30316-FMA_32558-MA_0000015-MIAA_0000025-WBbt_0005737-XAO_0000172-ZFA_0000548-ZFA_0005145)]
ZFIN:ZDB-GENE-990603-6	prim1	115	0.0100296	75	0.0628079	116	2.11401	178	3.90562	[PATO:0000071, PATO:0000470, PATO:0001226]
ZFIN:ZDB-GENE-040624-5	ctcf	116	0.0100255	116	0.0564417	96	2.27424	44	6.17917	[absent_slim]
ZFIN:ZDB-GENE-070117-2184	luc	117	0.010002	122	0.0558313	119	2.09237	127	4.77086	[PATO:0000639]
ZFIN:ZDB-GENE-070117-2177	log	118	0.00998594	90	0.060355	162	1.93231	207	3.56508	[PATO:0000001^OBO_REL:inheres_in(UBERON:FBbt_00003154-FMA_7088-MA_0000072-MIAA_0000036-XAO_0000064-ZFA_0000114)]
ZFIN:ZDB-GENE-010426-1	dmd	119	0.00994131	113	0.0570652	69	2.40093	120	5.04726	[UBERON:FMA_58274-MA_0000514]
ZFIN:ZDB-GENE-070117-2422	tnt	120	0.00981089	112	0.0572519	137	2.02489	127	4.77086	[PATO:0000639]
ZFIN:ZDB-GENE-011221-1	nanos	121	0.00979344	144	0.0535948	144	1.98751	44	6.17917	[absent_slim]
ZFIN:ZDB-GENE-021031-4	plod3	122	0.00978054	142	0.0541205	104	2.18683	103	5.45763	[PATO:0000052^inheres_in_part_of(UBERON:FBbt_00000015-FMA_9576-MA_0000022-MIAA_0000295)]
ZFIN:ZDB-GENE-020416-5	tbx24	123	0.00977486	130	0.0551282	87	2.31502	44	6.17917	[absent_slim]
ZFIN:ZDB-GENE-070117-632	shy	124	0.00975573	143	0.0541176	91	2.29071	114	5.1946	[GO:0005622]
ZFIN:ZDB-GENE-070117-280	zar	125	0.00959136	150	0.0533808	89	2.2989	114	5.1946	[GO:0005622]
ZFIN:ZDB-GENE-020419-34	dtl	126	0.00955029	197	0.0503311	113	2.12471	114	5.1946	[GO:0005622]
ZFIN:ZDB-GENE-990415-75	flh	127	0.00954649	106	0.0581655	179	1.85956	189	3.65694	[PATO:0000060, PATO:0000132, PATO:0000140]
ZFIN:ZDB-GENE-070117-2152	kon	128	0.00953618	104	0.0583658	139	2.00065	207	3.56508	[PATO:0000001^OBO_REL:inheres_in(UBERON:FBbt_00003154-FMA_7088-MA_0000072-MIAA_0000036-XAO_0000064-ZFA_0000114)]
ZFIN:ZDB-GENE-070627-2	gin1	129	0.00950923	147	0.0534459	145	1.98519	123	5.04376	[PATO:0000586^OBO_REL:inheres_in(UBERON:FBbt_00003154-FMA_7088-MA_0000072-MIAA_0000036-XAO_0000064-ZFA_0000114), PATO:0000644^OBO_REL:inheres_in(UBERON:FBbt_00003154-FMA_7088-MA_0000072-MIAA_0000036-XAO_0000064-ZFA_0000114)]
ZFIN:ZDB-GENE-070117-2107	ham	130	0.00935405	158	0.0528967	90	2.29441	182	3.85571	[PATO:0000001^OBO_REL:inheres_in(UBERON:FBbt_00005069-FMA_30316-FMA_32558-MA_0000015-MIAA_0000025-WBbt_0005737-XAO_0000172-ZFA_0000548-ZFA_0005145)]
ZFIN:ZDB-GENE-070117-564	unm to219	131	0.00930057	148	0.0534351	131	2.04862	127	4.77086	[PATO:0000639]
ZFIN:ZDB-GENE-070117-432	unm tn21	132	0.00923874	154	0.0531646	143	1.98842	127	4.77086	[PATO:0000639]
ZFIN:ZDB-GENE-000426-1	fn1	133	0.00915772	134	0.0545213	198	1.81869	127	4.77086	[PATO:0000639]
ZFIN:ZDB-GENE-040712-6	ccm2	134	0.00914561	109	0.0579531	103	2.18956	101	5.49058	[PATO:0000462]
ZFIN:ZDB-GENE-011026-1	sox32	135	0.00912661	127	0.0554804	152	1.97158	44	6.17917	[absent_slim]
ZFIN:ZDB-GENE-070117-331	unm to2a	136	0.00911285	152	0.0532319	176	1.86945	127	4.77086	[PATO:0000639]
ZFIN:ZDB-GENE-070117-2046	exp	137	0.00906788	137	0.0543616	178	1.85993	127	4.77086	[PATO:0000639]
ZFIN:ZDB-GENE-020123-2	s1pr2	138	0.00902998	97	0.0593792	191	1.84444	178	3.90562	[PATO:0000071, PATO:0000470, PATO:0001226]
ZFIN:ZDB-GENE-070117-607	unm tu46	139	0.00901567	162	0.0525657	190	1.84449	127	4.77086	[PATO:0000639]
ZFIN:ZDB-GENE-070117-190	unm tm339	140	0.00898356	172	0.0518135	155	1.96414	127	4.77086	[PATO:0000639]
ZFIN:ZDB-GENE-030131-3827	eif3ea	141	0.00893491	111	0.0574713	157	1.95983	189	3.65694	[PATO:0000060, PATO:0000132, PATO:0000140]
ZFIN:ZDB-GENE-070117-2285	pun	142	0.00890902	177	0.0512821	172	1.88699	127	4.77086	[PATO:0000639]
ZFIN:ZDB-GENE-070117-497	unm tc313	143	0.00889133	163	0.0524968	200	1.80788	127	4.77086	[PATO:0000639]
ZFIN:ZDB-GENE-070117-494	unm tv214a	143	0.00889133	163	0.0524968	200	1.80788	127	4.77086	[PATO:0000639]
ZFIN:ZDB-GENE-070117-275	unm tf244	143	0.00889133	163	0.0524968	200	1.80788	127	4.77086	[PATO:0000639]
ZFIN:ZDB-GENE-060825-45	atp7a	146	0.00887477	124	0.055814	115	2.12161	103	5.45763	[PATO:0000052^inheres_in_part_of(UBERON:FBbt_00000015-FMA_9576-MA_0000022-MIAA_0000295)]
ZFIN:ZDB-GENE-000403-1	axin1	147	0.00887315	98	0.0591647	142	1.9899	44	6.17917	[absent_slim]
ZFIN:ZDB-GENE-070117-501	unm tm130e	148	0.00886017	169	0.0521092	203	1.79951	127	4.77086	[PATO:0000639]
ZFIN:ZDB-GENE-980526-474	bmp2b	149	0.00883322	173	0.0517241	147	1.97882	103	5.45763	[PATO:0000052^inheres_in_part_of(UBERON:FBbt_00000015-FMA_9576-MA_0000022-MIAA_0000295)]
ZFIN:ZDB-GENE-030131-3445	dicer1	150	0.00882807	60	0.0660622	214	1.7636	227	3.44374	[UBERON:FBbt_00005024-FMA_7158-MA_0000327-MIAA_0000030-XAO_0000117-ZFA_0000272]
ZFIN:ZDB-GENE-071022-1	ophelia	151	0.00880031	120	0.0558442	146	1.98271	235	3.35438	[UBERON:CL_0000211-ZFA_0009128, UBERON:CL_0000393-ZFA_0009190]
ZFIN:ZDB-GENE-050913-90	aplnrb	152	0.00878384	93	0.0601093	135	2.02656	164	4.71974	[PATO:0000117^OBO_REL:inheres_in(UBERON:FBbt_00003154-FMA_7088-MA_0000072-MIAA_0000036-XAO_0000064-ZFA_0000114)]
ZFIN:ZDB-GENE-070117-2360	sky	153	0.00878196	119	0.0558659	121	2.08417	182	3.85571	[PATO:0000001^OBO_REL:inheres_in(UBERON:FBbt_00005069-FMA_30316-FMA_32558-MA_0000015-MIAA_0000025-WBbt_0005737-XAO_0000172-ZFA_0000548-ZFA_0005145)]
ZFIN:ZDB-GENE-070117-2223	nev	154	0.00873772	128	0.0554187	173	1.87853	231	3.44259	[PATO:0000001^OBO_REL:has_qualifier(PATO:0000460)^OBO_REL:inheres_in(GO:0007610)]
ZFIN:ZDB-GENE-070117-521	unm ti205	155	0.0087351	186	0.0506799	218	1.75079	127	4.77086	[PATO:0000639]
ZFIN:ZDB-GENE-070117-1312	unm t30212	156	0.00872949	204	0.0500695	102	2.22194	126	4.77375	[UBERON:CL_0000187-FBbt_00005074-FMA_67328-WBbt_0003675-ZFA_0009114]
ZFIN:ZDB-GENE-080212-3	gly	157	0.00871347	145	0.0535948	118	2.09381	44	6.17917	[absent_slim]
ZFIN:ZDB-GENE-020418-2	sec61al1	158	0.00870886	174	0.0516605	109	2.15405	189	3.65694	[PATO:0000060, PATO:0000132, PATO:0000140]
ZFIN:ZDB-GENE-030911-7	disp1	159	0.00869384	237	0.0476718	93	2.28746	120	5.04726	[UBERON:FMA_58274-MA_0000514]
ZFIN:ZDB-GENE-980526-485	pou5f1	160	0.00868026	117	0.0561798	126	2.06747	91	5.96557	[PATO:0000591]
ZFIN:ZDB-GENE-980526-178	fgf3	161	0.00862847	155	0.053135	110	2.15393	44	6.17917	[absent_slim]
ZFIN:ZDB-GENE-070117-426	unm tc248b	162	0.00859528	179	0.051114	192	1.84339	127	4.77086	[PATO:0000639]
ZFIN:ZDB-GENE-070117-2335	sch	163	0.00853422	118	0.0560626	149	1.97605	241	3.18976	[PATO:0000052]
ZFIN:ZDB-GENE-070117-473	unm te353	164	0.00853246	187	0.0505837	180	1.85917	127	4.77086	[PATO:0000639]
ZFIN:ZDB-GENE-070117-452	unm tg209f	164	0.00853246	187	0.0505837	180	1.85917	127	4.77086	[PATO:0000639]
ZFIN:ZDB-GENE-070117-363	unm tu33	164	0.00853246	187	0.0505837	180	1.85917	127	4.77086	[PATO:0000639]
ZFIN:ZDB-GENE-070117-337	unm tm70d	164	0.00853246	187	0.0505837	180	1.85917	127	4.77086	[PATO:0000639]
ZFIN:ZDB-GENE-070117-169	unm tc265b	168	0.00853246	187	0.0505837	180	1.85917	127	4.77086	[PATO:0000639]
ZFIN:ZDB-GENE-991110-8	tcf7l2	169	0.00849323	171	0.0520156	108	2.16717	44	6.17917	[absent_slim]
ZFIN:ZDB-GENE-980526-340	gata5	170	0.00847737	200	0.0502092	94	2.28128	42	6.2419	[PATO:0000052^OBO_REL:inheres_in(UBERON:FBbt_00003154-FMA_7088-MA_0000072-MIAA_0000036-XAO_0000064-ZFA_0000114)]
ZFIN:ZDB-GENE-070117-2234	not	171	0.00842294	205	0.049936	192	1.84339	127	4.77086	[PATO:0000639]
ZFIN:ZDB-GENE-030813-2	piwil1	172	0.00841313	159	0.0527704	186	1.85407	44	6.17917	[absent_slim]
ZFIN:ZDB-GENE-060125-1	med12	173	0.00821895	194	0.0504103	175	1.8718	189	3.65694	[PATO:0000060, PATO:0000132, PATO:0000140]
ZFIN:ZDB-GENE-070117-873	unm s277	174	0.00813482	132	0.0550206	134	2.036	166	4.6019	[PATO:0000001^OBO_REL:inheres_in(GO:0008015)]
ZFIN:ZDB-GENE-041020-1	tll1	175	0.00812447	227	0.048811	133	2.03869	103	5.45763	[PATO:0000052^inheres_in_part_of(UBERON:FBbt_00000015-FMA_9576-MA_0000022-MIAA_0000295)]
ZFIN:ZDB-GENE-041007-3	twistnb	176	0.0081046	184	0.0507812	150	1.97375	189	3.65694	[PATO:0000060, PATO:0000132, PATO:0000140]
ZFIN:ZDB-GENE-071108-1	psoriasis	177	0.00809659	101	0.0588235	210	1.77916	178	3.90562	[PATO:0000071, PATO:0000470, PATO:0001226]
ZFIN:ZDB-GENE-070117-949	unm t30510	178	0.00806175	153	0.053206	243	1.48338	127	4.77086	[PATO:0000639]
ZFIN:ZDB-GENE-050913-1	cwf19l2	179	0.00805373	202	0.0501931	150	1.97375	189	3.65694	[PATO:0000060, PATO:0000132, PATO:0000140]
ZFIN:ZDB-GENE-030616-132	mycbp2	180	0.00803192	232	0.0483092	161	1.93758	44	6.17917	[absent_slim]
ZFIN:ZDB-GENE-070117-75	puo	181	0.00802632	178	0.0512164	128	2.06424	117	5.06487	[UBERON:FBbt_00004550-FMA_7155-MA_0000024-MIAA_0000297]
ZFIN:ZDB-GENE-031116-52	itga5	182	0.00801983	215	0.0493333	174	1.87684	127	4.77086	[PATO:0000639]
ZFIN:ZDB-GENE-070117-2291	qam	183	0.00800303	244	0.0475	98	2.25025	103	5.45763	[PATO:0000052^inheres_in_part_of(UBERON:FBbt_00000015-FMA_9576-MA_0000022-MIAA_0000295)]
ZFIN:ZDB-GENE-070306-10	unm b1039	184	0.00800072	198	0.0503311	170	1.90613	189	3.65694	[PATO:0000060, PATO:0000132, PATO:0000140]
ZFIN:ZDB-GENE-030109-1	ruvbl2	185	0.00799063	209	0.0496815	141	1.99314	189	3.65694	[PATO:0000060, PATO:0000132, PATO:0000140]
ZFIN:ZDB-GENE-070306-6	unm b953	186	0.007964	160	0.0526316	171	1.88727	235	3.35438	[UBERON:CL_0000211-ZFA_0009128, UBERON:CL_0000393-ZFA_0009190]
ZFIN:ZDB-GENE-041014-73	dll4	187	0.00786769	226	0.0488127	164	1.91756	166	4.6019	[PATO:0000001^OBO_REL:inheres_in(GO:0008015)]
ZFIN:ZDB-GENE-070306-5	unm b896	188	0.00782766	208	0.0498034	177	1.86836	189	3.65694	[PATO:0000060, PATO:0000132, PATO:0000140]
ZFIN:ZDB-GENE-030131-2773	trim33	189	0.00779592	217	0.0491368	153	1.96738	182	3.85571	[PATO:0000001^OBO_REL:inheres_in(UBERON:FBbt_00005069-FMA_30316-FMA_32558-MA_0000015-MIAA_0000025-WBbt_0005737-XAO_0000172-ZFA_0000548-ZFA_0005145)]
ZFIN:ZDB-GENE-030114-9	pola1	190	0.00773404	211	0.0495437	169	1.90677	189	3.65694	[PATO:0000060, PATO:0000132, PATO:0000140]
ZFIN:ZDB-GENE-990714-24	tcp1	191	0.0077091	216	0.0492228	163	1.92254	189	3.65694	[PATO:0000060, PATO:0000132, PATO:0000140]
ZFIN:ZDB-GENE-020129-1	cacna1c	192	0.00768795	195	0.0503876	127	2.06451	101	5.49058	[PATO:0000462]
ZFIN:ZDB-GENE-070306-8	unm b1035	193	0.00767693	166	0.052349	156	1.96311	235	3.35438	[UBERON:CL_0000211-ZFA_0009128, UBERON:CL_0000393-ZFA_0009190]
ZFIN:ZDB-GENE-080317-5	int	194	0.0076563	167	0.0521628	185	1.85593	44	6.17917	[absent_slim]
ZFIN:ZDB-GENE-030616-3	pcdh15a	195	0.0076469	207	0.0499325	234	1.56607	231	3.44259	[PATO:0000001^OBO_REL:has_qualifier(PATO:0000460)^OBO_REL:inheres_in(GO:0007610)]
ZFIN:ZDB-GENE-000208-20	bon	196	0.00763906	193	0.0504775	233	1.5788	207	3.56508	[PATO:0000001^OBO_REL:inheres_in(UBERON:FBbt_00003154-FMA_7088-MA_0000072-MIAA_0000036-XAO_0000064-ZFA_0000114)]
ZFIN:ZDB-GENE-021011-2	pak2a	197	0.00761324	199	0.0502646	224	1.71672	176	4.09895	[PATO:0000051^OBO_REL:inheres_in(UBERON:FBbt_00003154-FMA_7088-MA_0000072-MIAA_0000036-XAO_0000064-ZFA_0000114)]
ZFIN:ZDB-GENE-070117-2358	skm	198	0.00759077	192	0.0505051	189	1.84682	207	3.56508	[PATO:0000001^OBO_REL:inheres_in(UBERON:FBbt_00003154-FMA_7088-MA_0000072-MIAA_0000036-XAO_0000064-ZFA_0000114)]
ZFIN:ZDB-GENE-990615-5	tbx16	199	0.00753524	238	0.047619	165	1.9166	207	3.56508	[PATO:0000001^OBO_REL:inheres_in(UBERON:FBbt_00003154-FMA_7088-MA_0000072-MIAA_0000036-XAO_0000064-ZFA_0000114)]
ZFIN:ZDB-GENE-991124-7	tbx5	200	0.00752623	176	0.0513514	217	1.75167	176	4.09895	[PATO:0000051^OBO_REL:inheres_in(UBERON:FBbt_00003154-FMA_7088-MA_0000072-MIAA_0000036-XAO_0000064-ZFA_0000114)]
ZFIN:ZDB-GENE-070117-2077	ful	201	0.00752516	183	0.0508259	207	1.78693	207	3.56508	[PATO:0000001^OBO_REL:inheres_in(UBERON:FBbt_00003154-FMA_7088-MA_0000072-MIAA_0000036-XAO_0000064-ZFA_0000114)]
ZFIN:ZDB-GENE-990415-22	dharma	202	0.00751447	231	0.0485549	212	1.77198	207	3.56508	[PATO:0000001^OBO_REL:inheres_in(UBERON:FBbt_00003154-FMA_7088-MA_0000072-MIAA_0000036-XAO_0000064-ZFA_0000114)]
ZFIN:ZDB-GENE-030421-3	plcg1	203	0.00750112	201	0.0501982	213	1.77061	189	3.65694	[PATO:0000060, PATO:0000132, PATO:0000140]
ZFIN:ZDB-GENE-070117-71	cnc	204	0.00742244	203	0.0501319	154	1.96703	117	5.06487	[UBERON:FBbt_00004550-FMA_7155-MA_0000024-MIAA_0000297]
ZFIN:ZDB-GENE-070423-1	gfpt1	205	0.00742106	135	0.0545024	194	1.84299	246	3.1292	[PATO:0000001^inheres_in_part_of(UBERON:FMA_23875-FMA_23881-MA_0000018-MIAA_0000032-XAO_0003060-ZFA_0000434)]
ZFIN:ZDB-GENE-070117-2395	sth	206	0.00740684	168	0.0521127	219	1.73825	207	3.56508	[PATO:0000001^OBO_REL:inheres_in(UBERON:FBbt_00003154-FMA_7088-MA_0000072-MIAA_0000036-XAO_0000064-ZFA_0000114)]
ZFIN:ZDB-GENE-070306-7	unm b984	207	0.00733494	205	0.049936	167	1.91192	235	3.35438	[UBERON:CL_0000211-ZFA_0009128, UBERON:CL_0000393-ZFA_0009190]
ZFIN:ZDB-GENE-030131-2887	polr3b	208	0.00729804	161	0.0526316	148	1.97809	125	4.80894	[PATO:0000915]
ZFIN:ZDB-GENE-040709-2	cpsf1	209	0.00725208	245	0.0474308	222	1.72584	189	3.65694	[PATO:0000060, PATO:0000132, PATO:0000140]
ZFIN:ZDB-GENE-030131-574	ift88	210	0.00719292	196	0.0503778	204	1.79935	170	4.44835	[GO:0044464]
ZFIN:ZDB-GENE-070117-2202	bad(l)	211	0.00718783	245	0.0474898	220	1.73161	189	3.65694	[PATO:0000060, PATO:0000132, PATO:0000140]
ZFIN:ZDB-GENE-070117-210	unm th242b	212	0.00716679	233	0.0482234	221	1.7276	189	3.65694	[PATO:0000060, PATO:0000132, PATO:0000140]
ZFIN:ZDB-GENE-070117-2029	dul	213	0.00714368	223	0.0489335	209	1.78281	207	3.56508	[PATO:0000001^OBO_REL:inheres_in(UBERON:FBbt_00003154-FMA_7088-MA_0000072-MIAA_0000036-XAO_0000064-ZFA_0000114)]
ZFIN:ZDB-GENE-990415-180	nar	214	0.00714232	223	0.0489335	195	1.83692	207	3.56508	[PATO:0000001^OBO_REL:inheres_in(UBERON:FBbt_00003154-FMA_7088-MA_0000072-MIAA_0000036-XAO_0000064-ZFA_0000114)]
ZFIN:ZDB-GENE-070117-282	unm m154	215	0.00712018	212	0.049505	230	1.63765	207	3.56508	[PATO:0000001^OBO_REL:inheres_in(UBERON:FBbt_00003154-FMA_7088-MA_0000072-MIAA_0000036-XAO_0000064-ZFA_0000114)]
ZFIN:ZDB-GENE-070117-1553	mts	216	0.0070774	175	0.0514139	228	1.67062	178	3.90562	[PATO:0000071, PATO:0000470, PATO:0001226]
ZFIN:ZDB-GENE-020905-2	copa	217	0.00701325	243	0.047503	168	1.90741	103	5.45763	[PATO:0000052^inheres_in_part_of(UBERON:FBbt_00000015-FMA_9576-MA_0000022-MIAA_0000295)]
ZFIN:ZDB-GENE-030321-1	gli1	218	0.00700888	210	0.0496141	208	1.78554	227	3.44374	[UBERON:FBbt_00005024-FMA_7158-MA_0000327-MIAA_0000030-XAO_0000117-ZFA_0000272]
ZFIN:ZDB-GENE-030131-5566	kiaa0947l	219	0.00698589	220	0.0490323	166	1.91219	207	3.56508	[PATO:0000001^OBO_REL:inheres_in(UBERON:FBbt_00003154-FMA_7088-MA_0000072-MIAA_0000036-XAO_0000064-ZFA_0000114)]
ZFIN:ZDB-GENE-070117-78	sff	220	0.00697384	228	0.0487805	197	1.82286	117	5.06487	[UBERON:FBbt_00004550-FMA_7155-MA_0000024-MIAA_0000297]
ZFIN:ZDB-GENE-070117-39	gin10	221	0.00691542	236	0.0479193	199	1.81579	174	4.3054	[PATO:0000051^OBO_REL:inheres_in(UBERON:FBbt_00005069-FMA_30316-FMA_32558-MA_0000015-MIAA_0000025-WBbt_0005737-XAO_0000172-ZFA_0000548-ZFA_0005145)]
ZFIN:ZDB-GENE-070117-609	unm m446	222	0.00688678	234	0.0481283	236	1.53415	189	3.65694	[PATO:0000060, PATO:0000132, PATO:0000140]
ZFIN:ZDB-GENE-030131-6458	musk	223	0.00688041	214	0.0493537	159	1.94208	103	5.45763	[PATO:0000052^inheres_in_part_of(UBERON:FBbt_00000015-FMA_9576-MA_0000022-MIAA_0000295)]
ZFIN:ZDB-GENE-041007-1	mybl2	224	0.00680407	182	0.0509259	231	1.6227	227	3.44374	[UBERON:FBbt_00005024-FMA_7158-MA_0000327-MIAA_0000030-XAO_0000117-ZFA_0000272]
ZFIN:ZDB-GENE-070117-2060	fub	225	0.00674156	235	0.0480769	226	1.68734	182	3.85571	[PATO:0000001^OBO_REL:inheres_in(UBERON:FBbt_00005069-FMA_30316-FMA_32558-MA_0000015-MIAA_0000025-WBbt_0005737-XAO_0000172-ZFA_0000548-ZFA_0005145)]
ZFIN:ZDB-GENE-070228-3	hcrtr2	226	0.00674153	213	0.049435	246	1.48126	231	3.44259	[PATO:0000001^OBO_REL:has_qualifier(PATO:0000460)^OBO_REL:inheres_in(GO:0007610)]
ZFIN:ZDB-GENE-040831-1	sars	227	0.00672169	217	0.0491368	223	1.72496	166	4.6019	[PATO:0000001^OBO_REL:inheres_in(GO:0008015)]
ZFIN:ZDB-GENE-070117-551	unm m334	228	0.00666862	238	0.047619	239	1.50268	189	3.65694	[PATO:0000060, PATO:0000132, PATO:0000140]
ZFIN:ZDB-GENE-030616-450	epb41l5	229	0.00665887	136	0.0544041	227	1.68248	207	3.56508	[PATO:0000001^OBO_REL:inheres_in(UBERON:FBbt_00003154-FMA_7088-MA_0000072-MIAA_0000036-XAO_0000064-ZFA_0000114)]
ZFIN:ZDB-GENE-070306-11	unm b1074	230	0.00660653	238	0.047619	211	1.77396	235	3.35438	[UBERON:CL_0000211-ZFA_0009128, UBERON:CL_0000393-ZFA_0009190]
ZFIN:ZDB-GENE-030219-38	copb1	231	0.00649405	229	0.0485934	187	1.852	241	3.18976	[PATO:0000052]
ZFIN:ZDB-GENE-010724-7	copb2	232	0.00649405	229	0.0485934	188	1.852	241	3.18976	[PATO:0000052]
ZFIN:ZDB-GENE-070117-2092	gon	233	0.00642942	141	0.0541667	242	1.48844	207	3.56508	[PATO:0000001^OBO_REL:inheres_in(UBERON:FBbt_00003154-FMA_7088-MA_0000072-MIAA_0000036-XAO_0000064-ZFA_0000114)]
ZFIN:ZDB-GENE-070117-1554	min	234	0.00641184	185	0.0507343	232	1.60854	247	2.95158	[PATO:0001997]
ZFIN:ZDB-GENE-070117-2413	sri(l)	235	0.00639503	123	0.0558252	244	1.4819	241	3.18976	[PATO:0000052]
ZFIN:ZDB-GENE-040426-1076	eif3g	236	0.00639336	221	0.0489418	238	1.52021	207	3.56508	[PATO:0000001^OBO_REL:inheres_in(UBERON:FBbt_00003154-FMA_7088-MA_0000072-MIAA_0000036-XAO_0000064-ZFA_0000114)]
ZFIN:ZDB-GENE-070117-1124	unm t30379	237	0.00637894	219	0.0491329	196	1.82483	89	6.04726	[PATO:0000584]
ZFIN:ZDB-GENE-070117-563	unm m272	238	0.00637559	179	0.051144	240	1.50108	207	3.56508	[PATO:0000001^OBO_REL:inheres_in(UBERON:FBbt_00003154-FMA_7088-MA_0000072-MIAA_0000036-XAO_0000064-ZFA_0000114)]
ZFIN:ZDB-GENE-080318-9	unm b1128	239	0.00636056	156	0.0529101	215	1.76312	187	3.68255	[PATO:0000694]
ZFIN:ZDB-GENE-080318-8	unm b1127	240	0.00636056	156	0.0529101	215	1.76312	187	3.68255	[PATO:0000694]
ZFIN:ZDB-GENE-040825-1	rnf113a	241	0.00632588	241	0.0475561	225	1.6915	207	3.56508	[PATO:0000001^OBO_REL:inheres_in(UBERON:FBbt_00003154-FMA_7088-MA_0000072-MIAA_0000036-XAO_0000064-ZFA_0000114)]
ZFIN:ZDB-GENE-040426-2854	skiv2l2	242	0.00625335	181	0.0510949	235	1.55263	247	2.95158	[PATO:0001997]
ZFIN:ZDB-GENE-030131-6223	sufu	243	0.0062519	139	0.0542453	244	1.4819	241	3.18976	[PATO:0000052]
ZFIN:ZDB-GENE-070117-2440	twn	244	0.0062084	245	0.0474308	248	1.44423	207	3.56508	[PATO:0000001^OBO_REL:inheres_in(UBERON:FBbt_00003154-FMA_7088-MA_0000072-MIAA_0000036-XAO_0000064-ZFA_0000114)]
ZFIN:ZDB-GENE-070117-2015	dgn	245	0.0060903	245	0.0474308	247	1.47181	207	3.56508	[PATO:0000001^OBO_REL:inheres_in(UBERON:FBbt_00003154-FMA_7088-MA_0000072-MIAA_0000036-XAO_0000064-ZFA_0000114)]
ZFIN:ZDB-GENE-040513-7	cdh23	246	0.00605505	225	0.0489335	229	1.66973	231	3.44259	[PATO:0000001^OBO_REL:has_qualifier(PATO:0000460)^OBO_REL:inheres_in(GO:0007610)]
ZFIN:ZDB-GENE-030131-2281	col4a5	247	0.00600071	241	0.0475651	206	1.78927	235	3.35438	[UBERON:CL_0000211-ZFA_0009128, UBERON:CL_0000393-ZFA_0009190]
ZFIN:ZDB-GENE-070117-2497	bru	248	0.00596875	249	0.0473684	241	1.49454	247	2.95158	[PATO:0001997]
ZFIN:ZDB-GENE-070117-2463	web	249	0.0059583	250	0.0472335	237	1.52152	207	3.56508	[PATO:0000001^OBO_REL:inheres_in(UBERON:FBbt_00003154-FMA_7088-MA_0000072-MIAA_0000036-XAO_0000064-ZFA_0000114)]
ZFIN:ZDB-GENE-080317-1	psn	250	0.00533342	221	0.0489418	249	1.40177	250	2.39002	[PATO:0000051^inheres_in_part_of(UBERON:FBbt_00005057-FMA_7161-MA_0000010-MIAA_0000016-XAO_0000100-ZFA_0000010)]
