# Supplementary material for: Linking Human Diseases to Animal Models Using Ontology-Based Phenotype Annotation
Source: PLoS Biol. 2009 Nov 24;7(11):e1000247. doi: 10.1371/journal.pbio.1000247 (PMC2774506; doi:10.1371/journal.pbio.1000247)
Supplement: Table S13 — Comparison between human ATP2A1 and mouse genes. The top 250 genes (by simJ) are reported, together with the rank and score for each metric (simIC, simJ, avgICCS, and maxIC). Additionally, the maxIC phenotype is reported using ontology identifiers. See Materials and Methods for a list of ontology prefixes. Known sequence orthologs are highlighted in yellow and listed in Table 6, if present. Genes at rank 1 are listed in Table 7. (0.08 MB XLS) [file pbio.1000247.s013.xls]

## Sheet: NCBI_Gene_487-vs-allg-allscores
		simIC rank	simIC	simJ rank	simJ	avgICCS rank	avgICCS	maxIC rank	maxIC	maxIC phenotype
MGI:1891495	Jph1	1	0.121216	23	0.213542	5	4.03771	1	10.7338	[GO:0005783, GO:0016529, PATO:0000001^OBO_REL:inheres_in(GO:0016529)]
MGI:96904	M6pr	2	0.117386	2	0.258065	43	2.62981	8	6.36743	[WBPhenotype:0000727, WBPhenotype:0000733]
MGI:1353496	Slc25a5	3	0.0963443	1	0.265625	7	3.58764	27	5.96557	[GO:0005737]
MGI:99600	Aldh2	4	0.0950333	4	0.23494	1	5.60719	2	9.64629	[GO:0006811, GO:0006812]
MGI:1261855	Cisd1	4	0.0950333	4	0.23494	1	5.60719	2	9.64629	[GO:0006811, GO:0006812]
MGI:88271	Cat	6	0.0912156	3	0.251852	48	2.40939	27	5.96557	[GO:0005737]
MGI:1333806	Cox17	7	0.0888199	24	0.208333	6	3.65245	2	9.64629	[GO:0006811, GO:0006812]
MGI:1099787	Ucp3	8	0.082002	61	0.188679	3	4.58609	2	9.64629	[GO:0006811, GO:0006812]
MGI:1342278	Unc13b	9	0.0763159	59	0.191919	42	2.63165	27	5.96557	[GO:0005737]
MGI:87977	Ak1	10	0.0761854	58	0.19209	12	3.06464	27	5.96557	[GO:0005737]
MGI:1335073	Rnaseh1	11	0.0729316	63	0.182432	84	2.10195	27	5.96557	[GO:0005737]
MGI:107384	Dnm1	12	0.0726017	76	0.179245	46	2.48407	27	5.96557	[GO:0005737]
MGI:1347049	Clcn6	13	0.0703153	150	0.172897	11	3.34478	27	5.96557	[GO:0005737]
MGI:95681	Gdcr1	14	0.0703113	6	0.234234	17	2.81958	8	6.36743	[WBPhenotype:0000727, WBPhenotype:0000733]
MGI:3702978	Dbmc3	14	0.0703113	6	0.234234	17	2.81958	8	6.36743	[WBPhenotype:0000727, WBPhenotype:0000733]
MGI:3702977	Dbmc2	14	0.0703113	6	0.234234	17	2.81958	8	6.36743	[WBPhenotype:0000727, WBPhenotype:0000733]
MGI:3702976	Dbmc1	14	0.0703113	6	0.234234	17	2.81958	8	6.36743	[WBPhenotype:0000727, WBPhenotype:0000733]
MGI:3521873	Hlpx	14	0.0703113	6	0.234234	17	2.81958	8	6.36743	[WBPhenotype:0000727, WBPhenotype:0000733]
MGI:3521872	Ablp	14	0.0703113	6	0.234234	17	2.81958	8	6.36743	[WBPhenotype:0000727, WBPhenotype:0000733]
MGI:3521871	Lgdr2	14	0.0703113	6	0.234234	17	2.81958	8	6.36743	[WBPhenotype:0000727, WBPhenotype:0000733]
MGI:3521870	Lgdr1	14	0.0703113	6	0.234234	17	2.81958	8	6.36743	[WBPhenotype:0000727, WBPhenotype:0000733]
MGI:3521869	Elpfm	14	0.0703113	6	0.234234	17	2.81958	8	6.36743	[WBPhenotype:0000727, WBPhenotype:0000733]
MGI:3521868	Hmdc	14	0.0703113	6	0.234234	17	2.81958	8	6.36743	[WBPhenotype:0000727, WBPhenotype:0000733]
MGI:3521867	Mgdr2	14	0.0703113	6	0.234234	17	2.81958	8	6.36743	[WBPhenotype:0000727, WBPhenotype:0000733]
MGI:3521866	Mgdr1	14	0.0703113	6	0.234234	17	2.81958	8	6.36743	[WBPhenotype:0000727, WBPhenotype:0000733]
MGI:2149651	Pkcal	14	0.0703113	6	0.234234	17	2.81958	8	6.36743	[WBPhenotype:0000727, WBPhenotype:0000733]
MGI:1337040	Nr1i2	14	0.0703113	6	0.234234	17	2.81958	8	6.36743	[WBPhenotype:0000727, WBPhenotype:0000733]
MGI:108395	Vnn1	14	0.0703113	6	0.234234	17	2.81958	8	6.36743	[WBPhenotype:0000727, WBPhenotype:0000733]
MGI:1858179	Nucb2	29	0.0697224	57	0.194969	4	4.14812	6	8.21019	[GO:0016787]
MGI:95432	Es22	30	0.0692194	21	0.230088	17	2.81958	8	6.36743	[WBPhenotype:0000727, WBPhenotype:0000733]
MGI:103025	Mtx1	31	0.0689622	22	0.226087	56	2.15089	8	6.36743	[WBPhenotype:0000727, WBPhenotype:0000733]
MGI:2179704	Smdq3	32	0.0683846	77	0.179104	7	3.58764	27	5.96557	[GO:0005737]
MGI:2179703	Smdq2	32	0.0683846	77	0.179104	7	3.58764	27	5.96557	[GO:0005737]
MGI:2179702	Smdq1	32	0.0683846	77	0.179104	7	3.58764	27	5.96557	[GO:0005737]
MGI:1921552	Mtmr3	35	0.0680033	55	0.195652	33	2.79769	6	8.21019	[GO:0016787]
MGI:106916	Msra	36	0.0666974	54	0.202614	45	2.48856	8	6.36743	[WBPhenotype:0000727, WBPhenotype:0000733]
MGI:1196274	Cdca8	37	0.0593504	134	0.173913	44	2.58462	44	5.53408	[GO:0043227, GO:0043231]
MGI:1351331	Chaf1a	38	0.0590477	202	0.170213	85	2.04612	44	5.53408	[GO:0043227, GO:0043231]
MGI:2143163	Mapkapk3	39	0.044172	67	0.179487	34	2.64679	46	4.80894	[GO:0006810]
MGI:1333852	Cora1	39	0.044172	67	0.179487	34	2.64679	46	4.80894	[GO:0006810]
MGI:1333847	Cypr1	39	0.044172	67	0.179487	34	2.64679	46	4.80894	[GO:0006810]
MGI:1333846	Cypr2	39	0.044172	67	0.179487	34	2.64679	46	4.80894	[GO:0006810]
MGI:1333845	Cypr3	39	0.044172	67	0.179487	34	2.64679	46	4.80894	[GO:0006810]
MGI:104847	Adora3	44	0.0433521	118	0.177215	34	2.64679	46	4.80894	[GO:0006810]
MGI:109200	Tradd	45	0.0427535	120	0.176101	34	2.64679	46	4.80894	[GO:0006810]
MGI:3702132	Idd4c	46	0.0424746	151	0.17284	52	2.28752	46	4.80894	[GO:0006810]
MGI:1929512	Litaf	47	0.0421134	200	0.170732	47	2.41129	46	4.80894	[GO:0006810]
MGI:2677756	Marif2	48	0.042087	134	0.173913	52	2.28752	46	4.80894	[GO:0006810]
MGI:2677755	Marif1	49	0.0420682	134	0.173913	52	2.28752	46	4.80894	[GO:0006810]
MGI:3040056	Ticam2	50	0.0419048	151	0.17284	52	2.28752	46	4.80894	[GO:0006810]
MGI:3036489	Thcr	51	0.0411569	200	0.170732	34	2.64679	46	4.80894	[GO:0006810]
MGI:1933527	Ars2	52	0.0411021	119	0.176829	99	1.80478	89	2.95158	[PATO:0001997]
MGI:3643902	LOC432488	53	0.0398671	52	0.204918	15	2.88577	37	5.55385	[WBPhenotype:0000027]
MGI:2147006	Gnptg	53	0.0398671	52	0.204918	15	2.88577	37	5.55385	[WBPhenotype:0000027]
MGI:103573	Cebpd	55	0.0398637	134	0.173913	107	1.37741	89	2.95158	[PATO:0001997]
MGI:3612593	Stheal11	56	0.0368957	25	0.206897	57	2.1157	59	4.07376	[PATO:0000186]
MGI:3609599	Earheal4	56	0.0368957	25	0.206897	57	2.1157	59	4.07376	[PATO:0000186]
MGI:3609598	Earheal3	56	0.0368957	25	0.206897	57	2.1157	59	4.07376	[PATO:0000186]
MGI:3609597	Earheal2	56	0.0368957	25	0.206897	57	2.1157	59	4.07376	[PATO:0000186]
MGI:3609596	Earheal1	56	0.0368957	25	0.206897	57	2.1157	59	4.07376	[PATO:0000186]
MGI:3051549	Heal13	56	0.0368957	25	0.206897	57	2.1157	59	4.07376	[PATO:0000186]
MGI:3051548	Heal12	56	0.0368957	25	0.206897	57	2.1157	59	4.07376	[PATO:0000186]
MGI:2669606	Heal11	56	0.0368957	25	0.206897	57	2.1157	59	4.07376	[PATO:0000186]
MGI:2669605	Heal10	56	0.0368957	25	0.206897	57	2.1157	59	4.07376	[PATO:0000186]
MGI:2669604	Heal9	56	0.0368957	25	0.206897	57	2.1157	59	4.07376	[PATO:0000186]
MGI:2176914	Stheal9	56	0.0368957	25	0.206897	57	2.1157	59	4.07376	[PATO:0000186]
MGI:2176913	Stheal8	56	0.0368957	25	0.206897	57	2.1157	59	4.07376	[PATO:0000186]
MGI:2176911	Stheal7	56	0.0368957	25	0.206897	57	2.1157	59	4.07376	[PATO:0000186]
MGI:2176910	Stheal6	56	0.0368957	25	0.206897	57	2.1157	59	4.07376	[PATO:0000186]
MGI:2176909	Stheal5	56	0.0368957	25	0.206897	57	2.1157	59	4.07376	[PATO:0000186]
MGI:2176908	Stheal4	56	0.0368957	25	0.206897	57	2.1157	59	4.07376	[PATO:0000186]
MGI:2176907	Stheal3	56	0.0368957	25	0.206897	57	2.1157	59	4.07376	[PATO:0000186]
MGI:2176906	Stheal2	56	0.0368957	25	0.206897	57	2.1157	59	4.07376	[PATO:0000186]
MGI:2176905	Stheal1	56	0.0368957	25	0.206897	57	2.1157	59	4.07376	[PATO:0000186]
MGI:2148580	Heal8	56	0.0368957	25	0.206897	57	2.1157	59	4.07376	[PATO:0000186]
MGI:2148579	Heal7	56	0.0368957	25	0.206897	57	2.1157	59	4.07376	[PATO:0000186]
MGI:2148578	Heal6	56	0.0368957	25	0.206897	57	2.1157	59	4.07376	[PATO:0000186]
MGI:2148577	Heal5	56	0.0368957	25	0.206897	57	2.1157	59	4.07376	[PATO:0000186]
MGI:2148576	Heal4	56	0.0368957	25	0.206897	57	2.1157	59	4.07376	[PATO:0000186]
MGI:2148574	Heal3	56	0.0368957	25	0.206897	57	2.1157	59	4.07376	[PATO:0000186]
MGI:2148573	Heal2	56	0.0368957	25	0.206897	57	2.1157	59	4.07376	[PATO:0000186]
MGI:2148572	Heal1	56	0.0368957	25	0.206897	57	2.1157	59	4.07376	[PATO:0000186]
MGI:1342286	Flii	83	0.0345929	64	0.181159	105	1.55197	59	4.07376	[PATO:0000186]
MGI:1277203	Lmr1	84	0.0338323	166	0.172662	97	1.8892	59	4.07376	[PATO:0000186]
MGI:1277141	Lmr2	84	0.0338323	167	0.172662	97	1.8892	59	4.07376	[PATO:0000186]
MGI:97342	Nid1	86	0.0323149	134	0.173913	104	1.60276	107	1.89377	[GO:0005623]
MGI:3716507	Afteq2	87	0.0321131	110	0.178571	13	3.06119	37	5.55385	[WBPhenotype:0000027]
MGI:3716506	Afteq1	87	0.0321131	110	0.178571	13	3.06119	37	5.55385	[WBPhenotype:0000027]
MGI:2384610	Pain1	89	0.0315534	56	0.195122	101	1.66158	102	2.71139	[GO:0003008]
MGI:99931	Htas2	90	0.0312606	80	0.178862	49	2.33721	37	5.55385	[WBPhenotype:0000027]
MGI:99930	Htas3	90	0.0312606	80	0.178862	49	2.33721	37	5.55385	[WBPhenotype:0000027]
MGI:99929	Htas4	90	0.0312606	80	0.178862	49	2.33721	37	5.55385	[WBPhenotype:0000027]
MGI:1345149	Scn11a	93	0.0311329	204	0.170068	106	1.52095	102	2.71139	[GO:0003008]
MGI:98771	tm	94	0.0309771	202	0.170213	100	1.67972	91	2.76581	[PATO:0001995]
MGI:105308	Pnoc	95	0.0303839	67	0.179487	101	1.66158	102	2.71139	[GO:0003008]
MGI:102965	Scn7a	96	0.0301607	244	0.168919	96	1.97966	102	2.71139	[GO:0003008]
MGI:2137709	Tpnr1	97	0.0295215	149	0.173554	101	1.66158	102	2.71139	[GO:0003008]
MGI:96751	Lar	98	0.0286624	80	0.178862	131	1.16102	108	1.70481	[WBPhenotype:0000577]
MGI:3530759	Swrl3	98	0.0286624	80	0.178862	131	1.16102	108	1.70481	[WBPhenotype:0000577]
MGI:3036323	Lxw3	98	0.0286624	80	0.178862	131	1.16102	108	1.70481	[WBPhenotype:0000577]
MGI:3036207	Lxw1	98	0.0286624	80	0.178862	131	1.16102	108	1.70481	[WBPhenotype:0000577]
MGI:3032863	Im7	98	0.0286624	80	0.178862	131	1.16102	108	1.70481	[WBPhenotype:0000577]
MGI:3032860	Im6	98	0.0286624	80	0.178862	131	1.16102	108	1.70481	[WBPhenotype:0000577]
MGI:3032858	Im5	98	0.0286624	80	0.178862	131	1.16102	108	1.70481	[WBPhenotype:0000577]
MGI:3032855	Im4	98	0.0286624	80	0.178862	131	1.16102	108	1.70481	[WBPhenotype:0000577]
MGI:3032849	Im3	98	0.0286624	80	0.178862	131	1.16102	108	1.70481	[WBPhenotype:0000577]
MGI:2151891	Adaz1	98	0.0286624	80	0.178862	131	1.16102	108	1.70481	[WBPhenotype:0000577]
MGI:2151219	Pgia11	98	0.0286624	80	0.178862	131	1.16102	108	1.70481	[WBPhenotype:0000577]
MGI:2151215	Pgia7	98	0.0286624	80	0.178862	131	1.16102	108	1.70481	[WBPhenotype:0000577]
MGI:2151212	Pgia4	98	0.0286624	80	0.178862	131	1.16102	108	1.70481	[WBPhenotype:0000577]
MGI:2151210	Pgia2	98	0.0286624	80	0.178862	131	1.16102	108	1.70481	[WBPhenotype:0000577]
MGI:2149679	Im2	98	0.0286624	80	0.178862	131	1.16102	108	1.70481	[WBPhenotype:0000577]
MGI:2149094	Sle9	98	0.0286624	80	0.178862	131	1.16102	108	1.70481	[WBPhenotype:0000577]
MGI:2149007	Lprm5	98	0.0286624	80	0.178862	131	1.16102	108	1.70481	[WBPhenotype:0000577]
MGI:2148963	Im1	98	0.0286624	80	0.178862	131	1.16102	108	1.70481	[WBPhenotype:0000577]
MGI:2137853	Aem3	98	0.0286624	80	0.178862	131	1.16102	108	1.70481	[WBPhenotype:0000577]
MGI:2137852	Aem2	98	0.0286624	80	0.178862	131	1.16102	108	1.70481	[WBPhenotype:0000577]
MGI:1931844	Sle1c	98	0.0286624	80	0.178862	131	1.16102	108	1.70481	[WBPhenotype:0000577]
MGI:1931843	Sle1b	98	0.0286624	80	0.178862	131	1.16102	108	1.70481	[WBPhenotype:0000577]
MGI:1931842	Sle1a	98	0.0286624	80	0.178862	131	1.16102	108	1.70481	[WBPhenotype:0000577]
MGI:1350928	Aoah	98	0.0286624	80	0.178862	131	1.16102	108	1.70481	[WBPhenotype:0000577]
MGI:1202402	Pde7a	98	0.0286624	80	0.178862	131	1.16102	108	1.70481	[WBPhenotype:0000577]
MGI:1858764	Bh4p	123	0.0285515	60	0.191304	108	1.17033	108	1.70481	[WBPhenotype:0000577]
MGI:2654004	Tapr	124	0.0283152	169	0.171875	131	1.16102	108	1.70481	[WBPhenotype:0000577]
MGI:2149352	Bbaa3	124	0.0283152	169	0.171875	131	1.16102	108	1.70481	[WBPhenotype:0000577]
MGI:2149350	Bbaa1	124	0.0283152	169	0.171875	131	1.16102	108	1.70481	[WBPhenotype:0000577]
MGI:2148641	Cia10	124	0.0283152	169	0.171875	131	1.16102	108	1.70481	[WBPhenotype:0000577]
MGI:1928953	Ccl24	124	0.0283152	169	0.171875	131	1.16102	108	1.70481	[WBPhenotype:0000577]
MGI:1890582	Hpi2	124	0.0283152	169	0.171875	131	1.16102	108	1.70481	[WBPhenotype:0000577]
MGI:1890581	Hpi1	124	0.0283152	169	0.171875	131	1.16102	108	1.70481	[WBPhenotype:0000577]
MGI:103576	Ccl11	124	0.0283152	169	0.171875	131	1.16102	108	1.70481	[WBPhenotype:0000577]
MGI:3046820	Alprf	132	0.0282762	234	0.169118	86	1.9978	91	2.76581	[PATO:0001995]
MGI:2155165	Ap8q	132	0.0282762	234	0.169118	86	1.9978	91	2.76581	[PATO:0001995]
MGI:2152432	Ap5q	132	0.0282762	234	0.169118	86	1.9978	91	2.76581	[PATO:0001995]
MGI:2152431	Ap4q	132	0.0282762	234	0.169118	86	1.9978	91	2.76581	[PATO:0001995]
MGI:2152430	Ap3q	132	0.0282762	234	0.169118	86	1.9978	91	2.76581	[PATO:0001995]
MGI:2152429	Ap2q	132	0.0282762	234	0.169118	86	1.9978	91	2.76581	[PATO:0001995]
MGI:2152428	Ap1q	132	0.0282762	234	0.169118	86	1.9978	91	2.76581	[PATO:0001995]
MGI:2150421	Alcp25	132	0.0282762	234	0.169118	86	1.9978	91	2.76581	[PATO:0001995]
MGI:1330314	Alcp4	132	0.0282762	234	0.169118	86	1.9978	91	2.76581	[PATO:0001995]
MGI:107468	Alcp1	132	0.0282762	234	0.169118	86	1.9978	91	2.76581	[PATO:0001995]
MGI:2135957	Camta2	142	0.0282295	117	0.177419	131	1.16102	108	1.70481	[WBPhenotype:0000577]
MGI:1858756	Vertcling	143	0.0281734	66	0.18018	108	1.17033	108	1.70481	[WBPhenotype:0000577]
MGI:3625042	Myci2	144	0.0281331	80	0.178862	131	1.16102	108	1.70481	[WBPhenotype:0000577]
MGI:3625041	Myci1	144	0.0281331	80	0.178862	131	1.16102	108	1.70481	[WBPhenotype:0000577]
MGI:96661	Kcna4	146	0.0280992	225	0.169231	131	1.16102	108	1.70481	[WBPhenotype:0000577]
MGI:95313	El2	146	0.0280992	225	0.169231	131	1.16102	108	1.70481	[WBPhenotype:0000577]
MGI:95312	El1	146	0.0280992	225	0.169231	131	1.16102	108	1.70481	[WBPhenotype:0000577]
MGI:3688629	Elnv	146	0.0280992	225	0.169231	131	1.16102	108	1.70481	[WBPhenotype:0000577]
MGI:108256	El4	146	0.0280992	225	0.169231	131	1.16102	108	1.70481	[WBPhenotype:0000577]
MGI:108249	El3	146	0.0280992	225	0.169231	131	1.16102	108	1.70481	[WBPhenotype:0000577]
MGI:108225	El6	146	0.0280992	225	0.169231	131	1.16102	108	1.70481	[WBPhenotype:0000577]
MGI:108206	El5	146	0.0280992	225	0.169231	131	1.16102	108	1.70481	[WBPhenotype:0000577]
MGI:98930	Vil1	154	0.0279701	62	0.188034	250	0.906966	108	1.70481	[WBPhenotype:0000577]
MGI:95611	Gabpb1	155	0.0275223	65	0.180328	248	0.913953	108	1.70481	[WBPhenotype:0000577]
MGI:3040195	Cocia4	156	0.02734	197	0.17094	108	1.17033	108	1.70481	[WBPhenotype:0000577]
MGI:2680101	Hdis	156	0.02734	197	0.17094	108	1.17033	108	1.70481	[WBPhenotype:0000577]
MGI:2680095	Rrodp2	158	0.0271618	223	0.169492	108	1.17033	108	1.70481	[WBPhenotype:0000577]
MGI:2680094	Rrodp1	158	0.0271618	224	0.169492	108	1.17033	108	1.70481	[WBPhenotype:0000577]
MGI:95565	fmt	160	0.0269536	246	0.168067	108	1.17033	108	1.70481	[WBPhenotype:0000577]
MGI:88253	Car8	161	0.0269521	246	0.168067	108	1.17033	108	1.70481	[WBPhenotype:0000577]
MGI:2151921	Tne1	162	0.026928	246	0.168067	108	1.17033	108	1.70481	[WBPhenotype:0000577]
MGI:95464	Exa	163	0.0269224	134	0.173913	108	1.17033	108	1.70481	[WBPhenotype:0000577]
MGI:3707208	Hbtq	163	0.0269224	134	0.173913	108	1.17033	108	1.70481	[WBPhenotype:0000577]
MGI:87856	Aap	165	0.0269195	134	0.173913	108	1.17033	108	1.70481	[WBPhenotype:0000577]
MGI:87855	Aal	165	0.0269195	134	0.173913	108	1.17033	108	1.70481	[WBPhenotype:0000577]
MGI:2148262	Lrncs1	167	0.0269161	134	0.173913	108	1.17033	108	1.70481	[WBPhenotype:0000577]
MGI:1350918	Omd	167	0.0269161	134	0.173913	108	1.17033	108	1.70481	[WBPhenotype:0000577]
MGI:109552	Il4i1	169	0.0269161	134	0.173913	108	1.17033	108	1.70481	[WBPhenotype:0000577]
MGI:87942	Adre	170	0.0268772	121	0.175926	175	1.13668	108	1.70481	[WBPhenotype:0000577]
MGI:1861942	Gtf2ird1	170	0.0268772	121	0.175926	175	1.13668	108	1.70481	[WBPhenotype:0000577]
MGI:2151844	Elmaz2	172	0.026875	134	0.173913	108	1.17033	108	1.70481	[WBPhenotype:0000577]
MGI:2151843	Elmaz1	172	0.026875	134	0.173913	108	1.17033	108	1.70481	[WBPhenotype:0000577]
MGI:1261760	Lsamp	174	0.026875	134	0.173913	108	1.17033	108	1.70481	[WBPhenotype:0000577]
MGI:2680097	Rear2	175	0.0268544	246	0.168067	108	1.17033	108	1.70481	[WBPhenotype:0000577]
MGI:2680096	Rear1	175	0.0268544	246	0.168067	108	1.17033	108	1.70481	[WBPhenotype:0000577]
MGI:1100538	Siafq1	177	0.026705	129	0.174312	175	1.13668	108	1.70481	[WBPhenotype:0000577]
MGI:1891766	Camkk1	178	0.0266576	168	0.172414	108	1.17033	108	1.70481	[WBPhenotype:0000577]
MGI:96283	Htr5a	179	0.0266286	197	0.17094	248	0.913953	108	1.70481	[WBPhenotype:0000577]
MGI:3618862	Catys1	180	0.0264956	129	0.174312	175	1.13668	108	1.70481	[WBPhenotype:0000577]
MGI:2137477	Hpic4	180	0.0264956	129	0.174312	175	1.13668	108	1.70481	[WBPhenotype:0000577]
MGI:2137476	Hpic3	180	0.0264956	129	0.174312	175	1.13668	108	1.70481	[WBPhenotype:0000577]
MGI:2137474	Hpic2	180	0.0264956	129	0.174312	175	1.13668	108	1.70481	[WBPhenotype:0000577]
MGI:2148585	Lrnx10	184	0.026447	153	0.172727	175	1.13668	108	1.70481	[WBPhenotype:0000577]
MGI:2148584	Lrnx9	184	0.026447	153	0.172727	175	1.13668	108	1.70481	[WBPhenotype:0000577]
MGI:2148583	Lrnx8	184	0.026447	153	0.172727	175	1.13668	108	1.70481	[WBPhenotype:0000577]
MGI:2148582	Lrnx7	184	0.026447	153	0.172727	175	1.13668	108	1.70481	[WBPhenotype:0000577]
MGI:1350920	Emo1	184	0.026447	153	0.172727	175	1.13668	108	1.70481	[WBPhenotype:0000577]
MGI:1350919	Emo2	184	0.026447	153	0.172727	175	1.13668	108	1.70481	[WBPhenotype:0000577]
MGI:1334558	Emo3	184	0.026447	153	0.172727	175	1.13668	108	1.70481	[WBPhenotype:0000577]
MGI:3510107	Depmq1	191	0.0263835	153	0.172727	175	1.13668	108	1.70481	[WBPhenotype:0000577]
MGI:2159379	Pcpila3	191	0.0263835	153	0.172727	175	1.13668	108	1.70481	[WBPhenotype:0000577]
MGI:2159378	Pcpila2	191	0.0263835	153	0.172727	175	1.13668	108	1.70481	[WBPhenotype:0000577]
MGI:2159377	Pcpila1	191	0.0263835	153	0.172727	175	1.13668	108	1.70481	[WBPhenotype:0000577]
MGI:2159373	Alcw4	191	0.0263835	153	0.172727	175	1.13668	108	1.70481	[WBPhenotype:0000577]
MGI:1309452	Alcw1	191	0.0263835	153	0.172727	175	1.13668	108	1.70481	[WBPhenotype:0000577]
MGI:3041568	Axtofd5	197	0.0262165	177	0.171171	175	1.13668	108	1.70481	[WBPhenotype:0000577]
MGI:2148558	Axtofd4	197	0.0262165	177	0.171171	175	1.13668	108	1.70481	[WBPhenotype:0000577]
MGI:2148557	Axtofd3	197	0.0262165	177	0.171171	175	1.13668	108	1.70481	[WBPhenotype:0000577]
MGI:2148555	Axtofd1	197	0.0262165	177	0.171171	175	1.13668	108	1.70481	[WBPhenotype:0000577]
MGI:109559	Ptprr	201	0.026187	225	0.169231	108	1.17033	108	1.70481	[WBPhenotype:0000577]
MGI:2151084	Frp3	202	0.026162	67	0.179487	175	1.13668	108	1.70481	[WBPhenotype:0000577]
MGI:2151078	Frp2	202	0.026162	67	0.179487	175	1.13668	108	1.70481	[WBPhenotype:0000577]
MGI:2151076	Frp1	202	0.026162	67	0.179487	175	1.13668	108	1.70481	[WBPhenotype:0000577]
MGI:2151086	Disso2	205	0.0261061	177	0.171171	175	1.13668	108	1.70481	[WBPhenotype:0000577]
MGI:2151085	Disso1	205	0.0261061	177	0.171171	175	1.13668	108	1.70481	[WBPhenotype:0000577]
MGI:2151074	Amp1	205	0.0261061	177	0.171171	175	1.13668	108	1.70481	[WBPhenotype:0000577]
MGI:2151073	Amp2	205	0.0261061	177	0.171171	175	1.13668	108	1.70481	[WBPhenotype:0000577]
MGI:99508	Mop2	209	0.0260817	177	0.171171	175	1.13668	108	1.70481	[WBPhenotype:0000577]
MGI:99507	Mop1	210	0.0260817	177	0.171171	175	1.13668	108	1.70481	[WBPhenotype:0000577]
MGI:3629966	Nilac2	211	0.0260802	177	0.171171	175	1.13668	108	1.70481	[WBPhenotype:0000577]
MGI:3590514	Marq5	211	0.0260802	177	0.171171	175	1.13668	108	1.70481	[WBPhenotype:0000577]
MGI:3590513	Marq4	211	0.0260802	177	0.171171	175	1.13668	108	1.70481	[WBPhenotype:0000577]
MGI:3590512	Marq3	211	0.0260802	177	0.171171	175	1.13668	108	1.70481	[WBPhenotype:0000577]
MGI:3590511	Marq2	211	0.0260802	177	0.171171	175	1.13668	108	1.70481	[WBPhenotype:0000577]
MGI:3590510	Marq1	211	0.0260802	177	0.171171	175	1.13668	108	1.70481	[WBPhenotype:0000577]
MGI:1309537	Alcw2	211	0.0260802	177	0.171171	175	1.13668	108	1.70481	[WBPhenotype:0000577]
MGI:2385357	Desp2	218	0.0260248	177	0.171171	175	1.13668	108	1.70481	[WBPhenotype:0000577]
MGI:2385356	Desp1	218	0.0260248	177	0.171171	175	1.13668	108	1.70481	[WBPhenotype:0000577]
MGI:892973	Gpr19	220	0.0259641	205	0.169643	175	1.13668	108	1.70481	[WBPhenotype:0000577]
MGI:3573904	Aaj4	220	0.0259641	205	0.169643	175	1.13668	108	1.70481	[WBPhenotype:0000577]
MGI:3573903	Aaj3	220	0.0259641	205	0.169643	175	1.13668	108	1.70481	[WBPhenotype:0000577]
MGI:3573902	Aaj2	220	0.0259641	205	0.169643	175	1.13668	108	1.70481	[WBPhenotype:0000577]
MGI:3573901	Aaj1	220	0.0259641	205	0.169643	175	1.13668	108	1.70481	[WBPhenotype:0000577]
MGI:2686944	Anxty	220	0.0259641	205	0.169643	175	1.13668	108	1.70481	[WBPhenotype:0000577]
MGI:1352758	Ulk2	220	0.0259641	205	0.169643	175	1.13668	108	1.70481	[WBPhenotype:0000577]
MGI:99509	Mop3	227	0.0259414	177	0.171171	175	1.13668	108	1.70481	[WBPhenotype:0000577]
MGI:3580550	Nsila10	228	0.0259393	205	0.169643	175	1.13668	108	1.70481	[WBPhenotype:0000577]
MGI:3580549	Nsila9	228	0.0259393	205	0.169643	175	1.13668	108	1.70481	[WBPhenotype:0000577]
MGI:3580548	Nsila8	228	0.0259393	205	0.169643	175	1.13668	108	1.70481	[WBPhenotype:0000577]
MGI:3580547	Nsila7	228	0.0259393	205	0.169643	175	1.13668	108	1.70481	[WBPhenotype:0000577]
MGI:3580546	Nsila6	228	0.0259393	205	0.169643	175	1.13668	108	1.70481	[WBPhenotype:0000577]
MGI:3580545	Nsila5	228	0.0259393	205	0.169643	175	1.13668	108	1.70481	[WBPhenotype:0000577]
MGI:3580544	Nsila4	228	0.0259393	205	0.169643	175	1.13668	108	1.70481	[WBPhenotype:0000577]
MGI:3580543	Nsila3	228	0.0259393	205	0.169643	175	1.13668	108	1.70481	[WBPhenotype:0000577]
MGI:3580542	Nsila2	228	0.0259393	205	0.169643	175	1.13668	108	1.70481	[WBPhenotype:0000577]
MGI:3580541	Nsila1	228	0.0259393	205	0.169643	175	1.13668	108	1.70481	[WBPhenotype:0000577]
MGI:3581253	Cplaq8	238	0.0258102	112	0.177966	175	1.13668	108	1.70481	[WBPhenotype:0000577]
MGI:2150923	Lfp3	238	0.0258102	112	0.177966	175	1.13668	108	1.70481	[WBPhenotype:0000577]
MGI:2150922	Lfp2	238	0.0258102	112	0.177966	175	1.13668	108	1.70481	[WBPhenotype:0000577]
MGI:2150921	Lfp1	238	0.0258102	112	0.177966	175	1.13668	108	1.70481	[WBPhenotype:0000577]
MGI:1354702	Fbxl3	238	0.0258102	112	0.177966	175	1.13668	108	1.70481	[WBPhenotype:0000577]
MGI:2680765	Hcrtr2	243	0.025708	245	0.168142	175	1.13668	108	1.70481	[WBPhenotype:0000577]
MGI:2451244	Bai2	244	0.0256718	205	0.169643	175	1.13668	108	1.70481	[WBPhenotype:0000577]
MGI:3588347	Cplaq12	245	0.0255271	123	0.175	175	1.13668	108	1.70481	[WBPhenotype:0000577]
MGI:3588346	Cplaq11	245	0.0255271	123	0.175	175	1.13668	108	1.70481	[WBPhenotype:0000577]
MGI:3588345	Cplaq10	245	0.0255271	123	0.175	175	1.13668	108	1.70481	[WBPhenotype:0000577]
MGI:3588344	Cplaq9	245	0.0255271	123	0.175	175	1.13668	108	1.70481	[WBPhenotype:0000577]
MGI:1277142	Cplaq3	245	0.0255271	123	0.175	175	1.13668	108	1.70481	[WBPhenotype:0000577]
MGI:1277134	Per3	245	0.0255271	123	0.175	175	1.13668	108	1.70481	[WBPhenotype:0000577]
