# Supplementary material for: Linking Human Diseases to Animal Models Using Ontology-Based Phenotype Annotation
Source: PLoS Biol. 2009 Nov 24;7(11):e1000247. doi: 10.1371/journal.pbio.1000247 (PMC2774506; doi:10.1371/journal.pbio.1000247)
Supplement: Table S15 — Comparison between human EXT2 and mouse genes. The top 250 genes (by simJ) are reported, together with the rank and score for each metric (simIC, simJ, avgICCS, and maxIC). Additionally, the maxIC phenotype is reported using ontology identifiers. See Materials and Methods for a list of ontology prefixes. Known sequence orthologs are highlighted in yellow and listed in Table 6, if present. Genes at rank 1 are listed in Table 7. (0.08 MB XLS) [file pbio.1000247.s015.xls]

## Sheet: NCBI_Gene_2132-vs-allg-allscore
MGI gene id	MGI gene name	simIC rank	simIC	simJ rank	simJ	avgICCS rank	avgICCS	maxIC rank	maxIC	maxIC phenotype
MGI:96209	Hoxd8	1	0.0688742	1	0.209016	4	4.43418	3	6.21019	[PATO:0000051^OBO_REL:inheres_in(UBERON:FMA_7574-MA_0000315-ZFA_0000538)]
MGI:1101770	Ring1	2	0.0663234	2	0.205021	6	4.36317	3	6.21019	[PATO:0000051^OBO_REL:inheres_in(UBERON:FMA_7574-MA_0000315-ZFA_0000538)]
MGI:96178	Hoxa6	3	0.0658372	3	0.202479	6	4.36317	3	6.21019	[PATO:0000051^OBO_REL:inheres_in(UBERON:FMA_7574-MA_0000315-ZFA_0000538)]
MGI:96195	Hoxc4	4	0.0647646	4	0.189591	1	4.85472	3	6.21019	[PATO:0000051^OBO_REL:inheres_in(UBERON:FMA_7574-MA_0000315-ZFA_0000538)]
MGI:96199	Hoxc9	5	0.0635132	5	0.184116	5	4.41714	3	6.21019	[PATO:0000051^OBO_REL:inheres_in(UBERON:FMA_7574-MA_0000315-ZFA_0000538)]
MGI:96176	Hoxa4	6	0.060029	50	0.161905	49	3.62725	3	6.21019	[PATO:0000051^OBO_REL:inheres_in(UBERON:FMA_7574-MA_0000315-ZFA_0000538)]
MGI:96179	Hoxa7	7	0.0591577	6	0.180077	108	3.56497	3	6.21019	[PATO:0000051^OBO_REL:inheres_in(UBERON:FMA_7574-MA_0000315-ZFA_0000538)]
MGI:96188	Hoxb7	8	0.0588872	27	0.172535	3	4.53947	3	6.21019	[PATO:0000051^OBO_REL:inheres_in(UBERON:FMA_7574-MA_0000315-ZFA_0000538)]
MGI:2678025	Zfp640	9	0.0581327	56	0.15407	25	3.85424	3	6.21019	[PATO:0000051^OBO_REL:inheres_in(UBERON:FMA_7574-MA_0000315-ZFA_0000538)]
MGI:96054	hcp	10	0.056765	49	0.163569	46	3.64487	3	6.21019	[PATO:0000051^OBO_REL:inheres_in(UBERON:FMA_7574-MA_0000315-ZFA_0000538)]
MGI:96190	Hoxb9	11	0.0566471	64	0.147139	13	4.15199	3	6.21019	[PATO:0000051^OBO_REL:inheres_in(UBERON:FMA_7574-MA_0000315-ZFA_0000538)]
MGI:88362	Cdx4	12	0.0564522	59	0.150888	166	2.9404	3	6.21019	[PATO:0000051^OBO_REL:inheres_in(UBERON:FMA_7574-MA_0000315-ZFA_0000538)]
MGI:97836	Qdpr	13	0.0560511	29	0.171315	2	4.74067	3	6.21019	[PATO:0000051^OBO_REL:inheres_in(UBERON:FMA_7574-MA_0000315-ZFA_0000538)]
MGI:94905	dm	14	0.0548033	79	0.135065	158	3.13087	3	6.21019	[PATO:0000051^OBO_REL:inheres_in(UBERON:FMA_7574-MA_0000315-ZFA_0000538)]
MGI:88001	am	15	0.0542399	52	0.156667	157	3.14637	3	6.21019	[PATO:0000051^OBO_REL:inheres_in(UBERON:FMA_7574-MA_0000315-ZFA_0000538)]
MGI:2683537	Tapt1	16	0.0540902	48	0.164751	24	3.91183	3	6.21019	[PATO:0000051^OBO_REL:inheres_in(UBERON:FMA_7574-MA_0000315-ZFA_0000538)]
MGI:105050	Mtf2	17	0.0540645	99	0.130653	50	3.62479	3	6.21019	[PATO:0000051^OBO_REL:inheres_in(UBERON:FMA_7574-MA_0000315-ZFA_0000538)]
MGI:96208	Hoxd4	18	0.0537787	60	0.14881	125	3.18968	3	6.21019	[PATO:0000051^OBO_REL:inheres_in(UBERON:FMA_7574-MA_0000315-ZFA_0000538)]
MGI:103220	Meox1	19	0.0517506	61	0.14791	163	3.03992	3	6.21019	[PATO:0000051^OBO_REL:inheres_in(UBERON:FMA_7574-MA_0000315-ZFA_0000538)]
MGI:2153568	Sp7	20	0.0516775	98	0.13079	33	3.73957	1	7.68936	[UBERON:CL_0000062-FMA_66780-ZFA_0009031]
MGI:97242	Mv	21	0.0513729	53	0.156364	153	3.17667	3	6.21019	[PATO:0000051^OBO_REL:inheres_in(UBERON:FMA_7574-MA_0000315-ZFA_0000538)]
MGI:1917372	Mllt3	22	0.0512001	75	0.136	122	3.24009	3	6.21019	[PATO:0000051^OBO_REL:inheres_in(UBERON:FMA_7574-MA_0000315-ZFA_0000538)]
MGI:95462	Evx2	23	0.0511889	67	0.143284	47	3.63907	3	6.21019	[PATO:0000051^OBO_REL:inheres_in(UBERON:FMA_7574-MA_0000315-ZFA_0000538)]
MGI:1920918	Ttc21b	24	0.0510685	84	0.132768	26	3.8392	3	6.21019	[PATO:0000051^OBO_REL:inheres_in(UBERON:FMA_7574-MA_0000315-ZFA_0000538)]
MGI:96189	Hoxb8	25	0.0510597	121	0.127764	27	3.83839	3	6.21019	[PATO:0000051^OBO_REL:inheres_in(UBERON:FMA_7574-MA_0000315-ZFA_0000538)]
MGI:1932339	Sf3b1	26	0.0510174	65	0.14527	22	4.0184	3	6.21019	[PATO:0000051^OBO_REL:inheres_in(UBERON:FMA_7574-MA_0000315-ZFA_0000538)]
MGI:96180	Hoxa9	27	0.0502104	199	0.124413	29	3.82744	3	6.21019	[PATO:0000051^OBO_REL:inheres_in(UBERON:FMA_7574-MA_0000315-ZFA_0000538)]
MGI:108385	Rbt	28	0.0496378	78	0.135417	156	3.16056	3	6.21019	[PATO:0000051^OBO_REL:inheres_in(UBERON:FMA_7574-MA_0000315-ZFA_0000538)]
MGI:96198	Hoxc8	29	0.0486358	121	0.127764	31	3.79118	3	6.21019	[PATO:0000051^OBO_REL:inheres_in(UBERON:FMA_7574-MA_0000315-ZFA_0000538)]
MGI:88360	Cdx1	30	0.0485773	63	0.147651	11	4.21689	3	6.21019	[PATO:0000051^OBO_REL:inheres_in(UBERON:FMA_7574-MA_0000315-ZFA_0000538)]
MGI:96191	Hoxc	31	0.0484105	118	0.128767	113	3.48177	3	6.21019	[PATO:0000051^OBO_REL:inheres_in(UBERON:FMA_7574-MA_0000315-ZFA_0000538)]
MGI:96643	Jsr	32	0.048305	76	0.135977	45	3.6869	3	6.21019	[PATO:0000051^OBO_REL:inheres_in(UBERON:FMA_7574-MA_0000315-ZFA_0000538)]
MGI:2387989	Axud1	33	0.0473657	73	0.137255	92	3.592	3	6.21019	[PATO:0000051^OBO_REL:inheres_in(UBERON:FMA_7574-MA_0000315-ZFA_0000538)]
MGI:96187	Hoxb6	34	0.0472354	116	0.128852	30	3.79297	3	6.21019	[PATO:0000051^OBO_REL:inheres_in(UBERON:FMA_7574-MA_0000315-ZFA_0000538)]
MGI:96204	Hoxd12	35	0.0468404	82	0.133136	48	3.6375	3	6.21019	[PATO:0000051^OBO_REL:inheres_in(UBERON:FMA_7574-MA_0000315-ZFA_0000538)]
MGI:2135679	Hes7	36	0.0464171	81	0.134286	170	2.83156	3	6.21019	[PATO:0000051^OBO_REL:inheres_in(UBERON:FMA_7574-MA_0000315-ZFA_0000538)]
MGI:1278334	Zfand5	37	0.0457822	224	0.121827	155	3.16946	3	6.21019	[PATO:0000051^OBO_REL:inheres_in(UBERON:FMA_7574-MA_0000315-ZFA_0000538)]
MGI:1927715	Sp5	38	0.0454328	51	0.158491	44	3.69364	43	5.56383	[PATO:0000051^OBO_REL:inheres_in(UBERON:FMA_9914-MA_0000309-ZFA_0001189)]
MGI:894275	Rfng	39	0.044817	204	0.123656	117	3.36648	3	6.21019	[PATO:0000051^OBO_REL:inheres_in(UBERON:FMA_7574-MA_0000315-ZFA_0000538)]
MGI:96087	Hi	40	0.0441501	62	0.147766	121	3.27159	43	5.56383	[PATO:0000051^OBO_REL:inheres_in(UBERON:FMA_9914-MA_0000309-ZFA_0001189)]
MGI:95537	Ctgf	41	0.0441228	77	0.135922	162	3.04057	43	5.56383	[PATO:0000051^OBO_REL:inheres_in(UBERON:FMA_9914-MA_0000309-ZFA_0001189)]
MGI:2685968	Ripply2	42	0.0439859	116	0.128852	164	3.03533	3	6.21019	[PATO:0000051^OBO_REL:inheres_in(UBERON:FMA_7574-MA_0000315-ZFA_0000538)]
MGI:96186	Hoxb5	43	0.0438952	71	0.140845	8	4.35475	43	5.56383	[PATO:0000051^OBO_REL:inheres_in(UBERON:FMA_9914-MA_0000309-ZFA_0001189)]
MGI:1922542	Prkd3	44	0.0433635	58	0.151394	12	4.19289	43	5.56383	[PATO:0000051^OBO_REL:inheres_in(UBERON:FMA_9914-MA_0000309-ZFA_0001189)]
MGI:3697210	Vmmt20	45	0.0423645	7	0.177665	52	3.61692	43	5.56383	[PATO:0000051^OBO_REL:inheres_in(UBERON:FMA_9914-MA_0000309-ZFA_0001189)]
MGI:3697207	Vmmt19	45	0.0423645	7	0.177665	52	3.61692	43	5.56383	[PATO:0000051^OBO_REL:inheres_in(UBERON:FMA_9914-MA_0000309-ZFA_0001189)]
MGI:3697206	Vmmt18	45	0.0423645	7	0.177665	52	3.61692	43	5.56383	[PATO:0000051^OBO_REL:inheres_in(UBERON:FMA_9914-MA_0000309-ZFA_0001189)]
MGI:3697205	Vmmt17	45	0.0423645	7	0.177665	52	3.61692	43	5.56383	[PATO:0000051^OBO_REL:inheres_in(UBERON:FMA_9914-MA_0000309-ZFA_0001189)]
MGI:3697204	Vmmt16	45	0.0423645	7	0.177665	52	3.61692	43	5.56383	[PATO:0000051^OBO_REL:inheres_in(UBERON:FMA_9914-MA_0000309-ZFA_0001189)]
MGI:3697203	Vmmt15	45	0.0423645	7	0.177665	52	3.61692	43	5.56383	[PATO:0000051^OBO_REL:inheres_in(UBERON:FMA_9914-MA_0000309-ZFA_0001189)]
MGI:3697202	Vmmt14	45	0.0423645	7	0.177665	52	3.61692	43	5.56383	[PATO:0000051^OBO_REL:inheres_in(UBERON:FMA_9914-MA_0000309-ZFA_0001189)]
MGI:3697201	Vmmt13	45	0.0423645	7	0.177665	52	3.61692	43	5.56383	[PATO:0000051^OBO_REL:inheres_in(UBERON:FMA_9914-MA_0000309-ZFA_0001189)]
MGI:3697200	Vmmt12	45	0.0423645	7	0.177665	52	3.61692	43	5.56383	[PATO:0000051^OBO_REL:inheres_in(UBERON:FMA_9914-MA_0000309-ZFA_0001189)]
MGI:3697199	Vmmt11	45	0.0423645	7	0.177665	52	3.61692	43	5.56383	[PATO:0000051^OBO_REL:inheres_in(UBERON:FMA_9914-MA_0000309-ZFA_0001189)]
MGI:3697198	Vmmt10	45	0.0423645	7	0.177665	52	3.61692	43	5.56383	[PATO:0000051^OBO_REL:inheres_in(UBERON:FMA_9914-MA_0000309-ZFA_0001189)]
MGI:3697197	Vmmt9	45	0.0423645	7	0.177665	52	3.61692	43	5.56383	[PATO:0000051^OBO_REL:inheres_in(UBERON:FMA_9914-MA_0000309-ZFA_0001189)]
MGI:3697196	Vmmt8	45	0.0423645	7	0.177665	52	3.61692	43	5.56383	[PATO:0000051^OBO_REL:inheres_in(UBERON:FMA_9914-MA_0000309-ZFA_0001189)]
MGI:3697195	Vmmt7	45	0.0423645	7	0.177665	52	3.61692	43	5.56383	[PATO:0000051^OBO_REL:inheres_in(UBERON:FMA_9914-MA_0000309-ZFA_0001189)]
MGI:3697194	Vmmt6	45	0.0423645	7	0.177665	52	3.61692	43	5.56383	[PATO:0000051^OBO_REL:inheres_in(UBERON:FMA_9914-MA_0000309-ZFA_0001189)]
MGI:3697193	Vmmt5	45	0.0423645	7	0.177665	52	3.61692	43	5.56383	[PATO:0000051^OBO_REL:inheres_in(UBERON:FMA_9914-MA_0000309-ZFA_0001189)]
MGI:3697192	Vmmt4	45	0.0423645	7	0.177665	52	3.61692	43	5.56383	[PATO:0000051^OBO_REL:inheres_in(UBERON:FMA_9914-MA_0000309-ZFA_0001189)]
MGI:3697191	Vmmt3	45	0.0423645	7	0.177665	52	3.61692	43	5.56383	[PATO:0000051^OBO_REL:inheres_in(UBERON:FMA_9914-MA_0000309-ZFA_0001189)]
MGI:3697190	Vmmt2	45	0.0423645	7	0.177665	52	3.61692	43	5.56383	[PATO:0000051^OBO_REL:inheres_in(UBERON:FMA_9914-MA_0000309-ZFA_0001189)]
MGI:3697189	Vmmt1	45	0.0423645	7	0.177665	52	3.61692	43	5.56383	[PATO:0000051^OBO_REL:inheres_in(UBERON:FMA_9914-MA_0000309-ZFA_0001189)]
MGI:108013	Uncx	65	0.041998	198	0.124675	123	3.23216	3	6.21019	[PATO:0000051^OBO_REL:inheres_in(UBERON:FMA_7574-MA_0000315-ZFA_0000538)]
MGI:2152972	Rims2	66	0.0417783	120	0.127778	171	2.78552	43	5.56383	[PATO:0000051^OBO_REL:inheres_in(UBERON:FMA_9914-MA_0000309-ZFA_0001189)]
MGI:104540	Clec3b	67	0.0413236	28	0.171569	28	3.82777	43	5.56383	[PATO:0000051^OBO_REL:inheres_in(UBERON:FMA_9914-MA_0000309-ZFA_0001189)]
MGI:96102	Hk	68	0.0408393	72	0.139286	109	3.54129	43	5.56383	[PATO:0000051^OBO_REL:inheres_in(UBERON:FMA_9914-MA_0000309-ZFA_0001189)]
MGI:3045060	Vtbt18	69	0.0407637	30	0.169903	52	3.61692	43	5.56383	[PATO:0000051^OBO_REL:inheres_in(UBERON:FMA_9914-MA_0000309-ZFA_0001189)]
MGI:3045059	Vtbt17	69	0.0407637	30	0.169903	52	3.61692	43	5.56383	[PATO:0000051^OBO_REL:inheres_in(UBERON:FMA_9914-MA_0000309-ZFA_0001189)]
MGI:3045058	Vtbt16	69	0.0407637	30	0.169903	52	3.61692	43	5.56383	[PATO:0000051^OBO_REL:inheres_in(UBERON:FMA_9914-MA_0000309-ZFA_0001189)]
MGI:3045057	Vtbt15	69	0.0407637	30	0.169903	52	3.61692	43	5.56383	[PATO:0000051^OBO_REL:inheres_in(UBERON:FMA_9914-MA_0000309-ZFA_0001189)]
MGI:3045056	Vtbt14	69	0.0407637	30	0.169903	52	3.61692	43	5.56383	[PATO:0000051^OBO_REL:inheres_in(UBERON:FMA_9914-MA_0000309-ZFA_0001189)]
MGI:3045055	Vtbt13	69	0.0407637	30	0.169903	52	3.61692	43	5.56383	[PATO:0000051^OBO_REL:inheres_in(UBERON:FMA_9914-MA_0000309-ZFA_0001189)]
MGI:3045054	Vtbt12	69	0.0407637	30	0.169903	52	3.61692	43	5.56383	[PATO:0000051^OBO_REL:inheres_in(UBERON:FMA_9914-MA_0000309-ZFA_0001189)]
MGI:3045053	Vtbt11	69	0.0407637	30	0.169903	52	3.61692	43	5.56383	[PATO:0000051^OBO_REL:inheres_in(UBERON:FMA_9914-MA_0000309-ZFA_0001189)]
MGI:3045052	Vtbt10	69	0.0407637	30	0.169903	52	3.61692	43	5.56383	[PATO:0000051^OBO_REL:inheres_in(UBERON:FMA_9914-MA_0000309-ZFA_0001189)]
MGI:3045051	Vtbt9	69	0.0407637	30	0.169903	52	3.61692	43	5.56383	[PATO:0000051^OBO_REL:inheres_in(UBERON:FMA_9914-MA_0000309-ZFA_0001189)]
MGI:3045050	LOC493582	69	0.0407637	30	0.169903	52	3.61692	43	5.56383	[PATO:0000051^OBO_REL:inheres_in(UBERON:FMA_9914-MA_0000309-ZFA_0001189)]
MGI:3045049	Vtbt7	69	0.0407637	30	0.169903	52	3.61692	43	5.56383	[PATO:0000051^OBO_REL:inheres_in(UBERON:FMA_9914-MA_0000309-ZFA_0001189)]
MGI:3045048	Vtbt6	69	0.0407637	30	0.169903	52	3.61692	43	5.56383	[PATO:0000051^OBO_REL:inheres_in(UBERON:FMA_9914-MA_0000309-ZFA_0001189)]
MGI:3045047	Vtbt5	69	0.0407637	30	0.169903	52	3.61692	43	5.56383	[PATO:0000051^OBO_REL:inheres_in(UBERON:FMA_9914-MA_0000309-ZFA_0001189)]
MGI:3045046	Vtbt4	69	0.0407637	30	0.169903	52	3.61692	43	5.56383	[PATO:0000051^OBO_REL:inheres_in(UBERON:FMA_9914-MA_0000309-ZFA_0001189)]
MGI:3045045	Vtbt3	69	0.0407637	30	0.169903	52	3.61692	43	5.56383	[PATO:0000051^OBO_REL:inheres_in(UBERON:FMA_9914-MA_0000309-ZFA_0001189)]
MGI:3045044	Vtbt2	69	0.0407637	30	0.169903	52	3.61692	43	5.56383	[PATO:0000051^OBO_REL:inheres_in(UBERON:FMA_9914-MA_0000309-ZFA_0001189)]
MGI:3045043	Vtbt1	69	0.0407637	30	0.169903	52	3.61692	43	5.56383	[PATO:0000051^OBO_REL:inheres_in(UBERON:FMA_9914-MA_0000309-ZFA_0001189)]
MGI:88573	cy	87	0.0396098	101	0.130137	34	3.70957	43	5.56383	[PATO:0000051^OBO_REL:inheres_in(UBERON:FMA_9914-MA_0000309-ZFA_0001189)]
MGI:1934234	Pip4k2b	88	0.0394565	197	0.125	119	3.28843	43	5.56383	[PATO:0000051^OBO_REL:inheres_in(UBERON:FMA_9914-MA_0000309-ZFA_0001189)]
MGI:108384	Btg2	89	0.0390261	54	0.155172	52	3.61692	43	5.56383	[PATO:0000051^OBO_REL:inheres_in(UBERON:FMA_9914-MA_0000309-ZFA_0001189)]
MGI:2446084	Wnt9a	90	0.038598	214	0.123077	51	3.61839	43	5.56383	[PATO:0000051^OBO_REL:inheres_in(UBERON:FMA_9914-MA_0000309-ZFA_0001189)]
MGI:3046873	Igf1sl1	91	0.03828	234	0.120787	120	3.2764	43	5.56383	[PATO:0000051^OBO_REL:inheres_in(UBERON:FMA_9914-MA_0000309-ZFA_0001189)]
MGI:102858	Fosl2	92	0.0380649	226	0.120944	115	3.42708	43	5.56383	[PATO:0000051^OBO_REL:inheres_in(UBERON:FMA_9914-MA_0000309-ZFA_0001189)]
MGI:1202880	Traf4	93	0.038041	102	0.130137	160	3.08231	42	5.99905	[UBERON:FMA_7574-MA_0000315-ZFA_0000538]
MGI:96202	Hoxd10	94	0.0377823	223	0.121875	154	3.17368	43	5.56383	[PATO:0000051^OBO_REL:inheres_in(UBERON:FMA_9914-MA_0000309-ZFA_0001189)]
MGI:96200	Hoxd	95	0.0377198	140	0.126074	118	3.32193	43	5.56383	[PATO:0000051^OBO_REL:inheres_in(UBERON:FMA_9914-MA_0000309-ZFA_0001189)]
MGI:104591	Nbl1	96	0.0376517	66	0.143443	172	2.73124	43	5.56383	[PATO:0000051^OBO_REL:inheres_in(UBERON:FMA_9914-MA_0000309-ZFA_0001189)]
MGI:96201	Hoxd1	97	0.0372557	57	0.151899	52	3.61692	43	5.56383	[PATO:0000051^OBO_REL:inheres_in(UBERON:FMA_9914-MA_0000309-ZFA_0001189)]
MGI:1891221	Crtap	98	0.0364185	217	0.122642	114	3.45616	1	7.68936	[UBERON:CL_0000062-FMA_66780-ZFA_0009031]
MGI:3578872	Bntq1	99	0.0360988	69	0.142349	32	3.73996	103	4.99229	[UBERON:MA_0000688-MIAA_0000151]
MGI:96197	Hoxc6	100	0.0354892	88	0.131387	124	3.20718	43	5.56383	[PATO:0000051^OBO_REL:inheres_in(UBERON:FMA_9914-MA_0000309-ZFA_0001189)]
MGI:3042420	Lmblgq2	101	0.0319732	74	0.136364	9	4.3418	100	5.539	[UBERON:FMA_24216-MA_0000031]
MGI:87902	Acta1	102	0.0313991	68	0.142857	181	2.47556	142	4.88201	[UBERON:FMA_13478-MA_0002416-XAO_0003074-ZFA_0001559]
MGI:1352504	Hip1r	103	0.0312594	55	0.154206	184	2.39683	142	4.88201	[UBERON:FMA_13478-MA_0002416-XAO_0003074-ZFA_0001559]
MGI:94936	dup	104	0.0296484	200	0.124138	179	2.50962	142	4.88201	[UBERON:FMA_13478-MA_0002416-XAO_0003074-ZFA_0001559]
MGI:88491	Crabp2	105	0.0293495	83	0.133047	161	3.05343	103	4.99229	[UBERON:MA_0000688-MIAA_0000151]
MGI:1096562	Tg(Cat)370Rpw	106	0.0292961	70	0.140969	165	3.02799	142	4.88201	[UBERON:FMA_13478-MA_0002416-XAO_0003074-ZFA_0001559]
MGI:98877	Tyl	107	0.0290409	219	0.122378	204	2.25346	142	4.88201	[UBERON:FMA_13478-MA_0002416-XAO_0003074-ZFA_0001559]
MGI:1933827	Feml1	108	0.0289698	87	0.132296	15	4.0425	103	4.99229	[UBERON:MA_0000688-MIAA_0000151]
MGI:96110	Hm	109	0.0288773	80	0.134783	107	3.5654	103	4.99229	[UBERON:MA_0000688-MIAA_0000151]
MGI:3663607	Mskt6	110	0.0288369	89	0.131274	15	4.0425	103	4.99229	[UBERON:MA_0000688-MIAA_0000151]
MGI:3663604	Mskt3	111	0.0288369	89	0.131274	15	4.0425	103	4.99229	[UBERON:MA_0000688-MIAA_0000151]
MGI:1933828	Feml2	112	0.0287378	100	0.130268	110	3.50084	103	4.99229	[UBERON:MA_0000688-MIAA_0000151]
MGI:3042424	Lmblgq6	113	0.0286701	233	0.120805	9	4.3418	100	5.539	[UBERON:FMA_24216-MA_0000031]
MGI:3042422	Lmblgq4	114	0.0286086	225	0.121528	14	4.06664	100	5.539	[UBERON:FMA_24216-MA_0000031]
MGI:1927233	Tl	115	0.0285852	139	0.126126	159	3.09347	103	4.99229	[UBERON:MA_0000688-MIAA_0000151]
MGI:98739	Thbs3	116	0.0284404	212	0.123239	15	4.0425	103	4.99229	[UBERON:MA_0000688-MIAA_0000151]
MGI:3663608	Mskt7	117	0.0283468	123	0.127341	15	4.0425	103	4.99229	[UBERON:MA_0000688-MIAA_0000151]
MGI:3663602	Mskt1	118	0.0283468	123	0.127341	15	4.0425	103	4.99229	[UBERON:MA_0000688-MIAA_0000151]
MGI:2668941	Fcsa7	119	0.0278695	91	0.130952	35	3.69855	103	4.99229	[UBERON:MA_0000688-MIAA_0000151]
MGI:2668940	Fcsa6	119	0.0278695	91	0.130952	35	3.69855	103	4.99229	[UBERON:MA_0000688-MIAA_0000151]
MGI:2668939	Fcsa5	119	0.0278695	91	0.130952	35	3.69855	103	4.99229	[UBERON:MA_0000688-MIAA_0000151]
MGI:2668938	Fcsa4	119	0.0278695	91	0.130952	35	3.69855	103	4.99229	[UBERON:MA_0000688-MIAA_0000151]
MGI:2668937	Fcsa3	119	0.0278695	91	0.130952	35	3.69855	103	4.99229	[UBERON:MA_0000688-MIAA_0000151]
MGI:2668936	Fcsa2	119	0.0278695	91	0.130952	35	3.69855	103	4.99229	[UBERON:MA_0000688-MIAA_0000151]
MGI:2668935	Fcsa1	119	0.0278695	91	0.130952	35	3.69855	103	4.99229	[UBERON:MA_0000688-MIAA_0000151]
MGI:3698549	Feml4	126	0.0278015	113	0.129412	35	3.69855	103	4.99229	[UBERON:MA_0000688-MIAA_0000151]
MGI:1933829	Feml3	127	0.027727	213	0.123188	110	3.50084	103	4.99229	[UBERON:MA_0000688-MIAA_0000151]
MGI:3663606	Mskt5	128	0.0273495	201	0.124088	23	3.93886	103	4.99229	[UBERON:MA_0000688-MIAA_0000151]
MGI:3512789	Fmgty1	129	0.0272429	115	0.128906	35	3.69855	103	4.99229	[UBERON:MA_0000688-MIAA_0000151]
MGI:3699721	Pstc6	130	0.0272297	125	0.127119	93	3.57568	103	4.99229	[UBERON:MA_0000688-MIAA_0000151]
MGI:3663610	Mskt9	130	0.0272297	125	0.127119	93	3.57568	103	4.99229	[UBERON:MA_0000688-MIAA_0000151]
MGI:3663609	Mskt8	130	0.0272297	125	0.127119	93	3.57568	103	4.99229	[UBERON:MA_0000688-MIAA_0000151]
MGI:3512950	Fmgty11	130	0.0272297	125	0.127119	93	3.57568	103	4.99229	[UBERON:MA_0000688-MIAA_0000151]
MGI:3512930	Fmgty10	130	0.0272297	125	0.127119	93	3.57568	103	4.99229	[UBERON:MA_0000688-MIAA_0000151]
MGI:3512925	Fmgty8	130	0.0272297	125	0.127119	93	3.57568	103	4.99229	[UBERON:MA_0000688-MIAA_0000151]
MGI:3512919	Fmgty6	130	0.0272297	125	0.127119	93	3.57568	103	4.99229	[UBERON:MA_0000688-MIAA_0000151]
MGI:3512916	Fmgty4	130	0.0272297	125	0.127119	93	3.57568	103	4.99229	[UBERON:MA_0000688-MIAA_0000151]
MGI:3512801	Fmgty3	130	0.0272297	125	0.127119	93	3.57568	103	4.99229	[UBERON:MA_0000688-MIAA_0000151]
MGI:3512799	Fmgty2	130	0.0272297	125	0.127119	93	3.57568	103	4.99229	[UBERON:MA_0000688-MIAA_0000151]
MGI:2154763	Fembm5	130	0.0272297	125	0.127119	93	3.57568	103	4.99229	[UBERON:MA_0000688-MIAA_0000151]
MGI:2154762	Fembm4	130	0.0272297	125	0.127119	93	3.57568	103	4.99229	[UBERON:MA_0000688-MIAA_0000151]
MGI:2154761	Fembm3	130	0.0272297	125	0.127119	93	3.57568	103	4.99229	[UBERON:MA_0000688-MIAA_0000151]
MGI:2154759	Fembm1	130	0.0272297	125	0.127119	93	3.57568	103	4.99229	[UBERON:MA_0000688-MIAA_0000151]
MGI:3042423	Lmblgq5	144	0.0259577	248	0.119298	15	4.0425	103	4.99229	[UBERON:MA_0000688-MIAA_0000151]
MGI:105099	Pcolce	145	0.0259086	236	0.120438	112	3.50001	103	4.99229	[UBERON:MA_0000688-MIAA_0000151]
MGI:104979	Cnn1	146	0.0254717	249	0.119149	116	3.40171	103	4.99229	[UBERON:MA_0000688-MIAA_0000151]
MGI:105307	Ptpn3	147	0.0213442	119	0.12844	126	3.18225	180	3.63178	[PATO:0000051^OBO_REL:inheres_in(UBERON:FMA_30317-MA_0001459-MIAA_0000299-XAO_0000169-ZFA_0001514)]
MGI:1195259	Dob7	148	0.0208699	114	0.129187	180	2.48008	147	3.90562	[PATO:0000071, PATO:0000470, PATO:0001226]
MGI:2149709	Skull26	149	0.0207574	171	0.125581	126	3.18225	180	3.63178	[PATO:0000051^OBO_REL:inheres_in(UBERON:FMA_30317-MA_0001459-MIAA_0000299-XAO_0000169-ZFA_0001514)]
MGI:2149708	Skull25	149	0.0207574	171	0.125581	126	3.18225	180	3.63178	[PATO:0000051^OBO_REL:inheres_in(UBERON:FMA_30317-MA_0001459-MIAA_0000299-XAO_0000169-ZFA_0001514)]
MGI:2149707	Skull24	149	0.0207574	171	0.125581	126	3.18225	180	3.63178	[PATO:0000051^OBO_REL:inheres_in(UBERON:FMA_30317-MA_0001459-MIAA_0000299-XAO_0000169-ZFA_0001514)]
MGI:2149706	Skull23	149	0.0207574	171	0.125581	126	3.18225	180	3.63178	[PATO:0000051^OBO_REL:inheres_in(UBERON:FMA_30317-MA_0001459-MIAA_0000299-XAO_0000169-ZFA_0001514)]
MGI:2149705	Skull22	149	0.0207574	171	0.125581	126	3.18225	180	3.63178	[PATO:0000051^OBO_REL:inheres_in(UBERON:FMA_30317-MA_0001459-MIAA_0000299-XAO_0000169-ZFA_0001514)]
MGI:2149704	Skull21	149	0.0207574	171	0.125581	126	3.18225	180	3.63178	[PATO:0000051^OBO_REL:inheres_in(UBERON:FMA_30317-MA_0001459-MIAA_0000299-XAO_0000169-ZFA_0001514)]
MGI:2149703	Skull20	149	0.0207574	171	0.125581	126	3.18225	180	3.63178	[PATO:0000051^OBO_REL:inheres_in(UBERON:FMA_30317-MA_0001459-MIAA_0000299-XAO_0000169-ZFA_0001514)]
MGI:2149702	Skull19	149	0.0207574	171	0.125581	126	3.18225	180	3.63178	[PATO:0000051^OBO_REL:inheres_in(UBERON:FMA_30317-MA_0001459-MIAA_0000299-XAO_0000169-ZFA_0001514)]
MGI:2149701	Skull18	149	0.0207574	171	0.125581	126	3.18225	180	3.63178	[PATO:0000051^OBO_REL:inheres_in(UBERON:FMA_30317-MA_0001459-MIAA_0000299-XAO_0000169-ZFA_0001514)]
MGI:2149699	Skull17	149	0.0207574	171	0.125581	126	3.18225	180	3.63178	[PATO:0000051^OBO_REL:inheres_in(UBERON:FMA_30317-MA_0001459-MIAA_0000299-XAO_0000169-ZFA_0001514)]
MGI:2149698	Skull16	149	0.0207574	171	0.125581	126	3.18225	180	3.63178	[PATO:0000051^OBO_REL:inheres_in(UBERON:FMA_30317-MA_0001459-MIAA_0000299-XAO_0000169-ZFA_0001514)]
MGI:2149697	Skull15	149	0.0207574	171	0.125581	126	3.18225	180	3.63178	[PATO:0000051^OBO_REL:inheres_in(UBERON:FMA_30317-MA_0001459-MIAA_0000299-XAO_0000169-ZFA_0001514)]
MGI:2149696	Skull14	149	0.0207574	171	0.125581	126	3.18225	180	3.63178	[PATO:0000051^OBO_REL:inheres_in(UBERON:FMA_30317-MA_0001459-MIAA_0000299-XAO_0000169-ZFA_0001514)]
MGI:2149695	Skull13	149	0.0207574	171	0.125581	126	3.18225	180	3.63178	[PATO:0000051^OBO_REL:inheres_in(UBERON:FMA_30317-MA_0001459-MIAA_0000299-XAO_0000169-ZFA_0001514)]
MGI:2149694	Skull12	149	0.0207574	171	0.125581	126	3.18225	180	3.63178	[PATO:0000051^OBO_REL:inheres_in(UBERON:FMA_30317-MA_0001459-MIAA_0000299-XAO_0000169-ZFA_0001514)]
MGI:2149693	Skull11	149	0.0207574	171	0.125581	126	3.18225	180	3.63178	[PATO:0000051^OBO_REL:inheres_in(UBERON:FMA_30317-MA_0001459-MIAA_0000299-XAO_0000169-ZFA_0001514)]
MGI:2149692	Skull10	149	0.0207574	171	0.125581	126	3.18225	180	3.63178	[PATO:0000051^OBO_REL:inheres_in(UBERON:FMA_30317-MA_0001459-MIAA_0000299-XAO_0000169-ZFA_0001514)]
MGI:2149690	Skull9	149	0.0207574	171	0.125581	126	3.18225	180	3.63178	[PATO:0000051^OBO_REL:inheres_in(UBERON:FMA_30317-MA_0001459-MIAA_0000299-XAO_0000169-ZFA_0001514)]
MGI:2149689	Skull8	149	0.0207574	171	0.125581	126	3.18225	180	3.63178	[PATO:0000051^OBO_REL:inheres_in(UBERON:FMA_30317-MA_0001459-MIAA_0000299-XAO_0000169-ZFA_0001514)]
MGI:2149688	Skull7	149	0.0207574	171	0.125581	126	3.18225	180	3.63178	[PATO:0000051^OBO_REL:inheres_in(UBERON:FMA_30317-MA_0001459-MIAA_0000299-XAO_0000169-ZFA_0001514)]
MGI:2149686	Skull6	149	0.0207574	171	0.125581	126	3.18225	180	3.63178	[PATO:0000051^OBO_REL:inheres_in(UBERON:FMA_30317-MA_0001459-MIAA_0000299-XAO_0000169-ZFA_0001514)]
MGI:2149685	Skull5	149	0.0207574	171	0.125581	126	3.18225	180	3.63178	[PATO:0000051^OBO_REL:inheres_in(UBERON:FMA_30317-MA_0001459-MIAA_0000299-XAO_0000169-ZFA_0001514)]
MGI:2149683	Skull4	149	0.0207574	171	0.125581	126	3.18225	180	3.63178	[PATO:0000051^OBO_REL:inheres_in(UBERON:FMA_30317-MA_0001459-MIAA_0000299-XAO_0000169-ZFA_0001514)]
MGI:2149682	Skull3	149	0.0207574	171	0.125581	126	3.18225	180	3.63178	[PATO:0000051^OBO_REL:inheres_in(UBERON:FMA_30317-MA_0001459-MIAA_0000299-XAO_0000169-ZFA_0001514)]
MGI:2149681	Skull2	149	0.0207574	171	0.125581	126	3.18225	180	3.63178	[PATO:0000051^OBO_REL:inheres_in(UBERON:FMA_30317-MA_0001459-MIAA_0000299-XAO_0000169-ZFA_0001514)]
MGI:2149680	Skull1	149	0.0207574	171	0.125581	126	3.18225	180	3.63178	[PATO:0000051^OBO_REL:inheres_in(UBERON:FMA_30317-MA_0001459-MIAA_0000299-XAO_0000169-ZFA_0001514)]
MGI:3051295	Thyct2	175	0.0198842	85	0.132479	182	2.47514	216	3.57389	[PATO:0000070^OBO_REL:towards(UBERON:CARO_0000013-CL_0000000-FBbt_00007002-FMA_68646-XAO_0003012-ZFA_0009000)]
MGI:3051294	Thyct1	175	0.0198842	85	0.132479	182	2.47514	216	3.57389	[PATO:0000070^OBO_REL:towards(UBERON:CARO_0000013-CL_0000000-FBbt_00007002-FMA_68646-XAO_0003012-ZFA_0009000)]
MGI:99259	Matk	177	0.0193741	227	0.12093	250	1.38817	147	3.90562	[PATO:0000071, PATO:0000470, PATO:0001226]
MGI:3625869	Lmr19	178	0.0187306	103	0.12987	185	2.39105	216	3.57389	[PATO:0000070^OBO_REL:towards(UBERON:CARO_0000013-CL_0000000-FBbt_00007002-FMA_68646-XAO_0003012-ZFA_0009000)]
MGI:3625868	Lmr18	178	0.0187306	103	0.12987	185	2.39105	216	3.57389	[PATO:0000070^OBO_REL:towards(UBERON:CARO_0000013-CL_0000000-FBbt_00007002-FMA_68646-XAO_0003012-ZFA_0009000)]
MGI:3625866	Lmr16	178	0.0187306	103	0.12987	185	2.39105	216	3.57389	[PATO:0000070^OBO_REL:towards(UBERON:CARO_0000013-CL_0000000-FBbt_00007002-FMA_68646-XAO_0003012-ZFA_0009000)]
MGI:3046813	Gcsfis	178	0.0187306	103	0.12987	185	2.39105	216	3.57389	[PATO:0000070^OBO_REL:towards(UBERON:CARO_0000013-CL_0000000-FBbt_00007002-FMA_68646-XAO_0003012-ZFA_0009000)]
MGI:3036326	Lxw6	178	0.0187306	103	0.12987	185	2.39105	216	3.57389	[PATO:0000070^OBO_REL:towards(UBERON:CARO_0000013-CL_0000000-FBbt_00007002-FMA_68646-XAO_0003012-ZFA_0009000)]
MGI:3036325	Lxw5	178	0.0187306	103	0.12987	185	2.39105	216	3.57389	[PATO:0000070^OBO_REL:towards(UBERON:CARO_0000013-CL_0000000-FBbt_00007002-FMA_68646-XAO_0003012-ZFA_0009000)]
MGI:2656513	Lmr7	178	0.0187306	103	0.12987	185	2.39105	216	3.57389	[PATO:0000070^OBO_REL:towards(UBERON:CARO_0000013-CL_0000000-FBbt_00007002-FMA_68646-XAO_0003012-ZFA_0009000)]
MGI:2149006	Lprm4	178	0.0187306	103	0.12987	185	2.39105	216	3.57389	[PATO:0000070^OBO_REL:towards(UBERON:CARO_0000013-CL_0000000-FBbt_00007002-FMA_68646-XAO_0003012-ZFA_0009000)]
MGI:105970	Sbw1	178	0.0187306	103	0.12987	185	2.39105	216	3.57389	[PATO:0000070^OBO_REL:towards(UBERON:CARO_0000013-CL_0000000-FBbt_00007002-FMA_68646-XAO_0003012-ZFA_0009000)]
MGI:105964	Sbw2	178	0.0187306	103	0.12987	185	2.39105	216	3.57389	[PATO:0000070^OBO_REL:towards(UBERON:CARO_0000013-CL_0000000-FBbt_00007002-FMA_68646-XAO_0003012-ZFA_0009000)]
MGI:3618842	Bnszq2	188	0.0186951	202	0.123762	167	2.8383	180	3.63178	[PATO:0000051^OBO_REL:inheres_in(UBERON:FMA_30317-MA_0001459-MIAA_0000299-XAO_0000169-ZFA_0001514)]
MGI:3618841	Bnszq1	188	0.0186951	203	0.123762	167	2.8383	180	3.63178	[PATO:0000051^OBO_REL:inheres_in(UBERON:FMA_30317-MA_0001459-MIAA_0000299-XAO_0000169-ZFA_0001514)]
MGI:2149727	Pbd1	190	0.0185071	218	0.122549	167	2.8383	180	3.63178	[PATO:0000051^OBO_REL:inheres_in(UBERON:FMA_30317-MA_0001459-MIAA_0000299-XAO_0000169-ZFA_0001514)]
MGI:2384761	Rapgef6	191	0.0183189	216	0.122951	205	2.17133	216	3.57389	[PATO:0000070^OBO_REL:towards(UBERON:CARO_0000013-CL_0000000-FBbt_00007002-FMA_68646-XAO_0003012-ZFA_0009000)]
MGI:99958	Dob3	192	0.0182317	141	0.125654	219	1.78514	147	3.90562	[PATO:0000071, PATO:0000470, PATO:0001226]
MGI:99952	Dob1	192	0.0182317	141	0.125654	219	1.78514	147	3.90562	[PATO:0000071, PATO:0000470, PATO:0001226]
MGI:99950	Dob2	192	0.0182317	141	0.125654	219	1.78514	147	3.90562	[PATO:0000071, PATO:0000470, PATO:0001226]
MGI:2446735	Adip9	192	0.0182317	141	0.125654	219	1.78514	147	3.90562	[PATO:0000071, PATO:0000470, PATO:0001226]
MGI:2150704	Obq15	192	0.0182317	141	0.125654	219	1.78514	147	3.90562	[PATO:0000071, PATO:0000470, PATO:0001226]
MGI:2150703	Obq14	192	0.0182317	141	0.125654	219	1.78514	147	3.90562	[PATO:0000071, PATO:0000470, PATO:0001226]
MGI:2150702	Obq13	192	0.0182317	141	0.125654	219	1.78514	147	3.90562	[PATO:0000071, PATO:0000470, PATO:0001226]
MGI:2150701	Obq12	192	0.0182317	141	0.125654	219	1.78514	147	3.90562	[PATO:0000071, PATO:0000470, PATO:0001226]
MGI:2150700	Obq11	192	0.0182317	141	0.125654	219	1.78514	147	3.90562	[PATO:0000071, PATO:0000470, PATO:0001226]
MGI:2150699	Obq10	192	0.0182317	141	0.125654	219	1.78514	147	3.90562	[PATO:0000071, PATO:0000470, PATO:0001226]
MGI:2150698	Obq9	192	0.0182317	141	0.125654	219	1.78514	147	3.90562	[PATO:0000071, PATO:0000470, PATO:0001226]
MGI:2150697	Obq8	192	0.0182317	141	0.125654	219	1.78514	147	3.90562	[PATO:0000071, PATO:0000470, PATO:0001226]
MGI:2150696	Obq7	192	0.0182317	141	0.125654	219	1.78514	147	3.90562	[PATO:0000071, PATO:0000470, PATO:0001226]
MGI:2149844	Dbsty2	192	0.0182317	141	0.125654	219	1.78514	147	3.90562	[PATO:0000071, PATO:0000470, PATO:0001226]
MGI:2149049	Adip8	192	0.0182317	141	0.125654	219	1.78514	147	3.90562	[PATO:0000071, PATO:0000470, PATO:0001226]
MGI:2149048	Adip7	192	0.0182317	141	0.125654	219	1.78514	147	3.90562	[PATO:0000071, PATO:0000470, PATO:0001226]
MGI:2149043	Adip3	192	0.0182317	141	0.125654	219	1.78514	147	3.90562	[PATO:0000071, PATO:0000470, PATO:0001226]
MGI:2149042	Adip2	192	0.0182317	141	0.125654	219	1.78514	147	3.90562	[PATO:0000071, PATO:0000470, PATO:0001226]
MGI:2149041	Adip1	192	0.0182317	141	0.125654	219	1.78514	147	3.90562	[PATO:0000071, PATO:0000470, PATO:0001226]
MGI:1890670	Mob8	192	0.0182317	141	0.125654	219	1.78514	147	3.90562	[PATO:0000071, PATO:0000470, PATO:0001226]
MGI:1353461	Fob4	192	0.0182317	141	0.125654	219	1.78514	147	3.90562	[PATO:0000071, PATO:0000470, PATO:0001226]
MGI:1353459	Fob1	192	0.0182317	141	0.125654	219	1.78514	147	3.90562	[PATO:0000071, PATO:0000470, PATO:0001226]
MGI:1353458	Fob2	192	0.0182317	141	0.125654	219	1.78514	147	3.90562	[PATO:0000071, PATO:0000470, PATO:0001226]
MGI:1353457	Fob3	192	0.0182317	141	0.125654	219	1.78514	147	3.90562	[PATO:0000071, PATO:0000470, PATO:0001226]
MGI:1349407	Obq5	192	0.0182317	141	0.125654	219	1.78514	147	3.90562	[PATO:0000071, PATO:0000470, PATO:0001226]
MGI:1344342	Fatq1	192	0.0182317	141	0.125654	219	1.78514	147	3.90562	[PATO:0000071, PATO:0000470, PATO:0001226]
MGI:109231	Bdln1	192	0.0182317	141	0.125654	219	1.78514	147	3.90562	[PATO:0000071, PATO:0000470, PATO:0001226]
MGI:109204	Obq1	192	0.0182317	141	0.125654	219	1.78514	147	3.90562	[PATO:0000071, PATO:0000470, PATO:0001226]
MGI:3713746	Pbwg1.9	220	0.0181135	205	0.123457	185	2.39105	216	3.57389	[PATO:0000070^OBO_REL:towards(UBERON:CARO_0000013-CL_0000000-FBbt_00007002-FMA_68646-XAO_0003012-ZFA_0009000)]
MGI:3698536	Swq6	220	0.0181135	205	0.123457	185	2.39105	216	3.57389	[PATO:0000070^OBO_REL:towards(UBERON:CARO_0000013-CL_0000000-FBbt_00007002-FMA_68646-XAO_0003012-ZFA_0009000)]
MGI:3604986	Spnw4	220	0.0181135	205	0.123457	185	2.39105	216	3.57389	[PATO:0000070^OBO_REL:towards(UBERON:CARO_0000013-CL_0000000-FBbt_00007002-FMA_68646-XAO_0003012-ZFA_0009000)]
MGI:3604983	Spnw1	220	0.0181135	205	0.123457	185	2.39105	216	3.57389	[PATO:0000070^OBO_REL:towards(UBERON:CARO_0000013-CL_0000000-FBbt_00007002-FMA_68646-XAO_0003012-ZFA_0009000)]
MGI:3525634	Splwt1	220	0.0181135	205	0.123457	185	2.39105	216	3.57389	[PATO:0000070^OBO_REL:towards(UBERON:CARO_0000013-CL_0000000-FBbt_00007002-FMA_68646-XAO_0003012-ZFA_0009000)]
MGI:3042415	Orgwq6	220	0.0181135	205	0.123457	185	2.39105	216	3.57389	[PATO:0000070^OBO_REL:towards(UBERON:CARO_0000013-CL_0000000-FBbt_00007002-FMA_68646-XAO_0003012-ZFA_0009000)]
MGI:3042411	Orgwq2	220	0.0181135	205	0.123457	185	2.39105	216	3.57389	[PATO:0000070^OBO_REL:towards(UBERON:CARO_0000013-CL_0000000-FBbt_00007002-FMA_68646-XAO_0003012-ZFA_0009000)]
MGI:1344398	Batq1	227	0.0181098	141	0.125654	219	1.78514	147	3.90562	[PATO:0000071, PATO:0000470, PATO:0001226]
MGI:1344397	Batq2	227	0.0181098	141	0.125654	219	1.78514	147	3.90562	[PATO:0000071, PATO:0000470, PATO:0001226]
MGI:3694906	Brml3	229	0.0180878	228	0.120879	173	2.71544	180	3.63178	[PATO:0000051^OBO_REL:inheres_in(UBERON:FMA_30317-MA_0001459-MIAA_0000299-XAO_0000169-ZFA_0001514)]
MGI:3691645	Tbt4	229	0.0180878	228	0.120879	173	2.71544	180	3.63178	[PATO:0000051^OBO_REL:inheres_in(UBERON:FMA_30317-MA_0001459-MIAA_0000299-XAO_0000169-ZFA_0001514)]
MGI:3691644	Tbt3	229	0.0180878	228	0.120879	173	2.71544	180	3.63178	[PATO:0000051^OBO_REL:inheres_in(UBERON:FMA_30317-MA_0001459-MIAA_0000299-XAO_0000169-ZFA_0001514)]
MGI:3691643	Tbt2	229	0.0180878	228	0.120879	173	2.71544	180	3.63178	[PATO:0000051^OBO_REL:inheres_in(UBERON:FMA_30317-MA_0001459-MIAA_0000299-XAO_0000169-ZFA_0001514)]
MGI:3691642	Tbt1	229	0.0180878	228	0.120879	173	2.71544	180	3.63178	[PATO:0000051^OBO_REL:inheres_in(UBERON:FMA_30317-MA_0001459-MIAA_0000299-XAO_0000169-ZFA_0001514)]
MGI:1100507	Obq4	234	0.0179724	214	0.123077	218	1.90872	147	3.90562	[PATO:0000071, PATO:0000470, PATO:0001226]
MGI:95893	H1f0	235	0.0178685	235	0.120482	249	1.63326	216	3.57389	[PATO:0000070^OBO_REL:towards(UBERON:CARO_0000013-CL_0000000-FBbt_00007002-FMA_68646-XAO_0003012-ZFA_0009000)]
MGI:1346870	Map2k6	236	0.0177679	220	0.122363	217	1.91245	216	3.57389	[PATO:0000070^OBO_REL:towards(UBERON:CARO_0000013-CL_0000000-FBbt_00007002-FMA_68646-XAO_0003012-ZFA_0009000)]
MGI:3723111	Swqnd2	237	0.0165546	237	0.119835	206	1.93164	216	3.57389	[PATO:0000070^OBO_REL:towards(UBERON:CARO_0000013-CL_0000000-FBbt_00007002-FMA_68646-XAO_0003012-ZFA_0009000)]
MGI:3723110	Swqnd1	237	0.0165546	237	0.119835	206	1.93164	216	3.57389	[PATO:0000070^OBO_REL:towards(UBERON:CARO_0000013-CL_0000000-FBbt_00007002-FMA_68646-XAO_0003012-ZFA_0009000)]
MGI:3042926	Splq9	237	0.0165546	237	0.119835	206	1.93164	216	3.57389	[PATO:0000070^OBO_REL:towards(UBERON:CARO_0000013-CL_0000000-FBbt_00007002-FMA_68646-XAO_0003012-ZFA_0009000)]
MGI:3042925	Splq8	237	0.0165546	237	0.119835	206	1.93164	216	3.57389	[PATO:0000070^OBO_REL:towards(UBERON:CARO_0000013-CL_0000000-FBbt_00007002-FMA_68646-XAO_0003012-ZFA_0009000)]
MGI:3042909	Splq4	237	0.0165546	237	0.119835	206	1.93164	216	3.57389	[PATO:0000070^OBO_REL:towards(UBERON:CARO_0000013-CL_0000000-FBbt_00007002-FMA_68646-XAO_0003012-ZFA_0009000)]
MGI:3042905	Splq7	237	0.0165546	237	0.119835	206	1.93164	216	3.57389	[PATO:0000070^OBO_REL:towards(UBERON:CARO_0000013-CL_0000000-FBbt_00007002-FMA_68646-XAO_0003012-ZFA_0009000)]
MGI:3042894	Splq6	237	0.0165546	237	0.119835	206	1.93164	216	3.57389	[PATO:0000070^OBO_REL:towards(UBERON:CARO_0000013-CL_0000000-FBbt_00007002-FMA_68646-XAO_0003012-ZFA_0009000)]
MGI:3042888	Splq2	237	0.0165546	237	0.119835	206	1.93164	216	3.57389	[PATO:0000070^OBO_REL:towards(UBERON:CARO_0000013-CL_0000000-FBbt_00007002-FMA_68646-XAO_0003012-ZFA_0009000)]
MGI:3042882	Splq1	237	0.0165546	237	0.119835	206	1.93164	216	3.57389	[PATO:0000070^OBO_REL:towards(UBERON:CARO_0000013-CL_0000000-FBbt_00007002-FMA_68646-XAO_0003012-ZFA_0009000)]
MGI:3042880	Splq5	237	0.0165546	237	0.119835	206	1.93164	216	3.57389	[PATO:0000070^OBO_REL:towards(UBERON:CARO_0000013-CL_0000000-FBbt_00007002-FMA_68646-XAO_0003012-ZFA_0009000)]
MGI:3042876	Splq3	237	0.0165546	237	0.119835	206	1.93164	216	3.57389	[PATO:0000070^OBO_REL:towards(UBERON:CARO_0000013-CL_0000000-FBbt_00007002-FMA_68646-XAO_0003012-ZFA_0009000)]
MGI:3719112	Bmd39	248	0.015891	250	0.118919	178	2.62217	215	3.6019	[PATO:0000001^OBO_REL:inheres_in(UBERON:FMA_30317-MA_0001459-MIAA_0000299-XAO_0000169-ZFA_0001514)]
MGI:3588384	Artmd2	249	0.012652	221	0.12234	202	2.35763	249	3.5243	[UBERON:FMA_7182-MA_0000007-MIAA_0000090-XAO_0003027]
MGI:3588383	Artmd1	249	0.012652	221	0.12234	202	2.35763	249	3.5243	[UBERON:FMA_7182-MA_0000007-MIAA_0000090-XAO_0003027]
