# Supplementary material for: Linking Human Diseases to Animal Models Using Ontology-Based Phenotype Annotation
Source: PLoS Biol. 2009 Nov 24;7(11):e1000247. doi: 10.1371/journal.pbio.1000247 (PMC2774506; doi:10.1371/journal.pbio.1000247)
Supplement: Table S16 — Comparison between human EYA1 and mouse genes. The top 250 genes (by simJ) are reported, together with the rank and score for each metric (simIC, simJ, avgICCS, and maxIC). Additionally, the maxIC phenotype is reported using ontology identifiers. See Materials and Methods for a list of ontology prefixes. Known sequence orthologs are highlighted in yellow and listed in Table 6, if present. Genes at rank 1 are listed in Table 7. (0.09 MB XLS) [file pbio.1000247.s016.xls]

## Sheet: NCBI_Gene_2138-vs-allg-allscore
MGI gene id	MGI gene name	simIC rank	simIC	simJ rank	simJ	avgICCS rank	avgICCS	maxIC rank	maxIC	maxIC phenotype
MGI:109344	Eya1	1	0.0754455	1	0.158865	5	5.43318	26	10.5638	[UBERON:FMA_56580-MA_0000259]
MGI:102780	Six1	2	0.0691809	2	0.143777	2	5.47133	26	10.5638	[UBERON:FMA_56580-MA_0000259]
MGI:104671	Tcfap2a	3	0.0667071	6	0.134192	3	5.45228	41	10.2743	[PATO:0000460^OBO_REL:inheres_in(UBERON:FMA_58235-MA_0000273-XAO_0000185-ZFA_0001238)]
MGI:98493	Tbx1	4	0.0666578	8	0.132115	1	5.95524	4	12.1488	[PATO:0000586^inheres_in_part_of(UBERON:FMA_52781-MA_0000258-MIAA_0000147-XAO_0000190), PATO:0000586^inheres_in_part_of(UBERON:FMA_56580-MA_0000259)]
MGI:1347481	Foxc2	5	0.0641975	5	0.135683	14	5.04843	87	9.27433	[UBERON:FMA_53074-MA_0002482]
MGI:1890647	Fign	6	0.0632946	4	0.141237	55	4.50364	87	9.27433	[UBERON:FMA_53074-MA_0002482]
MGI:95523	Fgfr2	7	0.062532	36	0.11875	6	5.30233	92	9.21019	[UBERON:FMA_55605-MA_0000274]
MGI:95729	Gli3	8	0.0621895	16	0.126612	24	4.92479	21	10.7338	[PATO:0001667]
MGI:102720	Ednrb	9	0.0621296	3	0.142995	66	4.46406	9	11.4118	[UBERON:FMA_55021-MA_0002412-MIAA_0000039]
MGI:88180	Bmp4	10	0.0611558	10	0.129849	26	4.89443	72	9.56383	[PATO:0001476]
MGI:97858	Rarg	11	0.0582914	14	0.12766	8	5.26055	51	9.82687	[PATO:0000640]
MGI:97712	Prrx1	12	0.0581021	19	0.125887	4	5.44865	26	10.5638	[UBERON:FMA_56580-MA_0000259]
MGI:97492	Pax8	13	0.0580584	15	0.127536	17	5.02131	17	10.9264	[PATO:0000460^OBO_REL:inheres_in(GO:0048839), PATO:0000460^OBO_REL:inheres_in(GO:0048839)^qualifier(PATO:0000460)]
MGI:98297	Shh	14	0.0573202	59	0.114374	21	4.9663	21	10.7338	[PATO:0001667]
MGI:1347464	Foxg1	15	0.0567161	29	0.120325	10	5.17812	45	9.9264	[UBERON:FMA_9616-MA_0000578-ZFA_0000328]
MGI:95388	Emx2	16	0.0563176	9	0.131634	64	4.46574	117	8.9264	[UBERON:FMA_52752-MA_0001215]
MGI:98726	Tgfb2	17	0.0561324	49	0.116729	20	4.98477	101	9.03332	[PATO:0000051^OBO_REL:inheres_in(UBERON:FMA_13321-MA_0001329), UBERON:FMA_13321-MA_0001329]
MGI:98218	Prrx2	18	0.05572	17	0.126223	9	5.22195	26	10.5638	[UBERON:FMA_56580-MA_0000259]
MGI:97857	Rarb	19	0.0554643	20	0.125508	7	5.27596	92	9.21019	[UBERON:FMA_55605-MA_0000274]
MGI:1889585	Sall1	20	0.0553699	7	0.134045	87	4.32735	117	8.9264	[GO:0001656]
MGI:99604	Fgf8	21	0.0551657	34	0.119147	11	5.14949	6	11.7338	[PATO:0000460^OBO_REL:inheres_in(UBERON:FMA_13321-MA_0001329)]
MGI:109340	Pitx2	22	0.0543186	41	0.118348	16	5.02305	9	11.4118	[PATO:0001477]
MGI:95522	Fgfr1	23	0.0537491	95	0.11039	19	5.00612	117	8.9264	[GO:0001656, UBERON:FMA_52752-MA_0001215]
MGI:96418	Idua	24	0.0534891	39	0.118383	67	4.45491	54	9.73376	[UBERON:FMA_20290-MA_0000260]
MGI:95294	Egfr	25	0.0534815	51	0.116333	69	4.42963	148	8.68936	[PATO:0000587^inheres_in_part_of(UBERON:FMA_54398-MA_0001906-XAO_0003084-ZFA_0001273), PATO:0000587^OBO_REL:inheres_in(UBERON:FMA_52748-MA_0001487), PATO:0000645^OBO_REL:inheres_in(UBERON:FMA_52748-MA_0001487)]
MGI:107739	Casp3	26	0.053037	43	0.11786	88	4.32232	192	8.00584	[PATO:0000610]
MGI:96074	Hexb	27	0.0524123	32	0.119835	175	3.94989	171	8.34144	[PATO:0000957^OBO_REL:inheres_in(UBERON:FBbt_00004191-FMA_58238-MA_0000266-XAO_0000180-ZFA_0000640)]
MGI:96073	Hexa	28	0.0523927	12	0.128073	151	4.02976	171	8.34144	[PATO:0000957^OBO_REL:inheres_in(UBERON:FBbt_00004191-FMA_58238-MA_0000266-XAO_0000180-ZFA_0000640)]
MGI:97168	Msx1	29	0.0523751	30	0.119903	22	4.96199	35	10.4118	[PATO:0000141^OBO_REL:inheres_in(UBERON:FMA_52781-MA_0000258-MIAA_0000147-XAO_0000190)]
MGI:101926	Dlx5	30	0.052056	78	0.111734	12	5.13154	54	9.73376	[UBERON:FMA_20290-MA_0000260]
MGI:99602	Acan	31	0.0513134	28	0.121227	130	4.15222	185	8.21019	[PATO:0000051^OBO_REL:inheres_in(UBERON:FBbt_00005043-FMA_7394-MA_0000441-MIAA_0000137-XAO_0000118)]
MGI:97490	Pax6	32	0.0511275	60	0.113935	13	5.06811	41	10.2743	[PATO:0000460^OBO_REL:inheres_in(UBERON:FMA_58235-MA_0000273-XAO_0000185-ZFA_0001238)]
MGI:95663	Gata3	33	0.0504745	53	0.115318	90	4.31553	17	10.9264	[PATO:0000460^OBO_REL:inheres_in(GO:0048839), PATO:0000460^OBO_REL:inheres_in(GO:0048839)^qualifier(PATO:0000460)]
MGI:97487	Pax3	34	0.0502432	76	0.111958	32	4.77071	26	10.5638	[PATO:0000001^inheres_in_part_of(UBERON:FMA_5022-MIAA_0000302-XAO_0000174)]
MGI:107231	Dlg1	35	0.049991	13	0.127719	74	4.41177	110	8.97887	[PATO:0000001^OBO_REL:inheres_in(UBERON:FMA_15628-MA_0000371), UBERON:FMA_15628-MA_0000371]
MGI:1096327	Axin1	36	0.049904	18	0.125913	194	3.86692	181	8.2419	[PATO:0001557^OBO_REL:towards(UBERON:FMA_15900-FMA_7203-MA_0000368-MA_0000380-MIAA_0000118-MIAA_0000119-MIAA_0000122-WBbt_0005775-XAO_0000154-ZFA_0000529)]
MGI:1096329	Foxi1	37	0.0496847	11	0.128606	167	3.98053	110	8.97887	[PATO:0000001^OBO_REL:inheres_in(UBERON:FMA_15628-MA_0000371), UBERON:FMA_15628-MA_0000371]
MGI:892003	Tcof1	38	0.0496785	61	0.113911	30	4.80759	72	9.56383	[PATO:0001476]
MGI:95524	Fgfr3	39	0.0493322	100	0.11014	119	4.20149	196	7.90087	[PATO:0000921]
MGI:95713	Gja1	40	0.0492668	138	0.106645	40	4.66057	1	12.7338	[MP:0002322, MP:0002336, PATO:0000460^OBO_REL:inheres_in(GO:0007585), PATO:0000460^OBO_REL:inheres_in(GO:0007585)^qualifier(PATO:0000460)]
MGI:98743	Thrb	41	0.0490828	98	0.110284	97	4.29709	17	10.9264	[PATO:0000460^OBO_REL:inheres_in(GO:0048839), PATO:0000460^OBO_REL:inheres_in(GO:0048839)^qualifier(PATO:0000460)]
MGI:104554	Mitf	42	0.0488206	79	0.111601	29	4.80854	41	10.2743	[PATO:0000460^OBO_REL:inheres_in(UBERON:FMA_58235-MA_0000273-XAO_0000185-ZFA_0001238)]
MGI:95556	Flna	43	0.0488109	24	0.122807	56	4.497	82	9.41183	[PATO:0000052^OBO_REL:inheres_in(UBERON:FMA_58865-MA_0002484)]
MGI:103178	Vegfa	44	0.0485284	123	0.107995	38	4.67538	6	11.7338	[PATO:0000460^OBO_REL:inheres_in(UBERON:FMA_13321-MA_0001329)]
MGI:98364	Sox2	45	0.048176	85	0.110865	105	4.26368	190	8.03332	[PATO:0000587^inheres_in_part_of(UBERON:FMA_60909-MA_0000237-MIAA_0000145-XAO_0000192-ZFA_0000217)]
MGI:101894	Pou3f4	46	0.0480857	37	0.118654	63	4.46833	45	9.9264	[PATO:0001435]
MGI:1921303	Grip1	47	0.0479355	21	0.124779	83	4.35911	171	8.34144	[PATO:0000957^OBO_REL:inheres_in(UBERON:FBbt_00004191-FMA_58238-MA_0000266-XAO_0000180-ZFA_0000640)]
MGI:97169	Msx2	48	0.0478875	107	0.109248	18	5.01319	1	12.7338	[UBERON:FMA_55022-MA_0001006]
MGI:108083	Kcnq1	49	0.0478768	47	0.116976	102	4.27858	61	9.64629	[PATO:0000587^OBO_REL:inheres_in(UBERON:FMA_60201-MA_0000240-MIAA_0000144-XAO_0000197)]
MGI:96174	Hoxa2	50	0.0478467	31	0.119869	45	4.61829	54	9.73376	[UBERON:FMA_20290-MA_0000260]
MGI:2147134	Fbxo11	51	0.0478269	26	0.12175	89	4.31587	54	9.73376	[UBERON:FMA_20290-MA_0000260]
MGI:95283	Edn1	52	0.0478245	22	0.124183	82	4.35998	117	8.9264	[UBERON:FMA_3951-MA_0002045-ZFA_0005086]
MGI:97856	Rara	53	0.0478182	115	0.108817	15	5.02947	87	9.27433	[UBERON:FMA_53074-MA_0002482]
MGI:2444748	Chd7	54	0.0478046	57	0.114858	46	4.57439	117	8.9264	[UBERON:FMA_52752-MA_0001215]
MGI:1330810	Trp63	55	0.0476194	55	0.115297	57	4.49481	92	9.21019	[UBERON:FMA_55605-MA_0000274]
MGI:105923	Ednra	56	0.0474958	56	0.115049	34	4.73935	95	9.0899	[PATO:0000001^OBO_REL:inheres_in(UBERON:FMA_50868-MA_0001091-XAO_0003094-ZFA_0000664), UBERON:FMA_50868-MA_0001091-XAO_0003094-ZFA_0000664]
MGI:95668	Gbx2	57	0.0474345	89	0.110704	23	4.93308	117	8.9264	[UBERON:FMA_3951-MA_0002045-ZFA_0005086]
MGI:95766	Gna11	58	0.0473758	71	0.112789	49	4.54937	79	9.48583	[UBERON:FMA_12166-MA_0000582]
MGI:1095416	Jag1	59	0.0472835	44	0.117619	98	4.29465	82	9.41183	[PATO:0000052^OBO_REL:inheres_in(UBERON:FMA_58865-MA_0002484)]
MGI:96170	Hoxa1	60	0.0472738	68	0.113081	31	4.78875	35	10.4118	[PATO:0000141^OBO_REL:inheres_in(UBERON:FMA_52781-MA_0000258-MIAA_0000147-XAO_0000190)]
MGI:95841	Gsc	61	0.0469847	45	0.117583	33	4.7612	35	10.4118	[PATO:0000141^OBO_REL:inheres_in(UBERON:FMA_52781-MA_0000258-MIAA_0000147-XAO_0000190)]
MGI:106676	Zic3	62	0.0468077	81	0.111528	39	4.67406	72	9.56383	[PATO:0001476]
MGI:109587	Tnfrsf11b	63	0.0467985	72	0.112598	129	4.1575	117	8.9264	[UBERON:FMA_52752-MA_0001215]
MGI:1915443	Rpl24	64	0.046783	23	0.123025	61	4.47855	4	12.1488	[PATO:0000616^inheres_in_part_of(UBERON:FBbt_00000004-FBbt_00003007-FMA_46565-FMA_7154-FMA_87596-MA_0000023-MA_0000316-MIAA_0000017-MIAA_0000149-MIAA_0000294-MIAA_0000340-WBbt_0005739-XAO_0003024-ZFA_0000737-ZFA_0001114)]
MGI:1919338	Ush1c	65	0.0467699	63	0.113855	201	3.8289	210	7.44835	[PO:0009006, PO:0009011, PO:0009049, PO:0020122]
MGI:1313268	Chrd	66	0.046745	114	0.108841	27	4.8684	54	9.73376	[PATO:0000001^OBO_REL:inheres_in(UBERON:FBbt_00005380-FMA_46688-MA_0000432-MIAA_0000049-WBbt_0003681-ZFA_0000056), PATO:0000051^OBO_REL:inheres_in(UBERON:FBbt_00005380-FMA_46688-MA_0000432-MIAA_0000049-WBbt_0003681-ZFA_0000056)]
MGI:97451	Otx2	67	0.046639	215	0.100459	25	4.90206	9	11.4118	[UBERON:FMA_54878-MA_0000443]
MGI:1888519	Lmx1a	68	0.0466148	42	0.118182	171	3.96711	21	10.7338	[PATO:0001667]
MGI:95776	Gnaq	69	0.0466033	104	0.109489	60	4.49032	79	9.48583	[UBERON:FMA_12166-MA_0000582]
MGI:1196458	Scarb2	70	0.0465632	38	0.118635	143	4.07895	164	8.3762	[PATO:0000648]
MGI:1274784	Gpr98	71	0.0465039	70	0.112884	203	3.8169	210	7.44835	[PO:0009006, PO:0009011, PO:0009049, PO:0020122]
MGI:97531	Pdgfrb	72	0.0464989	66	0.113475	114	4.21543	117	8.9264	[UBERON:FMA_3951-MA_0002045-ZFA_0005086]
MGI:2682003	Whrn	73	0.0464676	69	0.112997	170	3.96947	61	9.64629	[PATO:0000587^OBO_REL:inheres_in(UBERON:FMA_60201-MA_0000240-MIAA_0000144-XAO_0000197)]
MGI:1344313	Zeb1	74	0.0464391	120	0.108181	78	4.38382	148	8.68936	[PATO:0000587^inheres_in_part_of(UBERON:FMA_54398-MA_0001906-XAO_0003084-ZFA_0001273), PATO:0000587^OBO_REL:inheres_in(UBERON:FMA_52748-MA_0001487), PATO:0000645^OBO_REL:inheres_in(UBERON:FMA_52748-MA_0001487)]
MGI:104564	Cdkn1c	75	0.0464355	80	0.111597	71	4.42332	9	11.4118	[UBERON:FMA_55021-MA_0002412-MIAA_0000039]
MGI:1306796	Apaf1	76	0.0462067	139	0.106514	91	4.31369	156	8.64629	[GO:0030916]
MGI:1346049	Hs2st1	77	0.0460996	25	0.122681	36	4.70889	117	8.9264	[GO:0001656]
MGI:104719	Ndst1	78	0.0459858	62	0.113898	85	4.33914	148	8.68936	[PATO:0000587^inheres_in_part_of(UBERON:FMA_54398-MA_0001906-XAO_0003084-ZFA_0001273), PATO:0000587^OBO_REL:inheres_in(UBERON:FMA_52748-MA_0001487), PATO:0000645^OBO_REL:inheres_in(UBERON:FMA_52748-MA_0001487)]
MGI:1096349	Ptprq	79	0.0459433	102	0.109654	150	4.03984	61	9.64629	[PATO:0000587^OBO_REL:inheres_in(UBERON:FMA_60201-MA_0000240-MIAA_0000144-XAO_0000197)]
MGI:96257	Hspg2	80	0.0459403	64	0.113759	106	4.25931	208	7.56383	[PATO:0000051^OBO_REL:inheres_in(UBERON:FMA_56513-MA_0000253-MIAA_0000146-XAO_0000191), UBERON:FMA_56513-MA_0000253-MIAA_0000146-XAO_0000191]
MGI:95794	Lrp2	81	0.0456807	27	0.121721	162	3.99776	197	7.87578	[PATO:0001478]
MGI:97783	Psap	82	0.0456761	165	0.103713	168	3.97768	51	9.82687	[PATO:0000640]
MGI:101900	Mmp14	83	0.0456682	101	0.1098	93	4.30789	148	8.68936	[PATO:0000587^inheres_in_part_of(UBERON:FMA_54398-MA_0001906-XAO_0003084-ZFA_0001273), PATO:0000587^OBO_REL:inheres_in(UBERON:FMA_52748-MA_0001487), PATO:0000645^OBO_REL:inheres_in(UBERON:FMA_52748-MA_0001487)]
MGI:88276	Ctnnb1	84	0.0456675	222	0.100103	123	4.18284	87	9.27433	[UBERON:FMA_53074-MA_0002482]
MGI:98371	Sox9	85	0.0454932	209	0.101085	48	4.55027	117	8.9264	[UBERON:FMA_52752-MA_0001215]
MGI:98457	sy	86	0.0454807	40	0.118362	163	3.99566	21	10.7338	[PATO:0001667]
MGI:103302	Bmp7	87	0.0454484	67	0.113468	52	4.51576	110	8.97887	[PATO:0000001^OBO_REL:inheres_in(UBERON:FMA_15628-MA_0000371), UBERON:FMA_15628-MA_0000371]
MGI:102523	Pou4f3	88	0.0453495	93	0.110454	137	4.11367	61	9.64629	[PATO:0000587^OBO_REL:inheres_in(UBERON:FMA_60201-MA_0000240-MIAA_0000144-XAO_0000197)]
MGI:1891428	Pcdh15	89	0.0453062	119	0.108361	193	3.86975	61	9.64629	[PATO:0000587^OBO_REL:inheres_in(UBERON:FMA_60201-MA_0000240-MIAA_0000144-XAO_0000197)]
MGI:1347466	Foxc1	90	0.0452087	126	0.107803	59	4.49097	181	8.2419	[PATO:0001557^OBO_REL:towards(UBERON:FMA_15900-FMA_7203-MA_0000368-MA_0000380-MIAA_0000118-MIAA_0000119-MIAA_0000122-WBbt_0005775-XAO_0000154-ZFA_0000529)]
MGI:97874	Rb1	91	0.0452069	244	0.0981002	169	3.97636	219	7.34144	[PATO:0000141^inheres_in_part_of(UBERON:FMA_60909-MA_0000237-MIAA_0000145-XAO_0000192-ZFA_0000217), PATO:0000141^OBO_REL:inheres_in(UBERON:FMA_60909-MA_0000237-MIAA_0000145-XAO_0000192-ZFA_0000217)]
MGI:101927	Dlx6	92	0.0449488	105	0.109422	37	4.70017	139	8.73376	[UBERON:FMA_55097-MA_0000414-MIAA_0000187-XAO_0003081]
MGI:1347521	Ror2	93	0.0448068	143	0.105743	35	4.73847	9	11.4118	[UBERON:FMA_59756-MA_0002508]
MGI:1890219	Cdh23	94	0.0446126	109	0.109192	180	3.9357	210	7.44835	[PO:0009006, PO:0009011, PO:0009049, PO:0020122]
MGI:1099809	Fgf10	95	0.0446045	83	0.111111	47	4.57105	156	8.64629	[GO:0030916]
MGI:104510	Myo7a	96	0.0445361	134	0.107354	185	3.91341	210	7.44835	[PO:0009006, PO:0009011, PO:0009049, PO:0020122]
MGI:95872	Gusb	97	0.0444904	48	0.116736	247	3.47882	9	11.4118	[PATO:0000048]
MGI:1101357	Ece1	98	0.0444599	96	0.110352	28	4.82926	54	9.73376	[UBERON:FMA_20290-MA_0000260]
MGI:1338938	Bmpr1a	99	0.0444482	128	0.107749	104	4.27672	9	11.4118	[PATO:0000048]
MGI:2450757	Ush1g	100	0.0443892	118	0.108645	208	3.78976	210	7.44835	[PO:0009006, PO:0009011, PO:0009049, PO:0020122]
MGI:104903	Gpc3	101	0.0442619	57	0.114858	136	4.12032	110	8.97887	[PATO:0000001^OBO_REL:inheres_in(UBERON:FMA_15628-MA_0000371), UBERON:FMA_15628-MA_0000371]
MGI:95655	Gas1	102	0.044245	110	0.109117	41	4.63799	136	8.77956	[PATO:0000051^inheres_in_part_of(UBERON:FMA_58848-MA_0002461), UBERON:FMA_58827-MA_0002462, UBERON:FMA_58848-MA_0002461]
MGI:88452	Col2a1	103	0.0441122	33	0.119571	165	3.98223	242	6.67847	[PATO:0000051^OBO_REL:inheres_in(UBERON:FMA_52748-MA_0001487), UBERON:FMA_52748-MA_0001487]
MGI:1346029	Slc26a4	104	0.0440215	135	0.107177	117	4.20862	61	9.64629	[PATO:0000587^OBO_REL:inheres_in(UBERON:FMA_60201-MA_0000240-MIAA_0000144-XAO_0000197)]
MGI:94902	Dlx2	105	0.043953	35	0.118928	43	4.62293	95	9.0899	[PATO:0000001^OBO_REL:inheres_in(UBERON:FMA_50868-MA_0001091-XAO_0003094-ZFA_0000664), UBERON:FMA_50868-MA_0001091-XAO_0003094-ZFA_0000664]
MGI:98724	Tgfa	106	0.0438071	86	0.110817	124	4.18101	26	10.5638	[UBERON:FMA_46751-XAO_0001013]
MGI:1890500	Mcoln3	107	0.0437759	87	0.110803	173	3.96462	45	9.9264	[PATO:0001435]
MGI:1342283	Slc12a7	108	0.0436207	50	0.11643	178	3.94421	219	7.34144	[PATO:0000141^inheres_in_part_of(UBERON:FMA_60909-MA_0000237-MIAA_0000145-XAO_0000192-ZFA_0000217), PATO:0000141^OBO_REL:inheres_in(UBERON:FMA_60909-MA_0000237-MIAA_0000145-XAO_0000192-ZFA_0000217)]
MGI:2135960	Slc12a6	109	0.0435898	94	0.110413	202	3.82225	219	7.34144	[PATO:0000141^inheres_in_part_of(UBERON:FMA_60909-MA_0000237-MIAA_0000145-XAO_0000192-ZFA_0000217), PATO:0000141^OBO_REL:inheres_in(UBERON:FMA_60909-MA_0000237-MIAA_0000145-XAO_0000192-ZFA_0000217)]
MGI:88181	Bmp5	110	0.0435	52	0.116062	51	4.5205	72	9.56383	[PATO:0001476]
MGI:99569	S1pr2	111	0.0434313	132	0.107417	184	3.91885	45	9.9264	[PATO:0001435]
MGI:2139360	Sall4	112	0.0432966	46	0.116985	131	4.15028	161	8.5243	[PATO:0000051^OBO_REL:inheres_in(UBERON:FMA_23889-MA_0000296), UBERON:FMA_23889-MA_0000296]
MGI:98214	Rxra	113	0.0431992	140	0.106383	80	4.37288	139	8.73376	[UBERON:FMA_55097-MA_0000414-MIAA_0000187-XAO_0003081]
MGI:88220	bv	114	0.0430626	106	0.109268	199	3.85115	179	8.27433	[GO:0042472]
MGI:96673	Kcne1	115	0.0428425	162	0.103996	141	4.0868	61	9.64629	[PATO:0000587^OBO_REL:inheres_in(UBERON:FMA_60201-MA_0000240-MIAA_0000144-XAO_0000197)]
MGI:94901	Dlx1	116	0.0428216	54	0.115315	42	4.63756	95	9.0899	[PATO:0000001^OBO_REL:inheres_in(UBERON:FMA_50868-MA_0001091-XAO_0003094-ZFA_0000664), UBERON:FMA_50868-MA_0001091-XAO_0003094-ZFA_0000664]
MGI:104621	Alx1	117	0.0426133	84	0.110993	53	4.51028	101	9.03332	[PATO:0000051^OBO_REL:inheres_in(UBERON:FMA_13321-MA_0001329), UBERON:FMA_13321-MA_0001329]
MGI:97887	Rdx	118	0.0425527	92	0.110468	200	3.84821	61	9.64629	[PATO:0000587^OBO_REL:inheres_in(UBERON:FMA_60201-MA_0000240-MIAA_0000144-XAO_0000197)]
MGI:2135272	Vangl2	119	0.0425187	197	0.101516	54	4.50535	117	8.9264	[UBERON:FMA_3951-MA_0002045-ZFA_0005086]
MGI:97530	Pdgfra	120	0.0424769	145	0.105521	79	4.37511	117	8.9264	[UBERON:FMA_3951-MA_0002045-ZFA_0005086]
MGI:1098270	Jag2	121	0.0422075	129	0.107716	118	4.20608	201	7.75648	[UBERON:FMA_54640-MA_0000347-MIAA_0000040-XAO_0000446]
MGI:102570	Ndph	122	0.0421406	147	0.105293	181	3.931	136	8.77956	[PATO:0000051^inheres_in_part_of(UBERON:FMA_58848-MA_0002461), UBERON:FMA_58827-MA_0002462, UBERON:FMA_58848-MA_0002461]
MGI:105085	Rbl2	123	0.042085	194	0.101781	109	4.25717	185	8.21019	[PATO:0000051^OBO_REL:inheres_in(UBERON:FBbt_00005043-FMA_7394-MA_0000441-MIAA_0000137-XAO_0000118)]
MGI:95728	Gli2	124	0.0418639	176	0.102862	101	4.2867	148	8.68936	[PATO:0000587^inheres_in_part_of(UBERON:FMA_54398-MA_0001906-XAO_0003084-ZFA_0001273), PATO:0000587^OBO_REL:inheres_in(UBERON:FMA_52748-MA_0001487), PATO:0000645^OBO_REL:inheres_in(UBERON:FMA_52748-MA_0001487)]
MGI:2137520	Twsg1	125	0.0418632	82	0.111289	126	4.16743	72	9.56383	[PATO:0001476]
MGI:104556	Cdkn1a	126	0.0418388	148	0.105239	172	3.96689	87	9.27433	[UBERON:FMA_53074-MA_0002482]
MGI:95457	Evi1	127	0.0414999	142	0.105779	240	3.55127	208	7.56383	[PATO:0000051^OBO_REL:inheres_in(UBERON:FMA_56513-MA_0000253-MIAA_0000146-XAO_0000191), UBERON:FMA_56513-MA_0000253-MIAA_0000146-XAO_0000191]
MGI:99484	Chuk	128	0.0413311	201	0.101382	95	4.30171	26	10.5638	[UBERON:FMA_56580-MA_0000259]
MGI:1927616	Trps1	129	0.0413201	97	0.110294	70	4.4294	1	12.7338	[PATO:0001594^OBO_REL:inheres_in(UBERON:FMA_54549-FMA_55023-MA_0002476-MA_0002477-MIAA_0000161)]
MGI:1858910	Jmjd6	130	0.0412073	111	0.109015	208	3.78976	205	7.58401	[MP:0000527]
MGI:1890508	Zmpste24	131	0.0411769	90	0.110624	153	4.02796	205	7.58401	[PATO:0000587^inheres_in_part_of(UBERON:MIAA_0000242-XAO_0000096-ZFA_0001306)]
MGI:1861630	Espn	132	0.0411559	178	0.102769	138	4.112	45	9.9264	[PATO:0001435]
MGI:1306784	Cited2	133	0.0410843	136	0.107015	44	4.61899	117	8.9264	[PATO:0000965]
MGI:96175	Hoxa3	134	0.0410832	152	0.105002	50	4.53122	101	9.03332	[PATO:0000051^OBO_REL:inheres_in(UBERON:FMA_13321-MA_0001329), UBERON:FMA_13321-MA_0001329]
MGI:88293	Cacna1d	135	0.0410432	144	0.105739	189	3.89677	51	9.82687	[PATO:0001241^inheres_in_part_of(UBERON:FMA_9641-MA_0002437)]
MGI:97486	Pax2	136	0.0408068	156	0.104513	84	4.3452	175	8.30749	[PATO:0000419^OBO_REL:inheres_in(UBERON:FMA_15900-FMA_7203-MA_0000368-MA_0000380-MIAA_0000118-MIAA_0000119-MIAA_0000122-WBbt_0005775-XAO_0000154-ZFA_0000529), PATO:0001997^OBO_REL:inheres_in(UBERON:FMA_15900-FMA_7203-MA_0000368-MA_0000380-MIAA_0000118-MIAA_0000119-MIAA_0000122-WBbt_0005775-XAO_0000154-ZFA_0000529)]
MGI:104785	Myo6	137	0.0407716	166	0.103488	190	3.89471	61	9.64629	[PATO:0000587^OBO_REL:inheres_in(UBERON:FMA_60201-MA_0000240-MIAA_0000144-XAO_0000197)]
MGI:87911	Acvr1	138	0.0407176	180	0.102672	73	4.41926	35	10.4118	[PATO:0000141^OBO_REL:inheres_in(UBERON:FMA_52781-MA_0000258-MIAA_0000147-XAO_0000190)]
MGI:97581	pi	139	0.0406382	172	0.10299	182	3.93003	61	9.64629	[PATO:0000587^OBO_REL:inheres_in(UBERON:FMA_60201-MA_0000240-MIAA_0000144-XAO_0000197)]
MGI:107928	Aldh1a2	140	0.0406052	154	0.104905	65	4.46493	117	8.9264	[UBERON:FMA_3951-MA_0002045-ZFA_0005086]
MGI:1859211	Irf6	141	0.040537	121	0.108123	122	4.18303	21	10.7338	[PATO:0001667]
MGI:106034	Six4	142	0.0405153	88	0.110792	58	4.49169	26	10.5638	[UBERON:FMA_56580-MA_0000259]
MGI:2151016	Tmc1	143	0.0405007	127	0.107769	216	3.7566	219	7.34144	[PATO:0000141^inheres_in_part_of(UBERON:FMA_60909-MA_0000237-MIAA_0000145-XAO_0000192-ZFA_0000217), PATO:0000141^OBO_REL:inheres_in(UBERON:FMA_60909-MA_0000237-MIAA_0000145-XAO_0000192-ZFA_0000217)]
MGI:107387	Aqp4	144	0.0404683	65	0.113531	248	3.47354	101	9.03332	[PATO:0000982]
MGI:97528	Pdgfb	145	0.0404098	146	0.105483	179	3.94149	218	7.35872	[UBERON:FMA_67905-MA_0002438]
MGI:1339708	Neurod1	146	0.0403756	155	0.104874	249	3.39248	236	6.9264	[MP:0001967, PATO:0000462^OBO_REL:inheres_in(GO:0007605), PATO:0000462^OBO_REL:inheres_in(GO:0007605)^qualifier(PATO:0000460), PATO:0001999^OBO_REL:towards(GO:0007600), PATO:0001999^OBO_REL:towards(GO:0007605), PATO:0001999^OBO_REL:towards(GO:0050877), PATO:0001999^OBO_REL:towards(GO:0050954), PATO:0001999^OBO_REL:towards(MA:0000236), PATO:0001999^OBO_REL:towards(MA:0002442), PATO:0001999^OBO_REL…
MGI:1339758	Csf1r	147	0.0403491	167	0.103482	239	3.56013	236	6.9264	[MP:0001967, PATO:0000462^OBO_REL:inheres_in(GO:0007605), PATO:0000462^OBO_REL:inheres_in(GO:0007605)^qualifier(PATO:0000460), PATO:0001999^OBO_REL:towards(GO:0007600), PATO:0001999^OBO_REL:towards(GO:0007605), PATO:0001999^OBO_REL:towards(GO:0050877), PATO:0001999^OBO_REL:towards(GO:0050954), PATO:0001999^OBO_REL:towards(MA:0000236), PATO:0001999^OBO_REL:towards(MA:0002442), PATO:0001999^OBO_REL…
MGI:95489	Fbn1	148	0.0403212	125	0.107957	187	3.89944	139	8.73376	[PATO:0001598]
MGI:1202715	Tcf21	149	0.0402902	108	0.109205	75	4.41175	45	9.9264	[UBERON:FMA_9616-MA_0000578-ZFA_0000328]
MGI:97800	Pthlh	150	0.0401958	161	0.104072	100	4.28747	6	11.7338	[PATO:0000407^inheres_in_part_of(UBERON:FBbt_00000004-FBbt_00003007-FMA_46565-FMA_7154-FMA_87596-MA_0000023-MA_0000316-MIAA_0000017-MIAA_0000149-MIAA_0000294-MIAA_0000340-WBbt_0005739-XAO_0003024-ZFA_0000737-ZFA_0001114), PATO:0000407^OBO_REL:inheres_in(UBERON:FMA_24728-MA_0002473)]
MGI:1859631	Pdgfc	151	0.0401433	73	0.112436	146	4.0512	185	8.21019	[UBERON:FMA_13394-MA_0001330-ZFA_0000583]
MGI:101924	Slc12a2	152	0.0401399	206	0.101181	205	3.79929	197	7.87578	[PATO:0001478]
MGI:99829	Runx2	153	0.0400924	191	0.101868	62	4.4754	101	9.03332	[PATO:0000051^OBO_REL:inheres_in(UBERON:FMA_13321-MA_0001329), UBERON:FMA_13321-MA_0001329]
MGI:96794	Lmna	154	0.0397589	230	0.0993976	115	4.21338	16	11.1488	[PATO:0001482]
MGI:95410	Erbb2	155	0.039423	212	0.100668	94	4.30713	95	9.0899	[PATO:0000001^OBO_REL:inheres_in(UBERON:FMA_5022-MIAA_0000302-XAO_0000174)]
MGI:97306	Nf1	156	0.0393524	190	0.101937	159	4.00233	156	8.64629	[GO:0030916]
MGI:1342270	Large	157	0.0393421	91	0.110521	127	4.16223	136	8.77956	[PATO:0000051^inheres_in_part_of(UBERON:FMA_58848-MA_0002461), UBERON:FMA_58827-MA_0002462, UBERON:FMA_58848-MA_0002461]
MGI:2442252	Lrp4	158	0.0392405	75	0.111982	125	4.16956	175	8.30749	[PATO:0000419^OBO_REL:inheres_in(UBERON:FMA_15900-FMA_7203-MA_0000368-MA_0000380-MIAA_0000118-MIAA_0000119-MIAA_0000122-WBbt_0005775-XAO_0000154-ZFA_0000529), PATO:0001997^OBO_REL:inheres_in(UBERON:FMA_15900-FMA_7203-MA_0000368-MA_0000380-MIAA_0000118-MIAA_0000119-MIAA_0000122-WBbt_0005775-XAO_0000154-ZFA_0000529)]
MGI:104327	Nog	159	0.0390979	177	0.102857	112	4.2524	54	9.73376	[PATO:0000001^OBO_REL:inheres_in(UBERON:FBbt_00005380-FMA_46688-MA_0000432-MIAA_0000049-WBbt_0003681-ZFA_0000056), PATO:0000051^OBO_REL:inheres_in(UBERON:FBbt_00005380-FMA_46688-MA_0000432-MIAA_0000049-WBbt_0003681-ZFA_0000056)]
MGI:97250	Myc	160	0.0390672	181	0.102639	132	4.14805	35	10.4118	[PATO:0000141^OBO_REL:inheres_in(UBERON:FMA_52781-MA_0000258-MIAA_0000147-XAO_0000190)]
MGI:1261811	Myo15	161	0.0390098	205	0.101212	234	3.61699	61	9.64629	[PATO:0000587^OBO_REL:inheres_in(UBERON:FMA_60201-MA_0000240-MIAA_0000144-XAO_0000197)]
MGI:95517	Fgf3	162	0.0389912	77	0.111919	152	4.02962	156	8.64629	[GO:0030916]
MGI:2443306	Tom1l2	163	0.0389255	141	0.106129	160	4.00201	200	7.85111	[PATO:0001631]
MGI:98351	Sod1	164	0.0389044	213	0.100622	245	3.48661	219	7.34144	[PATO:0000141^inheres_in_part_of(UBERON:FMA_60909-MA_0000237-MIAA_0000145-XAO_0000192-ZFA_0000217), PATO:0000141^OBO_REL:inheres_in(UBERON:FMA_60909-MA_0000237-MIAA_0000145-XAO_0000192-ZFA_0000217)]
MGI:1891836	Mkks	165	0.0388815	151	0.105008	164	3.98419	210	7.44835	[PO:0009006, PO:0009011, PO:0009049, PO:0020122]
MGI:88294	Cacna1s	166	0.0388319	158	0.104243	68	4.44217	101	9.03332	[PATO:0000051^OBO_REL:inheres_in(UBERON:FMA_13321-MA_0001329), UBERON:FMA_13321-MA_0001329]
MGI:97364	Notch2	167	0.0387336	241	0.0986469	156	4.01053	110	8.97887	[PATO:0000001^OBO_REL:inheres_in(UBERON:FMA_15628-MA_0000371), UBERON:FMA_15628-MA_0000371]
MGI:1917912	Clic5	168	0.0387025	188	0.102163	228	3.66876	219	7.34144	[PATO:0000141^inheres_in_part_of(UBERON:FMA_60909-MA_0000237-MIAA_0000145-XAO_0000192-ZFA_0000217), PATO:0000141^OBO_REL:inheres_in(UBERON:FMA_60909-MA_0000237-MIAA_0000145-XAO_0000192-ZFA_0000217)]
MGI:1333879	Ap3b1	169	0.0386866	185	0.102467	198	3.85288	79	9.48583	[UBERON:FMA_12166-MA_0000582]
MGI:97495	Pbx1	170	0.0385528	226	0.0996693	76	4.40225	101	9.03332	[PATO:0000051^OBO_REL:inheres_in(UBERON:FMA_13321-MA_0001329), UBERON:FMA_13321-MA_0001329]
MGI:106925	Cldn11	171	0.0384988	189	0.101981	246	3.48437	219	7.34144	[PATO:0000141^inheres_in_part_of(UBERON:FMA_60909-MA_0000237-MIAA_0000145-XAO_0000192-ZFA_0000217), PATO:0000141^OBO_REL:inheres_in(UBERON:FMA_60909-MA_0000237-MIAA_0000145-XAO_0000192-ZFA_0000217)]
MGI:1920563	Rpgrip1l	172	0.038457	150	0.105061	207	3.79143	148	8.68936	[PATO:0000587^inheres_in_part_of(UBERON:FMA_54398-MA_0001906-XAO_0003084-ZFA_0001273), PATO:0000587^OBO_REL:inheres_in(UBERON:FMA_52748-MA_0001487), PATO:0000645^OBO_REL:inheres_in(UBERON:FMA_52748-MA_0001487)]
MGI:1920480	Bmper	173	0.0384557	113	0.108894	96	4.30092	135	8.82687	[PATO:0000587^inheres_in_part_of(UBERON:FMA_24216-MA_0000031)]
MGI:1277234	Tbx15	174	0.0384381	149	0.105155	72	4.42275	72	9.56383	[PATO:0001476]
MGI:102634	Tg(AMY1C)9257Mm	175	0.0384379	116	0.108747	140	4.09074	190	8.03332	[PATO:0000587^inheres_in_part_of(UBERON:FMA_60909-MA_0000237-MIAA_0000145-XAO_0000192-ZFA_0000217)]
MGI:98359	Sox11	176	0.0383624	117	0.108731	144	4.06537	179	8.27433	[PATO:0000587^inheres_in_part_of(UBERON:FMA_54396-MA_0001905-ZFA_0001227)]
MGI:1891831	Sfn	177	0.0382766	131	0.107574	120	4.19267	139	8.73376	[PATO:0001598]
MGI:97493	Pax9	178	0.0381606	137	0.106711	111	4.25342	139	8.73376	[UBERON:FMA_55097-MA_0000414-MIAA_0000187-XAO_0003081]
MGI:96432	Igf1	179	0.038111	160	0.104133	174	3.95828	17	10.9264	[PATO:0000460^OBO_REL:inheres_in(GO:0048839), PATO:0000460^OBO_REL:inheres_in(GO:0048839)^qualifier(PATO:0000460)]
MGI:102524	Pou4f2	180	0.038073	171	0.103264	250	3.30196	236	6.9264	[MP:0001967, PATO:0000462^OBO_REL:inheres_in(GO:0007605), PATO:0000462^OBO_REL:inheres_in(GO:0007605)^qualifier(PATO:0000460), PATO:0001999^OBO_REL:towards(GO:0007600), PATO:0001999^OBO_REL:towards(GO:0007605), PATO:0001999^OBO_REL:towards(GO:0050877), PATO:0001999^OBO_REL:towards(GO:0050954), PATO:0001999^OBO_REL:towards(MA:0000236), PATO:0001999^OBO_REL:towards(MA:0002442), PATO:0001999^OBO_REL…
MGI:1915756	Ctnnbip1	181	0.0380659	74	0.112323	222	3.70564	181	8.2419	[PATO:0001557^OBO_REL:towards(UBERON:FMA_15900-FMA_7203-MA_0000368-MA_0000380-MIAA_0000118-MIAA_0000119-MIAA_0000122-WBbt_0005775-XAO_0000154-ZFA_0000529)]
MGI:1915382	Tmhs	182	0.0379636	228	0.0995775	236	3.56971	219	7.34144	[PATO:0000141^inheres_in_part_of(UBERON:FMA_60909-MA_0000237-MIAA_0000145-XAO_0000192-ZFA_0000217), PATO:0000141^OBO_REL:inheres_in(UBERON:FMA_60909-MA_0000237-MIAA_0000145-XAO_0000192-ZFA_0000217)]
MGI:2176711	cir	183	0.0379597	229	0.0994671	224	3.6927	219	7.34144	[PATO:0000141^inheres_in_part_of(UBERON:FMA_60909-MA_0000237-MIAA_0000145-XAO_0000192-ZFA_0000217), PATO:0000141^OBO_REL:inheres_in(UBERON:FMA_60909-MA_0000237-MIAA_0000145-XAO_0000192-ZFA_0000217)]
MGI:1100513	Lmx1b	184	0.0378512	204	0.101259	81	4.36141	82	9.41183	[PATO:0000052^OBO_REL:inheres_in(UBERON:FMA_58865-MA_0002484)]
MGI:97515	Pcsk5	185	0.0378187	157	0.104352	99	4.28957	139	8.73376	[PATO:0001598]
MGI:88467	Col1a1	186	0.0377859	216	0.100312	206	3.79653	234	7.25802	[UBERON:FMA_9711-MA_0001491-ZFA_0000270]
MGI:107588	Gjb6	187	0.0377501	242	0.0985163	230	3.64332	219	7.34144	[PATO:0000141^inheres_in_part_of(UBERON:FMA_60909-MA_0000237-MIAA_0000145-XAO_0000192-ZFA_0000217), PATO:0000141^OBO_REL:inheres_in(UBERON:FMA_60909-MA_0000237-MIAA_0000145-XAO_0000192-ZFA_0000217)]
MGI:107489	Phex	188	0.037747	112	0.108916	154	4.02439	164	8.3762	[CHEBI:22984]
MGI:1338027	Gdf11	189	0.0376299	214	0.100592	108	4.25791	117	8.9264	[GO:0001656]
MGI:97603	Pkd1	190	0.0375971	225	0.099728	134	4.13381	110	8.97887	[PATO:0000001^OBO_REL:inheres_in(UBERON:FMA_15628-MA_0000371), UBERON:FMA_15628-MA_0000371]
MGI:1859288	Barhl1	191	0.0375613	236	0.0988665	233	3.62776	219	7.34144	[PATO:0000141^inheres_in_part_of(UBERON:FMA_60909-MA_0000237-MIAA_0000145-XAO_0000192-ZFA_0000217), PATO:0000141^OBO_REL:inheres_in(UBERON:FMA_60909-MA_0000237-MIAA_0000145-XAO_0000192-ZFA_0000217)]
MGI:1916161	Pygo2	192	0.0375373	99	0.110149	128	4.16218	205	7.58401	[MP:0000527]
MGI:1351641	Naglu	193	0.0374711	199	0.101491	103	4.27756	148	8.68936	[UBERON:FMA_52751-MA_0001217]
MGI:2446216	Fbxo2	194	0.0374622	239	0.09875	243	3.50313	219	7.34144	[PATO:0000141^inheres_in_part_of(UBERON:FMA_60909-MA_0000237-MIAA_0000145-XAO_0000192-ZFA_0000217), PATO:0000141^OBO_REL:inheres_in(UBERON:FMA_60909-MA_0000237-MIAA_0000145-XAO_0000192-ZFA_0000217)]
MGI:97323	Ngfr	195	0.0373346	223	0.0999535	135	4.12766	201	7.75648	[UBERON:FMA_54640-MA_0000347-MIAA_0000040-XAO_0000446]
MGI:98715	Ift88	196	0.0372783	164	0.103759	116	4.21174	161	8.5243	[PATO:0000051^OBO_REL:inheres_in(UBERON:FMA_23889-MA_0000296), UBERON:FMA_23889-MA_0000296]
MGI:3039629	LOC216229	197	0.0372628	221	0.100125	242	3.52485	236	6.9264	[MP:0001967, PATO:0000462^OBO_REL:inheres_in(GO:0007605), PATO:0000462^OBO_REL:inheres_in(GO:0007605)^qualifier(PATO:0000460), PATO:0001999^OBO_REL:towards(GO:0007600), PATO:0001999^OBO_REL:towards(GO:0007605), PATO:0001999^OBO_REL:towards(GO:0050877), PATO:0001999^OBO_REL:towards(GO:0050954), PATO:0001999^OBO_REL:towards(MA:0000236), PATO:0001999^OBO_REL:towards(MA:0002442), PATO:0001999^OBO_REL…
MGI:108359	Alx4	198	0.0372593	168	0.103469	86	4.33729	101	9.03332	[PATO:0000051^OBO_REL:inheres_in(UBERON:FMA_13321-MA_0001329), UBERON:FMA_13321-MA_0001329]
MGI:1933154	Slc26a5	199	0.0371956	247	0.098063	211	3.78171	219	7.34144	[PATO:0000141^inheres_in_part_of(UBERON:FMA_60909-MA_0000237-MIAA_0000145-XAO_0000192-ZFA_0000217), PATO:0000141^OBO_REL:inheres_in(UBERON:FMA_60909-MA_0000237-MIAA_0000145-XAO_0000192-ZFA_0000217)]
MGI:96185	Hoxb4	200	0.0371358	130	0.107684	148	4.04458	139	8.73376	[PATO:0001598]
MGI:1346861	Mapk8	201	0.037032	232	0.0993135	195	3.86011	192	8.00584	[PATO:0000610]
MGI:96182	Hoxb1	202	0.0370241	218	0.100262	110	4.25373	35	10.4118	[PATO:0000141^OBO_REL:inheres_in(UBERON:FMA_52781-MA_0000258-MIAA_0000147-XAO_0000190)]
MGI:1353434	Gulo	203	0.0368284	169	0.103397	213	3.78071	101	9.03332	[PATO:0000982]
MGI:1932286	Egln1	204	0.0368143	133	0.107407	212	3.78121	247	6.2419	[PATO:0000586^OBO_REL:inheres_in(UBERON:FMA_52781-MA_0000258-MIAA_0000147-XAO_0000190)]
MGI:106613	Dvl2	205	0.0368081	195	0.101751	214	3.77684	210	7.44835	[PO:0009006, PO:0009011, PO:0009049, PO:0020122]
MGI:102709	Cav1	206	0.0366964	153	0.104984	192	3.8772	164	8.3762	[CHEBI:22984]
MGI:1891468	Lgr4	207	0.036604	243	0.0981076	147	4.04795	164	8.3762	[UBERON:FMA_58252-MA_0001292-XAO_0000283-ZFA_0001283]
MGI:97372	Npr2	208	0.0365339	174	0.102918	191	3.88129	185	8.21019	[UBERON:FMA_13394-MA_0001330-ZFA_0000583]
MGI:98956	Wnt3a	209	0.0365167	250	0.0977948	133	4.14621	139	8.73376	[UBERON:FMA_55097-MA_0000414-MIAA_0000187-XAO_0003081]
MGI:96602	Itga3	210	0.0365118	179	0.10274	113	4.24448	110	8.97887	[PATO:0000001^OBO_REL:inheres_in(UBERON:FMA_15628-MA_0000371), UBERON:FMA_15628-MA_0000371]
MGI:108088	Gab1	211	0.036089	184	0.1025	155	4.01688	201	7.75648	[UBERON:FMA_54640-MA_0000347-MIAA_0000040-XAO_0000446]
MGI:98300	sho	212	0.0359717	159	0.104206	204	3.81126	148	8.68936	[PATO:0000587^inheres_in_part_of(UBERON:FMA_54398-MA_0001906-XAO_0003084-ZFA_0001273), PATO:0000587^OBO_REL:inheres_in(UBERON:FMA_52748-MA_0001487), PATO:0000645^OBO_REL:inheres_in(UBERON:FMA_52748-MA_0001487)]
MGI:97138	Mpv17	213	0.0359454	198	0.101515	188	3.89789	219	7.34144	[PATO:0000141^inheres_in_part_of(UBERON:FMA_60909-MA_0000237-MIAA_0000145-XAO_0000192-ZFA_0000217), PATO:0000141^OBO_REL:inheres_in(UBERON:FMA_60909-MA_0000237-MIAA_0000145-XAO_0000192-ZFA_0000217)]
MGI:107374	Pitx1	214	0.0354971	183	0.102534	92	4.31056	194	7.9264	[PATO:0000051^OBO_REL:inheres_in(UBERON:FMA_52750-MA_0000254-XAO_0000214), PATO:0000141^inheres_in_part_of(UBERON:FMA_56513-MA_0000253-MIAA_0000146-XAO_0000191), PATO:0000141^OBO_REL:inheres_in(UBERON:FMA_56513-MA_0000253-MIAA_0000146-XAO_0000191), UBERON:FMA_52750-MA_0000254-XAO_0000214]
MGI:104688	Col4a3	215	0.0353208	122	0.108012	220	3.7196	241	6.79124	[PATO:0000587^OBO_REL:inheres_in(UBERON:FMA_15900-FMA_7203-MA_0000368-MA_0000380-MIAA_0000118-MIAA_0000119-MIAA_0000122-WBbt_0005775-XAO_0000154-ZFA_0000529), PATO:0000645^OBO_REL:inheres_in(UBERON:FMA_15900-FMA_7203-MA_0000368-MA_0000380-MIAA_0000118-MIAA_0000119-MIAA_0000122-WBbt_0005775-XAO_0000154-ZFA_0000529)]
MGI:1345138	Spry2	216	0.0352067	202	0.101359	139	4.09085	164	8.3762	[PATO:0000648]
MGI:1338068	Pdpk1	217	0.0351159	186	0.102314	229	3.65969	242	6.67847	[PATO:0000051^OBO_REL:inheres_in(UBERON:FMA_52748-MA_0001487), UBERON:FMA_52748-MA_0001487]
MGI:98958	Wnt5a	218	0.0350899	203	0.101355	142	4.08511	185	8.21019	[PATO:0000051^OBO_REL:inheres_in(UBERON:FBbt_00005043-FMA_7394-MA_0000441-MIAA_0000137-XAO_0000118)]
MGI:104659	Dll1	219	0.0350349	210	0.100927	237	3.5657	210	7.44835	[PO:0009006, PO:0009011, PO:0009049, PO:0020122]
MGI:1890498	Mcoln1	220	0.0350077	103	0.109605	215	3.76255	247	6.2419	[PATO:0000586^OBO_REL:inheres_in(UBERON:FMA_52781-MA_0000258-MIAA_0000147-XAO_0000190)]
MGI:96163	Hmox1	221	0.0349068	248	0.0980488	227	3.67929	246	6.35005	[CHEBI:33521]
MGI:98967	Wt	222	0.034872	187	0.102279	176	3.94827	156	8.64629	[GO:0030916]
MGI:1926073	5830428H23Rik	223	0.0347928	170	0.103391	197	3.85715	234	7.25802	[UBERON:FMA_9711-MA_0001491-ZFA_0000270]
MGI:102708	Efnb1	224	0.0347892	235	0.0988701	121	4.19004	161	8.5243	[PATO:0000051^OBO_REL:inheres_in(UBERON:FMA_23889-MA_0000296), UBERON:FMA_23889-MA_0000296]
MGI:1195272	Eda	225	0.0347637	192	0.101857	77	4.39011	95	9.0899	[UBERON:0000014]
MGI:94909	Dmd	226	0.0346608	245	0.0980898	186	3.90854	26	10.5638	[PATO:0000001^inheres_in_part_of(UBERON:FMA_5022-MIAA_0000302-XAO_0000174)]
MGI:1929183	Tsc1	227	0.0345804	196	0.101641	226	3.68501	247	6.2419	[PATO:0000586^OBO_REL:inheres_in(UBERON:FMA_52781-MA_0000258-MIAA_0000147-XAO_0000190)]
MGI:96969	Met	228	0.0345382	238	0.0988613	210	3.78184	201	7.75648	[UBERON:FMA_54640-MA_0000347-MIAA_0000040-XAO_0000446]
MGI:2444465	LOC242025	229	0.0345038	124	0.107961	238	3.56458	244	6.59421	[PATO:0001999^OBO_REL:towards(UBERON:FMA_24218-XAO_0000040)]
MGI:1298378	Dhcr7	230	0.0344735	211	0.100775	177	3.94669	197	7.87578	[PATO:0001478]
MGI:107734	Ap3d1	231	0.0344267	174	0.102918	225	3.68834	219	7.34144	[PATO:0000141^inheres_in_part_of(UBERON:FMA_60909-MA_0000237-MIAA_0000145-XAO_0000192-ZFA_0000217), PATO:0000141^OBO_REL:inheres_in(UBERON:FMA_60909-MA_0000237-MIAA_0000145-XAO_0000192-ZFA_0000217)]
MGI:95805	Grb2	232	0.0338331	220	0.100183	196	3.85768	95	9.0899	[PATO:0000001^OBO_REL:inheres_in(UBERON:FMA_50868-MA_0001091-XAO_0003094-ZFA_0000664), UBERON:FMA_50868-MA_0001091-XAO_0003094-ZFA_0000664]
MGI:107718	Dnahc5	233	0.0336173	231	0.0993926	145	4.05285	117	8.9264	[PATO:0000965]
MGI:87892	Chrnb4	234	0.0334968	207	0.101179	157	4.0061	82	9.41183	[PATO:0000052^OBO_REL:inheres_in(UBERON:FMA_58865-MA_0002484)]
MGI:87891	Chrnb2	235	0.0333034	219	0.100249	157	4.0061	82	9.41183	[PATO:0000052^OBO_REL:inheres_in(UBERON:FMA_58865-MA_0002484)]
MGI:109168	Fat1	236	0.0332398	182	0.10263	221	3.7163	240	6.82687	[PATO:0000051^OBO_REL:inheres_in(UBERON:0000004)]
MGI:109442	Itga8	237	0.0331823	216	0.100312	183	3.92794	117	8.9264	[GO:0001656]
MGI:1344424	Osr1	238	0.033078	208	0.101172	161	3.9985	181	8.2419	[PATO:0001557^OBO_REL:towards(UBERON:FMA_15900-FMA_7203-MA_0000368-MA_0000380-MIAA_0000118-MIAA_0000119-MIAA_0000122-WBbt_0005775-XAO_0000154-ZFA_0000529)]
MGI:95683	Gdf1	239	0.0330385	234	0.0991354	166	3.98197	117	8.9264	[PATO:0000965]
MGI:96909	Maf	240	0.0328452	193	0.101811	244	3.4964	164	8.3762	[UBERON:FMA_58252-MA_0001292-XAO_0000283-ZFA_0001283]
MGI:96177	Hoxa5	241	0.0326897	173	0.102967	107	4.25795	139	8.73376	[UBERON:FMA_55097-MA_0000414-MIAA_0000187-XAO_0003081]
MGI:2386607	Abca5	242	0.03244	224	0.0998804	149	4.0404	194	7.9264	[PATO:0001624]
MGI:1350341	Sgsh	243	0.0322621	163	0.103762	232	3.63861	171	8.34144	[PATO:0000957^OBO_REL:inheres_in(UBERON:FBbt_00004191-FMA_58238-MA_0000266-XAO_0000180-ZFA_0000640)]
MGI:102643	Myh11	244	0.0314194	200	0.101388	231	3.64189	247	6.2419	[PATO:0000586^OBO_REL:inheres_in(UBERON:FMA_52781-MA_0000258-MIAA_0000147-XAO_0000190)]
MGI:1351351	Casr	245	0.0311846	237	0.0988636	219	3.72376	164	8.3762	[CHEBI:22984]
MGI:1350328	Ofd1	246	0.0310905	246	0.0980746	235	3.57322	245	6.51459	[PATO:0000001^OBO_REL:inheres_in(UBERON:FBbt_00004557-FMA_7485-MA_0001331), UBERON:FBbt_00004557-FMA_7485-MA_0001331]
MGI:104664	Tcf15	247	0.0301114	240	0.0987357	217	3.75464	72	9.56383	[PATO:0001476]
MGI:104555	Mafb	248	0.0298806	227	0.0996264	223	3.69985	175	8.30749	[PATO:0000419^OBO_REL:inheres_in(UBERON:FMA_15900-FMA_7203-MA_0000368-MA_0000380-MIAA_0000118-MIAA_0000119-MIAA_0000122-WBbt_0005775-XAO_0000154-ZFA_0000529), PATO:0001997^OBO_REL:inheres_in(UBERON:FMA_15900-FMA_7203-MA_0000368-MA_0000380-MIAA_0000118-MIAA_0000119-MIAA_0000122-WBbt_0005775-XAO_0000154-ZFA_0000529)]
MGI:99258	Krd	249	0.0296165	233	0.0991903	218	3.73533	175	8.30749	[PATO:0000419^OBO_REL:inheres_in(UBERON:FMA_15900-FMA_7203-MA_0000368-MA_0000380-MIAA_0000118-MIAA_0000119-MIAA_0000122-WBbt_0005775-XAO_0000154-ZFA_0000529), PATO:0001997^OBO_REL:inheres_in(UBERON:FMA_15900-FMA_7203-MA_0000368-MA_0000380-MIAA_0000118-MIAA_0000119-MIAA_0000122-WBbt_0005775-XAO_0000154-ZFA_0000529)]
MGI:1351634	Abcc6	250	0.0278521	249	0.0978887	241	3.54819	41	10.2743	[PATO:0000141^OBO_REL:inheres_in(UBERON:FMA_15900-FMA_7203-MA_0000368-MA_0000380-MIAA_0000118-MIAA_0000119-MIAA_0000122-WBbt_0005775-XAO_0000154-ZFA_0000529)]
