# Supplementary material for: Linking Human Diseases to Animal Models Using Ontology-Based Phenotype Annotation
Source: PLoS Biol. 2009 Nov 24;7(11):e1000247. doi: 10.1371/journal.pbio.1000247 (PMC2774506; doi:10.1371/journal.pbio.1000247)
Supplement: Table S17 — Comparison between human FECH and mouse genes. The top 250 genes (by simJ) are reported, together with the rank and score for each metric (simIC, simJ, avgICCS, and maxIC). Additionally, the maxIC phenotype is reported using ontology identifiers. See Materials and Methods for a list of ontology prefixes. Known sequence orthologs are highlighted in yellow and listed in Table 6, if present. Genes at rank 1 are listed in Table 7. (0.08 MB XLS) [file pbio.1000247.s017.xls]

## Sheet: NCBI_Gene_2235-vs-allg-allscore
MGI gene id	MGI gene name	simIC rank	simIC	simJ rank	simJ	avgICCS rank	avgICCS	maxIC rank	maxIC	maxIC phenotype
MGI:1347061	Abcg2	1	0.113624	1	0.216667	1	5.27985	3	9.82687	[PATO:0000927]
MGI:2139135	Anapc2	2	0.0956675	21	0.181406	6	3.82556	1	10.7338	[PATO:0001640^OBO_REL:inheres_in(UBERON:FMA_7197-MA_0000358-MIAA_0000097-XAO_0000133-ZFA_0000123)]
MGI:1859665	Atp8b1	3	0.095129	3	0.208571	2	4.0844	12	8.27433	[CHEBI:26932, CHEBI:38077]
MGI:98916	Urod	4	0.0915732	10	0.18662	70	3.01349	4	9.56383	[CHEBI:26214, CHEBI:36309, CHEBI:47882]
MGI:1351899	Slco1b2	5	0.09063	2	0.210526	7	3.80613	12	8.27433	[CHEBI:26932, CHEBI:38077]
MGI:1934029	Usp8	6	0.0852911	61	0.165761	16	3.40968	1	10.7338	[PATO:0001640^OBO_REL:inheres_in(UBERON:FMA_7197-MA_0000358-MIAA_0000097-XAO_0000133-ZFA_0000123)]
MGI:97501	Pck1	7	0.0808391	6	0.193634	30	3.29674	100	5.7394	[CHEBI:17855, CHEBI:33308, CHEBI:35741, CHEBI:47778]
MGI:108451	Acaca	8	0.0792451	11	0.186301	27	3.30792	20	6.36743	[WBPhenotype:0000727, WBPhenotype:0000733]
MGI:95482	Fah	9	0.0786646	108	0.154639	5	3.85523	20	6.36743	[WBPhenotype:0000727, WBPhenotype:0000733]
MGI:1923733	Lmf1	10	0.078267	5	0.194946	56	3.07471	100	5.7394	[CHEBI:17855, CHEBI:33308, CHEBI:35741, CHEBI:47778]
MGI:98387	Spnb1	11	0.0782123	214	0.142558	35	3.26335	4	9.56383	[CHEBI:26214, CHEBI:36309, CHEBI:47882]
MGI:1923658	Abcc3	12	0.077662	7	0.193431	71	3.01227	12	8.27433	[CHEBI:26932, CHEBI:38077]
MGI:97569	Abcb4	13	0.0775666	62	0.165517	10	3.71878	12	8.27433	[CHEBI:26932, CHEBI:38077]
MGI:1345279	Slc11a2	14	0.0772966	246	0.139175	44	3.15489	4	9.56383	[CHEBI:26214, CHEBI:36309, CHEBI:47882]
MGI:1098273	Amacr	15	0.0771533	15	0.183246	15	3.44902	20	6.36743	[WBPhenotype:0000727, WBPhenotype:0000733]
MGI:98505	Hnf1b	16	0.0764978	109	0.154455	45	3.14707	12	8.27433	[CHEBI:26932, CHEBI:38077]
MGI:109191	Hfe	17	0.0758153	177	0.14574	92	2.93872	4	9.56383	[CHEBI:26214, CHEBI:36309, CHEBI:47882]
MGI:1920249	Insig2	18	0.0750957	16	0.183007	58	3.07244	100	5.7394	[CHEBI:17855, CHEBI:33308, CHEBI:35741, CHEBI:47778]
MGI:1916289	Insig1	18	0.0750957	16	0.183007	59	3.07244	100	5.7394	[CHEBI:17855, CHEBI:33308, CHEBI:35741, CHEBI:47778]
MGI:1352447	Abcc2	20	0.0743743	68	0.16369	25	3.31157	12	8.27433	[CHEBI:26932, CHEBI:38077]
MGI:1343091	Hdac3	21	0.0740405	66	0.164414	107	2.83789	20	6.36743	[WBPhenotype:0000727, WBPhenotype:0000733]
MGI:1100870	Gcnt2	22	0.0736529	63	0.165501	4	3.88343	49	6.2419	[CHEBI:38101]
MGI:98796	Tph1	23	0.0735736	29	0.174935	55	3.07594	49	6.2419	[CHEBI:38101]
MGI:97760	Prkar2b	24	0.0723615	28	0.175055	34	3.26925	82	5.77375	[PATO:0001509^OBO_REL:inheres_in(UBERON:FMA_7197-MA_0000358-MIAA_0000097-XAO_0000133-ZFA_0000123)]
MGI:98240	Scd2	25	0.0719009	34	0.172515	51	3.09061	82	5.77375	[PATO:0001509^OBO_REL:inheres_in(UBERON:FMA_7197-MA_0000358-MIAA_0000097-XAO_0000133-ZFA_0000123)]
MGI:105386	Dbt	26	0.0715258	4	0.202658	150	2.64777	163	5.29913	[CHEBI:35352]
MGI:1201791	Socs3	27	0.0714468	234	0.140203	41	3.17197	8	8.87578	[PATO:0000322, PATO:0000322^OBO_REL:inheres_in(UBERON:FMA_7163-MA_0000151-MIAA_0000284-XAO_0000023)]
MGI:2135593	Hadha	28	0.0713674	179	0.145455	19	3.36488	12	8.27433	[CHEBI:26932, CHEBI:38077]
MGI:2446526	Cpt1c	29	0.0711178	8	0.191083	32	3.29296	100	5.7394	[CHEBI:17855, CHEBI:33308, CHEBI:35741, CHEBI:47778]
MGI:96103	Hk1	30	0.070525	238	0.139746	17	3.39981	12	8.27433	[CHEBI:26932, CHEBI:38077]
MGI:1890667	Mob5	31	0.0704831	35	0.172316	47	3.12887	20	6.36743	[WBPhenotype:0000727, WBPhenotype:0000733]
MGI:1097668	Upp1	32	0.0701758	89	0.157746	99	2.88144	20	6.36743	[WBPhenotype:0000727, WBPhenotype:0000733]
MGI:1921494	Atg7	33	0.0698033	33	0.173333	18	3.376	20	6.36743	[WBPhenotype:0000727, WBPhenotype:0000733]
MGI:2141879	Hsd3b7	34	0.0694621	30	0.174312	127	2.73741	100	5.7394	[CHEBI:17855, CHEBI:33308, CHEBI:35741, CHEBI:47778]
MGI:1926923	Bcmo1	35	0.069383	13	0.184524	13	3.47238	20	6.36743	[WBPhenotype:0000727, WBPhenotype:0000733]
MGI:2388029	Liph	36	0.0693774	20	0.181818	184	2.44189	100	5.7394	[CHEBI:17855, CHEBI:33308, CHEBI:35741, CHEBI:47778]
MGI:1920024	Neil1	37	0.0690283	81	0.158458	97	2.9035	100	5.7394	[CHEBI:17855, CHEBI:33308, CHEBI:35741, CHEBI:47778]
MGI:1890646	Nek8	38	0.0688871	22	0.18018	137	2.7052	49	6.2419	[CHEBI:38101]
MGI:1352462	Nr1h3	39	0.068436	53	0.168394	54	3.07673	20	6.36743	[WBPhenotype:0000727, WBPhenotype:0000733]
MGI:104555	Mafb	40	0.0676772	184	0.145098	53	3.07764	49	6.2419	[CHEBI:38101]
MGI:1915050	Dgat2	41	0.0676402	64	0.165289	122	2.76159	100	5.7394	[CHEBI:17855, CHEBI:33308, CHEBI:35741, CHEBI:47778]
MGI:97426	oed	42	0.0672385	153	0.147971	49	3.10942	100	5.7394	[CHEBI:17855, CHEBI:33308, CHEBI:35741, CHEBI:47778]
MGI:1333787	Inppl1	43	0.0659969	110	0.153318	87	2.96643	100	5.7394	[CHEBI:17855, CHEBI:33308, CHEBI:35741, CHEBI:47778]
MGI:1923810	Prss8	44	0.0657007	50	0.169492	64	3.04206	8	8.87578	[PATO:0000322, PATO:0000322^OBO_REL:inheres_in(UBERON:FMA_7163-MA_0000151-MIAA_0000284-XAO_0000023)]
MGI:3629983	Nilac12	45	0.0656546	36	0.171806	76	2.9818	49	6.2419	[CHEBI:38101]
MGI:3629982	Nilac11	45	0.0656546	36	0.171806	76	2.9818	49	6.2419	[CHEBI:38101]
MGI:3629981	Nilac10	45	0.0656546	36	0.171806	76	2.9818	49	6.2419	[CHEBI:38101]
MGI:3629979	Nilac9	45	0.0656546	36	0.171806	76	2.9818	49	6.2419	[CHEBI:38101]
MGI:3629978	Nilac8	45	0.0656546	36	0.171806	76	2.9818	49	6.2419	[CHEBI:38101]
MGI:3629976	Nilac7	45	0.0656546	36	0.171806	76	2.9818	49	6.2419	[CHEBI:38101]
MGI:3629974	Nilac6	45	0.0656546	36	0.171806	76	2.9818	49	6.2419	[CHEBI:38101]
MGI:3629973	Nilac5	45	0.0656546	36	0.171806	76	2.9818	49	6.2419	[CHEBI:38101]
MGI:3629971	Nilac4	45	0.0656546	36	0.171806	76	2.9818	49	6.2419	[CHEBI:38101]
MGI:3629970	Nilac3	45	0.0656546	36	0.171806	76	2.9818	49	6.2419	[CHEBI:38101]
MGI:3629965	Nilac1	45	0.0656546	36	0.171806	76	2.9818	49	6.2419	[CHEBI:38101]
MGI:98837	Trsp	56	0.0655696	71	0.162234	12	3.52185	20	6.36743	[WBPhenotype:0000727, WBPhenotype:0000733]
MGI:2152019	Pbw2	57	0.0646536	65	0.165217	168	2.58806	49	6.2419	[CHEBI:38101]
MGI:2140321	Pafah2	58	0.0641259	9	0.189964	9	3.73442	20	6.36743	[WBPhenotype:0000727, WBPhenotype:0000733]
MGI:3723314	Fl1sa	59	0.0639946	49	0.169675	33	3.27021	100	5.7394	[CHEBI:17855, CHEBI:33308, CHEBI:35741, CHEBI:47778]
MGI:1932535	Glis2	60	0.063684	133	0.150685	23	3.32352	49	6.2419	[CHEBI:38101]
MGI:103150	Slc12a1	61	0.0635591	192	0.144289	39	3.19057	20	6.36743	[WBPhenotype:0000727, WBPhenotype:0000733]
MGI:1341077	Ccni	62	0.062859	126	0.151351	48	3.1183	49	6.2419	[CHEBI:38101]
MGI:1889575	Adar	63	0.0622907	149	0.148454	31	3.29471	20	6.36743	[WBPhenotype:0000727, WBPhenotype:0000733]
MGI:96078	Hgd	64	0.0619863	138	0.14977	8	3.79369	82	5.77375	[PATO:0001509^OBO_REL:inheres_in(UBERON:FMA_7197-MA_0000358-MIAA_0000097-XAO_0000133-ZFA_0000123)]
MGI:88017	Mat1a	65	0.0617479	25	0.178462	11	3.58243	82	5.77375	[PATO:0001509^OBO_REL:inheres_in(UBERON:FMA_7197-MA_0000358-MIAA_0000097-XAO_0000133-ZFA_0000123)]
MGI:1347354	Homer2	66	0.0615985	18	0.182143	172	2.52723	49	6.2419	[CHEBI:38101]
MGI:1347345	Homer1	67	0.0615985	18	0.182143	173	2.52723	49	6.2419	[CHEBI:38101]
MGI:2449975	Iqgap2	68	0.0615891	52	0.168508	20	3.35698	20	6.36743	[WBPhenotype:0000727, WBPhenotype:0000733]
MGI:1351634	Abcc6	69	0.0612272	170	0.145923	62	3.06332	49	6.2419	[CHEBI:38101]
MGI:96599	Itga1	70	0.0612084	143	0.14878	24	3.32112	49	6.2419	[CHEBI:38101]
MGI:1355307	Il22	71	0.0612024	72	0.161616	3	3.98765	20	6.36743	[WBPhenotype:0000727, WBPhenotype:0000733]
MGI:96663	Kcna6	72	0.0610183	24	0.178707	154	2.62067	100	5.7394	[CHEBI:17855, CHEBI:33308, CHEBI:35741, CHEBI:47778]
MGI:88421	Clps	73	0.0607418	77	0.161209	112	2.81252	100	5.7394	[CHEBI:17855, CHEBI:33308, CHEBI:35741, CHEBI:47778]
MGI:2651811	Tph2	74	0.060557	31	0.174074	208	2.24768	49	6.2419	[CHEBI:38101]
MGI:98907	Uox	75	0.0604498	127	0.151242	129	2.73422	49	6.2419	[CHEBI:38101]
MGI:1352464	Nr1h4	76	0.0596565	74	0.161491	93	2.92294	100	5.7394	[CHEBI:17855, CHEBI:33308, CHEBI:35741, CHEBI:47778]
MGI:1333825	Dgat1	77	0.0595504	154	0.147679	40	3.18884	82	5.77375	[PATO:0001509^OBO_REL:inheres_in(UBERON:FMA_7197-MA_0000358-MIAA_0000097-XAO_0000133-ZFA_0000123)]
MGI:103157	Dnase1	78	0.0594997	208	0.143182	120	2.77113	49	6.2419	[CHEBI:38101]
MGI:2662992	Mgat4a	79	0.0594066	119	0.152113	103	2.86727	100	5.7394	[CHEBI:17855, CHEBI:33308, CHEBI:35741, CHEBI:47778]
MGI:104995	Gclm	80	0.0593699	123	0.151685	89	2.96334	20	6.36743	[WBPhenotype:0000727, WBPhenotype:0000733]
MGI:1351339	Grm2	81	0.0592981	54	0.168317	121	2.76883	49	6.2419	[CHEBI:38101]
MGI:88070	?	82	0.0589933	112	0.153153	50	3.09081	163	5.29913	[CHEBI:35352]
MGI:109162	Gpam	83	0.0586578	200	0.143959	14	3.46398	82	5.77375	[PATO:0001509^OBO_REL:inheres_in(UBERON:FMA_7197-MA_0000358-MIAA_0000097-XAO_0000133-ZFA_0000123)]
MGI:1339468	S100a10	84	0.0582291	55	0.167808	201	2.2894	49	6.2419	[CHEBI:38101]
MGI:98254	Scp2	85	0.0581562	176	0.145833	37	3.21275	82	5.77375	[PATO:0001509^OBO_REL:inheres_in(UBERON:FMA_7197-MA_0000358-MIAA_0000097-XAO_0000133-ZFA_0000123)]
MGI:1203732	Slc16a2	86	0.0579392	93	0.1571	60	3.06899	20	6.36743	[WBPhenotype:0000727, WBPhenotype:0000733]
MGI:105094	Adcyap1	87	0.0578122	182	0.145161	74	2.98539	100	5.7394	[CHEBI:17855, CHEBI:33308, CHEBI:35741, CHEBI:47778]
MGI:96273	Htr1a	88	0.0577102	114	0.152975	29	3.30095	49	6.2419	[CHEBI:38101]
MGI:88144	Bdkrb1	89	0.057707	94	0.156499	151	2.64439	49	6.2419	[CHEBI:38101]
MGI:2685089	Npc1l1	90	0.0576782	139	0.149584	36	3.22467	82	5.77375	[PATO:0001509^OBO_REL:inheres_in(UBERON:FMA_7197-MA_0000358-MIAA_0000097-XAO_0000133-ZFA_0000123)]
MGI:98894	Ucp1	91	0.0576503	209	0.142857	52	3.07767	100	5.7394	[CHEBI:17855, CHEBI:33308, CHEBI:35741, CHEBI:47778]
MGI:1919924	Adipor1	92	0.0576497	105	0.15508	98	2.90298	100	5.7394	[CHEBI:17855, CHEBI:33308, CHEBI:35741, CHEBI:47778]
MGI:1890391	Fstl3	93	0.0575744	235	0.140167	26	3.31113	20	6.36743	[WBPhenotype:0000727, WBPhenotype:0000733]
MGI:104672	Tcfap2b	94	0.0574361	181	0.145228	69	3.02101	49	6.2419	[CHEBI:38101]
MGI:95478	Fabp2	95	0.057411	111	0.153266	28	3.30513	20	6.36743	[WBPhenotype:0000727, WBPhenotype:0000733]
MGI:2140940	Acacb	96	0.0572871	194	0.144124	22	3.34822	20	6.36743	[WBPhenotype:0000727, WBPhenotype:0000733]
MGI:1353627	Angptl3	97	0.0571366	187	0.144772	134	2.71976	82	5.77375	[PATO:0001509^OBO_REL:inheres_in(UBERON:FMA_7197-MA_0000358-MIAA_0000097-XAO_0000133-ZFA_0000123)]
MGI:1195265	Per2	98	0.0570957	136	0.15	73	2.99378	49	6.2419	[CHEBI:38101]
MGI:2444934	Ppargc1b	99	0.0569946	175	0.145877	191	2.40762	100	5.7394	[CHEBI:17855, CHEBI:33308, CHEBI:35741, CHEBI:47778]
MGI:1933165	Plagl2	100	0.0567901	95	0.156352	136	2.70743	100	5.7394	[CHEBI:17855, CHEBI:33308, CHEBI:35741, CHEBI:47778]
MGI:87888	Chrna4	101	0.0566662	69	0.162712	125	2.74485	49	6.2419	[CHEBI:38101]
MGI:101909	Gpr12	102	0.056597	198	0.144	42	3.16706	82	5.77375	[PATO:0001509^OBO_REL:inheres_in(UBERON:FMA_7197-MA_0000358-MIAA_0000097-XAO_0000133-ZFA_0000123)]
MGI:1197012	Aebp1	103	0.0564848	188	0.144708	187	2.42615	100	5.7394	[CHEBI:17855, CHEBI:33308, CHEBI:35741, CHEBI:47778]
MGI:88588	Cyp1a1	104	0.0564782	207	0.143192	66	3.03657	20	6.36743	[WBPhenotype:0000727, WBPhenotype:0000733]
MGI:3528032	Mbsyd	105	0.0564628	79	0.159363	110	2.81412	100	5.7394	[CHEBI:17855, CHEBI:33308, CHEBI:35741, CHEBI:47778]
MGI:99421	Nfe2l1	106	0.0560931	121	0.151934	91	2.95078	20	6.36743	[WBPhenotype:0000727, WBPhenotype:0000733]
MGI:87984	Akp3	107	0.0557849	98	0.155556	65	3.03763	100	5.7394	[CHEBI:17855, CHEBI:33308, CHEBI:35741, CHEBI:47778]
MGI:94873	Pcbd1	108	0.0557554	209	0.142857	46	3.14581	163	5.29913	[CHEBI:35352]
MGI:1890668	Mob6	109	0.0557122	118	0.152231	43	3.16167	20	6.36743	[WBPhenotype:0000727, WBPhenotype:0000733]
MGI:3720117	Tglq2b	110	0.0554592	99	0.155172	160	2.59467	100	5.7394	[CHEBI:17855, CHEBI:33308, CHEBI:35741, CHEBI:47778]
MGI:3720116	Tglq2a	110	0.0554592	99	0.155172	160	2.59467	100	5.7394	[CHEBI:17855, CHEBI:33308, CHEBI:35741, CHEBI:47778]
MGI:3699368	Tglq2	110	0.0554592	99	0.155172	160	2.59467	100	5.7394	[CHEBI:17855, CHEBI:33308, CHEBI:35741, CHEBI:47778]
MGI:3699367	Tglq1	110	0.0554592	99	0.155172	160	2.59467	100	5.7394	[CHEBI:17855, CHEBI:33308, CHEBI:35741, CHEBI:47778]
MGI:1932520	Triglq2	110	0.0554592	99	0.155172	160	2.59467	100	5.7394	[CHEBI:17855, CHEBI:33308, CHEBI:35741, CHEBI:47778]
MGI:1932519	Triglq1	110	0.0554592	99	0.155172	160	2.59467	100	5.7394	[CHEBI:17855, CHEBI:33308, CHEBI:35741, CHEBI:47778]
MGI:97172	Mt2	116	0.0553752	32	0.173611	147	2.65535	20	6.36743	[WBPhenotype:0000727, WBPhenotype:0000733]
MGI:94871	Dci	117	0.0553106	115	0.15261	157	2.60786	100	5.7394	[CHEBI:17855, CHEBI:33308, CHEBI:35741, CHEBI:47778]
MGI:95479	Fabp1	118	0.0551013	83	0.158103	138	2.69802	100	5.7394	[CHEBI:17855, CHEBI:33308, CHEBI:35741, CHEBI:47778]
MGI:106633	Phox2a	119	0.0550438	84	0.158038	170	2.56442	150	5.55385	[WBPhenotype:0000027]
MGI:1332226	Soat2	120	0.0543813	246	0.139175	57	3.07424	82	5.77375	[PATO:0001509^OBO_REL:inheres_in(UBERON:FMA_7197-MA_0000358-MIAA_0000097-XAO_0000133-ZFA_0000123)]
MGI:1270844	Cideb	121	0.0541653	209	0.142857	119	2.77737	100	5.7394	[CHEBI:17855, CHEBI:33308, CHEBI:35741, CHEBI:47778]
MGI:1333777	Aqp3	122	0.0538225	92	0.157143	213	2.21703	100	5.7394	[CHEBI:17855, CHEBI:33308, CHEBI:35741, CHEBI:47778]
MGI:101922	Tnc	123	0.0537881	135	0.15015	183	2.47728	49	6.2419	[CHEBI:38101]
MGI:1346344	Nr0b2	124	0.053628	191	0.144522	101	2.8752	20	6.36743	[WBPhenotype:0000727, WBPhenotype:0000733]
MGI:1270845	Cidea	125	0.0533089	155	0.147335	133	2.71991	100	5.7394	[CHEBI:17855, CHEBI:33308, CHEBI:35741, CHEBI:47778]
MGI:97171	Mt1	126	0.0531753	59	0.166113	147	2.65535	20	6.36743	[WBPhenotype:0000727, WBPhenotype:0000733]
MGI:3624640	Bodwt1	127	0.0531607	173	0.145907	75	2.98379	100	5.7394	[CHEBI:17855, CHEBI:33308, CHEBI:35741, CHEBI:47778]
MGI:3711853	Tglq3	128	0.0530614	129	0.150862	185	2.43605	100	5.7394	[CHEBI:17855, CHEBI:33308, CHEBI:35741, CHEBI:47778]
MGI:3038480	Tgls1	128	0.0530614	130	0.150862	185	2.43605	100	5.7394	[CHEBI:17855, CHEBI:33308, CHEBI:35741, CHEBI:47778]
MGI:88450	Col17a1	130	0.0529379	85	0.157895	145	2.66947	8	8.87578	[PATO:0000322, PATO:0000322^OBO_REL:inheres_in(UBERON:FMA_7163-MA_0000151-MIAA_0000284-XAO_0000023)]
MGI:1341817	Lgr5	131	0.0528815	48	0.169872	102	2.87123	159	5.39391	[PATO:0001640]
MGI:103298	Apobec1	132	0.0525024	189	0.144578	197	2.33683	100	5.7394	[CHEBI:17855, CHEBI:33308, CHEBI:35741, CHEBI:47778]
MGI:3511879	Lprq4	133	0.0524039	218	0.141762	117	2.79178	100	5.7394	[CHEBI:17855, CHEBI:33308, CHEBI:35741, CHEBI:47778]
MGI:1927343	Rps6kb2	134	0.0523129	116	0.152334	105	2.84691	150	5.55385	[WBPhenotype:0000027]
MGI:1914720	?	135	0.0515806	166	0.146341	140	2.68372	100	5.7394	[CHEBI:17855, CHEBI:33308, CHEBI:35741, CHEBI:47778]
MGI:103187	Nqo1	136	0.0515654	199	0.143979	115	2.79268	222	4.00754	[PATO:0000001^OBO_REL:inheres_in(UBERON:FMA_7163-MA_0000151-MIAA_0000284-XAO_0000023)]
MGI:1914080	Btbd14b	137	0.0514896	14	0.184426	204	2.27268	163	5.29913	[CHEBI:35352]
MGI:1933388	Bicc1	138	0.051392	144	0.14878	149	2.6548	159	5.39391	[PATO:0001640]
MGI:1913363	Apoa5	139	0.0512208	219	0.141732	177	2.49767	100	5.7394	[CHEBI:17855, CHEBI:33308, CHEBI:35741, CHEBI:47778]
MGI:88470	Comt	140	0.0511244	23	0.178988	204	2.27268	163	5.29913	[CHEBI:35352]
MGI:1888506	Retn	141	0.0510366	197	0.144033	189	2.41524	100	5.7394	[CHEBI:17855, CHEBI:33308, CHEBI:35741, CHEBI:47778]
MGI:2146634	Osta	142	0.0510003	145	0.148734	182	2.49075	100	5.7394	[CHEBI:17855, CHEBI:33308, CHEBI:35741, CHEBI:47778]
MGI:107606	Srebf1	143	0.0509965	240	0.139535	178	2.49767	100	5.7394	[CHEBI:17855, CHEBI:33308, CHEBI:35741, CHEBI:47778]
MGI:96829	Lrpap1	144	0.0508564	242	0.139364	198	2.32678	100	5.7394	[CHEBI:17855, CHEBI:33308, CHEBI:35741, CHEBI:47778]
MGI:109527	Trpc2	145	0.0507967	206	0.143275	158	2.60061	100	5.7394	[CHEBI:17855, CHEBI:33308, CHEBI:35741, CHEBI:47778]
MGI:1930124	Apom	146	0.0507756	209	0.142857	139	2.68397	100	5.7394	[CHEBI:17855, CHEBI:33308, CHEBI:35741, CHEBI:47778]
MGI:88053	Apoc1	147	0.0506305	167	0.146259	124	2.74894	100	5.7394	[CHEBI:17855, CHEBI:33308, CHEBI:35741, CHEBI:47778]
MGI:109258	Mare	148	0.0505959	226	0.141058	90	2.95681	204	4.61222	[PATO:0001301]
MGI:109382	Ccrn4l	149	0.0498422	85	0.157895	21	3.3567	82	5.77375	[PATO:0001509^OBO_REL:inheres_in(UBERON:FMA_7197-MA_0000358-MIAA_0000097-XAO_0000133-ZFA_0000123)]
MGI:104541	Gcdh	150	0.0494799	137	0.149864	106	2.84178	163	5.29913	[CHEBI:35352]
MGI:1926782	Tg(Tgfb1)1Der	151	0.0491761	12	0.184906	224	2.14653	204	4.61222	[PATO:0001301]
MGI:88382	F5	152	0.0490656	128	0.151194	226	2.14044	204	4.61222	[PATO:0001301]
MGI:88084	Asl	153	0.048699	85	0.157895	167	2.59017	163	5.29913	[CHEBI:35352]
MGI:106594	Gyk	154	0.0486349	152	0.148052	195	2.39498	200	4.85417	[CHEBI:33285]
MGI:1928904	Mocs1	155	0.0486195	82	0.158249	243	2.00774	163	5.29913	[CHEBI:35352]
MGI:87868	Acads	156	0.0485002	26	0.176871	155	2.61695	233	3.95732	[PATO:0000001^OBO_REL:inheres_in(UBERON:FMA_7197-MA_0000358-MIAA_0000097-XAO_0000133-ZFA_0000123)]
MGI:106091	Cyp7a1	157	0.0484313	227	0.141053	100	2.88023	82	5.77375	[PATO:0001509^OBO_REL:inheres_in(UBERON:FMA_7197-MA_0000358-MIAA_0000097-XAO_0000133-ZFA_0000123)]
MGI:109126	Thrsp	158	0.0483287	203	0.143411	247	1.81695	100	5.7394	[CHEBI:17855, CHEBI:33308, CHEBI:35741, CHEBI:47778]
MGI:1915902	Map3k7ip2	159	0.0479062	161	0.146758	130	2.7304	82	5.77375	[PATO:0001509^OBO_REL:inheres_in(UBERON:FMA_7197-MA_0000358-MIAA_0000097-XAO_0000133-ZFA_0000123)]
MGI:97004	Mme	160	0.0478254	51	0.169381	169	2.58046	222	4.00754	[PATO:0000001^OBO_REL:inheres_in(UBERON:FMA_7163-MA_0000151-MIAA_0000284-XAO_0000023)]
MGI:1277964	Ehhadh	161	0.0475952	125	0.151515	196	2.34569	200	4.85417	[CHEBI:33285]
MGI:1343461	Ecel1	162	0.047517	106	0.154982	68	3.02264	159	5.39391	[PATO:0001640]
MGI:1353495	Slc25a4	163	0.0473448	165	0.146552	146	2.66595	150	5.55385	[WBPhenotype:0000027]
MGI:1928901	Pdzk1	164	0.0469603	107	0.154676	114	2.80685	212	4.17151	[CHEBI:18059]
MGI:97770	Prodh	165	0.0468803	147	0.148607	108	2.83532	163	5.29913	[CHEBI:35352]
MGI:1277991	Dach1	166	0.0466326	47	0.169884	216	2.17838	183	5.27843	[PATO:0000014]
MGI:94926	Drd4	167	0.0465315	75	0.161404	204	2.27268	163	5.29913	[CHEBI:35352]
MGI:1201406	Slc10a2	168	0.0464422	156	0.147239	67	3.02926	82	5.77375	[PATO:0001509^OBO_REL:inheres_in(UBERON:FMA_7197-MA_0000358-MIAA_0000097-XAO_0000133-ZFA_0000123)]
MGI:1336892	Slc6a18	169	0.0463126	124	0.151625	88	2.9654	163	5.29913	[CHEBI:35352]
MGI:97386	Ntsr1	170	0.0462723	216	0.142091	153	2.64139	163	5.29913	[CHEBI:35352]
MGI:94859	Dao1	171	0.0459255	120	0.152027	166	2.59221	163	5.29913	[CHEBI:35352]
MGI:2442551	Lactb2	172	0.045862	159	0.146814	211	2.23513	204	4.61222	[PATO:0001301]
MGI:1919682	Spink5	173	0.0457163	245	0.139276	128	2.73473	8	8.87578	[PATO:0000322, PATO:0000322^OBO_REL:inheres_in(UBERON:FMA_7163-MA_0000151-MIAA_0000284-XAO_0000023)]
MGI:101782	Scnn1a	174	0.0457121	70	0.162362	216	2.17838	183	5.27843	[PATO:0000014]
MGI:1858179	Nucb2	175	0.0455295	67	0.163934	123	2.74966	20	6.36743	[WBPhenotype:0000727, WBPhenotype:0000733]
MGI:104695	Scnn1g	176	0.0453202	141	0.149215	109	2.82955	204	4.61222	[PATO:0001301]
MGI:1860297	Apba1	177	0.0452141	117	0.152318	234	2.04708	163	5.29913	[CHEBI:35352]
MGI:97629	Pmch	178	0.0448637	164	0.146597	118	2.78886	212	4.17151	[CHEBI:18059]
MGI:108082	Npy5r	179	0.0448619	134	0.150538	156	2.61009	212	4.17151	[CHEBI:18059]
MGI:1353656	Slc7a9	180	0.0446076	249	0.139037	159	2.60001	163	5.29913	[CHEBI:35352]
MGI:101842	Pla2g1b	181	0.0443586	233	0.140401	113	2.81108	191	5.13013	[PATO:0000085]
MGI:109248	Chrm5	182	0.0440394	190	0.144543	72	2.99669	163	5.29913	[CHEBI:35352]
MGI:2135637	Park7	183	0.0439245	174	0.145897	174	2.51432	163	5.29913	[CHEBI:35352]
MGI:1927471	Lsr	184	0.0438242	215	0.142361	219	2.16511	204	4.61222	[PATO:0001301]
MGI:96904	M6pr	185	0.0436016	96	0.156	225	2.14483	20	6.36743	[WBPhenotype:0000727, WBPhenotype:0000733]
MGI:1338044	Cyp8b1	186	0.0434783	147	0.148607	104	2.86238	82	5.77375	[PATO:0001509^OBO_REL:inheres_in(UBERON:FMA_7197-MA_0000358-MIAA_0000097-XAO_0000133-ZFA_0000123)]
MGI:1917336	Cysltr2	187	0.043383	90	0.157556	38	3.19322	191	5.13013	[PATO:0000085]
MGI:88239	cab	188	0.0433211	230	0.140584	192	2.40688	150	5.55385	[WBPhenotype:0000027]
MGI:109516	Sftpb	189	0.0432402	201	0.143678	181	2.49176	159	5.39391	[PATO:0001640]
MGI:2150920	Fgfrl1	190	0.0427541	140	0.149533	220	2.15957	183	5.27843	[PATO:0000014]
MGI:94860	Ppp1r1b	191	0.042497	146	0.148649	199	2.32231	163	5.29913	[CHEBI:35352]
MGI:1918361	Gpr39	192	0.0424334	122	0.151862	215	2.19533	212	4.17151	[CHEBI:18059]
MGI:1925528	Ddo	193	0.0424169	229	0.140673	180	2.49213	163	5.29913	[CHEBI:35352]
MGI:891989	Npbwr1	194	0.0423471	186	0.144809	152	2.6423	233	3.95732	[PATO:0000001^OBO_REL:inheres_in(UBERON:FMA_7197-MA_0000358-MIAA_0000097-XAO_0000133-ZFA_0000123)]
MGI:1917158	Rab3b	195	0.0422898	169	0.146032	218	2.17446	183	5.27843	[PATO:0000014]
MGI:3723316	LOC100126099	196	0.0420231	151	0.148289	111	2.81264	212	4.17151	[CHEBI:18059]
MGI:102676	Abcc1	197	0.0417598	78	0.16092	188	2.42297	200	4.85417	[CHEBI:33285]
MGI:97440	Oprl1	198	0.0416534	237	0.139942	231	2.06754	163	5.29913	[CHEBI:35352]
MGI:1932466	Klb	199	0.0415133	223	0.141304	63	3.04672	82	5.77375	[PATO:0001509^OBO_REL:inheres_in(UBERON:FMA_7197-MA_0000358-MIAA_0000097-XAO_0000133-ZFA_0000123)]
MGI:2656510	Lmr4	200	0.0414754	27	0.175732	116	2.79221	222	4.00754	[PATO:0000001^OBO_REL:inheres_in(UBERON:FMA_7163-MA_0000151-MIAA_0000284-XAO_0000023)]
MGI:108409	Rgs4	201	0.0412983	160	0.146789	200	2.30414	212	4.17151	[CHEBI:18059]
MGI:2450016	LOC237048	202	0.0412916	113	0.153025	144	2.66983	20	6.36743	[WBPhenotype:0000727, WBPhenotype:0000733]
MGI:107498	Ltf	203	0.0407548	91	0.157303	131	2.72972	200	4.85417	[CHEBI:33285]
MGI:95866	gt	204	0.0406554	182	0.145161	203	2.27646	183	5.27843	[PATO:0000014]
MGI:1099787	Ucp3	205	0.0401074	217	0.141914	126	2.74362	150	5.55385	[WBPhenotype:0000027]
MGI:97400	Och	206	0.0400279	76	0.16129	235	2.03978	183	5.27843	[PATO:0000014]
MGI:109246	Htr4	207	0.0397017	73	0.161538	236	2.03192	197	5.10076	[CHEBI:25556]
MGI:1276123	Ucn	208	0.0396761	97	0.155894	194	2.39669	212	4.17151	[CHEBI:18059]
MGI:99505	Mob1	209	0.0394292	185	0.145062	221	2.15712	212	4.17151	[CHEBI:18059]
MGI:88105	Atp1a1	210	0.039419	180	0.145349	175	2.50386	212	4.17151	[CHEBI:18059]
MGI:3038477	Fbgl2	211	0.0390929	204	0.143357	142	2.67574	236	3.81638	[CHEBI:33243]
MGI:3038476	Fbgl1	211	0.0390929	204	0.143357	142	2.67574	236	3.81638	[CHEBI:33243]
MGI:88278	Serpina6	213	0.0387239	178	0.14557	171	2.54946	212	4.17151	[CHEBI:18059]
MGI:2656607	Lmr15	214	0.0387107	80	0.159011	190	2.40862	233	3.95732	[PATO:0000001^OBO_REL:inheres_in(UBERON:FMA_7197-MA_0000358-MIAA_0000097-XAO_0000133-ZFA_0000123)]
MGI:1354982	wam	215	0.0386525	231	0.140523	141	2.68356	183	5.27843	[PATO:0000014]
MGI:88510	Crm	216	0.0380418	142	0.148936	132	2.72343	183	5.27843	[PATO:0000014]
MGI:1855684	nma	217	0.0378622	168	0.146104	210	2.23677	236	3.81638	[CHEBI:33243]
MGI:1335092	Casp14	218	0.0375876	220	0.1417	61	3.06545	191	5.13013	[PATO:0000085]
MGI:88513	Cr1l	219	0.0375785	228	0.140762	232	2.06723	197	5.10076	[CHEBI:25556]
MGI:3703625	Plast1b	220	0.0373924	162	0.146667	94	2.91836	150	5.55385	[WBPhenotype:0000027]
MGI:3703624	Plast1a	220	0.0373924	162	0.146667	95	2.91836	150	5.55385	[WBPhenotype:0000027]
MGI:1347010	Avpr1b	222	0.0369694	209	0.142857	96	2.91814	191	5.13013	[PATO:0000085]
MGI:97600	Prkch	223	0.0368213	60	0.166008	179	2.4945	222	4.00754	[PATO:0000001^OBO_REL:inheres_in(UBERON:FMA_7163-MA_0000151-MIAA_0000284-XAO_0000023)]
MGI:1338009	Irs4	224	0.0364082	224	0.141066	227	2.12959	236	3.81638	[CHEBI:33243]
MGI:1859325	Il1f5	225	0.0359951	193	0.144172	214	2.19583	222	4.00754	[PATO:0000001^OBO_REL:inheres_in(UBERON:FMA_7163-MA_0000151-MIAA_0000284-XAO_0000023)]
MGI:2441906	Ghsr	226	0.0358906	225	0.141066	245	1.96944	236	3.81638	[CHEBI:33243]
MGI:1927073	Slc29a1	227	0.035534	132	0.150735	212	2.22527	211	4.54888	[CHEBI:33244]
MGI:1351484	Tnfrsf12a	228	0.0354604	85	0.157895	222	2.15458	82	5.77375	[PATO:0001509^OBO_REL:inheres_in(UBERON:FMA_7197-MA_0000358-MIAA_0000097-XAO_0000133-ZFA_0000123)]
MGI:105074	Slc9a4	229	0.0349139	195	0.144118	135	2.70822	242	3.35113	[CHEBI:36357]
MGI:2389312	Txndc2	230	0.0333642	221	0.141447	176	2.5022	199	5.05076	[CHEBI:33302]
MGI:2669279	Derms	231	0.0332332	56	0.166667	228	2.12001	222	4.00754	[PATO:0000001^OBO_REL:inheres_in(UBERON:FMA_7163-MA_0000151-MIAA_0000284-XAO_0000023)]
MGI:1891697	Ccbp2	231	0.0332332	56	0.166667	228	2.12001	222	4.00754	[PATO:0000001^OBO_REL:inheres_in(UBERON:FMA_7163-MA_0000151-MIAA_0000284-XAO_0000023)]
MGI:1890944	Derm1	231	0.0332332	56	0.166667	228	2.12001	222	4.00754	[PATO:0000001^OBO_REL:inheres_in(UBERON:FMA_7163-MA_0000151-MIAA_0000284-XAO_0000023)]
MGI:96835	lt	234	0.0323444	244	0.139286	202	2.28553	204	4.61222	[PATO:0001301]
MGI:3702119	Il4ppq	235	0.0323008	232	0.140523	207	2.27098	241	3.46346	[PATO:0002002]
MGI:1891521	Tg(Wnt3)7Gsb	236	0.0319464	248	0.139073	193	2.40447	222	4.00754	[PATO:0000001^OBO_REL:inheres_in(UBERON:FMA_7163-MA_0000151-MIAA_0000284-XAO_0000023)]
MGI:2141640	Crim2	237	0.0315632	239	0.13961	233	2.06408	150	5.55385	[WBPhenotype:0000027]
MGI:3697132	Psrs1	238	0.0313655	250	0.138889	237	2.026	222	4.00754	[PATO:0000001^OBO_REL:inheres_in(UBERON:FMA_7163-MA_0000151-MIAA_0000284-XAO_0000023)]
MGI:104975	?	239	0.029947	236	0.140078	248	1.70678	222	4.00754	[PATO:0000001^OBO_REL:inheres_in(UBERON:FMA_7163-MA_0000151-MIAA_0000284-XAO_0000023)]
MGI:105937	Cfi	240	0.0295223	222	0.141379	223	2.15094	242	3.35113	[CHEBI:36357]
MGI:1202881	Cuzd1	241	0.0283042	131	0.150794	246	1.94366	191	5.13013	[PATO:0000085]
MGI:1915666	Sycn	242	0.0279658	150	0.148438	209	2.24346	191	5.13013	[PATO:0000085]
MGI:3046326	Lptl2	243	0.0275807	170	0.145923	238	2.01717	242	3.35113	[CHEBI:36357]
MGI:3046325	Lptl1	244	0.0275807	170	0.145923	238	2.01717	242	3.35113	[CHEBI:36357]
MGI:1923724	Spon2	245	0.0272645	196	0.144068	238	2.01717	242	3.35113	[CHEBI:36357]
MGI:1890457	Slc15a2	246	0.0267656	202	0.143443	244	1.97897	150	5.55385	[WBPhenotype:0000027]
MGI:3625867	Lmr17	247	0.0262364	243	0.139344	238	2.01717	242	3.35113	[CHEBI:36357]
MGI:107700	Casp4	248	0.0258701	241	0.139442	238	2.01717	242	3.35113	[CHEBI:36357]
MGI:3603244	Mpdk8	249	0.0255933	157	0.146939	249	1.63662	249	3.18301	[UBERON:MA_0000324-MIAA_0000024-XAO_0000132-ZFA_0000036]
MGI:3603226	Mpdk7	249	0.0255933	157	0.146939	250	1.63662	249	3.18301	[UBERON:MA_0000324-MIAA_0000024-XAO_0000132-ZFA_0000036]
