# Supplementary material for: Linking Human Diseases to Animal Models Using Ontology-Based Phenotype Annotation
Source: PLoS Biol. 2009 Nov 24;7(11):e1000247. doi: 10.1371/journal.pbio.1000247 (PMC2774506; doi:10.1371/journal.pbio.1000247)
Supplement: Table S18 — Comparison between human PAX2 and mouse genes. The top 250 genes (by simJ) are reported, together with the rank and score for each metric (simIC, simJ, avgICCS, and maxIC). Additionally, the maxIC phenotype is reported using ontology identifiers. See Materials and Methods for a list of ontology prefixes. Known sequence orthologs are highlighted in yellow and listed in Table 6, if present. Genes at rank 1 are listed in Table 7. (0.08 MB XLS) [file pbio.1000247.s018.xls]

## Sheet: NCBI_Gene_5076-vs-allg-allscore
MGI gene id	MGI gene name	simGIC rank	simGIC	simJ rank	simJ	avgICCS rank	avgICCS	maxIC rank	maxIC	maxIC phenotype
MGI:1915443	Rpl24	1	0.0867096	5	0.189732	5	4.63577	13	10.4118	[PATO:0001557^OBO_REL:towards(UBERON:FBbt_00001956-FMA_50863-MA_0001097-XAO_0000188-ZFA_0000435)]
MGI:1891468	Lgr4	2	0.0856033	3	0.195781	12	4.36154	64	8.41183	[PATO:0000001^OBO_REL:inheres_in(UBERON:FMA_58252-MA_0001292-XAO_0000283-ZFA_0001283)]
MGI:1095416	Jag1	3	0.0818735	10	0.179735	8	4.47356	31	9.0899	[MP:0005262, MP:0006248, PATO:0000609^OBO_REL:inheres_in(UBERON:FBbt_00004508-FMA_54448-MA_0000261-MIAA_0000140-XAO_0000179-ZFA_0000107)]
MGI:1346862	Mapk9	4	0.0807538	11	0.178592	26	4.1171	31	9.0899	[MP:0005262, MP:0006248, PATO:0000609^OBO_REL:inheres_in(UBERON:FBbt_00004508-FMA_54448-MA_0000261-MIAA_0000140-XAO_0000179-ZFA_0000107)]
MGI:96909	Maf	5	0.0802801	1	0.210758	30	4.0891	64	8.41183	[PATO:0000001^OBO_REL:inheres_in(UBERON:FMA_58252-MA_0001292-XAO_0000283-ZFA_0001283)]
MGI:104688	Col4a3	6	0.07857	2	0.207856	42	4.00847	74	8.17917	[PATO:0001640^OBO_REL:inheres_in(UBERON:FMA_15900-FMA_7203-MA_0000368-MA_0000380-MIAA_0000118-MIAA_0000119-MIAA_0000122-WBbt_0005775-XAO_0000154-ZFA_0000529)]
MGI:97486	Pax2	7	0.0768916	45	0.167874	3	4.82604	31	9.0899	[MP:0005262, MP:0006248, PATO:0000609^OBO_REL:inheres_in(UBERON:FBbt_00004508-FMA_54448-MA_0000261-MIAA_0000140-XAO_0000179-ZFA_0000107)]
MGI:1346861	Mapk8	8	0.076337	29	0.171911	44	4.00718	31	9.0899	[MP:0005262, MP:0006248, PATO:0000609^OBO_REL:inheres_in(UBERON:FBbt_00004508-FMA_54448-MA_0000261-MIAA_0000140-XAO_0000179-ZFA_0000107)]
MGI:104554	Mitf	9	0.0757201	142	0.154555	1	5.00616	1	12.7338	[PATO:0000460^inheres_in_part_of(UBERON:FMA_58235-MA_0000273-XAO_0000185-ZFA_0001238)]
MGI:1890647	Fign	10	0.0754154	17	0.174613	31	4.08766	25	9.27433	[UBERON:FMA_53074-MA_0002482]
MGI:95294	Egfr	11	0.0752844	99	0.159038	40	4.02928	28	9.21019	[PATO:0001626, PATO:0001628]
MGI:102720	Ednrb	12	0.0745068	13	0.178253	74	3.81643	133	7.42998	[GO:0000087, GO:0007067]
MGI:1921303	Grip1	13	0.0740418	6	0.188428	24	4.14048	105	7.85111	[PATO:0001999^OBO_REL:towards(UBERON:FBbt_00004508-FMA_54448-MA_0000261-MIAA_0000140-XAO_0000179-ZFA_0000107)]
MGI:88285	Cbs	14	0.0726786	9	0.183379	171	3.41127	125	7.56383	[PATO:0000001^OBO_REL:inheres_in(UBERON:FMA_7205-MA_0001655)]
MGI:1298204	Ppt1	15	0.0721727	8	0.183526	35	4.0664	96	7.87578	[MP:0002090]
MGI:87874	Ace	16	0.0717777	16	0.175031	93	3.73789	170	6.79124	[PATO:0000587^OBO_REL:inheres_in(UBERON:FMA_15900-FMA_7203-MA_0000368-MA_0000380-MIAA_0000118-MIAA_0000119-MIAA_0000122-WBbt_0005775-XAO_0000154-ZFA_0000529), PATO:0000645^OBO_REL:inheres_in(UBERON:FMA_15900-FMA_7203-MA_0000368-MA_0000380-MIAA_0000118-MIAA_0000119-MIAA_0000122-WBbt_0005775-XAO_0000154-ZFA_0000529)]
MGI:1349419	Aifm1	17	0.0716384	47	0.167726	64	3.86558	133	7.42998	[GO:0000087, GO:0007067]
MGI:97492	Pax8	18	0.0713669	53	0.166267	38	4.05068	59	8.44835	[CHEBI:25359]
MGI:88452	Col2a1	19	0.0712388	20	0.173403	50	3.937	4	11.7338	[PATO:0001574]
MGI:97138	Mpv17	20	0.0709592	25	0.173001	49	3.95609	74	8.17917	[PATO:0001640^OBO_REL:inheres_in(UBERON:FMA_15900-FMA_7203-MA_0000368-MA_0000380-MIAA_0000118-MIAA_0000119-MIAA_0000122-WBbt_0005775-XAO_0000154-ZFA_0000529)]
MGI:97528	Pdgfb	21	0.0708638	60	0.164616	32	4.08233	52	8.77956	[PATO:0000595]
MGI:97490	Pax6	22	0.0707981	199	0.149653	2	4.82755	31	9.0899	[MP:0005262, MP:0006248, PATO:0000609^OBO_REL:inheres_in(UBERON:FBbt_00004508-FMA_54448-MA_0000261-MIAA_0000140-XAO_0000179-ZFA_0000107)]
MGI:109168	Fat1	23	0.0706731	7	0.183601	17	4.22301	6	10.9264	[PATO:0000587^inheres_in_part_of(UBERON:FBbt_00004200-FMA_58301-MA_0000276-MIAA_0000142-XAO_0000009-ZFA_0000152)]
MGI:96074	Hexb	24	0.070482	81	0.161656	52	3.9295	179	6.77956	[PATO:0001999^OBO_REL:towards(GO:0008150)]
MGI:88180	Bmp4	25	0.0700266	227	0.147826	7	4.47805	13	10.4118	[PATO:0001557^OBO_REL:towards(UBERON:FBbt_00001956-FMA_50863-MA_0001097-XAO_0000188-ZFA_0000435)]
MGI:1333879	Ap3b1	26	0.069929	43	0.168682	68	3.8327	96	7.87578	[MP:0002090]
MGI:97857	Rarb	27	0.0696065	139	0.154945	4	4.66237	8	10.7338	[PATO:0000051^OBO_REL:inheres_in(UBERON:FMA_58269-MA_0000280-XAO_0000183), UBERON:FMA_58269-MA_0000280-XAO_0000183]
MGI:98488	Slc6a6	28	0.0693687	30	0.171151	58	3.89026	96	7.87578	[MP:0002090]
MGI:97798	Ptgs2	29	0.0692366	97	0.159952	73	3.82129	74	8.17917	[PATO:0001640^OBO_REL:inheres_in(UBERON:FMA_15900-FMA_7203-MA_0000368-MA_0000380-MIAA_0000118-MIAA_0000119-MIAA_0000122-WBbt_0005775-XAO_0000154-ZFA_0000529)]
MGI:98834	Trp53	30	0.0692066	204	0.149402	25	4.12958	17	10.2743	[UBERON:FMA_58881-MA_0001300]
MGI:88138	Bcl2	31	0.0691963	174	0.151854	20	4.19734	88	7.9524	[PATO:0000051^OBO_REL:inheres_in(UBERON:FBbt_00001956-FMA_50863-MA_0001097-XAO_0000188-ZFA_0000435)]
MGI:1096341	E2f2	32	0.0691917	27	0.172533	57	3.90028	115	7.80302	[PATO:0000419^OBO_REL:inheres_in(UBERON:FBbt_00004508-FMA_54448-MA_0000261-MIAA_0000140-XAO_0000179-ZFA_0000107), PATO:0001997^OBO_REL:inheres_in(UBERON:FBbt_00004508-FMA_54448-MA_0000261-MIAA_0000140-XAO_0000179-ZFA_0000107)]
MGI:104556	Cdkn1a	33	0.0691661	111	0.157565	77	3.79727	25	9.27433	[UBERON:FMA_53074-MA_0002482]
MGI:104564	Cdkn1c	34	0.0690831	114	0.157243	51	3.93307	125	7.56383	[PATO:0000001^OBO_REL:inheres_in(UBERON:FMA_7205-MA_0001655)]
MGI:107739	Casp3	35	0.069048	160	0.152778	13	4.32058	87	8.06133	[PATO:0000609]
MGI:97364	Notch2	36	0.0689353	80	0.161749	63	3.86626	125	7.56383	[PATO:0000001^OBO_REL:inheres_in(UBERON:FMA_7205-MA_0001655)]
MGI:1100846	Med1	37	0.0688136	67	0.163522	75	3.80855	59	8.44835	[CHEBI:25359]
MGI:1306784	Cited2	38	0.0688066	48	0.167436	19	4.20826	31	9.0899	[MP:0005262, MP:0006248, PATO:0000609^OBO_REL:inheres_in(UBERON:FBbt_00004508-FMA_54448-MA_0000261-MIAA_0000140-XAO_0000179-ZFA_0000107)]
MGI:97361	Nos2	39	0.0684884	121	0.156589	126	3.56633	165	6.85111	[UBERON:FMA_58103-MA_0002480]
MGI:103302	Bmp7	40	0.0679192	78	0.161893	36	4.05625	55	8.48583	[PATO:0000140^inheres_in_part_of(UBERON:FBbt_00004508-FMA_54448-MA_0000261-MIAA_0000140-XAO_0000179-ZFA_0000107)]
MGI:99916	Lamb2	41	0.0676652	4	0.190833	85	3.76202	199	6.54393	[PATO:0000460^OBO_REL:inheres_in(UBERON:FBbt_00005386-FMA_15624-MA_0001657-XAO_0000146)]
MGI:109284	Psen2	42	0.0676513	100	0.15893	95	3.72678	145	7.27433	[UBERON:FMA_78448-MA_0000192]
MGI:2443306	Tom1l2	43	0.0668654	62	0.164227	101	3.69593	45	8.97887	[PATO:0001652, PATO:0001654]
MGI:98239	Scd1	44	0.0668554	33	0.170355	83	3.76955	55	8.48583	[PATO:0000140^inheres_in_part_of(UBERON:FBbt_00004508-FMA_54448-MA_0000261-MIAA_0000140-XAO_0000179-ZFA_0000107)]
MGI:1346049	Hs2st1	45	0.0667985	44	0.168371	15	4.28686	31	9.0899	[MP:0005262, MP:0006248, PATO:0000609^OBO_REL:inheres_in(UBERON:FBbt_00004508-FMA_54448-MA_0000261-MIAA_0000140-XAO_0000179-ZFA_0000107)]
MGI:97898	Ren1	46	0.0667949	37	0.169711	79	3.79063	170	6.79124	[PATO:0000587^OBO_REL:inheres_in(UBERON:FMA_15900-FMA_7203-MA_0000368-MA_0000380-MIAA_0000118-MIAA_0000119-MIAA_0000122-WBbt_0005775-XAO_0000154-ZFA_0000529), PATO:0000645^OBO_REL:inheres_in(UBERON:FMA_15900-FMA_7203-MA_0000368-MA_0000380-MIAA_0000118-MIAA_0000119-MIAA_0000122-WBbt_0005775-XAO_0000154-ZFA_0000529)]
MGI:97858	Rarg	47	0.0666623	170	0.151947	11	4.38339	8	10.7338	[PATO:0000051^OBO_REL:inheres_in(UBERON:FMA_58269-MA_0000280-XAO_0000183), UBERON:FMA_58269-MA_0000280-XAO_0000183]
MGI:1195264	Slc3a1	48	0.0664073	12	0.17851	134	3.53989	170	6.79124	[PATO:0000587^OBO_REL:inheres_in(UBERON:FMA_15900-FMA_7203-MA_0000368-MA_0000380-MIAA_0000118-MIAA_0000119-MIAA_0000122-WBbt_0005775-XAO_0000154-ZFA_0000529), PATO:0000645^OBO_REL:inheres_in(UBERON:FMA_15900-FMA_7203-MA_0000368-MA_0000380-MIAA_0000118-MIAA_0000119-MIAA_0000122-WBbt_0005775-XAO_0000154-ZFA_0000529)]
MGI:102709	Cav1	49	0.0661874	35	0.170007	165	3.44176	239	5.75076	[CHEBI:33575]
MGI:2135960	Slc12a6	50	0.0661048	69	0.163306	46	3.98301	121	7.71139	[UBERON:FBbt_00001956-FMA_50863-MA_0001097-XAO_0000188-ZFA_0000435]
MGI:88159	bh	51	0.0658232	21	0.173272	116	3.61737	105	7.85111	[PATO:0001999^OBO_REL:towards(UBERON:FBbt_00004508-FMA_54448-MA_0000261-MIAA_0000140-XAO_0000179-ZFA_0000107)]
MGI:104719	Ndst1	52	0.0657659	85	0.160667	48	3.96713	31	9.0899	[MP:0005262, MP:0006248, PATO:0000609^OBO_REL:inheres_in(UBERON:FBbt_00004508-FMA_54448-MA_0000261-MIAA_0000140-XAO_0000179-ZFA_0000107)]
MGI:95413	Ercc2	53	0.065642	95	0.160025	164	3.44225	179	6.77956	[CHEBI:33709]
MGI:88564	Ctsl	54	0.0654045	209	0.149078	130	3.55996	59	8.44835	[CHEBI:25359]
MGI:87887	Chrna3	55	0.0652649	15	0.177725	41	4.01522	45	8.97887	[PATO:0000052^inheres_in_part_of(UBERON:FBbt_00004508-FMA_54448-MA_0000261-MIAA_0000140-XAO_0000179-ZFA_0000107)]
MGI:98214	Rxra	56	0.0652596	200	0.149602	27	4.1124	6	10.9264	[PATO:0000587^inheres_in_part_of(UBERON:FBbt_00004200-FMA_58301-MA_0000276-MIAA_0000142-XAO_0000009-ZFA_0000152)]
MGI:98743	Thrb	57	0.0652185	235	0.147594	34	4.0693	4	11.7338	[GO:0051602]
MGI:104555	Mafb	58	0.0651327	70	0.163283	143	3.50354	69	8.21019	[GO:0007091, GO:0031577, PATO:0001511]
MGI:102524	Pou4f2	59	0.0650153	50	0.166932	9	4.42923	88	7.9524	[PATO:0000051^OBO_REL:inheres_in(UBERON:FBbt_00001956-FMA_50863-MA_0001097-XAO_0000188-ZFA_0000435)]
MGI:95655	Gas1	60	0.0649165	231	0.1477	10	4.40717	31	9.0899	[MP:0005262, MP:0006248, PATO:0000609^OBO_REL:inheres_in(UBERON:FBbt_00004508-FMA_54448-MA_0000261-MIAA_0000140-XAO_0000179-ZFA_0000107)]
MGI:1934606	Alms1	61	0.0649118	23	0.173172	62	3.86958	224	6.43914	[MP:0001859]
MGI:104879	Pdcd1	62	0.0647952	59	0.165339	76	3.80832	137	7.3762	[PATO:0000140^OBO_REL:inheres_in(UBERON:FBbt_00004508-FMA_54448-MA_0000261-MIAA_0000140-XAO_0000179-ZFA_0000107)]
MGI:97360	Nos1	63	0.0647737	66	0.163636	140	3.51271	165	6.85111	[UBERON:FMA_58103-MA_0002480]
MGI:2137520	Twsg1	64	0.0646799	140	0.154795	91	3.74262	69	8.21019	[GO:0007091, GO:0031577, PATO:0001511]
MGI:109347	Lum	65	0.0646182	31	0.170694	45	3.99174	2	12.1488	[PATO:0000592^OBO_REL:inheres_in(UBERON:FMA_58269-MA_0000280-XAO_0000183)]
MGI:108083	Kcnq1	66	0.0645026	126	0.155844	16	4.23283	59	8.44835	[PATO:0000001^OBO_REL:inheres_in(UBERON:FMA_58637-MA_0001306-ZFA_0000386), UBERON:FMA_58637-MA_0001306-ZFA_0000386]
MGI:1926073	5830428H23Rik	67	0.0644474	18	0.173785	66	3.8391	88	7.9264	[PATO:0000119, PATO:0000569]
MGI:96969	Met	68	0.064232	57	0.165545	141	3.51163	151	7.1044	[PATO:0000586^OBO_REL:inheres_in(UBERON:FMA_67944-FMA_78469-MA_0000196-MA_0000198-MIAA_0000110-XAO_0003098-XAO_0003099-ZFA_0000100-ZFA_0000110)]
MGI:107486	Pex2	69	0.0639726	203	0.149433	133	3.54536	69	8.21019	[GO:0007091, GO:0031577, PATO:0001511]
MGI:96078	Hgd	70	0.0635616	14	0.178082	229	3.07887	179	6.77956	[CHEBI:33709]
MGI:98724	Tgfa	71	0.0633183	64	0.163934	47	3.97365	8	10.7338	[UBERON:FMA_49033-MA_0000271]
MGI:96163	Hmox1	72	0.0630971	106	0.158157	118	3.60935	74	8.17917	[PATO:0001640^OBO_REL:inheres_in(UBERON:FMA_15900-FMA_7203-MA_0000368-MA_0000380-MIAA_0000118-MIAA_0000119-MIAA_0000122-WBbt_0005775-XAO_0000154-ZFA_0000529)]
MGI:1351641	Naglu	73	0.0630024	127	0.155813	21	4.16567	8	10.7338	[PATO:0000051^OBO_REL:inheres_in(UBERON:FMA_58269-MA_0000280-XAO_0000183), UBERON:FMA_58269-MA_0000280-XAO_0000183]
MGI:95663	Gata3	74	0.0622203	226	0.147992	104	3.68634	125	7.56383	[PATO:0000001^OBO_REL:inheres_in(UBERON:FMA_7205-MA_0001655)]
MGI:1100882	Phox2b	75	0.0621335	145	0.154407	37	4.05128	45	8.97887	[PATO:0000052^inheres_in_part_of(UBERON:FBbt_00004508-FMA_54448-MA_0000261-MIAA_0000140-XAO_0000179-ZFA_0000107), PATO:0001999^OBO_REL:towards(UBERON:FMA_5865-MA_0000215-XAO_0003089-ZFA_0000641)]
MGI:95794	Lrp2	76	0.0621191	149	0.153897	56	3.91439	105	7.85111	[PATO:0001999^OBO_REL:towards(UBERON:FBbt_00004508-FMA_54448-MA_0000261-MIAA_0000140-XAO_0000179-ZFA_0000107)]
MGI:1921275	Nphp3	77	0.0619551	34	0.170161	155	3.4762	45	8.97887	[PATO:0001652, PATO:0001654]
MGI:88227	C3	78	0.0615524	101	0.158831	199	3.2949	229	6.30749	[PATO:0001623]
MGI:88401	Vsx2	79	0.0614655	119	0.156627	6	4.52341	13	10.4118	[PATO:0001557^OBO_REL:towards(UBERON:FBbt_00001956-FMA_50863-MA_0001097-XAO_0000188-ZFA_0000435)]
MGI:2159210	Tiparp	80	0.0614235	28	0.17197	111	3.64011	170	6.79124	[PATO:0000587^OBO_REL:inheres_in(UBERON:FMA_15900-FMA_7203-MA_0000368-MA_0000380-MIAA_0000118-MIAA_0000119-MIAA_0000122-WBbt_0005775-XAO_0000154-ZFA_0000529), PATO:0000645^OBO_REL:inheres_in(UBERON:FMA_15900-FMA_7203-MA_0000368-MA_0000380-MIAA_0000118-MIAA_0000119-MIAA_0000122-WBbt_0005775-XAO_0000154-ZFA_0000529)]
MGI:99180	Zfp36	81	0.0614162	39	0.169186	167	3.43917	232	5.93934	[PATO:0000001^OBO_REL:inheres_in(UBERON:FBbt_00005386-FMA_15624-MA_0001657-XAO_0000146), UBERON:FBbt_00005386-FMA_15624-MA_0001657-XAO_0000146]
MGI:97011	Mmp9	82	0.0613137	93	0.160059	120	3.5832	140	7.32437	[CHEBI:32952]
MGI:102845	Bdkrb2	83	0.0612329	71	0.163251	183	3.3579	170	6.79124	[PATO:0000587^OBO_REL:inheres_in(UBERON:FMA_15900-FMA_7203-MA_0000368-MA_0000380-MIAA_0000118-MIAA_0000119-MIAA_0000122-WBbt_0005775-XAO_0000154-ZFA_0000529), PATO:0000645^OBO_REL:inheres_in(UBERON:FMA_15900-FMA_7203-MA_0000368-MA_0000380-MIAA_0000118-MIAA_0000119-MIAA_0000122-WBbt_0005775-XAO_0000154-ZFA_0000529)]
MGI:97394	Oat	84	0.0612315	87	0.160578	142	3.50687	115	7.80302	[PATO:0000419^OBO_REL:inheres_in(UBERON:FBbt_00004508-FMA_54448-MA_0000261-MIAA_0000140-XAO_0000179-ZFA_0000107), PATO:0001997^OBO_REL:inheres_in(UBERON:FBbt_00004508-FMA_54448-MA_0000261-MIAA_0000140-XAO_0000179-ZFA_0000107)]
MGI:95482	Fah	85	0.0611424	42	0.168685	240	3.02947	179	6.77956	[CHEBI:33709]
MGI:1891836	Mkks	86	0.0611086	201	0.149481	39	4.04849	145	7.27433	[UBERON:FMA_78448-MA_0000192]
MGI:102643	Myh11	87	0.0610602	73	0.163017	197	3.30689	69	8.21019	[GO:0007091, GO:0031577, PATO:0001511]
MGI:97620	Plg	88	0.0610457	49	0.167001	137	3.52824	55	8.48583	[PATO:0000140^inheres_in_part_of(UBERON:FBbt_00004508-FMA_54448-MA_0000261-MIAA_0000140-XAO_0000179-ZFA_0000107)]
MGI:1261415	Sgpl1	89	0.0609629	32	0.170602	132	3.54576	170	6.79124	[PATO:0000587^OBO_REL:inheres_in(UBERON:FMA_15900-FMA_7203-MA_0000368-MA_0000380-MIAA_0000118-MIAA_0000119-MIAA_0000122-WBbt_0005775-XAO_0000154-ZFA_0000529), PATO:0000645^OBO_REL:inheres_in(UBERON:FMA_15900-FMA_7203-MA_0000368-MA_0000380-MIAA_0000118-MIAA_0000119-MIAA_0000122-WBbt_0005775-XAO_0000154-ZFA_0000529)]
MGI:1353656	Slc7a9	90	0.0609454	19	0.173578	226	3.13443	179	6.77956	[CHEBI:33709]
MGI:107734	Ap3d1	91	0.0608514	56	0.165746	102	3.69215	236	5.85724	[GO:0007605, PATO:0000001^OBO_REL:inheres_in(GO:0007605)]
MGI:1858910	Jmjd6	92	0.0606467	104	0.158496	135	3.53287	105	7.85111	[PATO:0001999^OBO_REL:towards(UBERON:FBbt_00004508-FMA_54448-MA_0000261-MIAA_0000140-XAO_0000179-ZFA_0000107)]
MGI:104665	Soat1	93	0.0605909	41	0.168812	150	3.48663	122	7.60447	[PATO:0000587^inheres_in_part_of(UBERON:FBbt_00004508-FMA_54448-MA_0000261-MIAA_0000140-XAO_0000179-ZFA_0000107)]
MGI:1351351	Casr	94	0.0604738	77	0.161898	200	3.28787	69	8.21019	[GO:0007091, GO:0031577, PATO:0001511]
MGI:104661	Rora	95	0.0604616	83	0.161148	162	3.44969	150	7.13384	[PATO:0000592^inheres_in_part_of(UBERON:FBbt_00000004-FBbt_00003007-FMA_46565-FMA_7154-FMA_87596-MA_0000023-MA_0000316-MIAA_0000017-MIAA_0000149-MIAA_0000294-MIAA_0000340-WBbt_0005739-XAO_0003024-ZFA_0000737-ZFA_0001114)]
MGI:109344	Eya1	96	0.0602946	195	0.150327	14	4.2987	125	7.56383	[PATO:0000001^OBO_REL:inheres_in(UBERON:FMA_7205-MA_0001655)]
MGI:97531	Pdgfrb	97	0.0602794	221	0.148349	86	3.75643	199	6.54393	[PATO:0000460^OBO_REL:inheres_in(UBERON:FBbt_00005386-FMA_15624-MA_0001657-XAO_0000146)]
MGI:1338803	Aire	98	0.0602442	46	0.167785	139	3.51458	160	6.97887	[PATO:0000639^OBO_REL:inheres_in(UBERON:FBbt_00004200-FMA_58301-MA_0000276-MIAA_0000142-XAO_0000009-ZFA_0000152)]
MGI:1932535	Glis2	99	0.0601816	36	0.169828	113	3.63452	170	6.79124	[PATO:0000587^OBO_REL:inheres_in(UBERON:FMA_15900-FMA_7203-MA_0000368-MA_0000380-MIAA_0000118-MIAA_0000119-MIAA_0000122-WBbt_0005775-XAO_0000154-ZFA_0000529), PATO:0000645^OBO_REL:inheres_in(UBERON:FMA_15900-FMA_7203-MA_0000368-MA_0000380-MIAA_0000118-MIAA_0000119-MIAA_0000122-WBbt_0005775-XAO_0000154-ZFA_0000529)]
MGI:1328364	Fmod	100	0.0599353	65	0.163651	59	3.88939	2	12.1488	[PATO:0000592^OBO_REL:inheres_in(UBERON:FMA_58269-MA_0000280-XAO_0000183)]
MGI:107387	Aqp4	101	0.0598118	58	0.165468	166	3.44069	140	7.32437	[CHEBI:32952]
MGI:103157	Dnase1	102	0.0598106	24	0.173164	214	3.22308	74	8.17917	[PATO:0001640^OBO_REL:inheres_in(UBERON:FMA_15900-FMA_7203-MA_0000368-MA_0000380-MIAA_0000118-MIAA_0000119-MIAA_0000122-WBbt_0005775-XAO_0000154-ZFA_0000529)]
MGI:1100498	Pitx3	103	0.0597019	89	0.160217	89	3.74896	64	8.41183	[PATO:0000001^OBO_REL:inheres_in(UBERON:FMA_58252-MA_0001292-XAO_0000283-ZFA_0001283)]
MGI:87891	Chrnb2	104	0.0596544	63	0.164129	60	3.88328	45	8.97887	[PATO:0000052^inheres_in_part_of(UBERON:FBbt_00004508-FMA_54448-MA_0000261-MIAA_0000140-XAO_0000179-ZFA_0000107)]
MGI:98880	Tyr	105	0.0596051	218	0.148454	33	4.07845	96	7.87578	[MP:0002090]
MGI:1351634	Abcc6	106	0.0594926	52	0.166373	65	3.84423	17	10.2743	[PATO:0000141^OBO_REL:inheres_in(UBERON:FMA_15900-FMA_7203-MA_0000368-MA_0000380-MIAA_0000118-MIAA_0000119-MIAA_0000122-WBbt_0005775-XAO_0000154-ZFA_0000529)]
MGI:1916161	Pygo2	107	0.0594282	103	0.158547	28	4.10321	112	7.82687	[PATO:0000587^inheres_in_part_of(UBERON:FMA_12513-MIAA_0000283-XAO_0000181)]
MGI:88095	Serpinc1	108	0.0594104	54	0.166134	84	3.76381	8	10.7338	[PATO:0000051^OBO_REL:inheres_in(UBERON:FMA_58269-MA_0000280-XAO_0000183), UBERON:FMA_58269-MA_0000280-XAO_0000183]
MGI:96599	Itga1	109	0.0593914	26	0.172862	153	3.48112	74	8.17917	[PATO:0001640^OBO_REL:inheres_in(UBERON:FMA_15900-FMA_7203-MA_0000368-MA_0000380-MIAA_0000118-MIAA_0000119-MIAA_0000122-WBbt_0005775-XAO_0000154-ZFA_0000529)]
MGI:87892	Chrnb4	110	0.0593893	72	0.163162	67	3.83745	45	8.97887	[PATO:0000052^inheres_in_part_of(UBERON:FBbt_00004508-FMA_54448-MA_0000261-MIAA_0000140-XAO_0000179-ZFA_0000107)]
MGI:98373	Sparc	111	0.0593838	76	0.162569	90	3.74686	17	10.2743	[UBERON:FMA_58881-MA_0001300]
MGI:109514	Cstb	112	0.0593606	38	0.169596	184	3.35243	151	7.1044	[PATO:0000586^OBO_REL:inheres_in(UBERON:FMA_67944-FMA_78469-MA_0000196-MA_0000198-MIAA_0000110-XAO_0003098-XAO_0003099-ZFA_0000100-ZFA_0000110)]
MGI:2151071	C1galt1	113	0.0592207	179	0.151454	80	3.79036	52	8.77956	[PATO:0000595]
MGI:1096329	Foxi1	114	0.0591905	84	0.160812	55	3.91783	179	6.77956	[PATO:0001999^OBO_REL:towards(GO:0008150)]
MGI:97603	Pkd1	115	0.0591797	228	0.147772	87	3.75251	74	8.17917	[PATO:0001640^OBO_REL:inheres_in(UBERON:FMA_15900-FMA_7203-MA_0000368-MA_0000380-MIAA_0000118-MIAA_0000119-MIAA_0000122-WBbt_0005775-XAO_0000154-ZFA_0000529)]
MGI:98935	Vldlr	116	0.0591563	176	0.151639	61	3.88067	115	7.80302	[PATO:0000419^OBO_REL:inheres_in(UBERON:FBbt_00004508-FMA_54448-MA_0000261-MIAA_0000140-XAO_0000179-ZFA_0000107), PATO:0001997^OBO_REL:inheres_in(UBERON:FBbt_00004508-FMA_54448-MA_0000261-MIAA_0000140-XAO_0000179-ZFA_0000107)]
MGI:98881	Tyrp1	117	0.0589032	192	0.150545	18	4.21478	74	8.17917	[PATO:0000001^inheres_in_part_of(UBERON:FMA_58235-MA_0000273-XAO_0000185-ZFA_0001238)]
MGI:1355553	Atoh7	118	0.0587607	88	0.160311	22	4.15911	13	10.4118	[PATO:0001557^OBO_REL:towards(UBERON:FBbt_00001956-FMA_50863-MA_0001097-XAO_0000188-ZFA_0000435)]
MGI:1933331	Elovl4	119	0.0587539	182	0.15119	115	3.6251	96	7.87578	[MP:0002090]
MGI:98967	Wt	120	0.0586365	117	0.157121	117	3.61635	133	7.42998	[GO:0000087, GO:0007067]
MGI:107799	Gadd45a	121	0.0585437	153	0.153465	170	3.43081	133	7.42998	[GO:0000087, GO:0007067]
MGI:98280	Selp	122	0.0584477	190	0.150668	138	3.52713	199	6.54393	[PATO:0000460^OBO_REL:inheres_in(UBERON:FBbt_00005386-FMA_15624-MA_0001657-XAO_0000146)]
MGI:2178598	Muted	123	0.0583946	61	0.164603	112	3.63616	242	5.68391	[PATO:0000051^inheres_in_part_of(UBERON:FBbt_00004200-FMA_58301-MA_0000276-MIAA_0000142-XAO_0000009-ZFA_0000152)]
MGI:95777	Gnas	124	0.0583661	168	0.151961	218	3.21139	231	6.07555	[PATO:0000586^inheres_in_part_of(UBERON:FBbt_00003624-FBbt_00005095-FMA_50801-MA_0000168-MIAA_0000098-MIAA_0000341-WBbt_0005440-XAO_0000010-ZFA_0000008)]
MGI:96305	Iac	125	0.0581816	159	0.152878	128	3.56144	31	9.0899	[MP:0005262, MP:0006248, PATO:0000609^OBO_REL:inheres_in(UBERON:FBbt_00004508-FMA_54448-MA_0000261-MIAA_0000140-XAO_0000179-ZFA_0000107)]
MGI:1195272	Eda	126	0.0581231	55	0.165923	81	3.77704	96	7.87578	[MP:0002090]
MGI:104781	Kcnj6	127	0.0581047	205	0.149273	103	3.69013	140	7.32437	[CHEBI:32952]
MGI:2682003	Whrn	128	0.0581034	232	0.147679	69	3.83067	88	7.9264	[PATO:0000119, PATO:0000569]
MGI:1342270	Large	129	0.0577741	138	0.154997	108	3.66116	145	7.27433	[PATO:0000141^inheres_in_part_of(UBERON:FBbt_00004200-FMA_58301-MA_0000276-MIAA_0000142-XAO_0000009-ZFA_0000152)]
MGI:1354756	Crim1	130	0.057727	22	0.173258	114	3.62642	112	7.82687	[PATO:0000587^inheres_in_part_of(UBERON:FMA_12513-MIAA_0000283-XAO_0000181)]
MGI:99255	Fasl	131	0.0574881	223	0.148282	148	3.48955	199	6.54393	[PATO:0000460^OBO_REL:inheres_in(UBERON:FBbt_00005386-FMA_15624-MA_0001657-XAO_0000146)]
MGI:108051	Smad2	132	0.0574543	143	0.154487	152	3.48477	164	6.88827	[GO:0048568]
MGI:2136405	Glce	133	0.0574512	40	0.168945	131	3.55061	31	9.0899	[MP:0005262, MP:0006248, PATO:0000609^OBO_REL:inheres_in(UBERON:FBbt_00004508-FMA_54448-MA_0000261-MIAA_0000140-XAO_0000179-ZFA_0000107)]
MGI:107588	Gjb6	134	0.0574325	137	0.155063	173	3.40678	140	7.32437	[CHEBI:32952]
MGI:1196458	Scarb2	135	0.0573379	110	0.157676	71	3.82308	179	6.77956	[PATO:0001999^OBO_REL:towards(GO:0008150)]
MGI:107656	Ifng	136	0.0572693	154	0.153194	156	3.47562	194	6.55385	[PATO:0000001^inheres_in_part_of(UBERON:FBbt_00004199-FMA_58241-MA_0000275-MIAA_0000141-XAO_0000008-ZFA_0000035)]
MGI:1353569	Foxe3	137	0.057214	136	0.155066	23	4.14353	55	8.48583	[PATO:0000140^inheres_in_part_of(UBERON:FBbt_00004508-FMA_54448-MA_0000261-MIAA_0000140-XAO_0000179-ZFA_0000107)]
MGI:1931001	Edaradd	138	0.0572054	187	0.150865	176	3.39507	194	6.55385	[PATO:0000001^inheres_in_part_of(UBERON:FBbt_00004199-FMA_58241-MA_0000275-MIAA_0000141-XAO_0000008-ZFA_0000035)]
MGI:98533	Tcm	139	0.0571627	128	0.15566	29	4.09074	64	8.41183	[PATO:0000001^OBO_REL:inheres_in(UBERON:FMA_58252-MA_0001292-XAO_0000283-ZFA_0001283)]
MGI:104541	Gcdh	140	0.0570919	74	0.162991	222	3.17555	179	6.77956	[CHEBI:33709]
MGI:2178103	Arhgdia	141	0.0570893	122	0.156509	125	3.57045	74	8.17917	[PATO:0001640^OBO_REL:inheres_in(UBERON:FMA_15900-FMA_7203-MA_0000368-MA_0000380-MIAA_0000118-MIAA_0000119-MIAA_0000122-WBbt_0005775-XAO_0000154-ZFA_0000529)]
MGI:99400	Atp7a	142	0.0570745	178	0.151458	201	3.28714	23	9.41183	[PATO:0001303, PATO:0001727]
MGI:96765	Ldlr	143	0.0570731	214	0.148885	169	3.43312	122	7.60447	[PATO:0000587^inheres_in_part_of(UBERON:FBbt_00004508-FMA_54448-MA_0000261-MIAA_0000140-XAO_0000179-ZFA_0000107)]
MGI:2177763	Hps1	144	0.05706	96	0.159972	119	3.59454	138	7.34144	[PATO:0000918, PATO:0001710]
MGI:99135	Xpa	145	0.0569508	219	0.148422	121	3.58205	160	6.97887	[PATO:0000639^OBO_REL:inheres_in(UBERON:FBbt_00004200-FMA_58301-MA_0000276-MIAA_0000142-XAO_0000009-ZFA_0000152)]
MGI:97610	Plat	146	0.0568963	118	0.156673	177	3.38952	140	7.32437	[CHEBI:32952]
MGI:1929494	Grlf1	147	0.0568048	191	0.150631	53	3.9254	31	9.0899	[MP:0005262, MP:0006248, PATO:0000609^OBO_REL:inheres_in(UBERON:FBbt_00004508-FMA_54448-MA_0000261-MIAA_0000140-XAO_0000179-ZFA_0000107)]
MGI:97608	Serpine1	148	0.0564915	79	0.16185	190	3.32027	199	6.54393	[PATO:0000460^OBO_REL:inheres_in(UBERON:FBbt_00005386-FMA_15624-MA_0001657-XAO_0000146)]
MGI:96949	Mdk	149	0.0564391	112	0.157525	160	3.46625	74	8.17917	[PATO:0001640^OBO_REL:inheres_in(UBERON:FMA_15900-FMA_7203-MA_0000368-MA_0000380-MIAA_0000118-MIAA_0000119-MIAA_0000122-WBbt_0005775-XAO_0000154-ZFA_0000529)]
MGI:109635	Wrn	150	0.056429	92	0.16008	225	3.14605	192	6.72253	[PATO:0000963]
MGI:107899	Cd36	151	0.0564203	75	0.162683	241	3.02507	239	5.75076	[CHEBI:33575]
MGI:1342542	Ikzf3	152	0.0562889	175	0.151714	174	3.40636	199	6.54393	[PATO:0000460^OBO_REL:inheres_in(UBERON:FBbt_00005386-FMA_15624-MA_0001657-XAO_0000146)]
MGI:1100494	Ercc6	153	0.056264	130	0.15544	151	3.48623	160	6.97887	[PATO:0000639^OBO_REL:inheres_in(UBERON:FBbt_00004200-FMA_58301-MA_0000276-MIAA_0000142-XAO_0000009-ZFA_0000152)]
MGI:893592	Ager	154	0.056218	166	0.152077	144	3.49639	232	5.93934	[PATO:0000001^OBO_REL:inheres_in(UBERON:FBbt_00005386-FMA_15624-MA_0001657-XAO_0000146), UBERON:FBbt_00005386-FMA_15624-MA_0001657-XAO_0000146]
MGI:1097161	Bak1	155	0.0562158	177	0.151576	203	3.27968	199	6.54393	[PATO:0000460^OBO_REL:inheres_in(UBERON:FBbt_00005386-FMA_15624-MA_0001657-XAO_0000146)]
MGI:98932	Vim	156	0.0560095	165	0.152174	210	3.233	29	9.14879	[GO:0016049]
MGI:1194924	Cd180	157	0.0559927	116	0.157198	188	3.32379	199	6.54393	[PATO:0000460^OBO_REL:inheres_in(UBERON:FBbt_00005386-FMA_15624-MA_0001657-XAO_0000146)]
MGI:97914	Rho	158	0.055988	141	0.15471	43	4.00767	96	7.87578	[MP:0002090]
MGI:104738	Cdkn2a	159	0.0558623	237	0.147432	72	3.82226	17	10.2743	[UBERON:FMA_58881-MA_0001300]
MGI:1328312	Ptf1a	160	0.055858	109	0.157709	205	3.27572	115	7.80302	[PATO:0000419^OBO_REL:inheres_in(UBERON:FBbt_00004508-FMA_54448-MA_0000261-MIAA_0000140-XAO_0000179-ZFA_0000107), PATO:0001997^OBO_REL:inheres_in(UBERON:FBbt_00004508-FMA_54448-MA_0000261-MIAA_0000140-XAO_0000179-ZFA_0000107)]
MGI:95568	Folr1	161	0.0554524	124	0.156006	223	3.16903	179	6.77956	[CHEBI:33709]
MGI:104873	Aga	162	0.0554106	146	0.1544	105	3.66871	170	6.79124	[PATO:0000587^OBO_REL:inheres_in(UBERON:FMA_15900-FMA_7203-MA_0000368-MA_0000380-MIAA_0000118-MIAA_0000119-MIAA_0000122-WBbt_0005775-XAO_0000154-ZFA_0000529), PATO:0000645^OBO_REL:inheres_in(UBERON:FMA_15900-FMA_7203-MA_0000368-MA_0000380-MIAA_0000118-MIAA_0000119-MIAA_0000122-WBbt_0005775-XAO_0000154-ZFA_0000529)]
MGI:96590	Irf1	163	0.0553676	125	0.155963	204	3.27698	199	6.54393	[PATO:0000460^OBO_REL:inheres_in(UBERON:FBbt_00005386-FMA_15624-MA_0001657-XAO_0000146)]
MGI:2155865	Rrm2b	164	0.0553261	167	0.151981	129	3.56005	74	8.17917	[PATO:0001640^OBO_REL:inheres_in(UBERON:FMA_15900-FMA_7203-MA_0000368-MA_0000380-MIAA_0000118-MIAA_0000119-MIAA_0000122-WBbt_0005775-XAO_0000154-ZFA_0000529)]
MGI:88061	Aprt	165	0.0553172	82	0.161395	106	3.66683	74	8.17917	[PATO:0001640^OBO_REL:inheres_in(UBERON:FMA_15900-FMA_7203-MA_0000368-MA_0000380-MIAA_0000118-MIAA_0000119-MIAA_0000122-WBbt_0005775-XAO_0000154-ZFA_0000529)]
MGI:97772	Prox1	166	0.0552599	131	0.1553	179	3.37444	230	6.29081	[MP:0001286, WBls:0000032, WBPhenotype:0001545, WBPhenotype:0001555]
MGI:2444465	LOC242025	167	0.0552371	164	0.152191	107	3.66473	105	7.85111	[PATO:0001999^OBO_REL:towards(UBERON:FBbt_00004508-FMA_54448-MA_0000261-MIAA_0000140-XAO_0000179-ZFA_0000107)]
MGI:95499	Fcgr2b	168	0.055157	132	0.155248	186	3.34156	199	6.54393	[PATO:0000460^OBO_REL:inheres_in(UBERON:FBbt_00005386-FMA_15624-MA_0001657-XAO_0000146)]
MGI:97611	Plau	169	0.0550928	225	0.148148	100	3.70637	23	9.41183	[PATO:0000643]
MGI:1314884	Tnfrsf1a	170	0.0550855	208	0.149206	187	3.33142	96	7.87578	[MP:0002090]
MGI:99140	Yaa	171	0.0550849	236	0.147472	191	3.31231	199	6.54393	[PATO:0000460^OBO_REL:inheres_in(UBERON:FBbt_00005386-FMA_15624-MA_0001657-XAO_0000146)]
MGI:1343460	Gnpat	172	0.0550104	211	0.149017	82	3.77276	88	7.9524	[PATO:0000051^OBO_REL:inheres_in(UBERON:FBbt_00001956-FMA_50863-MA_0001097-XAO_0000188-ZFA_0000435)]
MGI:1332240	Heph	173	0.0549148	155	0.153099	54	3.92353	138	7.34144	[PATO:0000918, PATO:0001710]
MGI:1346018	Vax2	174	0.0548651	186	0.150909	70	3.82615	31	9.0899	[MP:0005262, MP:0006248, PATO:0000609^OBO_REL:inheres_in(UBERON:FBbt_00004508-FMA_54448-MA_0000261-MIAA_0000140-XAO_0000179-ZFA_0000107)]
MGI:1919338	Ush1c	175	0.0545814	244	0.147128	99	3.70749	153	7.01951	[PATO:0000133, TO:0000017, TO:0000077, TO:0000270, TO:0000342, TO:0000373]
MGI:1354168	Ttpa	176	0.0544834	86	0.160656	172	3.40969	160	6.97887	[PATO:0000639^OBO_REL:inheres_in(UBERON:FBbt_00004200-FMA_58301-MA_0000276-MIAA_0000142-XAO_0000009-ZFA_0000152)]
MGI:88456	Col4a5	177	0.054477	51	0.166514	136	3.52891	199	6.54393	[PATO:0000460^OBO_REL:inheres_in(UBERON:FBbt_00005386-FMA_15624-MA_0001657-XAO_0000146)]
MGI:1926370	Tg(APOC1)1Lmh	178	0.0542763	91	0.160123	185	3.3458	122	7.60447	[PATO:0000587^inheres_in_part_of(UBERON:FBbt_00004508-FMA_54448-MA_0000261-MIAA_0000140-XAO_0000179-ZFA_0000107)]
MGI:2177632	Cys1	179	0.0542311	240	0.147272	154	3.48108	236	5.85724	[GO:0007605, PATO:0000001^OBO_REL:inheres_in(GO:0007605)]
MGI:88398	Chrm3	180	0.0541447	173	0.15186	94	3.7315	45	8.97887	[PATO:0000052^inheres_in_part_of(UBERON:FBbt_00004508-FMA_54448-MA_0000261-MIAA_0000140-XAO_0000179-ZFA_0000107)]
MGI:96399	Idc	181	0.0540335	98	0.159236	109	3.64348	64	8.41183	[PATO:0000001^OBO_REL:inheres_in(UBERON:FMA_58252-MA_0001292-XAO_0000283-ZFA_0001283)]
MGI:892995	Dnajc5	182	0.0540194	241	0.147244	98	3.70768	96	7.87578	[MP:0002090]
MGI:97525	Pde6b	183	0.0539159	188	0.150762	159	3.46924	115	7.80302	[PATO:0000419^OBO_REL:inheres_in(UBERON:FBbt_00004508-FMA_54448-MA_0000261-MIAA_0000140-XAO_0000179-ZFA_0000107), PATO:0001997^OBO_REL:inheres_in(UBERON:FBbt_00004508-FMA_54448-MA_0000261-MIAA_0000140-XAO_0000179-ZFA_0000107)]
MGI:1096360	Cd151	184	0.0538755	129	0.155466	122	3.58051	74	8.17917	[PATO:0001640^OBO_REL:inheres_in(UBERON:FMA_15900-FMA_7203-MA_0000368-MA_0000380-MIAA_0000118-MIAA_0000119-MIAA_0000122-WBbt_0005775-XAO_0000154-ZFA_0000529)]
MGI:2140327	Phactr4	185	0.0537698	238	0.147425	96	3.71717	31	9.0899	[MP:0005262, MP:0006248, PATO:0000609^OBO_REL:inheres_in(UBERON:FBbt_00004508-FMA_54448-MA_0000261-MIAA_0000140-XAO_0000179-ZFA_0000107)]
MGI:96571	Inhbb	186	0.0536634	102	0.15859	157	3.47103	194	6.55385	[PATO:0000001^inheres_in_part_of(UBERON:FBbt_00004199-FMA_58241-MA_0000275-MIAA_0000141-XAO_0000008-ZFA_0000035)]
MGI:108028	Atr	187	0.0536518	172	0.151899	206	3.26368	224	6.43914	[MP:0001859]
MGI:105128	Rad23b	188	0.053568	68	0.163484	209	3.23947	243	5.66767	[PATO:0000117^inheres_in_part_of(UBERON:FBbt_00004508-FMA_54448-MA_0000261-MIAA_0000140-XAO_0000179-ZFA_0000107)]
MGI:96646	Jun	189	0.0535415	152	0.153482	213	3.22412	194	6.55385	[PATO:0000001^inheres_in_part_of(UBERON:FBbt_00004199-FMA_58241-MA_0000275-MIAA_0000141-XAO_0000008-ZFA_0000035)]
MGI:106184	Npm1	190	0.0534198	198	0.149696	198	3.30327	52	8.77956	[PATO:0000595]
MGI:2137586	Dtnbp1	191	0.0534131	94	0.160031	123	3.57865	165	6.85111	[UBERON:FMA_58103-MA_0002480]
MGI:1932872	Ctns	192	0.0534072	158	0.152972	233	3.06078	179	6.77956	[CHEBI:33709]
MGI:2177742	Hps4	193	0.0533845	105	0.158378	127	3.56151	165	6.85111	[UBERON:FMA_58103-MA_0002480]
MGI:96494	Igk	194	0.0531528	184	0.151154	146	3.49084	199	6.54393	[PATO:0000460^OBO_REL:inheres_in(UBERON:FBbt_00005386-FMA_15624-MA_0001657-XAO_0000146)]
MGI:1349467	Abcd2	195	0.0531094	194	0.150347	175	3.39903	29	9.14879	[GO:0016049]
MGI:2670972	Frem1	196	0.05308	115	0.157221	163	3.44939	105	7.85111	[PATO:0001999^OBO_REL:towards(UBERON:FBbt_00004508-FMA_54448-MA_0000261-MIAA_0000140-XAO_0000179-ZFA_0000107)]
MGI:104717	Meis1	197	0.0530682	90	0.160126	145	3.49538	112	7.82687	[PATO:0000587^inheres_in_part_of(UBERON:FMA_12513-MIAA_0000283-XAO_0000181)]
MGI:96748	Lamp2	198	0.0530312	147	0.154272	237	3.04129	179	6.77956	[CHEBI:33709]
MGI:104903	Gpc3	199	0.0529847	230	0.147705	158	3.46967	125	7.56383	[PATO:0000001^OBO_REL:inheres_in(UBERON:FMA_7205-MA_0001655)]
MGI:99258	Krd	200	0.0529341	107	0.158092	78	3.7967	125	7.56383	[PATO:0000001^OBO_REL:inheres_in(UBERON:FMA_7205-MA_0001655)]
MGI:102791	Prph2	201	0.0528664	213	0.148954	124	3.57731	115	7.80302	[PATO:0000419^OBO_REL:inheres_in(UBERON:FBbt_00004508-FMA_54448-MA_0000261-MIAA_0000140-XAO_0000179-ZFA_0000107), PATO:0001997^OBO_REL:inheres_in(UBERON:FBbt_00004508-FMA_54448-MA_0000261-MIAA_0000140-XAO_0000179-ZFA_0000107)]
MGI:94942	dwg	202	0.0528519	193	0.150529	239	3.0298	59	8.44835	[CHEBI:25359]
MGI:95706	Ggt1	203	0.0528087	157	0.153005	244	3.00093	179	6.77956	[CHEBI:33709]
MGI:1917649	Wwtr1	204	0.0524852	133	0.155244	161	3.45088	88	7.9264	[PATO:0000119, PATO:0000569]
MGI:1347048	Clcn7	205	0.0524468	239	0.147311	92	3.7413	88	7.9524	[PATO:0000051^OBO_REL:inheres_in(UBERON:FBbt_00001956-FMA_50863-MA_0001097-XAO_0000188-ZFA_0000435)]
MGI:88228	C4b	206	0.0521697	162	0.15226	221	3.18559	199	6.54393	[PATO:0000460^OBO_REL:inheres_in(UBERON:FBbt_00005386-FMA_15624-MA_0001657-XAO_0000146)]
MGI:1321392	Pex7	207	0.0520528	216	0.148618	231	3.06938	192	6.72253	[PATO:0000963]
MGI:1342283	Slc12a7	208	0.0517948	180	0.151422	97	3.70847	179	6.77956	[PATO:0001999^OBO_REL:towards(GO:0008150)]
MGI:105120	Dusp1	209	0.0517249	135	0.155143	249	2.7665	239	5.75076	[CHEBI:33575]
MGI:1336991	Trp73	210	0.0515457	151	0.153524	147	3.48993	25	9.27433	[UBERON:FMA_53074-MA_0002482]
MGI:1333803	Top3b	211	0.051462	183	0.151173	220	3.20515	199	6.54393	[PATO:0000460^OBO_REL:inheres_in(UBERON:FBbt_00005386-FMA_15624-MA_0001657-XAO_0000146)]
MGI:108058	Adm	212	0.0513929	234	0.147601	227	3.13023	232	5.93934	[PATO:0000001^OBO_REL:inheres_in(UBERON:FBbt_00005386-FMA_15624-MA_0001657-XAO_0000146), UBERON:FBbt_00005386-FMA_15624-MA_0001657-XAO_0000146]
MGI:1929230	Cno	213	0.0512307	150	0.153612	180	3.37296	165	6.85111	[UBERON:FMA_58103-MA_0002480]
MGI:105965	Lbw2	214	0.0510382	171	0.15192	211	3.22654	199	6.54393	[PATO:0000460^OBO_REL:inheres_in(UBERON:FBbt_00005386-FMA_15624-MA_0001657-XAO_0000146)]
MGI:1101059	Tnfrsf9	215	0.0508835	217	0.148592	219	3.20752	232	5.93934	[PATO:0000001^OBO_REL:inheres_in(UBERON:FBbt_00005386-FMA_15624-MA_0001657-XAO_0000146), UBERON:FBbt_00005386-FMA_15624-MA_0001657-XAO_0000146]
MGI:2180307	Hps5	216	0.0506637	113	0.157329	243	3.0229	250	5.0264	[MP:0002136, PATO:0001509^OBO_REL:inheres_in(MA:0000368)]
MGI:94872	Dcn	217	0.0502942	212	0.149004	182	3.36549	170	6.79124	[PATO:0000587^OBO_REL:inheres_in(UBERON:FMA_15900-FMA_7203-MA_0000368-MA_0000380-MIAA_0000118-MIAA_0000119-MIAA_0000122-WBbt_0005775-XAO_0000154-ZFA_0000529), PATO:0000645^OBO_REL:inheres_in(UBERON:FMA_15900-FMA_7203-MA_0000368-MA_0000380-MIAA_0000118-MIAA_0000119-MIAA_0000122-WBbt_0005775-XAO_0000154-ZFA_0000529)]
MGI:88476	Cp	218	0.0500247	168	0.151961	110	3.64159	145	7.27433	[PATO:0000141^inheres_in_part_of(UBERON:FBbt_00004200-FMA_58301-MA_0000276-MIAA_0000142-XAO_0000009-ZFA_0000152)]
MGI:2387586	Tenc1	219	0.0499912	120	0.156615	181	3.3662	199	6.54393	[PATO:0000460^OBO_REL:inheres_in(UBERON:FBbt_00005386-FMA_15624-MA_0001657-XAO_0000146)]
MGI:108417	Nrtn	220	0.0497675	123	0.156225	88	3.74929	22	9.82687	[PATO:0000640]
MGI:107476	Stim1	221	0.0495591	224	0.14825	235	3.05378	243	5.66767	[PATO:0000117^inheres_in_part_of(UBERON:FBbt_00004508-FMA_54448-MA_0000261-MIAA_0000140-XAO_0000179-ZFA_0000107)]
MGI:105969	Sle1	222	0.049539	215	0.148774	224	3.15749	199	6.54393	[PATO:0000460^OBO_REL:inheres_in(UBERON:FBbt_00005386-FMA_15624-MA_0001657-XAO_0000146)]
MGI:1927580	Pldn	223	0.0495138	210	0.149059	232	3.06714	249	5.50014	[UBERON:FMA_12274-MA_0002545-MIAA_0000058]
MGI:105955	Sle3	224	0.0493919	163	0.152193	208	3.24295	199	6.54393	[PATO:0000460^OBO_REL:inheres_in(UBERON:FBbt_00005386-FMA_15624-MA_0001657-XAO_0000146)]
MGI:1278323	Nba2	225	0.0493878	233	0.147623	202	3.2802	199	6.54393	[PATO:0000460^OBO_REL:inheres_in(UBERON:FBbt_00005386-FMA_15624-MA_0001657-XAO_0000146)]
MGI:1096335	Adam17	226	0.0493788	189	0.150696	236	3.05278	153	7.01951	[PATO:0000133, TO:0000017, TO:0000077, TO:0000270, TO:0000342, TO:0000373]
MGI:88385	Cfh	227	0.0492087	156	0.153042	212	3.22478	199	6.54393	[PATO:0000460^OBO_REL:inheres_in(UBERON:FBbt_00005386-FMA_15624-MA_0001657-XAO_0000146)]
MGI:3530760	Nba4	228	0.0490883	181	0.151246	216	3.21775	199	6.54393	[PATO:0000460^OBO_REL:inheres_in(UBERON:FBbt_00005386-FMA_15624-MA_0001657-XAO_0000146)]
MGI:3033345	Nbwa2	229	0.0490594	185	0.150977	216	3.21775	199	6.54393	[PATO:0000460^OBO_REL:inheres_in(UBERON:FBbt_00005386-FMA_15624-MA_0001657-XAO_0000146)]
MGI:3529431	Crocc	230	0.0489758	161	0.152651	215	3.22008	145	7.27433	[PATO:0000141^inheres_in_part_of(UBERON:FBbt_00004200-FMA_58301-MA_0000276-MIAA_0000142-XAO_0000009-ZFA_0000152)]
MGI:1312921	Casp6	231	0.0488376	220	0.148368	238	3.03576	105	7.85111	[PATO:0001999^OBO_REL:towards(UBERON:FBbt_00004508-FMA_54448-MA_0000261-MIAA_0000140-XAO_0000179-ZFA_0000107)]
MGI:2386607	Abca5	232	0.048669	222	0.148295	149	3.48939	88	7.9264	[PATO:0001624]
MGI:99499	Dsg3	233	0.0483406	196	0.150235	242	3.02456	238	5.80302	[PATO:0001999^OBO_REL:towards(UBERON:FBbt_00005155-FMA_78499-MA_0002442-MIAA_0000031-WBbt_0005832-ZFA_0000282)]
MGI:96282	Htr3a	234	0.0483057	207	0.14923	228	3.12751	224	6.43914	[MP:0001859]
MGI:2441720	Sctr	235	0.048187	202	0.149463	189	3.32215	224	6.43914	[MP:0001859]
MGI:97749	Ppia	236	0.048027	134	0.155186	248	2.90218	243	5.66767	[PATO:0000117^inheres_in_part_of(UBERON:FBbt_00004508-FMA_54448-MA_0000261-MIAA_0000140-XAO_0000179-ZFA_0000107)]
MGI:88515	Cryaa	237	0.0479363	242	0.147228	168	3.43533	17	10.2743	[UBERON:FMA_58881-MA_0001300]
MGI:1918615	Pdss2	238	0.0479352	148	0.153989	245	2.96909	224	6.43914	[MP:0001859]
MGI:1926447	Tg(ITGB1)0869Fmw	239	0.0478542	246	0.147033	192	3.30963	153	7.01951	[PATO:0000133, TO:0000017, TO:0000077, TO:0000270, TO:0000342, TO:0000373]
MGI:1926445	Tg(ITGB1)0840Fmw	239	0.0478542	246	0.147033	192	3.30963	153	7.01951	[PATO:0000133, TO:0000017, TO:0000077, TO:0000270, TO:0000342, TO:0000373]
MGI:1926444	Tg(ITGB1)0870Fmw	239	0.0478542	246	0.147033	192	3.30963	153	7.01951	[PATO:0000133, TO:0000017, TO:0000077, TO:0000270, TO:0000342, TO:0000373]
MGI:1926443	Tg(ITGA5)0844Fmw	239	0.0478542	246	0.147033	192	3.30963	153	7.01951	[PATO:0000133, TO:0000017, TO:0000077, TO:0000270, TO:0000342, TO:0000373]
MGI:1926442	Tg(ITGA5)0858Fmw	239	0.0478542	246	0.147033	192	3.30963	153	7.01951	[PATO:0000133, TO:0000017, TO:0000077, TO:0000270, TO:0000342, TO:0000373]
MGI:106652	Trove2	244	0.0473623	206	0.149268	207	3.26026	199	6.54393	[PATO:0000460^OBO_REL:inheres_in(UBERON:FBbt_00005386-FMA_15624-MA_0001657-XAO_0000146)]
MGI:1920831	Stk36	245	0.0470039	197	0.149875	230	3.07709	125	7.56383	[PATO:0000001^OBO_REL:inheres_in(UBERON:FMA_7205-MA_0001655)]
MGI:2151156	Stim2	246	0.0466407	243	0.147212	247	2.94448	243	5.66767	[PATO:0000117^inheres_in_part_of(UBERON:FBbt_00004508-FMA_54448-MA_0000261-MIAA_0000140-XAO_0000179-ZFA_0000107)]
MGI:3529863	Nba5	247	0.0464868	245	0.147059	178	3.3821	199	6.54393	[PATO:0000460^OBO_REL:inheres_in(UBERON:FBbt_00005386-FMA_15624-MA_0001657-XAO_0000146)]
MGI:1345178	sgl	248	0.0463974	108	0.157845	246	2.95639	243	5.66767	[PATO:0000117^inheres_in_part_of(UBERON:FBbt_00004508-FMA_54448-MA_0000261-MIAA_0000140-XAO_0000179-ZFA_0000107)]
MGI:109173	Dsc1	249	0.0456369	229	0.147708	234	3.05618	194	6.55385	[PATO:0000001^inheres_in_part_of(UBERON:FBbt_00004199-FMA_58241-MA_0000275-MIAA_0000141-XAO_0000008-ZFA_0000035)]
MGI:109517	Sftpc	250	0.0437782	144	0.154479	250	2.72383	243	5.66767	[PATO:0000117^inheres_in_part_of(UBERON:FBbt_00004508-FMA_54448-MA_0000261-MIAA_0000140-XAO_0000179-ZFA_0000107)]
