# Supplementary material for: Linking Human Diseases to Animal Models Using Ontology-Based Phenotype Annotation
Source: PLoS Biol. 2009 Nov 24;7(11):e1000247. doi: 10.1371/journal.pbio.1000247 (PMC2774506; doi:10.1371/journal.pbio.1000247)
Supplement: Table S19 — Comparison between human SHH and mouse genes. The top 250 genes (by simJ) are reported, together with the rank and score for each metric (simIC, simJ, avgICCS, and maxIC). Additionally, the maxIC phenotype is reported using ontology identifiers. See Materials and Methods for a list of ontology prefixes. Known sequence orthologs are highlighted in yellow and listed in Table 6, if present. Genes at rank 1 are listed in Table 7. (0.08 MB XLS) [file pbio.1000247.s019.xls]

## Sheet: NCBI_Gene_6469-vs-allg-allscore
MGI gene id	MGI gene name	simIC rank	simIC	simJ rank	simJ	avgICCS rank	avgICCS	maxIC rank	maxIC	maxIC phenotype
MGI:1926387	Cdon	1	0.12021	2	0.24026	3	4.99463	8	9.64629	[PATO:0001999^OBO_REL:towards(UBERON:FMA_9711-MA_0001491-ZFA_0000270)]
MGI:1915756	Ctnnbip1	2	0.111349	1	0.241594	30	4.39025	8	9.64629	[PATO:0001999^OBO_REL:towards(UBERON:FMA_9711-MA_0001491-ZFA_0000270)]
MGI:1277163	Vax1	3	0.101818	3	0.221622	20	4.50196	38	8.60447	[MP:0005157]
MGI:104621	Alx1	4	0.0933429	14	0.194321	1	5.01426	56	8.06133	[PATO:0002014]
MGI:108359	Alx4	5	0.0923204	5	0.208686	17	4.52423	139	7.04726	[PATO:0001999^OBO_REL:towards(UBERON:FMA_30317-MA_0001459-MIAA_0000299-XAO_0000169-ZFA_0001514)]
MGI:1329040	Dkk1	6	0.0919166	6	0.208061	10	4.73626	2	10.9264	[PATO:0001999^OBO_REL:towards(UBERON:FMA_52745-MA_0001494-ZFA_0000365)]
MGI:1345144	Spry4	7	0.0904767	4	0.217178	18	4.52065	38	8.60447	[MP:0005157]
MGI:97168	Msx1	8	0.0903521	45	0.175898	4	4.94388	8	9.64629	[PATO:0001999^OBO_REL:towards(UBERON:FMA_9711-MA_0001491-ZFA_0000270)]
MGI:1920563	Rpgrip1l	9	0.0890873	21	0.18972	39	4.27228	93	7.60447	[MP:0003771, MP:0005170, PATO:0000052^OBO_REL:inheres_in(MA:0000343)]
MGI:1929518	Zic5	10	0.0888415	22	0.188257	16	4.5392	30	8.9264	[PATO:0000051^OBO_REL:inheres_in(UBERON:FMA_76869-MA_0001493-ZFA_0000567), UBERON:FMA_76869-MA_0001493-ZFA_0000567]
MGI:94902	Dlx2	11	0.0883215	19	0.19061	57	4.1346	115	7.34144	[PATO:0000051^OBO_REL:inheres_in(UBERON:FMA_9711-MA_0001491-ZFA_0000270)]
MGI:104719	Ndst1	12	0.0874401	41	0.177066	27	4.4532	93	7.60447	[MP:0003771, MP:0005170, PATO:0000052^OBO_REL:inheres_in(MA:0000343)]
MGI:892003	Tcof1	13	0.0867879	37	0.178257	7	4.77048	30	8.9264	[PATO:0000051^OBO_REL:inheres_in(UBERON:FMA_76869-MA_0001493-ZFA_0000567), UBERON:FMA_76869-MA_0001493-ZFA_0000567]
MGI:107374	Pitx1	14	0.086338	10	0.198522	22	4.49794	139	7.04726	[PATO:0001999^OBO_REL:towards(UBERON:FMA_30317-MA_0001459-MIAA_0000299-XAO_0000169-ZFA_0001514)]
MGI:106034	Six4	15	0.0861153	26	0.184783	15	4.58854	2	10.9264	[PATO:0001999^OBO_REL:towards(UBERON:FMA_52745-MA_0001494-ZFA_0000365)]
MGI:1890647	Fign	16	0.085706	55	0.171157	25	4.47163	20	9.27433	[UBERON:FMA_53074-MA_0002482]
MGI:1915443	Rpl24	17	0.0849085	20	0.189753	37	4.31121	20	9.27433	[UBERON:FMA_53074-MA_0002482]
MGI:98307	Sim2	18	0.0847904	8	0.201511	93	3.88273	98	7.5243	[UBERON:FMA_45661-MA_0000442]
MGI:2679336	Satb2	19	0.0831988	39	0.17766	6	4.81706	30	8.9264	[PATO:0000051^OBO_REL:inheres_in(UBERON:FMA_76869-MA_0001493-ZFA_0000567), UBERON:FMA_76869-MA_0001493-ZFA_0000567]
MGI:109632	Rax	20	0.0831772	7	0.202753	76	3.94391	199	6.01266	[MP:0000111]
MGI:1916161	Pygo2	21	0.0830215	11	0.198188	111	3.82258	190	6.17917	[UBERON:FMA_54437-MA_0000268]
MGI:98871	Tw	22	0.0825834	31	0.180816	87	3.92189	93	7.60447	[MP:0003771, MP:0005170, PATO:0000052^OBO_REL:inheres_in(MA:0000343)]
MGI:2137520	Twsg1	23	0.0815456	47	0.175285	41	4.25955	38	8.60447	[MP:0005157]
MGI:98354	Sos1	24	0.0815051	25	0.185635	75	3.95301	15	9.56383	[PATO:0000642^OBO_REL:inheres_in(UBERON:FBbt_00004508-FMA_54448-MA_0000261-MIAA_0000140-XAO_0000179-ZFA_0000107)]
MGI:107444	Efna5	25	0.0814328	13	0.195498	119	3.79816	199	6.01266	[MP:0000111]
MGI:104671	Tcfap2a	26	0.0813397	174	0.14928	2	5.00244	2	10.9264	[PATO:0001999^OBO_REL:towards(UBERON:FMA_52745-MA_0001494-ZFA_0000365)]
MGI:1096343	Lhx8	27	0.0812607	9	0.199504	107	3.8287	199	6.01266	[MP:0000111]
MGI:1916147	Disp1	28	0.0810761	77	0.165017	23	4.49232	8	9.64629	[PATO:0001999^OBO_REL:towards(UBERON:FMA_9711-MA_0001491-ZFA_0000270)]
MGI:101927	Dlx6	29	0.0796824	73	0.165998	13	4.69027	8	9.64629	[PATO:0001999^OBO_REL:towards(UBERON:FMA_9711-MA_0001491-ZFA_0000270)]
MGI:95655	Gas1	30	0.0794466	99	0.16006	5	4.88125	8	9.64629	[PATO:0001999^OBO_REL:towards(UBERON:FMA_9711-MA_0001491-ZFA_0000270)]
MGI:95632	Gad1	31	0.0791762	33	0.179266	145	3.66193	115	7.34144	[PATO:0000051^OBO_REL:inheres_in(UBERON:FMA_9711-MA_0001491-ZFA_0000270)]
MGI:102634	Tg(AMY1C)9257Mm	32	0.0791568	24	0.186264	29	4.39103	30	8.9264	[PATO:0000051^OBO_REL:inheres_in(UBERON:FMA_76869-MA_0001493-ZFA_0000567), UBERON:FMA_76869-MA_0001493-ZFA_0000567]
MGI:97493	Pax9	33	0.0790079	85	0.163172	12	4.70404	8	9.64629	[PATO:0001999^OBO_REL:towards(UBERON:FMA_9711-MA_0001491-ZFA_0000270)]
MGI:1306796	Apaf1	34	0.0789671	127	0.154545	19	4.5091	52	8.48583	[PATO:0000140^inheres_in_part_of(UBERON:FBbt_00004508-FMA_54448-MA_0000261-MIAA_0000140-XAO_0000179-ZFA_0000107)]
MGI:97497	pc	35	0.0787822	23	0.187584	51	4.17364	75	7.75648	[UBERON:FMA_12823-MA_0000349]
MGI:102708	Efnb1	36	0.0786525	35	0.178363	28	4.40521	56	8.06133	[PATO:0002014]
MGI:95729	Gli3	37	0.0785178	234	0.143237	11	4.72869	20	9.27433	[UBERON:FMA_53074-MA_0002482]
MGI:1891831	Sfn	38	0.078501	71	0.166515	34	4.34519	109	7.48583	[MA:0000343, MP:0003769, PATO:0000051^OBO_REL:inheres_in(MA:0000343)]
MGI:101766	Ryk	39	0.0784977	42	0.176739	35	4.3415	56	8.06133	[UBERON:FMA_52745-MA_0001494-ZFA_0000365]
MGI:95728	Gli2	40	0.0782089	115	0.155645	21	4.49984	75	7.75648	[UBERON:FMA_12823-MA_0000349]
MGI:1337080	Ncor2	41	0.0781794	15	0.192819	127	3.72254	199	6.01266	[MP:0000111]
MGI:94901	Dlx1	42	0.0778861	44	0.176285	91	3.90787	115	7.34144	[PATO:0000051^OBO_REL:inheres_in(UBERON:FMA_9711-MA_0001491-ZFA_0000270)]
MGI:1345138	Spry2	43	0.0778768	36	0.178363	66	4.01088	38	8.60447	[MP:0005157]
MGI:97490	Pax6	44	0.0776367	163	0.151052	8	4.76156	15	9.56383	[PATO:0000642^OBO_REL:inheres_in(UBERON:FBbt_00004508-FMA_54448-MA_0000261-MIAA_0000140-XAO_0000179-ZFA_0000107)]
MGI:98359	Sox11	45	0.0775046	101	0.158988	36	4.32781	93	7.60447	[MP:0003771, MP:0005170, PATO:0000052^OBO_REL:inheres_in(MA:0000343)]
MGI:96174	Hoxa2	46	0.0774483	38	0.178058	47	4.19458	170	6.59421	[PATO:0001999^OBO_REL:towards(UBERON:FMA_24218-XAO_0000040)]
MGI:1346049	Hs2st1	47	0.0773551	43	0.176471	55	4.13975	178	6.29081	[PATO:0000051^OBO_REL:inheres_in(UBERON:FMA_9666-MA_0000041), UBERON:FMA_9666-MA_0000041]
MGI:1350328	Ofd1	48	0.077281	34	0.178571	104	3.84709	178	6.29081	[PATO:0000051^OBO_REL:inheres_in(UBERON:FMA_9666-MA_0000041), UBERON:FMA_9666-MA_0000041]
MGI:98310	Ski	49	0.0766143	40	0.177083	46	4.19667	139	7.04726	[PATO:0001999^OBO_REL:towards(UBERON:FMA_30317-MA_0001459-MIAA_0000299-XAO_0000169-ZFA_0001514)]
MGI:1928376	Ptpn9	50	0.0756486	57	0.170233	150	3.64223	122	7.27433	[UBERON:FMA_78448-MA_0000192]
MGI:1338010	Hic1	51	0.0756098	16	0.192683	96	3.87301	38	8.60447	[MP:0005157]
MGI:1298378	Dhcr7	52	0.0755129	90	0.162488	128	3.72042	98	7.5243	[UBERON:FMA_45661-MA_0000442]
MGI:95683	Gdf1	53	0.0751958	62	0.168663	72	3.96553	38	8.60447	[MP:0005157]
MGI:1859631	Pdgfc	54	0.0750387	82	0.163654	64	4.03669	148	6.82687	[PATO:0000051^OBO_REL:inheres_in(UBERON:0000004)]
MGI:1298218	Lrp6	55	0.0749761	94	0.160866	26	4.4535	75	7.75648	[UBERON:FMA_12823-MA_0000349]
MGI:1346018	Vax2	56	0.0740144	18	0.191462	156	3.60066	199	6.01266	[MP:0000111]
MGI:88431	Cnbp	57	0.0739266	12	0.19656	161	3.55475	212	5.99905	[PATO:0000001^inheres_in_part_of(UBERON:FMA_54396-MA_0001905-ZFA_0001227)]
MGI:102806	Acvr2a	58	0.0738641	112	0.156352	89	3.9157	75	7.75648	[UBERON:FMA_12823-MA_0000349]
MGI:2151233	Dph1	59	0.0737563	50	0.174444	135	3.70048	178	6.29081	[PATO:0000051^OBO_REL:inheres_in(UBERON:FMA_9666-MA_0000041), UBERON:FMA_9666-MA_0000041]
MGI:1921166	Ift57	60	0.0732761	59	0.169913	50	4.17621	1	12.7338	[PATO:0000375^OBO_REL:inheres_in(UBERON:FBbt_00004508-FMA_54448-MA_0000261-MIAA_0000140-XAO_0000179-ZFA_0000107), PATO:0000375^OBO_REL:towards(UBERON:FBbt_00004508-FMA_54448-MA_0000261-MIAA_0000140-XAO_0000179-ZFA_0000107)]
MGI:97359	Nodal	61	0.0727625	92	0.16209	73	3.95793	38	8.60447	[MP:0005157]
MGI:105050	Mtf2	62	0.0722492	17	0.192258	100	3.86034	75	7.75648	[UBERON:FMA_12823-MA_0000349]
MGI:1330223	Papss2	63	0.0721995	49	0.174463	131	3.71514	163	6.62523	[PATO:0000001^OBO_REL:inheres_in(UBERON:FMA_12516-MA_0000348-MIAA_0000041-XAO_0000431-ZFA_0000644-ZFA_0000694), UBERON:FMA_12516-MA_0000348-MIAA_0000041-XAO_0000431-ZFA_0000644-ZFA_0000694]
MGI:2444748	Chd7	64	0.0721887	126	0.154709	78	3.94191	98	7.5243	[UBERON:FMA_45661-MA_0000442]
MGI:1276107	Mmp16	65	0.0719459	58	0.17012	43	4.22231	115	7.34144	[PATO:0000051^OBO_REL:inheres_in(UBERON:FMA_9711-MA_0001491-ZFA_0000270)]
MGI:1859211	Irf6	66	0.0718739	103	0.158582	31	4.38093	139	7.04726	[PATO:0001999^OBO_REL:towards(UBERON:FMA_30317-MA_0001459-MIAA_0000299-XAO_0000169-ZFA_0001514)]
MGI:98330	Snai1	67	0.07172	63	0.168478	77	3.94277	56	8.06133	[PATO:0002014]
MGI:102720	Ednrb	68	0.0715678	229	0.143855	117	3.80274	93	7.60447	[MP:0003771, MP:0005170, PATO:0000052^OBO_REL:inheres_in(MA:0000343)]
MGI:108429	Lpar1	69	0.0714794	29	0.182139	109	3.82353	5	10.2743	[PATO:0000040^OBO_REL:inheres_in(UBERON:FBbt_00004508-FMA_54448-MA_0000261-MIAA_0000140-XAO_0000179-ZFA_0000107)]
MGI:97169	Msx2	70	0.0712726	231	0.143717	14	4.63331	56	8.06133	[PATO:0002014]
MGI:98218	Prrx2	71	0.0712289	221	0.144997	9	4.74645	75	7.75648	[UBERON:FMA_12823-MA_0000349]
MGI:1860454	Phc2	72	0.0708917	69	0.167015	60	4.08698	56	8.06133	[PATO:0002014]
MGI:2147134	Fbxo11	73	0.070729	67	0.167232	92	3.88275	154	6.70033	[PATO:0000462^inheres_in_part_of(UBERON:FBbt_00000004-FBbt_00003007-FMA_46565-FMA_7154-FMA_87596-MA_0000023-MA_0000316-MIAA_0000017-MIAA_0000149-MIAA_0000294-MIAA_0000340-WBbt_0005739-XAO_0003024-ZFA_0000737-ZFA_0001114)]
MGI:104327	Nog	74	0.070703	114	0.155833	52	4.16415	38	8.60447	[MP:0005157]
MGI:88452	Col2a1	75	0.0703736	162	0.151108	63	4.03691	56	8.06133	[UBERON:FMA_52745-MA_0001494-ZFA_0000365]
MGI:1101355	Ltbp3	76	0.0703224	74	0.165834	24	4.4799	75	7.75648	[UBERON:FMA_12823-MA_0000349]
MGI:98300	sho	77	0.0701793	89	0.1625	112	3.82198	148	6.82687	[PATO:0000051^OBO_REL:inheres_in(UBERON:0000004)]
MGI:894275	Rfng	78	0.0701286	72	0.166013	61	4.07007	178	6.29081	[PATO:0000051^OBO_REL:inheres_in(UBERON:FMA_9666-MA_0000041), UBERON:FMA_9666-MA_0000041]
MGI:2442213	Plekha1	79	0.0696407	105	0.15847	62	4.06852	30	8.9264	[PATO:0000051^OBO_REL:inheres_in(UBERON:FMA_76869-MA_0001493-ZFA_0000567), UBERON:FMA_76869-MA_0001493-ZFA_0000567]
MGI:96907	Marcks	80	0.0693971	30	0.182025	171	3.50834	213	5.86957	[PATO:0000587^OBO_REL:inheres_in(UBERON:FBbt_00000004-FBbt_00003007-FMA_46565-FMA_7154-FMA_87596-MA_0000023-MA_0000316-MIAA_0000017-MIAA_0000149-MIAA_0000294-MIAA_0000340-WBbt_0005739-XAO_0003024-ZFA_0000737-ZFA_0001114), PATO:0000645^OBO_REL:inheres_in(UBERON:FBbt_00000004-FBbt_00003007-FMA_46565-FMA_7154-FMA_87596-MA_0000023-MA_0000316-MIAA_0000017-MIAA_0000149-MIAA_0000294-MIAA_0000340-WBbt_00…
MGI:109344	Eya1	81	0.0693628	161	0.15123	38	4.29479	154	6.70033	[PATO:0000462^inheres_in_part_of(UBERON:FBbt_00000004-FBbt_00003007-FMA_46565-FMA_7154-FMA_87596-MA_0000023-MA_0000316-MIAA_0000017-MIAA_0000149-MIAA_0000294-MIAA_0000340-WBbt_0005739-XAO_0003024-ZFA_0000737-ZFA_0001114)]
MGI:98715	Ift88	82	0.0693547	200	0.147105	86	3.92325	68	7.90087	[PATO:0000921]
MGI:106676	Zic3	83	0.0691557	207	0.146461	40	4.26281	30	8.9264	[PATO:0000051^OBO_REL:inheres_in(UBERON:FMA_76869-MA_0001493-ZFA_0000567), UBERON:FMA_76869-MA_0001493-ZFA_0000567]
MGI:96073	Hexa	84	0.069041	97	0.160413	44	4.20886	68	7.90087	[PATO:0000921]
MGI:1927616	Trps1	85	0.0689837	107	0.157547	65	4.02125	115	7.34144	[PATO:0000051^OBO_REL:inheres_in(UBERON:FMA_9711-MA_0001491-ZFA_0000270)]
MGI:98840	Ts	86	0.0687739	183	0.148523	49	4.18496	56	8.06133	[UBERON:FMA_52745-MA_0001494-ZFA_0000365]
MGI:107231	Dlg1	87	0.0685548	152	0.15233	84	3.92437	30	8.9264	[PATO:0000051^OBO_REL:inheres_in(UBERON:FMA_76869-MA_0001493-ZFA_0000567), UBERON:FMA_76869-MA_0001493-ZFA_0000567]
MGI:1931001	Edaradd	88	0.0683499	121	0.155127	95	3.87946	24	9.03332	[UBERON:FMA_59110-MA_0001266]
MGI:99918	Mecp2	89	0.068309	91	0.162344	159	3.56964	163	6.62523	[PATO:0000001^OBO_REL:inheres_in(UBERON:FMA_12516-MA_0000348-MIAA_0000041-XAO_0000431-ZFA_0000644-ZFA_0000694), UBERON:FMA_12516-MA_0000348-MIAA_0000041-XAO_0000431-ZFA_0000644-ZFA_0000694]
MGI:1309489	Cask	90	0.0682763	87	0.162765	160	3.55877	199	6.01266	[MP:0000111]
MGI:99161	Pcgf2	91	0.0681196	160	0.151436	88	3.91919	56	8.06133	[PATO:0002014]
MGI:1261813	Mn1	92	0.068096	93	0.162069	70	3.98071	139	7.04726	[PATO:0001999^OBO_REL:towards(UBERON:FMA_30317-MA_0001459-MIAA_0000299-XAO_0000169-ZFA_0001514)]
MGI:1931028	Recql4	93	0.0680322	133	0.154239	153	3.62244	75	7.75648	[UBERON:FMA_12823-MA_0000349]
MGI:1353611	Sc5d	94	0.0678548	148	0.152625	110	3.82311	178	6.29081	[PATO:0000051^OBO_REL:inheres_in(UBERON:FMA_9666-MA_0000041), UBERON:FMA_9666-MA_0000041]
MGI:96071	Hesx1	95	0.0677234	53	0.173262	74	3.95763	98	7.5243	[UBERON:FMA_45661-MA_0000442]
MGI:96183	Hoxb2	96	0.0674332	51	0.173684	85	3.92365	109	7.48583	[MA:0000343, MP:0003769, PATO:0000051^OBO_REL:inheres_in(MA:0000343)]
MGI:98872	Twist1	97	0.0673257	204	0.146656	108	3.82426	56	8.06133	[PATO:0002014]
MGI:109360	Lmo4	98	0.0672816	70	0.167	58	4.1111	17	9.41183	[PATO:0000141^OBO_REL:inheres_in(UBERON:FMA_61992-MA_0000170-MIAA_0000105-XAO_0000011-ZFA_0000109)]
MGI:109150	Mnt	99	0.0670666	76	0.165269	186	3.3883	199	6.01266	[MP:0000111]
MGI:96305	Iac	100	0.0669176	60	0.169788	101	3.85258	52	8.48583	[PATO:0000140^inheres_in_part_of(UBERON:FBbt_00004508-FMA_54448-MA_0000261-MIAA_0000140-XAO_0000179-ZFA_0000107)]
MGI:1930813	Osr2	101	0.0668986	56	0.170564	132	3.71315	190	6.17917	[UBERON:FMA_54437-MA_0000268]
MGI:1100860	A330087I24	102	0.0664079	46	0.175581	196	3.34701	213	5.86957	[PATO:0000587^OBO_REL:inheres_in(UBERON:FBbt_00000004-FBbt_00003007-FMA_46565-FMA_7154-FMA_87596-MA_0000023-MA_0000316-MIAA_0000017-MIAA_0000149-MIAA_0000294-MIAA_0000340-WBbt_0005739-XAO_0003024-ZFA_0000737-ZFA_0001114), PATO:0000645^OBO_REL:inheres_in(UBERON:FBbt_00000004-FBbt_00003007-FMA_46565-FMA_7154-FMA_87596-MA_0000023-MA_0000316-MIAA_0000017-MIAA_0000149-MIAA_0000294-MIAA_0000340-WBbt_00…
MGI:1195272	Eda	103	0.0663575	138	0.153919	54	4.1414	24	9.03332	[UBERON:FMA_59110-MA_0001266]
MGI:109151	Ltbp1	104	0.0658945	146	0.152818	67	4.00298	75	7.75648	[UBERON:FMA_12823-MA_0000349]
MGI:96770	Lef1	105	0.0658129	65	0.167478	106	3.82948	163	6.62523	[PATO:0000001^OBO_REL:inheres_in(UBERON:FMA_12516-MA_0000348-MIAA_0000041-XAO_0000431-ZFA_0000644-ZFA_0000694), UBERON:FMA_12516-MA_0000348-MIAA_0000041-XAO_0000431-ZFA_0000644-ZFA_0000694]
MGI:1921303	Grip1	106	0.0657892	117	0.155359	71	3.96657	24	9.03332	[UBERON:FMA_59110-MA_0001266]
MGI:1336991	Trp73	107	0.0656489	104	0.158547	68	4.00255	20	9.27433	[UBERON:FMA_53074-MA_0002482]
MGI:96605	Itga6	108	0.0656131	215	0.14544	94	3.88009	157	6.68936	[PATO:0000141^OBO_REL:inheres_in(UBERON:FBbt_00004200-FMA_58301-MA_0000276-MIAA_0000142-XAO_0000009-ZFA_0000152)]
MGI:102764	Six3	109	0.065262	28	0.183599	129	3.71917	160	6.67847	[PATO:0000051^OBO_REL:inheres_in(UBERON:0000005)]
MGI:95297	Eh	110	0.0651456	66	0.167331	176	3.46842	199	6.01266	[MP:0000111]
MGI:95805	Grb2	111	0.0651225	98	0.160131	144	3.66223	194	6.01951	[PATO:0000001^inheres_in_part_of(UBERON:0000005)]
MGI:96785	Lhx2	112	0.0649433	75	0.165414	169	3.52077	98	7.5243	[UBERON:FMA_45661-MA_0000442]
MGI:88294	Cacna1s	113	0.0648122	175	0.149079	90	3.91187	148	6.96557	[PATO:0000573]
MGI:97491	Pax7	114	0.0647859	106	0.157556	56	4.13575	30	8.9264	[PATO:0000051^OBO_REL:inheres_in(UBERON:FMA_76869-MA_0001493-ZFA_0000567), UBERON:FMA_76869-MA_0001493-ZFA_0000567]
MGI:96170	Hoxa1	115	0.0647121	220	0.145022	45	4.20548	170	6.59421	[PATO:0001999^OBO_REL:towards(UBERON:FMA_24218-XAO_0000040)]
MGI:2384768	Hectd1	116	0.0646838	27	0.184244	178	3.45416	139	7.04726	[PATO:0001999^OBO_REL:towards(UBERON:FMA_30317-MA_0001459-MIAA_0000299-XAO_0000169-ZFA_0001514)]
MGI:95841	Gsc	117	0.0645664	153	0.152231	48	4.18829	98	7.5243	[UBERON:FMA_45661-MA_0000442]
MGI:96182	Hoxb1	118	0.0644467	157	0.151566	80	3.93575	109	7.48583	[MA:0000343, MP:0003769, PATO:0000051^OBO_REL:inheres_in(MA:0000343)]
MGI:1277234	Tbx15	119	0.0644335	206	0.14658	33	4.37339	5	10.2743	[PATO:0000040^OBO_REL:inheres_in(UBERON:FBbt_00004508-FMA_54448-MA_0000261-MIAA_0000140-XAO_0000179-ZFA_0000107)]
MGI:1343498	Edar	120	0.0641176	80	0.164384	120	3.78188	75	7.75648	[UBERON:FMA_12823-MA_0000349]
MGI:104744	Kcnj2	121	0.0639429	158	0.151515	130	3.71687	115	7.34144	[PATO:0000051^OBO_REL:inheres_in(UBERON:FMA_9711-MA_0001491-ZFA_0000270)]
MGI:2145950	Scrib	122	0.0638367	52	0.173505	175	3.4736	170	6.59421	[PATO:0001999^OBO_REL:towards(UBERON:FMA_24218-XAO_0000040)]
MGI:88446	Col11a1	123	0.0637973	123	0.154967	125	3.7426	199	6.01266	[MP:0000111]
MGI:102897	Pcsk6	124	0.0632796	68	0.16721	170	3.51455	148	6.82687	[PATO:0000051^OBO_REL:inheres_in(UBERON:0000004)]
MGI:1347048	Clcn7	125	0.0631792	151	0.152352	97	3.87022	157	6.68936	[PATO:0000141^OBO_REL:inheres_in(UBERON:FBbt_00004200-FMA_58301-MA_0000276-MIAA_0000142-XAO_0000009-ZFA_0000152)]
MGI:1313145	exma	126	0.0628846	32	0.180285	184	3.38968	221	5.81489	[PATO:0001999^OBO_REL:towards(UBERON:CARO_0000032-FBbt_00007009-FMA_67504-MIAA_0000293-XAO_0003013-ZFA_0001308)]
MGI:1338035	Itgb8	127	0.0628607	129	0.15448	206	3.25399	199	6.01266	[MP:0000111]
MGI:95586	Fst	128	0.0627888	225	0.144444	116	3.80468	98	7.5243	[UBERON:FMA_45661-MA_0000442]
MGI:97311	Nfix	129	0.0627015	78	0.164938	105	3.83146	122	7.27433	[UBERON:FMA_78448-MA_0000192]
MGI:2444465	LOC242025	130	0.0625151	120	0.155299	123	3.76565	24	9.03332	[UBERON:FMA_59110-MA_0001266]
MGI:1194497	Tgif1	131	0.0623708	54	0.172503	221	3.17985	38	8.60447	[MP:0005157]
MGI:1858746	Myst4	132	0.0623362	48	0.175148	164	3.53757	238	5.31169	[PATO:0000001^OBO_REL:inheres_in(UBERON:FMA_82553-MA_0000818)]
MGI:103291	Rai1	133	0.0620773	131	0.154255	32	4.37897	56	8.06133	[UBERON:FMA_52745-MA_0001494-ZFA_0000365]
MGI:96969	Met	134	0.0620458	247	0.141564	165	3.53719	194	6.01951	[PATO:0000001^inheres_in_part_of(UBERON:0000005)]
MGI:109168	Fat1	135	0.0619168	84	0.163314	137	3.69883	38	8.60447	[MP:0005157]
MGI:1096359	Cyp26a1	136	0.0617245	143	0.152975	118	3.80078	213	5.88827	[UBERON:MA_0002714-MIAA_0000091]
MGI:1913292	Sostdc1	137	0.0616268	79	0.164659	124	3.75949	75	7.75648	[UBERON:FMA_12823-MA_0000349]
MGI:1201673	Shox2	138	0.0614915	122	0.155067	99	3.86386	139	7.04726	[PATO:0001999^OBO_REL:towards(UBERON:FMA_30317-MA_0001459-MIAA_0000299-XAO_0000169-ZFA_0001514)]
MGI:94863	Dbf	139	0.0614215	209	0.146362	42	4.22778	56	8.06133	[PATO:0002014]
MGI:2442252	Lrp4	140	0.0614031	190	0.147842	69	3.99319	75	7.75648	[UBERON:FMA_12823-MA_0000349]
MGI:105382	Lama5	141	0.0610503	195	0.147418	148	3.65932	163	6.62523	[PATO:0000001^OBO_REL:inheres_in(UBERON:FMA_12516-MA_0000348-MIAA_0000041-XAO_0000431-ZFA_0000644-ZFA_0000694), UBERON:FMA_12516-MA_0000348-MIAA_0000041-XAO_0000431-ZFA_0000644-ZFA_0000694]
MGI:1922667	Rspo2	142	0.0610158	248	0.141538	53	4.1581	112	7.46697	[UBERON:FMA_9664-MA_0000044]
MGI:1932575	Sp6	143	0.0602471	154	0.15222	79	3.93703	75	7.75648	[UBERON:FMA_12823-MA_0000349]
MGI:96745	Lamp1	144	0.0602449	64	0.167526	103	3.84848	115	7.34144	[PATO:0000051^OBO_REL:inheres_in(UBERON:FMA_9711-MA_0001491-ZFA_0000270)]
MGI:95719	Gjb1	145	0.0594722	61	0.16957	215	3.19558	174	6.54393	[PATO:0001999^OBO_REL:towards(UBERON:CARO_0000043-FBbt_00007003-XAO_0003040-ZFA_0001477)]
MGI:1889585	Sall1	146	0.0593348	144	0.152941	151	3.63102	154	6.70033	[PATO:0000462^inheres_in_part_of(UBERON:FBbt_00000004-FBbt_00003007-FMA_46565-FMA_7154-FMA_87596-MA_0000023-MA_0000316-MIAA_0000017-MIAA_0000149-MIAA_0000294-MIAA_0000340-WBbt_0005739-XAO_0003024-ZFA_0000737-ZFA_0001114)]
MGI:98967	Wt	147	0.0588926	109	0.156942	158	3.57083	160	6.67847	[PATO:0000051^OBO_REL:inheres_in(UBERON:0000005)]
MGI:96630	jb	148	0.0588655	95	0.160668	177	3.4577	75	7.75648	[UBERON:FMA_12823-MA_0000349]
MGI:1915523	Pomgnt1	149	0.0585602	145	0.152918	82	3.92873	71	7.80302	[PATO:0000419^OBO_REL:inheres_in(UBERON:FBbt_00004508-FMA_54448-MA_0000261-MIAA_0000140-XAO_0000179-ZFA_0000107), PATO:0001997^OBO_REL:inheres_in(UBERON:FBbt_00004508-FMA_54448-MA_0000261-MIAA_0000140-XAO_0000179-ZFA_0000107)]
MGI:1926624	Tg(PTHLH)7Wmp	150	0.0583736	188	0.148023	134	3.70086	75	7.75648	[UBERON:FMA_12823-MA_0000349]
MGI:2670972	Frem1	151	0.0583482	86	0.162879	133	3.70516	24	9.03332	[UBERON:FMA_59110-MA_0001266]
MGI:1276118	Bey	152	0.0577741	136	0.15405	59	4.09173	5	10.2743	[PATO:0000040^OBO_REL:inheres_in(UBERON:FBbt_00004508-FMA_54448-MA_0000261-MIAA_0000140-XAO_0000179-ZFA_0000107)]
MGI:1298204	Ppt1	153	0.0575135	218	0.145261	143	3.66662	17	9.41183	[PATO:0000141^OBO_REL:inheres_in(UBERON:FMA_61992-MA_0000170-MIAA_0000105-XAO_0000011-ZFA_0000109)]
MGI:107718	Dnahc5	154	0.0574966	185	0.148216	146	3.66089	122	7.27433	[UBERON:FMA_78448-MA_0000192]
MGI:1347479	Foxf2	155	0.0573337	135	0.154074	191	3.36905	194	6.01951	[PATO:0000001^inheres_in_part_of(UBERON:0000005)]
MGI:106679	Zic2	156	0.0573262	226	0.144037	81	3.93549	38	8.60447	[MP:0005157]
MGI:88274	Ctnna1	157	0.0572742	147	0.152792	216	3.19048	122	7.27433	[UBERON:FMA_78448-MA_0000192]
MGI:1333884	Msc	158	0.0572582	116	0.155405	174	3.48411	199	6.01266	[MP:0000111]
MGI:88159	bh	159	0.0571753	81	0.164366	229	3.08598	221	5.81489	[PATO:0001999^OBO_REL:towards(UBERON:CARO_0000032-FBbt_00007009-FMA_67504-MIAA_0000293-XAO_0003013-ZFA_0001308)]
MGI:1096327	Axin1	160	0.0568449	241	0.142471	126	3.72978	139	7.04726	[PATO:0001999^OBO_REL:towards(UBERON:FMA_30317-MA_0001459-MIAA_0000299-XAO_0000169-ZFA_0001514)]
MGI:95727	Gli1	161	0.0568107	176	0.149062	197	3.34597	178	6.29081	[PATO:0000051^OBO_REL:inheres_in(UBERON:FMA_9666-MA_0000041), UBERON:FMA_9666-MA_0000041]
MGI:87861	abn	162	0.0567087	212	0.146307	195	3.34948	194	6.01951	[PATO:0000001^inheres_in_part_of(UBERON:0000005)]
MGI:1353500	Foxe1	163	0.0566169	198	0.147247	180	3.43287	199	6.01266	[MP:0000111]
MGI:96721	L1cam	164	0.0565623	236	0.143114	83	3.92789	112	7.46697	[UBERON:FMA_9664-MA_0000044]
MGI:2389007	Hydin	165	0.0565042	128	0.154545	115	3.80647	122	7.27433	[UBERON:FMA_78448-MA_0000192]
MGI:1920918	Ttc21b	166	0.0564795	82	0.163564	163	3.54651	178	6.29081	[PATO:0000051^OBO_REL:inheres_in(UBERON:FMA_9666-MA_0000041), UBERON:FMA_9666-MA_0000041]
MGI:1889000	Poll	167	0.0562556	208	0.146448	114	3.81221	122	7.27433	[UBERON:FMA_78448-MA_0000192]
MGI:1919725	Ssbp3	168	0.0561267	110	0.15693	213	3.2154	213	5.86957	[PATO:0000587^OBO_REL:inheres_in(UBERON:FBbt_00000004-FBbt_00003007-FMA_46565-FMA_7154-FMA_87596-MA_0000023-MA_0000316-MIAA_0000017-MIAA_0000149-MIAA_0000294-MIAA_0000340-WBbt_0005739-XAO_0003024-ZFA_0000737-ZFA_0001114), PATO:0000645^OBO_REL:inheres_in(UBERON:FBbt_00000004-FBbt_00003007-FMA_46565-FMA_7154-FMA_87596-MA_0000023-MA_0000316-MIAA_0000017-MIAA_0000149-MIAA_0000294-MIAA_0000340-WBbt_00…
MGI:1861722	Aldh1a3	169	0.0560259	173	0.149453	98	3.86741	98	7.5243	[UBERON:FMA_45661-MA_0000442]
MGI:104563	Napa	170	0.0558489	159	0.151515	142	3.67213	122	7.27433	[UBERON:FMA_78448-MA_0000192]
MGI:1355330	Phgdh	171	0.0556887	113	0.156171	181	3.417	122	7.27433	[UBERON:FMA_78448-MA_0000192]
MGI:88025	?	172	0.0554005	96	0.160434	199	3.32433	122	7.27433	[UBERON:FMA_78448-MA_0000192]
MGI:1194488	Slc32a1	173	0.055193	164	0.150667	182	3.40296	199	6.01266	[MP:0000111]
MGI:95296	Egr2	174	0.0551586	249	0.141423	147	3.65944	190	6.17917	[UBERON:FMA_54437-MA_0000268]
MGI:1341818	Cnga3	175	0.0550335	230	0.14377	113	3.8199	71	7.80302	[PATO:0000419^OBO_REL:inheres_in(UBERON:FBbt_00004508-FMA_54448-MA_0000261-MIAA_0000140-XAO_0000179-ZFA_0000107), PATO:0001997^OBO_REL:inheres_in(UBERON:FBbt_00004508-FMA_54448-MA_0000261-MIAA_0000140-XAO_0000179-ZFA_0000107)]
MGI:1920831	Stk36	176	0.054984	168	0.149834	155	3.60626	148	6.82687	[PATO:0000051^OBO_REL:inheres_in(UBERON:0000004)]
MGI:109295	Sall3	177	0.054858	137	0.15404	187	3.38706	98	7.5243	[UBERON:FMA_45661-MA_0000442]
MGI:3045421	Ank	178	0.0548383	250	0.141361	140	3.68747	163	6.62523	[PATO:0000001^OBO_REL:inheres_in(UBERON:FMA_12516-MA_0000348-MIAA_0000041-XAO_0000431-ZFA_0000644-ZFA_0000694), UBERON:FMA_12516-MA_0000348-MIAA_0000041-XAO_0000431-ZFA_0000644-ZFA_0000694]
MGI:96919	Ascl1	179	0.0548096	178	0.14898	162	3.55427	98	7.5243	[UBERON:FMA_45661-MA_0000442]
MGI:105953	Hfm	180	0.054735	124	0.154891	189	3.37531	163	6.62523	[PATO:0000001^OBO_REL:inheres_in(UBERON:FMA_12516-MA_0000348-MIAA_0000041-XAO_0000431-ZFA_0000644-ZFA_0000694), UBERON:FMA_12516-MA_0000348-MIAA_0000041-XAO_0000431-ZFA_0000644-ZFA_0000694]
MGI:97281	Ncam1	181	0.0547033	102	0.158788	194	3.35041	122	7.27433	[UBERON:FMA_78448-MA_0000192]
MGI:1929494	Grlf1	182	0.0542436	170	0.149639	179	3.43583	194	6.01951	[PATO:0000001^inheres_in_part_of(UBERON:0000005)]
MGI:95517	Fgf3	183	0.054239	192	0.147706	149	3.65279	213	5.86957	[PATO:0000587^OBO_REL:inheres_in(UBERON:FBbt_00000004-FBbt_00003007-FMA_46565-FMA_7154-FMA_87596-MA_0000023-MA_0000316-MIAA_0000017-MIAA_0000149-MIAA_0000294-MIAA_0000340-WBbt_0005739-XAO_0003024-ZFA_0000737-ZFA_0001114), PATO:0000645^OBO_REL:inheres_in(UBERON:FBbt_00000004-FBbt_00003007-FMA_46565-FMA_7154-FMA_87596-MA_0000023-MA_0000316-MIAA_0000017-MIAA_0000149-MIAA_0000294-MIAA_0000340-WBbt_00…
MGI:88401	Vsx2	184	0.053762	205	0.146597	102	3.85132	52	8.48583	[PATO:0000140^inheres_in_part_of(UBERON:FBbt_00004508-FMA_54448-MA_0000261-MIAA_0000140-XAO_0000179-ZFA_0000107)]
MGI:1196281	Dscam	185	0.0537139	140	0.153754	138	3.69235	157	6.68936	[PATO:0000141^OBO_REL:inheres_in(UBERON:FBbt_00004200-FMA_58301-MA_0000276-MIAA_0000142-XAO_0000009-ZFA_0000152)]
MGI:1099438	Nsdhl	186	0.0535038	224	0.144673	190	3.37161	178	6.29081	[PATO:0000051^OBO_REL:inheres_in(UBERON:FMA_9666-MA_0000041), UBERON:FMA_9666-MA_0000041]
MGI:1343101	Kat2a	187	0.053351	211	0.146318	211	3.22379	190	6.17917	[UBERON:FMA_54437-MA_0000268]
MGI:2655574	Ostm1	188	0.0533171	199	0.147129	154	3.60917	75	7.75648	[UBERON:FMA_12823-MA_0000349]
MGI:1344407	Zeb2	189	0.0532201	189	0.147982	203	3.27024	238	5.31169	[PATO:0000001^OBO_REL:inheres_in(UBERON:FMA_82553-MA_0000818)]
MGI:1100526	Nr2e1	190	0.0531514	228	0.143856	139	3.68985	122	7.27433	[UBERON:FMA_78448-MA_0000192]
MGI:88277	cb	191	0.0531044	108	0.157525	223	3.13205	148	6.82687	[PATO:0000051^OBO_REL:inheres_in(UBERON:0000004)]
MGI:2679699	Cyp26c1	192	0.0528738	202	0.146789	219	3.18358	213	5.86957	[PATO:0000587^OBO_REL:inheres_in(UBERON:FBbt_00000004-FBbt_00003007-FMA_46565-FMA_7154-FMA_87596-MA_0000023-MA_0000316-MIAA_0000017-MIAA_0000149-MIAA_0000294-MIAA_0000340-WBbt_0005739-XAO_0003024-ZFA_0000737-ZFA_0001114), PATO:0000645^OBO_REL:inheres_in(UBERON:FBbt_00000004-FBbt_00003007-FMA_46565-FMA_7154-FMA_87596-MA_0000023-MA_0000316-MIAA_0000017-MIAA_0000149-MIAA_0000294-MIAA_0000340-WBbt_00…
MGI:87876	Ache	193	0.0528202	100	0.159236	228	3.08717	52	8.48583	[PATO:0000140^inheres_in_part_of(UBERON:FBbt_00004508-FMA_54448-MA_0000261-MIAA_0000140-XAO_0000179-ZFA_0000107)]
MGI:1919277	Slc39a4	194	0.0527829	88	0.162516	239	2.97653	221	5.81489	[PATO:0001999^OBO_REL:towards(UBERON:CARO_0000032-FBbt_00007009-FMA_67504-MIAA_0000293-XAO_0003013-ZFA_0001308)]
MGI:107537	Cln3	195	0.0527511	238	0.142857	157	3.59213	71	7.80302	[PATO:0000419^OBO_REL:inheres_in(UBERON:FBbt_00004508-FMA_54448-MA_0000261-MIAA_0000140-XAO_0000179-ZFA_0000107), PATO:0001997^OBO_REL:inheres_in(UBERON:FBbt_00004508-FMA_54448-MA_0000261-MIAA_0000140-XAO_0000179-ZFA_0000107)]
MGI:88543	Csnk2a1	196	0.0526641	179	0.148822	230	3.08503	242	5.30749	[GO:0030900]
MGI:104655	Ambn	197	0.0526141	184	0.148448	121	3.77805	75	7.75648	[UBERON:FMA_12823-MA_0000349]
MGI:97613	Plcb1	198	0.052574	203	0.146681	152	3.62572	68	7.90087	[PATO:0000921]
MGI:108055	Neurod4	199	0.0525277	213	0.146123	198	3.34419	71	7.80302	[PATO:0000419^OBO_REL:inheres_in(UBERON:FBbt_00004508-FMA_54448-MA_0000261-MIAA_0000140-XAO_0000179-ZFA_0000107), PATO:0001997^OBO_REL:inheres_in(UBERON:FBbt_00004508-FMA_54448-MA_0000261-MIAA_0000140-XAO_0000179-ZFA_0000107)]
MGI:1341840	Six6	200	0.0523158	156	0.151751	192	3.36562	174	6.54393	[PATO:0001999^OBO_REL:towards(UBERON:CARO_0000043-FBbt_00007003-XAO_0003040-ZFA_0001477)]
MGI:98511	Tcfe3	201	0.0523071	194	0.147472	202	3.27269	163	6.62523	[PATO:0000001^OBO_REL:inheres_in(UBERON:FMA_12516-MA_0000348-MIAA_0000041-XAO_0000431-ZFA_0000644-ZFA_0000694), UBERON:FMA_12516-MA_0000348-MIAA_0000041-XAO_0000431-ZFA_0000644-ZFA_0000694]
MGI:101898	Pou2f1	202	0.0522993	196	0.147406	167	3.53118	160	6.67847	[PATO:0000051^OBO_REL:inheres_in(UBERON:0000005)]
MGI:1096386	Hsd17b2	203	0.0521994	169	0.149652	240	2.96415	122	7.27433	[UBERON:FMA_78448-MA_0000192]
MGI:98305	Sig	204	0.0521639	119	0.155303	166	3.53419	178	6.29081	[PATO:0000051^OBO_REL:inheres_in(UBERON:FMA_9666-MA_0000041), UBERON:FMA_9666-MA_0000041]
MGI:894332	Ebf2	205	0.0519832	165	0.150432	226	3.11165	98	7.5243	[UBERON:FMA_45661-MA_0000442]
MGI:105091	E2f5	206	0.0518613	172	0.149466	204	3.27006	122	7.27433	[UBERON:FMA_78448-MA_0000192]
MGI:1917777	Stambp	207	0.0517648	142	0.153374	200	3.28331	17	9.41183	[PATO:0000141^OBO_REL:inheres_in(UBERON:FMA_61992-MA_0000170-MIAA_0000105-XAO_0000011-ZFA_0000109)]
MGI:98357	Sox1	208	0.0517381	125	0.154776	212	3.21969	242	5.30749	[GO:0030900]
MGI:106211	Cdc42	209	0.0517336	111	0.156627	214	3.20325	38	8.60447	[MP:0005157]
MGI:96780	lgl	210	0.0516305	197	0.147277	122	3.76986	139	7.04726	[PATO:0001999^OBO_REL:towards(UBERON:FMA_30317-MA_0001459-MIAA_0000299-XAO_0000169-ZFA_0001514)]
MGI:2651588	Socs7	211	0.0512311	237	0.143013	242	2.94303	242	5.30749	[GO:0030900]
MGI:2683486	Rere	212	0.0510469	166	0.150175	235	3.01976	242	5.30749	[GO:0030900]
MGI:1351655	Shroom3	213	0.0508959	141	0.153453	227	3.11004	249	5.03332	[MP:0003743, PATO:0000051^OBO_REL:inheres_in(MA:0002473)]
MGI:107376	Msi1	214	0.0508762	186	0.148148	201	3.27697	122	7.27433	[UBERON:FMA_78448-MA_0000192]
MGI:1096347	?	215	0.0502465	149	0.152564	185	3.38914	174	6.54393	[PATO:0001999^OBO_REL:towards(UBERON:CARO_0000043-FBbt_00007003-XAO_0003040-ZFA_0001477)]
MGI:1341070	Fkbp8	216	0.0501511	201	0.146799	207	3.25337	220	5.82087	[PATO:0000642]
MGI:106913	Abi2	217	0.0500981	150	0.152358	193	3.3513	225	5.5891	[GO:0007611]
MGI:1353425	Opn4	218	0.0498008	243	0.14234	172	3.50798	92	7.62523	[PATO:0000051^OBO_REL:inheres_in(UBERON:FMA_58235-MA_0000273-XAO_0000185-ZFA_0001238)]
MGI:1314872	Hipk2	219	0.049749	134	0.154135	246	2.86056	248	5.26615	[PATO:0000051^inheres_in_part_of(UBERON:FMA_58865-MA_0002484)]
MGI:1306802	Itgb1bp1	220	0.0497366	182	0.148585	188	3.38432	213	5.86957	[PATO:0000587^OBO_REL:inheres_in(UBERON:FBbt_00000004-FBbt_00003007-FMA_46565-FMA_7154-FMA_87596-MA_0000023-MA_0000316-MIAA_0000017-MIAA_0000149-MIAA_0000294-MIAA_0000340-WBbt_0005739-XAO_0003024-ZFA_0000737-ZFA_0001114), PATO:0000645^OBO_REL:inheres_in(UBERON:FBbt_00000004-FBbt_00003007-FMA_46565-FMA_7154-FMA_87596-MA_0000023-MA_0000316-MIAA_0000017-MIAA_0000149-MIAA_0000294-MIAA_0000340-WBbt_00…
MGI:2385368	Fras1	221	0.0493971	217	0.145266	141	3.67869	24	9.03332	[UBERON:FMA_59110-MA_0001266]
MGI:1347351	Ncdn	222	0.049377	181	0.148695	205	3.264	225	5.5891	[GO:0007611]
MGI:96417	Ids	223	0.0492953	246	0.141836	210	3.23704	178	6.29081	[PATO:0000051^OBO_REL:inheres_in(UBERON:FMA_9666-MA_0000041), UBERON:FMA_9666-MA_0000041]
MGI:1919385	Pygo1	224	0.0484729	118	0.155313	247	2.83001	235	5.37181	[PATO:0000051^OBO_REL:inheres_in(UBERON:FBbt_00004200-FMA_58301-MA_0000276-MIAA_0000142-XAO_0000009-ZFA_0000152)]
MGI:94869	Dcc	225	0.0484545	167	0.150059	209	3.23855	235	5.37181	[PATO:0000051^OBO_REL:inheres_in(UBERON:FBbt_00004200-FMA_58301-MA_0000276-MIAA_0000142-XAO_0000009-ZFA_0000152)]
MGI:1202384	Ddb1	226	0.0484245	240	0.142529	238	2.98385	238	5.31169	[PATO:0000001^OBO_REL:inheres_in(UBERON:FMA_82553-MA_0000818)]
MGI:104664	Tcf15	227	0.0482543	227	0.143908	173	3.50707	189	6.22596	[PATO:0000141^inheres_in_part_of(UBERON:FBbt_00003624-FBbt_00005095-FMA_50801-MA_0000168-MIAA_0000098-MIAA_0000341-WBbt_0005440-XAO_0000010-ZFA_0000008)]
MGI:1918478	Dlg5	228	0.0482013	242	0.142357	168	3.52204	122	7.27433	[UBERON:FMA_78448-MA_0000192]
MGI:87914	Aspa	229	0.048163	219	0.145089	233	3.0361	235	5.37181	[PATO:0000051^OBO_REL:inheres_in(UBERON:FBbt_00004200-FMA_58301-MA_0000276-MIAA_0000142-XAO_0000009-ZFA_0000152)]
MGI:1313136	Clip2	230	0.048138	171	0.149606	241	2.96156	225	5.5891	[GO:0007611]
MGI:1916987	Ttl	231	0.0480494	130	0.15427	236	3.01432	231	5.56383	[PATO:0001999^OBO_REL:towards(UBERON:CARO_0000041-FMA_49443-ZFA_0001478)]
MGI:105100	Ctnnd1	232	0.0478812	155	0.152031	208	3.23922	233	5.47637	[UBERON:FBbt_00005379-FMA_45616-MA_0001526-XAO_0000232]
MGI:2153060	Gjc2	233	0.0477258	132	0.154255	225	3.12108	174	6.54393	[PATO:0001999^OBO_REL:towards(UBERON:CARO_0000043-FBbt_00007003-XAO_0003040-ZFA_0001477)]
MGI:95689	LOC242317	234	0.0476893	223	0.144781	136	3.69943	112	7.46697	[UBERON:FMA_9664-MA_0000044]
MGI:1344364	Usp18	235	0.0474393	191	0.147757	222	3.13533	122	7.27433	[UBERON:FMA_78448-MA_0000192]
MGI:99833	Rab23	236	0.0473891	193	0.147668	218	3.18359	178	6.29081	[PATO:0000051^OBO_REL:inheres_in(UBERON:FMA_9666-MA_0000041), UBERON:FMA_9666-MA_0000041]
MGI:88407	Ckb	237	0.047363	180	0.14875	231	3.07967	225	5.5891	[GO:0007611]
MGI:1338944	Acvr1b	238	0.0473257	214	0.145946	217	3.18395	38	8.60447	[MP:0005157]
MGI:88396	Chrm1	239	0.0467941	187	0.148101	183	3.39055	233	5.47637	[UBERON:FBbt_00005379-FMA_45616-MA_0001526-XAO_0000232]
MGI:99441	Ckmt1	240	0.046373	233	0.143369	234	3.02936	225	5.5891	[GO:0007611]
MGI:1921393	Opa1	241	0.0460853	177	0.149051	245	2.92099	225	5.5891	[GO:0007611]
MGI:99540	Tal2	242	0.0459922	222	0.14489	220	3.18308	122	7.27433	[UBERON:FMA_78448-MA_0000192]
MGI:3036234	Hdac4	243	0.0454196	210	0.146341	224	3.12465	232	5.539	[PATO:0000406]
MGI:1923799	Cecr2	244	0.0451707	139	0.153846	232	3.04791	170	6.59421	[PATO:0001999^OBO_REL:towards(UBERON:FMA_24218-XAO_0000040)]
MGI:1338882	Pex11b	245	0.0451407	235	0.143213	250	2.52942	250	4.88827	[UBERON:FMA_61817-MA_0000133]
MGI:109201	Nat2	246	0.0449301	244	0.141919	237	2.99546	221	5.81489	[PATO:0001999^OBO_REL:towards(UBERON:CARO_0000032-FBbt_00007009-FMA_67504-MIAA_0000293-XAO_0003013-ZFA_0001308)]
MGI:98658	Tdgf1	247	0.0447221	232	0.143387	244	2.93694	38	8.60447	[MP:0005157]
MGI:107404	Tbr1	248	0.0430091	216	0.145275	249	2.60573	242	5.30749	[GO:0030900]
MGI:894663	Ext1	249	0.0426613	239	0.142663	248	2.78488	238	5.31169	[PATO:0000001^OBO_REL:inheres_in(UBERON:FMA_82553-MA_0000818)]
MGI:3706135	Sicd1	250	0.0417166	245	0.141873	243	2.94097	242	5.30749	[GO:0030900]
