# Supplementary material for: Linking Human Diseases to Animal Models Using Ontology-Based Phenotype Annotation
Source: PLoS Biol. 2009 Nov 24;7(11):e1000247. doi: 10.1371/journal.pbio.1000247 (PMC2774506; doi:10.1371/journal.pbio.1000247)
Supplement: Table S20 — Comparison between human SOX10 and mouse genes. The top 250 genes (by simJ) are reported, together with the rank and score for each metric (simIC, simJ, avgICCS, and maxIC). Additionally, the maxIC phenotype is reported using ontology identifiers. See Materials and Methods for a list of ontology prefixes. Known sequence orthologs are highlighted in yellow and listed in Table 6, if present. Genes at rank 1 are listed in Table 7. (0.08 MB XLS) [file pbio.1000247.s020.xls]

## Sheet: NCBI_Gene_6663-vs-allg-allscore
MGI gene id	MGI gene name	simGIC rank	simGIC	simJ rank	simJ	avgICCS rank	avgICCS	maxIC rank	maxIC	maxIC phenotype
MGI:102720	Ednrb	1	0.087507	1	0.179061	1	5.15844	2	11.7338	[PATO:0001557^OBO_REL:inheres_in(UBERON:FMA_77832-MA_0001198), PATO:0001557^OBO_REL:towards(UBERON:CL_0000148-FMA_70545-XAO_0001014-ZFA_0009091), PATO:0001999^OBO_REL:towards(CL:0000147), PATO:0001999^OBO_REL:towards(CL:0000148)]
MGI:104554	Mitf	2	0.0778291	18	0.160236	2	4.83661	2	11.7338	[PATO:0001557^OBO_REL:inheres_in(UBERON:FMA_77832-MA_0001198), PATO:0001557^OBO_REL:towards(UBERON:CL_0000148-FMA_70545-XAO_0001014-ZFA_0009091), PATO:0001999^OBO_REL:towards(CL:0000147), PATO:0001999^OBO_REL:towards(CL:0000148)]
MGI:98364	Sox2	3	0.0760768	3	0.168276	16	4.46457	132	8.2419	[PATO:0001439^OBO_REL:inheres_in(UBERON:FBbt_00005069-FMA_30316-FMA_32558-MA_0000015-MIAA_0000025-WBbt_0005737-XAO_0000172-ZFA_0000548-ZFA_0005145)]
MGI:97874	Rb1	4	0.0756285	37	0.151092	11	4.52078	69	9.27433	[UBERON:FMA_9579-MA_0002466]
MGI:96074	Hexb	5	0.0724055	16	0.160338	41	4.20632	142	8.21019	[PATO:0000600]
MGI:1890647	Fign	6	0.0711343	5	0.167012	43	4.20089	69	9.27433	[UBERON:FMA_53074-MA_0002482]
MGI:97783	Psap	7	0.0705386	41	0.149793	15	4.48917	49	9.73376	[UBERON:FMA_5894-MA_0002469]
MGI:96610	Itgb1	8	0.0701963	80	0.140686	3	4.70515	49	9.73376	[PATO:0000586^OBO_REL:inheres_in(UBERON:FBbt_00005785-FMA_15703-FMA_7199-MA_0000328-MA_0000330-MIAA_0000042-MIAA_0000043-WBbt_0005772-WBbt_0005774-XAO_0000129-XAO_0000244-ZFA_0000330-ZFA_0001338), PATO:0000644^OBO_REL:inheres_in(UBERON:FBbt_00005785-FMA_15703-FMA_7199-MA_0000328-MA_0000330-MIAA_0000042-MIAA_0000043-WBbt_0005772-WBbt_0005774-XAO_0000129-XAO_0000244-ZFA_0000330-ZFA_0001338), UBERON…
MGI:105368	Atp2b2	9	0.0701157	4	0.168229	51	4.1275	124	8.34144	[GO:0048519]
MGI:96677	Kit	10	0.069934	107	0.136714	5	4.64499	2	11.7338	[PATO:0001557^OBO_REL:inheres_in(UBERON:FMA_77832-MA_0001198), PATO:0001557^OBO_REL:towards(UBERON:CL_0000148-FMA_70545-XAO_0001014-ZFA_0009091), PATO:0001999^OBO_REL:towards(CL:0000147), PATO:0001999^OBO_REL:towards(CL:0000148)]
MGI:1890500	Mcoln3	11	0.0695128	2	0.168958	24	4.34303	67	9.41183	[PATO:0001303, PATO:0001727]
MGI:107739	Casp3	12	0.0689027	31	0.153527	25	4.33747	155	8.06133	[PATO:0000609]
MGI:1346029	Slc26a4	13	0.0685926	15	0.160661	18	4.43653	99	8.60447	[UBERON:FMA_77832-MA_0001198]
MGI:96673	Kcne1	14	0.0682478	11	0.161596	21	4.36988	99	8.60447	[UBERON:FMA_77832-MA_0001198]
MGI:102523	Pou4f3	15	0.068075	6	0.165563	30	4.27164	99	8.60447	[UBERON:FMA_77832-MA_0001198]
MGI:1339708	Neurod1	16	0.0677572	17	0.160305	64	4.05433	182	7.56383	[PATO:0001557^OBO_REL:towards(UBERON:CL_0000540-FBbt_00005106-FMA_54527-WBbt_0003679-XAO_0003023-ZFA_0009248)]
MGI:2135960	Slc12a6	17	0.0673308	10	0.162716	48	4.13816	78	9.21019	[UBERON:FMA_5901-MA_0002407]
MGI:1888519	Lmx1a	18	0.0669267	14	0.161026	40	4.21428	125	8.30749	[PATO:0000323]
MGI:96073	Hexa	19	0.0661096	8	0.163289	109	3.91351	142	8.21019	[PATO:0000600]
MGI:108083	Kcnq1	20	0.0660519	25	0.156644	34	4.24886	99	8.60447	[UBERON:FMA_77832-MA_0001198]
MGI:1890219	Cdh23	21	0.0659415	7	0.164943	26	4.32401	21	10.0333	[PATO:0000070^inheres_in_part_of(UBERON:CL_0000540-FBbt_00005106-FMA_54527-WBbt_0003679-XAO_0003023-ZFA_0009248), PATO:0001997^inheres_in_part_of(UBERON:CL_0000540-FBbt_00005106-FMA_54527-WBbt_0003679-XAO_0003023-ZFA_0009248)]
MGI:96418	Idua	22	0.065605	57	0.144842	12	4.50965	14	10.7338	[PATO:0001586]
MGI:99569	S1pr2	23	0.0655957	19	0.159642	32	4.25195	99	8.60447	[UBERON:FMA_77832-MA_0001198]
MGI:104671	Tcfap2a	24	0.0654805	59	0.143921	6	4.60329	18	10.4118	[PATO:0000374]
MGI:101924	Slc12a2	25	0.0654047	27	0.155273	45	4.16064	99	8.60447	[UBERON:FMA_77832-MA_0001198]
MGI:1891428	Pcdh15	26	0.0649889	13	0.161382	38	4.23087	21	10.0333	[PATO:0000070^inheres_in_part_of(UBERON:CL_0000540-FBbt_00005106-FMA_54527-WBbt_0003679-XAO_0003023-ZFA_0009248), PATO:0001997^inheres_in_part_of(UBERON:CL_0000540-FBbt_00005106-FMA_54527-WBbt_0003679-XAO_0003023-ZFA_0009248)]
MGI:104510	Myo7a	27	0.0639781	22	0.158389	27	4.29297	21	10.0333	[PATO:0000070^inheres_in_part_of(UBERON:CL_0000540-FBbt_00005106-FMA_54527-WBbt_0003679-XAO_0003023-ZFA_0009248), PATO:0001997^inheres_in_part_of(UBERON:CL_0000540-FBbt_00005106-FMA_54527-WBbt_0003679-XAO_0003023-ZFA_0009248)]
MGI:88220	bv	28	0.0634245	9	0.163133	85	3.97564	182	7.56383	[PATO:0001557^OBO_REL:towards(UBERON:CL_0000540-FBbt_00005106-FMA_54527-WBbt_0003679-XAO_0003023-ZFA_0009248)]
MGI:2450757	Ush1g	29	0.0631325	20	0.159472	55	4.09499	182	7.56383	[PATO:0001557^OBO_REL:towards(UBERON:CL_0000540-FBbt_00005106-FMA_54527-WBbt_0003679-XAO_0003023-ZFA_0009248)]
MGI:103170	Gfi1	30	0.0628638	46	0.147102	53	4.10448	95	8.87578	[PATO:0000117^inheres_in_part_of(UBERON:CARO_0000013-CL_0000000-FBbt_00007002-FMA_68646-XAO_0003012-ZFA_0009000)]
MGI:1196458	Scarb2	31	0.0628635	23	0.157576	28	4.27969	99	8.60447	[UBERON:FMA_77832-MA_0001198]
MGI:88077	Arsa	32	0.0627634	12	0.16151	106	3.92402	215	6.96557	[GO:0001508, GO:0007272, GO:0008366, GO:0019228, GO:0042391, GO:0042552]
MGI:98881	Tyrp1	33	0.0626774	21	0.159261	31	4.26222	8	10.9264	[PATO:0000014^inheres_in_part_of(UBERON:FBbt_00004508-FMA_54448-MA_0000261-MIAA_0000140-XAO_0000179-ZFA_0000107)]
MGI:1095416	Jag1	34	0.0626237	29	0.154554	115	3.88781	85	9.0899	[MP:0005262, MP:0006248, PATO:0000609^OBO_REL:inheres_in(UBERON:FBbt_00004508-FMA_54448-MA_0000261-MIAA_0000140-XAO_0000179-ZFA_0000107)]
MGI:88180	Bmp4	35	0.0621642	79	0.140822	19	4.42624	21	10.0333	[PATO:0000070^inheres_in_part_of(UBERON:CL_0000540-FBbt_00005106-FMA_54527-WBbt_0003679-XAO_0003023-ZFA_0009248), PATO:0001997^inheres_in_part_of(UBERON:CL_0000540-FBbt_00005106-FMA_54527-WBbt_0003679-XAO_0003023-ZFA_0009248)]
MGI:99912	Lama2	36	0.0618633	85	0.139809	22	4.35567	21	10.0333	[MP:0000754, PATO:0001858]
MGI:97490	Pax6	37	0.0617888	69	0.142224	17	4.45853	60	9.56383	[PATO:0001535]
MGI:1861630	Espn	38	0.0617147	30	0.153888	29	4.275	21	10.0333	[PATO:0000070^inheres_in_part_of(UBERON:CL_0000540-FBbt_00005106-FMA_54527-WBbt_0003679-XAO_0003023-ZFA_0009248), PATO:0001997^inheres_in_part_of(UBERON:CL_0000540-FBbt_00005106-FMA_54527-WBbt_0003679-XAO_0003023-ZFA_0009248)]
MGI:88293	Cacna1d	39	0.0616684	32	0.15305	50	4.1339	161	7.9524	[PATO:0001585]
MGI:88276	Ctnnb1	40	0.0615393	140	0.13275	14	4.49618	69	9.27433	[UBERON:FMA_53074-MA_0002482]
MGI:95410	Erbb2	41	0.0614347	66	0.142662	10	4.53101	2	11.7338	[GO:0008037, GO:0008038]
MGI:95729	Gli3	42	0.0613531	116	0.135798	7	4.6007	69	9.27433	[UBERON:FMA_53074-MA_0002482]
MGI:102570	Ndph	43	0.0610343	35	0.151498	60	4.07931	99	8.60447	[UBERON:FMA_77832-MA_0001198]
MGI:104785	Myo6	44	0.0608707	28	0.154627	70	4.04716	21	10.0333	[PATO:0000070^inheres_in_part_of(UBERON:CL_0000540-FBbt_00005106-FMA_54527-WBbt_0003679-XAO_0003023-ZFA_0009248), PATO:0001997^inheres_in_part_of(UBERON:CL_0000540-FBbt_00005106-FMA_54527-WBbt_0003679-XAO_0003023-ZFA_0009248)]
MGI:103178	Vegfa	45	0.0606904	135	0.133231	8	4.57807	21	10.0333	[MP:0000754, PATO:0001858]
MGI:1342283	Slc12a7	46	0.0604498	24	0.157547	154	3.75425	182	7.56383	[PATO:0001557^OBO_REL:towards(UBERON:CL_0000540-FBbt_00005106-FMA_54527-WBbt_0003679-XAO_0003023-ZFA_0009248)]
MGI:2682003	Whrn	47	0.0600459	56	0.144892	100	3.93851	21	10.0333	[PATO:0000070^inheres_in_part_of(UBERON:CL_0000540-FBbt_00005106-FMA_54527-WBbt_0003679-XAO_0003023-ZFA_0009248), PATO:0001997^inheres_in_part_of(UBERON:CL_0000540-FBbt_00005106-FMA_54527-WBbt_0003679-XAO_0003023-ZFA_0009248)]
MGI:97581	pi	48	0.0596994	39	0.150965	44	4.17556	21	10.0333	[PATO:0000070^inheres_in_part_of(UBERON:CL_0000540-FBbt_00005106-FMA_54527-WBbt_0003679-XAO_0003023-ZFA_0009248), PATO:0001997^inheres_in_part_of(UBERON:CL_0000540-FBbt_00005106-FMA_54527-WBbt_0003679-XAO_0003023-ZFA_0009248)]
MGI:1306796	Apaf1	49	0.0595236	62	0.143498	74	4.03873	155	8.06133	[PATO:0000609]
MGI:1919338	Ush1c	50	0.0589413	26	0.155733	103	3.9306	219	6.9264	[MP:0001967, PATO:0000462^OBO_REL:inheres_in(GO:0007605), PATO:0000462^OBO_REL:inheres_in(GO:0007605)^qualifier(PATO:0000460), PATO:0001999^OBO_REL:towards(GO:0007600), PATO:0001999^OBO_REL:towards(GO:0007605), PATO:0001999^OBO_REL:towards(GO:0050877), PATO:0001999^OBO_REL:towards(GO:0050954), PATO:0001999^OBO_REL:towards(MA:0000236), PATO:0001999^OBO_REL:towards(MA:0002442), PATO:0001999^OBO_REL…
MGI:1347464	Foxg1	51	0.0588737	87	0.139592	42	4.20344	182	7.56383	[PATO:0001557^OBO_REL:towards(UBERON:CL_0000540-FBbt_00005106-FMA_54527-WBbt_0003679-XAO_0003023-ZFA_0009248)]
MGI:97323	Ngfr	52	0.05849	50	0.145992	36	4.2445	78	9.21019	[UBERON:FMA_5901-MA_0002407]
MGI:99602	Acan	53	0.0584541	65	0.142785	132	3.8303	159	7.97887	[UBERON:FBbt_00005043-FMA_7394-MA_0000441-MIAA_0000137-XAO_0000118]
MGI:96083	Nrg1	54	0.0583093	99	0.137691	13	4.5072	2	11.7338	[GO:0008037, GO:0008038]
MGI:1261811	Myo15	55	0.0578721	54	0.145241	101	3.93798	95	8.87578	[PATO:0000117^inheres_in_part_of(UBERON:CARO_0000013-CL_0000000-FBbt_00007002-FMA_68646-XAO_0003012-ZFA_0009000)]
MGI:1194504	Kcnj10	56	0.0578707	42	0.149713	39	4.2175	99	8.60447	[UBERON:FMA_77832-MA_0001198]
MGI:95663	Gata3	57	0.0576966	74	0.141414	86	3.97526	146	8.11905	[CL:0000147, CL:0000148, PATO:0000001^OBO_REL:inheres_in(CL:0000148)]
MGI:95388	Emx2	58	0.057634	55	0.145003	113	3.89329	199	7.5243	[UBERON:FMA_45661-MA_0000442]
MGI:108520	Fzd4	59	0.0575585	33	0.15237	91	3.9574	49	9.73376	[UBERON:FMA_12611-MA_0002691]
MGI:106925	Cldn11	60	0.0575194	44	0.149076	165	3.70996	99	8.60447	[UBERON:FMA_77832-MA_0001198]
MGI:109349	Atf2	61	0.0574637	58	0.14433	61	4.07468	21	10.0333	[PATO:0000070^inheres_in_part_of(UBERON:CL_0000540-FBbt_00005106-FMA_54527-WBbt_0003679-XAO_0003023-ZFA_0009248), PATO:0001997^inheres_in_part_of(UBERON:CL_0000540-FBbt_00005106-FMA_54527-WBbt_0003679-XAO_0003023-ZFA_0009248)]
MGI:97487	Pax3	62	0.0574524	171	0.128669	4	4.64536	7	11.1488	[PATO:0001535^OBO_REL:inheres_in(UBERON:FMA_7163-MA_0000151-MIAA_0000284-XAO_0000023)]
MGI:1274784	Gpr98	63	0.0570889	34	0.151861	138	3.80826	219	6.9264	[MP:0001967, PATO:0000462^OBO_REL:inheres_in(GO:0007605), PATO:0000462^OBO_REL:inheres_in(GO:0007605)^qualifier(PATO:0000460), PATO:0001999^OBO_REL:towards(GO:0007600), PATO:0001999^OBO_REL:towards(GO:0007605), PATO:0001999^OBO_REL:towards(GO:0050877), PATO:0001999^OBO_REL:towards(GO:0050954), PATO:0001999^OBO_REL:towards(MA:0000236), PATO:0001999^OBO_REL:towards(MA:0002442), PATO:0001999^OBO_REL…
MGI:98297	Shh	64	0.057036	178	0.12782	9	4.55656	57	9.64629	[PATO:0001557^OBO_REL:towards(UBERON:FBbt_00005137-FMA_5884-FMA_5888-MA_0000232-MA_0002406-MIAA_0000162-MIAA_0000207-MIAA_0000343-WBbt_0005189-XAO_0000209-XAO_0000210-ZFA_0000190-ZFA_0000200)]
MGI:98834	Trp53	65	0.0567588	124	0.134384	104	3.93011	166	7.85111	[PATO:0000117^inheres_in_part_of(UBERON:FBbt_00004199-FMA_58241-MA_0000275-MIAA_0000141-XAO_0000008-ZFA_0000035)]
MGI:88039	Apc	66	0.056676	111	0.136165	62	4.07138	45	9.82687	[PATO:0000648^OBO_REL:inheres_in(UBERON:FBbt_00005785-FMA_15703-FMA_7199-MA_0000328-MA_0000330-MIAA_0000042-MIAA_0000043-WBbt_0005772-WBbt_0005774-XAO_0000129-XAO_0000244-ZFA_0000330-ZFA_0001338)]
MGI:95655	Gas1	67	0.0565616	61	0.143772	72	4.04381	85	9.0899	[MP:0005262, MP:0006248, PATO:0000609^OBO_REL:inheres_in(UBERON:FBbt_00004508-FMA_54448-MA_0000261-MIAA_0000140-XAO_0000179-ZFA_0000107)]
MGI:2176711	cir	68	0.0561336	43	0.149362	121	3.87062	219	6.9264	[MP:0001967, PATO:0000462^OBO_REL:inheres_in(GO:0007605), PATO:0000462^OBO_REL:inheres_in(GO:0007605)^qualifier(PATO:0000460), PATO:0001999^OBO_REL:towards(GO:0007600), PATO:0001999^OBO_REL:towards(GO:0007605), PATO:0001999^OBO_REL:towards(GO:0050877), PATO:0001999^OBO_REL:towards(GO:0050954), PATO:0001999^OBO_REL:towards(MA:0000236), PATO:0001999^OBO_REL:towards(MA:0002442), PATO:0001999^OBO_REL…
MGI:1346861	Mapk8	69	0.0561244	113	0.136067	130	3.83436	85	9.0899	[MP:0005262, MP:0006248, PATO:0000609^OBO_REL:inheres_in(UBERON:FBbt_00004508-FMA_54448-MA_0000261-MIAA_0000140-XAO_0000179-ZFA_0000107)]
MGI:88424	Cm	70	0.0558394	38	0.150966	127	3.85348	85	9.0899	[MP:0005262, MP:0006248, PATO:0000609^OBO_REL:inheres_in(UBERON:FBbt_00004508-FMA_54448-MA_0000261-MIAA_0000140-XAO_0000179-ZFA_0000107)]
MGI:102524	Pou4f2	71	0.0558095	47	0.147094	197	3.58208	171	7.82687	[PATO:0000587^inheres_in_part_of(UBERON:FMA_12513-MIAA_0000283-XAO_0000181)]
MGI:1346862	Mapk9	72	0.0557902	110	0.136174	157	3.74209	85	9.0899	[MP:0005262, MP:0006248, PATO:0000609^OBO_REL:inheres_in(UBERON:FBbt_00004508-FMA_54448-MA_0000261-MIAA_0000140-XAO_0000179-ZFA_0000107)]
MGI:104565	Cdkn1b	73	0.0557548	149	0.131072	77	4.00583	21	10.0333	[MP:0000754, PATO:0001858]
MGI:98214	Rxra	74	0.055677	158	0.129897	35	4.24656	8	10.9264	[PATO:0000587^inheres_in_part_of(UBERON:FBbt_00004200-FMA_58301-MA_0000276-MIAA_0000142-XAO_0000009-ZFA_0000152)]
MGI:2151016	Tmc1	75	0.0554389	36	0.151244	114	3.89131	99	8.60447	[UBERON:FMA_77832-MA_0001198]
MGI:95294	Egfr	76	0.0554039	188	0.127161	23	4.35376	49	9.73376	[UBERON:FMA_12611-MA_0002691]
MGI:1096349	Ptprq	77	0.0553619	63	0.143373	96	3.94523	21	10.0333	[PATO:0000070^inheres_in_part_of(UBERON:CL_0000540-FBbt_00005106-FMA_54527-WBbt_0003679-XAO_0003023-ZFA_0009248), PATO:0001997^inheres_in_part_of(UBERON:CL_0000540-FBbt_00005106-FMA_54527-WBbt_0003679-XAO_0003023-ZFA_0009248)]
MGI:1890574	Spnb4	78	0.0552682	40	0.14991	97	3.94333	21	10.0333	[MP:0000754, PATO:0001858]
MGI:87853	a	79	0.0550901	76	0.141264	37	4.23834	18	10.4118	[PATO:0000374]
MGI:2444748	Chd7	80	0.0549833	53	0.145329	99	3.93984	177	7.68936	[PATO:0000051^OBO_REL:inheres_in(UBERON:MA_0002714-MIAA_0000091)]
MGI:1915382	Tmhs	81	0.054737	49	0.146914	146	3.78465	219	6.9264	[MP:0001967, PATO:0000462^OBO_REL:inheres_in(GO:0007605), PATO:0000462^OBO_REL:inheres_in(GO:0007605)^qualifier(PATO:0000460), PATO:0001999^OBO_REL:towards(GO:0007600), PATO:0001999^OBO_REL:towards(GO:0007605), PATO:0001999^OBO_REL:towards(GO:0050877), PATO:0001999^OBO_REL:towards(GO:0050954), PATO:0001999^OBO_REL:towards(MA:0000236), PATO:0001999^OBO_REL:towards(MA:0002442), PATO:0001999^OBO_REL…
MGI:1917912	Clic5	82	0.0545267	51	0.145833	136	3.80904	219	6.9264	[MP:0001967, PATO:0000462^OBO_REL:inheres_in(GO:0007605), PATO:0000462^OBO_REL:inheres_in(GO:0007605)^qualifier(PATO:0000460), PATO:0001999^OBO_REL:towards(GO:0007600), PATO:0001999^OBO_REL:towards(GO:0007605), PATO:0001999^OBO_REL:towards(GO:0050877), PATO:0001999^OBO_REL:towards(GO:0050954), PATO:0001999^OBO_REL:towards(MA:0000236), PATO:0001999^OBO_REL:towards(MA:0002442), PATO:0001999^OBO_REL…
MGI:104627	Dst	83	0.0544253	48	0.147007	56	4.09297	78	9.21019	[UBERON:FMA_5901-MA_0002407]
MGI:1931001	Edaradd	84	0.0543149	45	0.148983	144	3.78928	213	7.00584	[PATO:0000051^OBO_REL:inheres_in(UBERON:FBbt_00004191-FMA_58238-MA_0000266-XAO_0000180-ZFA_0000640)]
MGI:96794	Lmna	85	0.0541526	150	0.130947	33	4.2502	78	9.21019	[UBERON:FMA_5901-MA_0002407]
MGI:96680	Kras	86	0.0540749	162	0.129838	120	3.87151	69	9.27433	[UBERON:FMA_53074-MA_0002482]
MGI:109257	Smn1	87	0.0539739	52	0.145566	49	4.13771	21	10.0333	[PATO:0001619^OBO_REL:inheres_in(UBERON:FBbt_00005069-FMA_30316-FMA_32558-MA_0000015-MIAA_0000025-WBbt_0005737-XAO_0000172-ZFA_0000548-ZFA_0005145)]
MGI:107810	Tfam	88	0.0539596	70	0.141939	94	3.94792	182	7.56383	[PATO:0001557^OBO_REL:towards(UBERON:CL_0000540-FBbt_00005106-FMA_54527-WBbt_0003679-XAO_0003023-ZFA_0009248)]
MGI:1915443	Rpl24	89	0.0539556	64	0.143341	59	4.08077	8	10.9264	[PATO:0000616]
MGI:98743	Thrb	90	0.0536337	165	0.1295	84	3.97908	45	9.82687	[PATO:0001625]
MGI:109351	Slc4a2	91	0.053603	94	0.138008	152	3.75578	49	9.73376	[UBERON:FMA_12611-MA_0002691]
MGI:98351	Sod1	92	0.0532408	92	0.138347	133	3.82013	99	8.60447	[UBERON:FMA_77832-MA_0001198]
MGI:1349419	Aifm1	93	0.0531808	78	0.141058	107	3.92209	175	7.71139	[PATO:0001623^OBO_REL:inheres_in(UBERON:FBbt_00005069-FMA_30316-FMA_32558-MA_0000015-MIAA_0000025-WBbt_0005737-XAO_0000172-ZFA_0000548-ZFA_0005145)]
MGI:97887	Rdx	94	0.0530486	77	0.14119	116	3.88544	95	8.87578	[PATO:0000117^inheres_in_part_of(UBERON:CARO_0000013-CL_0000000-FBbt_00007002-FMA_68646-XAO_0003012-ZFA_0009000)]
MGI:88138	Bcl2	95	0.0530078	204	0.125731	83	3.98677	146	8.11905	[CL:0000147, CL:0000148, PATO:0000001^OBO_REL:inheres_in(CL:0000148)]
MGI:1342270	Large	96	0.0529703	71	0.141783	52	4.10876	60	9.56383	[PATO:0001999^OBO_REL:towards(CL:0000325)]
MGI:97837	Qk	97	0.0524436	67	0.14255	140	3.80083	215	6.96557	[GO:0001508, GO:0007272, GO:0008366, GO:0019228, GO:0042391, GO:0042552]
MGI:104781	Kcnj6	98	0.0524319	75	0.141404	54	4.10233	21	10.0333	[PATO:0001619^OBO_REL:inheres_in(UBERON:FBbt_00005069-FMA_30316-FMA_32558-MA_0000015-MIAA_0000025-WBbt_0005737-XAO_0000172-ZFA_0000548-ZFA_0005145)]
MGI:97384	Ntrk2	99	0.0523897	101	0.137341	149	3.76892	213	7.00584	[PATO:0000051^OBO_REL:inheres_in(UBERON:CL_0000100-FBbt_00005123-FMA_83617-WBbt_0005409-ZFA_0009052)]
MGI:1316660	Cacng2	100	0.0523492	73	0.141432	160	3.72921	182	7.56383	[PATO:0001557^OBO_REL:towards(UBERON:CL_0000540-FBbt_00005106-FMA_54527-WBbt_0003679-XAO_0003023-ZFA_0009248)]
MGI:107734	Ap3d1	101	0.0522813	60	0.143862	110	3.91274	99	8.60447	[UBERON:FMA_77832-MA_0001198]
MGI:105085	Rbl2	102	0.0522741	164	0.129503	57	4.08421	159	7.97887	[UBERON:FBbt_00005043-FMA_7394-MA_0000441-MIAA_0000137-XAO_0000118]
MGI:96217	Hprt1	103	0.0521548	241	0.123813	47	4.15301	123	8.3762	[PATO:0000648]
MGI:1100498	Pitx3	104	0.0517564	68	0.142349	71	4.04386	8	10.9264	[PATO:0000014^inheres_in_part_of(UBERON:FBbt_00004508-FMA_54448-MA_0000261-MIAA_0000140-XAO_0000179-ZFA_0000107)]
MGI:107588	Gjb6	105	0.0517021	82	0.140181	172	3.68849	99	8.60447	[UBERON:FMA_77832-MA_0001198]
MGI:95524	Fgfr3	106	0.0516996	201	0.125874	134	3.81758	142	8.21019	[PATO:0000600]
MGI:1333879	Ap3b1	107	0.0516136	144	0.132438	78	3.99422	125	8.30749	[PATO:0000323]
MGI:95413	Ercc2	108	0.0515444	102	0.137322	141	3.79902	125	8.30749	[PATO:0000323]
MGI:3039629	LOC216229	109	0.0513126	112	0.136162	163	3.71219	219	6.9264	[MP:0001967, PATO:0000462^OBO_REL:inheres_in(GO:0007605), PATO:0000462^OBO_REL:inheres_in(GO:0007605)^qualifier(PATO:0000460), PATO:0001999^OBO_REL:towards(GO:0007600), PATO:0001999^OBO_REL:towards(GO:0007605), PATO:0001999^OBO_REL:towards(GO:0050877), PATO:0001999^OBO_REL:towards(GO:0050954), PATO:0001999^OBO_REL:towards(MA:0000236), PATO:0001999^OBO_REL:towards(MA:0002442), PATO:0001999^OBO_REL…
MGI:1351641	Naglu	110	0.0513078	105	0.136852	108	3.91378	240	6.75648	[PATO:0000001^inheres_in_part_of(UBERON:FBbt_00005137-FMA_5884-FMA_5888-MA_0000232-MA_0002406-MIAA_0000162-MIAA_0000207-MIAA_0000343-WBbt_0005189-XAO_0000209-XAO_0000210-ZFA_0000190-ZFA_0000200)]
MGI:109344	Eya1	111	0.0512526	169	0.129001	58	4.08081	219	6.9264	[MP:0001967, PATO:0000462^OBO_REL:inheres_in(GO:0007605), PATO:0000462^OBO_REL:inheres_in(GO:0007605)^qualifier(PATO:0000460), PATO:0001999^OBO_REL:towards(GO:0007600), PATO:0001999^OBO_REL:towards(GO:0007605), PATO:0001999^OBO_REL:towards(GO:0050877), PATO:0001999^OBO_REL:towards(GO:0050954), PATO:0001999^OBO_REL:towards(MA:0000236), PATO:0001999^OBO_REL:towards(MA:0002442), PATO:0001999^OBO_REL…
MGI:97492	Pax8	112	0.0509178	190	0.126961	118	3.8765	219	6.9264	[MP:0001967, PATO:0000462^OBO_REL:inheres_in(GO:0007605), PATO:0000462^OBO_REL:inheres_in(GO:0007605)^qualifier(PATO:0000460), PATO:0001999^OBO_REL:towards(GO:0007600), PATO:0001999^OBO_REL:towards(GO:0007605), PATO:0001999^OBO_REL:towards(GO:0050877), PATO:0001999^OBO_REL:towards(GO:0050954), PATO:0001999^OBO_REL:towards(MA:0000236), PATO:0001999^OBO_REL:towards(MA:0002442), PATO:0001999^OBO_REL…
MGI:1345138	Spry2	113	0.050895	97	0.137852	79	3.99414	45	9.82687	[PATO:0000648^OBO_REL:inheres_in(UBERON:FBbt_00005785-FMA_15703-FMA_7199-MA_0000328-MA_0000330-MIAA_0000042-MIAA_0000043-WBbt_0005772-WBbt_0005774-XAO_0000129-XAO_0000244-ZFA_0000330-ZFA_0001338)]
MGI:103169	Scn8a	114	0.0508538	91	0.138445	111	3.91144	132	8.2419	[PATO:0001439^OBO_REL:inheres_in(UBERON:FBbt_00005069-FMA_30316-FMA_32558-MA_0000015-MIAA_0000025-WBbt_0005737-XAO_0000172-ZFA_0000548-ZFA_0005145)]
MGI:95411	Erbb3	115	0.0508403	151	0.130663	80	3.99338	49	9.73376	[UBERON:FMA_5894-MA_0002469]
MGI:1096327	Axin1	116	0.0508116	139	0.132778	169	3.69843	122	8.44835	[UBERON:FBbt_00005756-FMA_14544-MA_0000336-MIAA_0000050-WBbt_0005773-XAO_0000238]
MGI:98849	Tshr	117	0.0507546	200	0.125899	93	3.95255	21	10.0333	[PATO:0000070^inheres_in_part_of(UBERON:CL_0000540-FBbt_00005106-FMA_54527-WBbt_0003679-XAO_0003023-ZFA_0009248), PATO:0001997^inheres_in_part_of(UBERON:CL_0000540-FBbt_00005106-FMA_54527-WBbt_0003679-XAO_0003023-ZFA_0009248)]
MGI:1096393	Snai2	118	0.0507272	128	0.133792	162	3.71402	60	9.56383	[PATO:0001535]
MGI:103555	Clcn3	119	0.0507187	129	0.133776	124	3.86262	182	7.56383	[PATO:0001557^OBO_REL:towards(UBERON:CL_0000540-FBbt_00005106-FMA_54527-WBbt_0003679-XAO_0003023-ZFA_0009248)]
MGI:1338938	Bmpr1a	120	0.0506632	173	0.128394	46	4.15697	18	10.4118	[PATO:0001906]
MGI:109284	Psen2	121	0.0506376	160	0.129876	98	3.94091	166	7.85111	[PATO:0000117^inheres_in_part_of(UBERON:FBbt_00004199-FMA_58241-MA_0000275-MIAA_0000141-XAO_0000008-ZFA_0000035)]
MGI:95389	En1	122	0.0505431	125	0.13413	69	4.0494	177	7.68936	[PATO:0000051^OBO_REL:inheres_in(UBERON:MA_0002714-MIAA_0000091)]
MGI:95387	Emx1	123	0.0504426	114	0.135965	156	3.74401	182	7.56383	[PATO:0001557^OBO_REL:towards(UBERON:CL_0000540-FBbt_00005106-FMA_54527-WBbt_0003679-XAO_0003023-ZFA_0009248)]
MGI:98352	Sod2	124	0.0503447	185	0.127305	143	3.78976	21	10.0333	[PATO:0001619^OBO_REL:inheres_in(UBERON:FBbt_00005069-FMA_30316-FMA_32558-MA_0000015-MIAA_0000025-WBbt_0005737-XAO_0000172-ZFA_0000548-ZFA_0005145)]
MGI:1196389	Polg	125	0.050302	189	0.126977	73	4.04009	99	8.60447	[UBERON:FMA_77832-MA_0001198]
MGI:98880	Tyr	126	0.0502714	138	0.132829	90	3.96449	146	8.11905	[CL:0000147, CL:0000148, PATO:0000001^OBO_REL:inheres_in(CL:0000148)]
MGI:2143311	Bbs4	127	0.0501751	192	0.126797	67	4.0517	157	8.03332	[PATO:0000396]
MGI:88145	Bdnf	128	0.050122	159	0.129893	89	3.96518	157	8.03332	[PATO:0000396]
MGI:2159437	Agtpbp1	129	0.0500419	90	0.139055	173	3.68417	236	6.80302	[PATO:0000001^inheres_in_part_of(UBERON:CL_0000540-FBbt_00005106-FMA_54527-WBbt_0003679-XAO_0003023-ZFA_0009248)]
MGI:97902	Ret	130	0.0500173	217	0.125	20	4.40545	1	12.1488	[PATO:0001999^OBO_REL:towards(UBERON:FMA_5889-MA_0000220)]
MGI:109321	Lama4	131	0.0499376	123	0.134509	150	3.76441	78	9.21019	[UBERON:FMA_5901-MA_0002407]
MGI:103300	Rbl1	132	0.0498841	152	0.130494	95	3.94692	69	9.27433	[UBERON:FMA_9579-MA_0002466]
MGI:1859288	Barhl1	133	0.0498524	93	0.138019	203	3.56012	219	6.9264	[MP:0001967, PATO:0000462^OBO_REL:inheres_in(GO:0007605), PATO:0000462^OBO_REL:inheres_in(GO:0007605)^qualifier(PATO:0000460), PATO:0001999^OBO_REL:towards(GO:0007600), PATO:0001999^OBO_REL:towards(GO:0007605), PATO:0001999^OBO_REL:towards(GO:0050877), PATO:0001999^OBO_REL:towards(GO:0050954), PATO:0001999^OBO_REL:towards(MA:0000236), PATO:0001999^OBO_REL:towards(MA:0002442), PATO:0001999^OBO_REL…
MGI:1889585	Sall1	134	0.049835	228	0.124711	66	4.05361	45	9.82687	[PATO:0000648^OBO_REL:inheres_in(UBERON:FBbt_00005785-FMA_15703-FMA_7199-MA_0000328-MA_0000330-MIAA_0000042-MIAA_0000043-WBbt_0005772-WBbt_0005774-XAO_0000129-XAO_0000244-ZFA_0000330-ZFA_0001338)]
MGI:105976	Myo5a	135	0.0498038	88	0.139521	88	3.96832	146	8.11905	[CL:0000147, CL:0000148, PATO:0000001^OBO_REL:inheres_in(CL:0000148)]
MGI:1336991	Trp73	136	0.0497659	81	0.140351	122	3.86507	69	9.27433	[UBERON:FMA_53074-MA_0002482]
MGI:97363	Notch1	137	0.0497211	231	0.124438	126	3.85376	146	8.11905	[CL:0000147, CL:0000148, PATO:0000001^OBO_REL:inheres_in(CL:0000148)]
MGI:1921303	Grip1	138	0.0496426	83	0.13993	183	3.63051	60	9.56383	[PATO:0000052^OBO_REL:inheres_in(UBERON:FMA_9664-MA_0000044)]
MGI:107928	Aldh1a2	139	0.0496326	157	0.130073	135	3.81198	99	8.60447	[GO:0014031, GO:0014032, GO:0014033, GO:0048762]
MGI:96067	Htt	140	0.0495955	136	0.133078	76	4.02008	202	7.41183	[MP:0000753]
MGI:97486	Pax2	141	0.0494111	175	0.128046	68	4.05063	85	9.0899	[MP:0005262, MP:0006248, PATO:0000609^OBO_REL:inheres_in(UBERON:FBbt_00004508-FMA_54448-MA_0000261-MIAA_0000140-XAO_0000179-ZFA_0000107)]
MGI:2446216	Fbxo2	142	0.0491591	122	0.134725	206	3.55268	219	6.9264	[MP:0001967, PATO:0000462^OBO_REL:inheres_in(GO:0007605), PATO:0000462^OBO_REL:inheres_in(GO:0007605)^qualifier(PATO:0000460), PATO:0001999^OBO_REL:towards(GO:0007600), PATO:0001999^OBO_REL:towards(GO:0007605), PATO:0001999^OBO_REL:towards(GO:0050877), PATO:0001999^OBO_REL:towards(GO:0050954), PATO:0001999^OBO_REL:towards(MA:0000236), PATO:0001999^OBO_REL:towards(MA:0002442), PATO:0001999^OBO_REL…
MGI:1339758	Csf1r	143	0.0491045	209	0.125554	168	3.7005	60	9.56383	[PATO:0001999^OBO_REL:towards(CL:0000325)]
MGI:104719	Ndst1	144	0.0489329	146	0.131524	177	3.6553	85	9.0899	[MP:0005262, MP:0006248, PATO:0000609^OBO_REL:inheres_in(UBERON:FBbt_00004508-FMA_54448-MA_0000261-MIAA_0000140-XAO_0000179-ZFA_0000107)]
MGI:109558	Terc	145	0.0488486	214	0.125215	142	3.79151	211	7.03332	[GO:0005634]
MGI:95776	Gnaq	146	0.0487248	193	0.126426	63	4.05473	164	7.9264	[PATO:0001624]
MGI:98725	Tgfb1	147	0.0487231	250	0.123483	105	3.92574	60	9.56383	[PATO:0001999^OBO_REL:towards(CL:0000325)]
MGI:1933154	Slc26a5	148	0.0486941	132	0.133578	187	3.61375	219	6.9264	[MP:0001967, PATO:0000462^OBO_REL:inheres_in(GO:0007605), PATO:0000462^OBO_REL:inheres_in(GO:0007605)^qualifier(PATO:0000460), PATO:0001999^OBO_REL:towards(GO:0007600), PATO:0001999^OBO_REL:towards(GO:0007605), PATO:0001999^OBO_REL:towards(GO:0050877), PATO:0001999^OBO_REL:towards(GO:0050954), PATO:0001999^OBO_REL:towards(MA:0000236), PATO:0001999^OBO_REL:towards(MA:0002442), PATO:0001999^OBO_REL…
MGI:1927580	Pldn	149	0.0485681	103	0.137133	192	3.59412	146	8.11905	[CL:0000147, CL:0000148, PATO:0000001^OBO_REL:inheres_in(CL:0000148)]
MGI:103296	Nfatc3	150	0.048476	148	0.13136	166	3.7034	21	10.0333	[PATO:0001619^OBO_REL:inheres_in(UBERON:FBbt_00005069-FMA_30316-FMA_32558-MA_0000015-MIAA_0000025-WBbt_0005737-XAO_0000172-ZFA_0000548-ZFA_0005145)]
MGI:96182	Hoxb1	151	0.0484438	134	0.13344	153	3.75497	99	8.60447	[GO:0014031, GO:0014032, GO:0014033, GO:0048762]
MGI:99135	Xpa	152	0.0483622	117	0.135494	147	3.7781	132	8.2419	[PATO:0001439^OBO_REL:inheres_in(UBERON:FBbt_00005069-FMA_30316-FMA_32558-MA_0000015-MIAA_0000025-WBbt_0005737-XAO_0000172-ZFA_0000548-ZFA_0005145)]
MGI:95574	Fos	153	0.0483603	168	0.129017	171	3.69011	245	6.42087	[MP:0006325, PATO:0000762^OBO_REL:inheres_in(GO:0007605)]
MGI:95457	Evi1	154	0.0483262	210	0.125517	199	3.57829	172	7.77956	[UBERON:FMA_5858-MA_0000233-XAO_0003101]
MGI:1349447	Cln8	155	0.0482431	104	0.136927	161	3.72319	21	10.0333	[MP:0000754, PATO:0001858]
MGI:104661	Rora	156	0.0481907	84	0.139852	155	3.74818	14	10.7338	[PATO:0000911^OBO_REL:inheres_in(GO:0048589)]
MGI:97383	Ntrk1	157	0.0481328	127	0.133862	65	4.05388	67	9.41183	[PATO:0001303, PATO:0001727]
MGI:103290	Rela	158	0.04813	219	0.124942	137	3.80885	49	9.73376	[PATO:0000586^OBO_REL:inheres_in(UBERON:FBbt_00005785-FMA_15703-FMA_7199-MA_0000328-MA_0000330-MIAA_0000042-MIAA_0000043-WBbt_0005772-WBbt_0005774-XAO_0000129-XAO_0000244-ZFA_0000330-ZFA_0001338), PATO:0000644^OBO_REL:inheres_in(UBERON:FBbt_00005785-FMA_15703-FMA_7199-MA_0000328-MA_0000330-MIAA_0000042-MIAA_0000043-WBbt_0005772-WBbt_0005774-XAO_0000129-XAO_0000244-ZFA_0000330-ZFA_0001338)]
MGI:1096329	Foxi1	159	0.0481148	161	0.12987	151	3.75701	219	6.9264	[MP:0001967, PATO:0000462^OBO_REL:inheres_in(GO:0007605), PATO:0000462^OBO_REL:inheres_in(GO:0007605)^qualifier(PATO:0000460), PATO:0001999^OBO_REL:towards(GO:0007600), PATO:0001999^OBO_REL:towards(GO:0007605), PATO:0001999^OBO_REL:towards(GO:0050877), PATO:0001999^OBO_REL:towards(GO:0050954), PATO:0001999^OBO_REL:towards(MA:0000236), PATO:0001999^OBO_REL:towards(MA:0002442), PATO:0001999^OBO_REL…
MGI:2178598	Muted	160	0.0480703	109	0.136287	175	3.67497	21	10.0333	[PATO:0000911^OBO_REL:inheres_in(GO:0007588)]
MGI:94909	Dmd	161	0.0480621	130	0.133648	81	3.99295	95	8.87578	[UBERON:FMA_5022-MIAA_0000302-XAO_0000174]
MGI:97772	Prox1	162	0.0478853	121	0.13482	226	3.42069	182	7.56383	[PATO:0001557^OBO_REL:towards(UBERON:CL_0000540-FBbt_00005106-FMA_54527-WBbt_0003679-XAO_0003023-ZFA_0009248)]
MGI:892995	Dnajc5	163	0.0478576	86	0.139746	193	3.58891	245	6.42087	[MP:0006325, PATO:0000762^OBO_REL:inheres_in(GO:0007605)]
MGI:88467	Col1a1	164	0.0477192	240	0.123878	102	3.93342	202	7.41183	[MP:0000753]
MGI:1277215	Bbs1	165	0.0475614	126	0.133919	125	3.85735	199	7.5243	[UBERON:FMA_45661-MA_0000442]
MGI:104654	Atoh1	166	0.0475336	100	0.137457	201	3.56745	182	7.56383	[PATO:0001557^OBO_REL:towards(UBERON:CL_0000540-FBbt_00005106-FMA_54527-WBbt_0003679-XAO_0003023-ZFA_0009248)]
MGI:95794	Lrp2	167	0.0474317	194	0.126425	185	3.61991	99	8.60447	[UBERON:FMA_77832-MA_0001198]
MGI:1860425	Cldn14	168	0.0474007	167	0.129135	202	3.56244	219	6.9264	[MP:0001967, PATO:0000462^OBO_REL:inheres_in(GO:0007605), PATO:0000462^OBO_REL:inheres_in(GO:0007605)^qualifier(PATO:0000460), PATO:0001999^OBO_REL:towards(GO:0007600), PATO:0001999^OBO_REL:towards(GO:0007605), PATO:0001999^OBO_REL:towards(GO:0050877), PATO:0001999^OBO_REL:towards(GO:0050954), PATO:0001999^OBO_REL:towards(MA:0000236), PATO:0001999^OBO_REL:towards(MA:0002442), PATO:0001999^OBO_REL…
MGI:101791	Isl1	169	0.0473555	198	0.126135	158	3.73485	99	8.60447	[GO:0014031, GO:0014032, GO:0014033, GO:0048762]
MGI:2147134	Fbxo11	170	0.0473234	153	0.130244	191	3.59639	219	6.9264	[MP:0001967, PATO:0000462^OBO_REL:inheres_in(GO:0007605), PATO:0000462^OBO_REL:inheres_in(GO:0007605)^qualifier(PATO:0000460), PATO:0001999^OBO_REL:towards(GO:0007600), PATO:0001999^OBO_REL:towards(GO:0007605), PATO:0001999^OBO_REL:towards(GO:0050877), PATO:0001999^OBO_REL:towards(GO:0050954), PATO:0001999^OBO_REL:towards(MA:0000236), PATO:0001999^OBO_REL:towards(MA:0002442), PATO:0001999^OBO_REL…
MGI:98935	Vldlr	171	0.0472149	118	0.135411	198	3.5786	202	7.41183	[MP:0000753]
MGI:107756	hb	172	0.0471643	245	0.123617	148	3.77215	219	6.9264	[MP:0001967, PATO:0000462^OBO_REL:inheres_in(GO:0007605), PATO:0000462^OBO_REL:inheres_in(GO:0007605)^qualifier(PATO:0000460), PATO:0001999^OBO_REL:towards(GO:0007600), PATO:0001999^OBO_REL:towards(GO:0007605), PATO:0001999^OBO_REL:towards(GO:0050877), PATO:0001999^OBO_REL:towards(GO:0050954), PATO:0001999^OBO_REL:towards(MA:0000236), PATO:0001999^OBO_REL:towards(MA:0002442), PATO:0001999^OBO_REL…
MGI:1354168	Ttpa	173	0.0471637	89	0.139061	205	3.55307	21	10.0333	[MP:0000754, PATO:0001858]
MGI:1928676	Htra2	174	0.0471547	218	0.125	82	3.99081	132	8.2419	[PATO:0001439^OBO_REL:inheres_in(UBERON:FBbt_00005069-FMA_30316-FMA_32558-MA_0000015-MIAA_0000025-WBbt_0005737-XAO_0000172-ZFA_0000548-ZFA_0005145)]
MGI:96721	L1cam	175	0.046961	143	0.132557	112	3.90939	125	8.30749	[UBERON:FBbt_00005113-FMA_61814]
MGI:1298204	Ppt1	176	0.0466787	120	0.135239	184	3.62324	182	7.56383	[PATO:0001557^OBO_REL:towards(UBERON:CL_0000540-FBbt_00005106-FMA_54527-WBbt_0003679-XAO_0003023-ZFA_0009248)]
MGI:104853	Hes1	177	0.0466399	184	0.127354	123	3.86488	14	10.7338	[PATO:0000051^OBO_REL:inheres_in(UBERON:FBbt_00005094-FMA_55675-MA_0000167-XAO_0000215-ZFA_0000012)]
MGI:96770	Lef1	178	0.0465972	119	0.135369	87	3.97399	146	8.11905	[CL:0000147, CL:0000148, PATO:0000001^OBO_REL:inheres_in(CL:0000148)]
MGI:2178798	Vps54	179	0.0465492	177	0.127919	75	4.02577	57	9.64629	[PATO:0001557^OBO_REL:towards(UBERON:FBbt_00005137-FMA_5884-FMA_5888-MA_0000232-MA_0002406-MIAA_0000162-MIAA_0000207-MIAA_0000343-WBbt_0005189-XAO_0000209-XAO_0000210-ZFA_0000190-ZFA_0000200)]
MGI:105387	Cdkn2d	180	0.046437	180	0.127625	194	3.5873	21	10.0333	[MP:0000754, PATO:0001858]
MGI:102672	Runx3	181	0.0464306	243	0.123677	129	3.83941	60	9.56383	[PATO:0001999^OBO_REL:towards(CL:0000325)]
MGI:1328312	Ptf1a	182	0.0463809	133	0.133443	235	3.36727	132	8.2419	[UBERON:FMA_7206-MA_0000338-MIAA_0000044-XAO_0000236]
MGI:1100494	Ercc6	183	0.0463139	95	0.137951	178	3.65314	132	8.2419	[PATO:0001439^OBO_REL:inheres_in(UBERON:FBbt_00005069-FMA_30316-FMA_32558-MA_0000015-MIAA_0000025-WBbt_0005737-XAO_0000172-ZFA_0000548-ZFA_0005145)]
MGI:99918	Mecp2	184	0.0462622	98	0.137773	189	3.60257	211	7.03332	[GO:0005634]
MGI:97525	Pde6b	185	0.0461738	106	0.136752	219	3.49753	182	7.56383	[PATO:0001557^OBO_REL:towards(UBERON:CL_0000540-FBbt_00005106-FMA_54527-WBbt_0003679-XAO_0003023-ZFA_0009248)]
MGI:1355296	Park2	186	0.0461066	131	0.133588	170	3.69829	182	7.56383	[PATO:0001557^OBO_REL:towards(UBERON:CL_0000540-FBbt_00005106-FMA_54527-WBbt_0003679-XAO_0003023-ZFA_0009248)]
MGI:98956	Wnt3a	187	0.046022	227	0.124758	119	3.87537	165	7.87578	[UBERON:FMA_86666-MIAA_0000066-XAO_0000048-ZFA_0000045]
MGI:1195272	Eda	188	0.0459231	145	0.132311	128	3.8449	146	8.11905	[CL:0000147, CL:0000148, PATO:0000001^OBO_REL:inheres_in(CL:0000148)]
MGI:102634	Tg(AMY1C)9257Mm	189	0.0458905	147	0.131361	227	3.40741	166	7.85111	[PATO:0000117^inheres_in_part_of(UBERON:FBbt_00004199-FMA_58241-MA_0000275-MIAA_0000141-XAO_0000008-ZFA_0000035)]
MGI:108476	Fzd3	190	0.0458188	137	0.133056	174	3.67936	235	6.85111	[UBERON:FMA_83929-MA_0001135]
MGI:98967	Wt	191	0.045798	96	0.137951	234	3.37512	240	6.75648	[PATO:0000001^inheres_in_part_of(UBERON:FBbt_00005137-FMA_5884-FMA_5888-MA_0000232-MA_0002406-MIAA_0000162-MIAA_0000207-MIAA_0000343-WBbt_0005189-XAO_0000209-XAO_0000210-ZFA_0000190-ZFA_0000200)]
MGI:101894	Pou3f4	192	0.045798	224	0.124849	167	3.70313	219	6.9264	[MP:0001967, PATO:0000462^OBO_REL:inheres_in(GO:0007605), PATO:0000462^OBO_REL:inheres_in(GO:0007605)^qualifier(PATO:0000460), PATO:0001999^OBO_REL:towards(GO:0007600), PATO:0001999^OBO_REL:towards(GO:0007605), PATO:0001999^OBO_REL:towards(GO:0050877), PATO:0001999^OBO_REL:towards(GO:0050954), PATO:0001999^OBO_REL:towards(MA:0000236), PATO:0001999^OBO_REL:towards(MA:0002442), PATO:0001999^OBO_REL…
MGI:103302	Bmp7	193	0.0457353	237	0.12402	139	3.8018	142	8.21019	[PATO:0000600]
MGI:88562	Ctsd	194	0.0456782	141	0.132748	209	3.54266	248	6.08271	[UBERON:CL_0000124-CL_0000125-FBbt_00005144-FMA_54536-ZFA_0009073]
MGI:1100883	Celsr1	195	0.0456746	72	0.141451	237	3.33478	236	6.80302	[PATO:0000001^inheres_in_part_of(UBERON:CL_0000540-FBbt_00005106-FMA_54527-WBbt_0003679-XAO_0003023-ZFA_0009248)]
MGI:103022	Reln	196	0.0455332	115	0.135885	179	3.65244	179	7.60447	[GO:0030421]
MGI:95296	Egr2	197	0.0454859	155	0.130159	164	3.71177	78	9.21019	[UBERON:FMA_5901-MA_0002407]
MGI:1929183	Tsc1	198	0.0454189	187	0.127263	223	3.43263	215	6.96557	[GO:0001508, GO:0007272, GO:0008366, GO:0019228, GO:0042391, GO:0042552]
MGI:1278315	Lrp5	199	0.0453987	242	0.123788	182	3.63357	201	7.46697	[UBERON:FMA_9664-MA_0000044]
MGI:1916847	Afg3l2	200	0.0453483	108	0.136619	213	3.52814	175	7.71139	[PATO:0001623^OBO_REL:inheres_in(UBERON:FBbt_00005069-FMA_30316-FMA_32558-MA_0000015-MIAA_0000025-WBbt_0005737-XAO_0000172-ZFA_0000548-ZFA_0005145)]
MGI:2651573	Tub	201	0.0447052	223	0.124875	186	3.61973	240	6.75648	[PATO:0000001^inheres_in_part_of(UBERON:FBbt_00005137-FMA_5884-FMA_5888-MA_0000232-MA_0002406-MIAA_0000162-MIAA_0000207-MIAA_0000343-WBbt_0005189-XAO_0000209-XAO_0000210-ZFA_0000190-ZFA_0000200)]
MGI:95517	Fgf3	202	0.0446932	174	0.128277	117	3.88152	57	9.64629	[PATO:0001557^OBO_REL:towards(UBERON:FBbt_00005137-FMA_5884-FMA_5888-MA_0000232-MA_0002406-MIAA_0000162-MIAA_0000207-MIAA_0000343-WBbt_0005189-XAO_0000209-XAO_0000210-ZFA_0000190-ZFA_0000200)]
MGI:1347476	Foxa2	203	0.0446871	205	0.125667	229	3.40256	208	7.25802	[PATO:0001608]
MGI:99611	Ephb2	204	0.0446229	156	0.130086	159	3.73325	69	9.27433	[UBERON:FMA_9579-MA_0002466]
MGI:1929230	Cno	205	0.0444073	154	0.130233	210	3.54146	146	8.11905	[CL:0000147, CL:0000148, PATO:0000001^OBO_REL:inheres_in(CL:0000148)]
MGI:1891836	Mkks	206	0.044395	191	0.126821	180	3.64781	236	6.80302	[PATO:0000001^inheres_in_part_of(UBERON:CL_0000540-FBbt_00005106-FMA_54527-WBbt_0003679-XAO_0003023-ZFA_0009248)]
MGI:1096879	Fxn	207	0.0443302	203	0.125752	208	3.54975	161	7.9524	[PATO:0001585]
MGI:1277186	Atg5	208	0.0439971	232	0.124431	181	3.63839	161	7.9524	[PATO:0001585]
MGI:104659	Dll1	209	0.0438998	202	0.125842	176	3.66845	172	7.77956	[UBERON:FMA_5858-MA_0000233-XAO_0003101]
MGI:1346049	Hs2st1	210	0.0438713	183	0.127358	215	3.52614	85	9.0899	[MP:0005262, MP:0006248, PATO:0000609^OBO_REL:inheres_in(UBERON:FBbt_00004508-FMA_54448-MA_0000261-MIAA_0000140-XAO_0000179-ZFA_0000107)]
MGI:2137520	Twsg1	211	0.0438182	215	0.125133	225	3.4248	208	7.25802	[PATO:0001608]
MGI:103301	Cacnb4	212	0.0437445	235	0.12411	204	3.5584	179	7.60447	[GO:0030421]
MGI:2443306	Tom1l2	213	0.0436391	249	0.123506	196	3.58403	207	7.3762	[PATO:0000140^OBO_REL:inheres_in(UBERON:FBbt_00004508-FMA_54448-MA_0000261-MIAA_0000140-XAO_0000179-ZFA_0000107)]
MGI:1928376	Ptpn9	214	0.0435036	186	0.127283	224	3.42961	21	10.0333	[MP:0000754, PATO:0001858]
MGI:1929518	Zic5	215	0.0432039	172	0.128445	238	3.32668	240	6.75648	[PATO:0000001^inheres_in_part_of(UBERON:FBbt_00005137-FMA_5884-FMA_5888-MA_0000232-MA_0002406-MIAA_0000162-MIAA_0000207-MIAA_0000343-WBbt_0005189-XAO_0000209-XAO_0000210-ZFA_0000190-ZFA_0000200)]
MGI:98724	Tgfa	216	0.0431687	238	0.123945	92	3.9571	132	8.2419	[UBERON:FMA_7206-MA_0000338-MIAA_0000044-XAO_0000236]
MGI:2143585	Fig4	217	0.0431481	222	0.124922	145	3.78902	78	9.21019	[UBERON:FMA_5901-MA_0002407]
MGI:1929494	Grlf1	218	0.0431376	213	0.125298	231	3.39939	85	9.0899	[MP:0005262, MP:0006248, PATO:0000609^OBO_REL:inheres_in(UBERON:FBbt_00004508-FMA_54448-MA_0000261-MIAA_0000140-XAO_0000179-ZFA_0000107)]
MGI:96646	Jun	219	0.0431369	207	0.125594	243	3.18768	99	8.60447	[GO:0014031, GO:0014032, GO:0014033, GO:0048762]
MGI:1928268	Ireb2	220	0.042982	166	0.129229	211	3.54038	132	8.2419	[UBERON:FMA_7206-MA_0000338-MIAA_0000044-XAO_0000236]
MGI:102791	Prph2	221	0.0429262	179	0.12782	228	3.40321	182	7.56383	[PATO:0001557^OBO_REL:towards(UBERON:CL_0000540-FBbt_00005106-FMA_54527-WBbt_0003679-XAO_0003023-ZFA_0009248)]
MGI:94924	Drd2	222	0.0428971	221	0.124929	190	3.5969	179	7.60447	[GO:0030421]
MGI:104876	Hes5	223	0.0428219	181	0.127588	220	3.46405	14	10.7338	[PATO:0000051^OBO_REL:inheres_in(UBERON:FBbt_00005094-FMA_55675-MA_0000167-XAO_0000215-ZFA_0000012)]
MGI:1339365	S1pr3	224	0.042813	233	0.124355	217	3.50768	236	6.80302	[PATO:0000001^inheres_in_part_of(UBERON:CL_0000540-FBbt_00005106-FMA_54527-WBbt_0003679-XAO_0003023-ZFA_0009248)]
MGI:99914	Lamc1	225	0.0424621	196	0.12623	200	3.5704	174	7.73376	[UBERON:FMA_45662-MA_0000435]
MGI:108055	Neurod4	226	0.0423938	163	0.129695	239	3.29917	182	7.56383	[PATO:0001557^OBO_REL:towards(UBERON:CL_0000540-FBbt_00005106-FMA_54527-WBbt_0003679-XAO_0003023-ZFA_0009248)]
MGI:95621	Gabrb3	227	0.0422924	220	0.124931	188	3.60881	240	6.75648	[PATO:0000001^inheres_in_part_of(UBERON:FBbt_00005137-FMA_5884-FMA_5888-MA_0000232-MA_0002406-MIAA_0000162-MIAA_0000207-MIAA_0000343-WBbt_0005189-XAO_0000209-XAO_0000210-ZFA_0000190-ZFA_0000200)]
MGI:2443878	Slc4a7	228	0.0417945	211	0.125504	207	3.55083	99	8.60447	[UBERON:FMA_77832-MA_0001198]
MGI:108417	Nrtn	229	0.0417581	170	0.128894	131	3.83212	49	9.73376	[UBERON:FMA_5894-MA_0002469]
MGI:109482	Cacna1a	230	0.0415978	229	0.124595	216	3.51905	132	8.2419	[PATO:0001439^OBO_REL:inheres_in(UBERON:FBbt_00005069-FMA_30316-FMA_32558-MA_0000015-MIAA_0000025-WBbt_0005737-XAO_0000172-ZFA_0000548-ZFA_0005145)]
MGI:88059	App	231	0.0415541	182	0.127445	195	3.5871	210	7.2419	[UBERON:FMA_5889-MA_0000220]
MGI:95568	Folr1	232	0.0415009	195	0.126254	245	3.16298	99	8.60447	[GO:0014031, GO:0014032, GO:0014033, GO:0048762]
MGI:109347	Lum	233	0.0413952	234	0.124126	232	3.38486	8	10.9264	[PATO:0001543]
MGI:99923	Kcnma1	234	0.0413904	206	0.125654	242	3.21925	245	6.42087	[MP:0006325, PATO:0000762^OBO_REL:inheres_in(GO:0007605)]
MGI:88417	Clcn1	235	0.041256	142	0.132716	221	3.45667	202	7.41183	[MP:0000753]
MGI:96399	Idc	236	0.0411035	248	0.123514	236	3.35975	125	8.30749	[PATO:0000323]
MGI:109168	Fat1	237	0.0408695	246	0.12356	230	3.40038	8	10.9264	[PATO:0000587^inheres_in_part_of(UBERON:FBbt_00004200-FMA_58301-MA_0000276-MIAA_0000142-XAO_0000009-ZFA_0000152)]
MGI:104770	Ephb3	238	0.0407701	247	0.123536	212	3.53165	69	9.27433	[UBERON:FMA_9579-MA_0002466]
MGI:1332243	Ugcg	239	0.0407588	176	0.128041	249	3.01865	215	6.96557	[GO:0001508, GO:0007272, GO:0008366, GO:0019228, GO:0042391, GO:0042552]
MGI:97631	Pmp22	240	0.040749	199	0.126087	222	3.4525	202	7.41183	[MP:0000753]
MGI:97180	Mapt	241	0.0406273	197	0.126157	218	3.49929	125	8.30749	[UBERON:FBbt_00005113-FMA_61814]
MGI:1355553	Atoh7	242	0.0405042	208	0.125587	248	3.04612	182	7.56383	[PATO:0001557^OBO_REL:towards(UBERON:CL_0000540-FBbt_00005106-FMA_54527-WBbt_0003679-XAO_0003023-ZFA_0009248)]
MGI:105128	Rad23b	243	0.0404638	239	0.123919	233	3.37873	121	8.56383	[PATO:0000051^inheres_in_part_of(UBERON:FMA_45615-MA_0000917-ZFA_0000112)]
MGI:98373	Sparc	244	0.039652	226	0.124777	240	3.24522	166	7.85111	[PATO:0000117^inheres_in_part_of(UBERON:FBbt_00004199-FMA_58241-MA_0000275-MIAA_0000141-XAO_0000008-ZFA_0000035)]
MGI:2448730	Atcay	245	0.0396495	230	0.124461	244	3.17475	132	8.2419	[PATO:0001439^OBO_REL:inheres_in(UBERON:FBbt_00005069-FMA_30316-FMA_32558-MA_0000015-MIAA_0000025-WBbt_0005737-XAO_0000172-ZFA_0000548-ZFA_0005145)]
MGI:1931787	Scyl1	246	0.0396485	212	0.125452	214	3.52737	85	9.0899	[PATO:0000001^OBO_REL:inheres_in(UBERON:FMA_5022-MIAA_0000302-XAO_0000174)]
MGI:1343135	Ndufs4	247	0.0393477	244	0.123653	241	3.22948	249	5.91998	[GO:0044444]
MGI:109514	Cstb	248	0.0389317	236	0.124041	247	3.08277	166	7.85111	[PATO:0000117^inheres_in_part_of(UBERON:FBbt_00004199-FMA_58241-MA_0000275-MIAA_0000141-XAO_0000008-ZFA_0000035)]
MGI:1352738	Nkx6-2	249	0.037117	216	0.125081	250	2.89095	125	8.30749	[UBERON:FBbt_00005113-FMA_61814]
MGI:99916	Lamb2	250	0.036215	225	0.124848	246	3.0835	250	5.68391	[PATO:0000051^inheres_in_part_of(UBERON:FBbt_00004200-FMA_58301-MA_0000276-MIAA_0000142-XAO_0000009-ZFA_0000152)]
