# Supplementary material for: Linking Human Diseases to Animal Models Using Ontology-Based Phenotype Annotation
Source: PLoS Biol. 2009 Nov 24;7(11):e1000247. doi: 10.1371/journal.pbio.1000247 (PMC2774506; doi:10.1371/journal.pbio.1000247)
Supplement: Table S21 — Comparison between human SOX9 and mouse genes. The top 250 genes (by simJ) are reported, together with the rank and score for each metric (simIC, simJ, avgICCS, and maxIC). Additionally, the maxIC phenotype is reported using ontology identifiers. See Materials and Methods for a list of ontology prefixes. Known sequence orthologs are highlighted in yellow and listed in Table 6, if present. Genes at rank 1 are listed in Table 7. (0.09 MB XLS) [file pbio.1000247.s021.xls]

## Sheet: NCBI_Gene_6662-vs-allg-allscore
MGI gene id	MGI gene name	simIC rank	simIC	simJ rank	simJ	avgICCS rank	avgICCS	maxIC rank	maxIC	maxIC phenotype
MGI:95523	Fgfr2	1	0.0697955	9	0.127108	2	5.11102	21	10.9264	[PATO:0000051^OBO_REL:inheres_in(UBERON:FMA_16589-MA_0001336), UBERON:FMA_16589-MA_0001336]
MGI:95729	Gli3	2	0.0663365	5	0.131166	3	5.10982	11	11.1488	[UBERON:FMA_77626-MA_0000975, PATO:0001592^OBO_REL:inheres_in(UBERON:FMA_24479-MA_0001360)]
MGI:98371	Sox9	3	0.0659147	2	0.133623	4	5.06728	11	11.1488	[PATO:0001592^OBO_REL:inheres_in(UBERON:FMA_24479-MA_0001360)]
MGI:97712	Prrx1	4	0.0636848	3	0.133507	1	5.12558	35	10.4118	[PATO:0001592^OBO_REL:inheres_in(UBERON:FBbt_00004642-FMA_24476-MA_0001361)]
MGI:1347521	Ror2	5	0.0612064	1	0.13527	12	4.68536	1	12.7338	[PATO:0000117^OBO_REL:inheres_in(UBERON:FMA_53074-MA_0002482)]
MGI:98297	Shh	6	0.0597748	30	0.117844	6	4.83062	37	10.2743	[PATO:0000587^OBO_REL:inheres_in(UBERON:FBbt_00003126-FMA_20292-FMA_46490-FMA_49184-MA_0000341-MA_0002474-MIAA_0000038-WBbt_0005255-XAO_0000126-XAO_0003029-ZFA_0000547-ZFA_0000590-ZFA_0001027)]
MGI:95728	Gli2	7	0.0588594	7	0.129333	17	4.61474	59	9.73376	[PATO:0000574^OBO_REL:inheres_in(UBERON:FMA_24479-MA_0001360)]
MGI:98218	Prrx2	8	0.0583898	6	0.129588	8	4.8088	87	9.34144	[PATO:0000051^OBO_REL:inheres_in(UBERON:FMA_16595-MA_0001338), UBERON:FMA_16595-MA_0001338]
MGI:1277234	Tbx15	9	0.0576045	4	0.132721	7	4.81091	32	10.5638	[PATO:0000374^OBO_REL:inheres_in(UBERON:FBbt_00004508-FMA_54448-MA_0000261-MIAA_0000140-XAO_0000179-ZFA_0000107), PATO:0000374^OBO_REL:towards(UBERON:FBbt_00004508-FMA_54448-MA_0000261-MIAA_0000140-XAO_0000179-ZFA_0000107)]
MGI:88181	Bmp5	10	0.057203	8	0.128036	11	4.71166	90	9.27433	[PATO:0000141^inheres_in_part_of(UBERON:FMA_15900-FMA_7203-MA_0000368-MA_0000380-MIAA_0000118-MIAA_0000119-MIAA_0000122-WBbt_0005775-XAO_0000154-ZFA_0000529)]
MGI:99829	Runx2	11	0.0565653	13	0.123239	10	4.74604	24	10.7338	[PATO:0000587^OBO_REL:inheres_in(UBERON:FMA_16595-MA_0001338), PATO:0000645^OBO_REL:inheres_in(UBERON:FMA_16595-MA_0001338)]
MGI:104671	Tcfap2a	12	0.0556565	26	0.118867	9	4.74753	32	10.5638	[PATO:0000374^OBO_REL:inheres_in(UBERON:FBbt_00004508-FMA_54448-MA_0000261-MIAA_0000140-XAO_0000179-ZFA_0000107), PATO:0000374^OBO_REL:towards(UBERON:FBbt_00004508-FMA_54448-MA_0000261-MIAA_0000140-XAO_0000179-ZFA_0000107)]
MGI:95524	Fgfr3	13	0.0550507	37	0.115614	5	4.8993	1	12.7338	[PATO:0000052^OBO_REL:inheres_in(UBERON:FBbt_00004644-FMA_9611-MA_0001359), PATO:0001592^OBO_REL:inheres_in(UBERON:FBbt_00004644-FMA_9611-MA_0001359)]
MGI:88180	Bmp4	14	0.0548179	14	0.12199	25	4.53558	105	9.14879	[PATO:0001032^OBO_REL:inheres_in(UBERON:FMA_52780-FMA_78500-MA_0000236-MIAA_0000138-XAO_0000189-ZFA_0001138), PATO:0001608^OBO_REL:inheres_in(UBERON:FMA_52780-FMA_78500-MA_0000236-MIAA_0000138-XAO_0000189-ZFA_0001138)]
MGI:102780	Six1	15	0.0545395	19	0.120654	15	4.65179	11	11.1488	[PATO:0001999^OBO_REL:towards(UBERON:FMA_50720-MA_0000061-MA_0000064-MIAA_0000034-XAO_0000114-ZFA_0000005)]
MGI:97530	Pdgfra	16	0.0539413	20	0.120456	41	4.38924	87	9.34144	[PATO:0000051^OBO_REL:inheres_in(UBERON:FMA_16595-MA_0001338), UBERON:FMA_16595-MA_0001338]
MGI:95294	Egfr	17	0.0531512	38	0.115572	47	4.32067	81	9.41183	[UBERON:CARO_0000069-FMA_45562-ZFA_0001494]
MGI:96257	Hspg2	18	0.052994	18	0.120773	38	4.40801	3	12.1488	[PATO:0001592^inheres_in_part_of(UBERON:FMA_7181-MIAA_0000296-XAO_0003025-ZFA_0001115)]
MGI:98726	Tgfb2	19	0.052789	43	0.114368	16	4.63491	73	9.48583	[PATO:0000051^OBO_REL:inheres_in(UBERON:FMA_75438-MA_0001465), UBERON:FMA_75438-MA_0001465]
MGI:97800	Pthlh	20	0.0522916	11	0.123701	33	4.44007	7	11.7338	[PATO:0000407^inheres_in_part_of(UBERON:FBbt_00000004-FBbt_00003007-FMA_46565-FMA_7154-FMA_87596-MA_0000023-MA_0000316-MIAA_0000017-MIAA_0000149-MIAA_0000294-MIAA_0000340-WBbt_0005739-XAO_0003024-ZFA_0000737-ZFA_0001114), PATO:0000407^OBO_REL:inheres_in(UBERON:FMA_24728-MA_0002473)]
MGI:101900	Mmp14	21	0.0522087	33	0.116475	26	4.51831	3	12.1488	[PATO:0001999^OBO_REL:towards(GO:0048856)]
MGI:97856	Rara	22	0.0521718	29	0.117994	14	4.674	3	12.1488	[UBERON:FMA_7405-MA_0000438]
MGI:1344313	Zeb1	23	0.0510748	44	0.113825	37	4.41839	35	10.4118	[PATO:0001592^OBO_REL:inheres_in(UBERON:FBbt_00004642-FMA_24476-MA_0001361)]
MGI:104621	Alx1	24	0.0506798	22	0.119357	22	4.55709	24	10.7338	[PATO:0000587^OBO_REL:inheres_in(UBERON:FMA_16595-MA_0001338), PATO:0000645^OBO_REL:inheres_in(UBERON:FMA_16595-MA_0001338)]
MGI:103219	Meox2	25	0.0501192	72	0.107079	44	4.35637	121	8.9264	[UBERON:FMA_7409-MA_0000436-MIAA_0000133-XAO_0000121]
MGI:103302	Bmp7	26	0.0501017	23	0.119002	27	4.49502	90	9.27433	[PATO:0000141^inheres_in_part_of(UBERON:FMA_15900-FMA_7203-MA_0000368-MA_0000380-MIAA_0000118-MIAA_0000119-MIAA_0000122-WBbt_0005775-XAO_0000154-ZFA_0000529)]
MGI:1347481	Foxc2	27	0.0500333	32	0.116582	53	4.28578	65	9.56383	[PATO:0000051^OBO_REL:inheres_in(UBERON:FMA_53074-MA_0002482)]
MGI:97168	Msx1	28	0.049722	34	0.116214	29	4.48584	46	9.9264	[PATO:0000587^OBO_REL:inheres_in(UBERON:FMA_13394-MA_0001330-ZFA_0000583), PATO:0000645^OBO_REL:inheres_in(UBERON:FMA_13394-MA_0001330-ZFA_0000583)]
MGI:1099809	Fgf10	29	0.0496103	28	0.118481	19	4.58031	37	10.2743	[PATO:0000587^OBO_REL:inheres_in(UBERON:FBbt_00003126-FMA_20292-FMA_46490-FMA_49184-MA_0000341-MA_0002474-MIAA_0000038-WBbt_0005255-XAO_0000126-XAO_0003029-ZFA_0000547-ZFA_0000590-ZFA_0001027)]
MGI:98493	Tbx1	30	0.049494	47	0.112878	18	4.59713	105	9.14879	[PATO:0001032^OBO_REL:inheres_in(UBERON:FMA_52780-FMA_78500-MA_0000236-MIAA_0000138-XAO_0000189-ZFA_0001138), PATO:0001608^OBO_REL:inheres_in(UBERON:FMA_52780-FMA_78500-MA_0000236-MIAA_0000138-XAO_0000189-ZFA_0001138)]
MGI:88294	Cacna1s	31	0.0493308	24	0.118913	52	4.28659	46	9.9264	[PATO:0000587^OBO_REL:inheres_in(UBERON:FMA_13394-MA_0001330-ZFA_0000583), PATO:0000645^OBO_REL:inheres_in(UBERON:FMA_13394-MA_0001330-ZFA_0000583)]
MGI:97169	Msx2	32	0.0492684	54	0.111993	28	4.49443	46	9.9264	[PATO:0000587^OBO_REL:inheres_in(UBERON:FMA_13394-MA_0001330-ZFA_0000583), PATO:0000645^OBO_REL:inheres_in(UBERON:FMA_13394-MA_0001330-ZFA_0000583)]
MGI:109340	Pitx2	33	0.0492655	51	0.112392	21	4.5627	65	9.56383	[PATO:0000051^OBO_REL:inheres_in(UBERON:FMA_53074-MA_0002482)]
MGI:1927616	Trps1	34	0.0492331	10	0.125345	49	4.31356	150	8.41183	[PATO:0000420^OBO_REL:inheres_in(UBERON:FMA_7574-MA_0000315-ZFA_0000538), PATO:0000470^OBO_REL:inheres_in(UBERON:FMA_7574-MA_0000315-ZFA_0000538)]
MGI:97858	Rarg	35	0.0491825	31	0.116623	20	4.57836	57	9.82687	[PATO:0000640]
MGI:95522	Fgfr1	36	0.0489929	77	0.106494	45	4.34526	150	8.41183	[PATO:0000420^OBO_REL:inheres_in(UBERON:FMA_7574-MA_0000315-ZFA_0000538), PATO:0000470^OBO_REL:inheres_in(UBERON:FMA_7574-MA_0000315-ZFA_0000538)]
MGI:98840	Ts	37	0.0489868	21	0.119374	40	4.39848	150	8.41183	[PATO:0000420^OBO_REL:inheres_in(UBERON:FMA_7574-MA_0000315-ZFA_0000538), PATO:0000470^OBO_REL:inheres_in(UBERON:FMA_7574-MA_0000315-ZFA_0000538)]
MGI:88452	Col2a1	38	0.0488012	12	0.123451	78	4.11961	178	8.0899	[PATO:0000051^OBO_REL:inheres_in(UBERON:FMA_24216-MA_0000031), PATO:0000051^OBO_REL:inheres_in(UBERON:FMA_52745-MA_0001494-ZFA_0000365)]
MGI:1306796	Apaf1	39	0.0485843	41	0.114507	90	4.06976	211	7.60447	[UBERON:FMA_7212-MA_0001746, PATO:0000587^inheres_in_part_of(UBERON:FBbt_00004508-FMA_54448-MA_0000261-MIAA_0000140-XAO_0000179-ZFA_0000107)]
MGI:108359	Alx4	40	0.048013	46	0.11352	24	4.55104	24	10.7338	[PATO:0000587^OBO_REL:inheres_in(UBERON:FMA_16595-MA_0001338), PATO:0000645^OBO_REL:inheres_in(UBERON:FMA_16595-MA_0001338)]
MGI:104903	Gpc3	41	0.0478143	49	0.112748	58	4.23043	90	9.27433	[PATO:0000587^OBO_REL:inheres_in(UBERON:FMA_54398-MA_0001906-XAO_0003084-ZFA_0001273), PATO:0000645^OBO_REL:inheres_in(UBERON:FMA_54398-MA_0001906-XAO_0003084-ZFA_0001273), UBERON:FMA_9579-MA_0002466]
MGI:1890508	Zmpste24	42	0.0475377	45	0.113529	67	4.17455	73	9.48583	[PATO:0000050]
MGI:99484	Chuk	43	0.0475077	58	0.110472	54	4.27941	171	8.21019	[PATO:0000600]
MGI:102806	Acvr2a	44	0.0473761	15	0.121669	110	3.94454	90	9.27433	[PATO:0000587^OBO_REL:inheres_in(UBERON:FMA_54398-MA_0001906-XAO_0003084-ZFA_0001273), PATO:0000645^OBO_REL:inheres_in(UBERON:FMA_54398-MA_0001906-XAO_0003084-ZFA_0001273)]
MGI:96794	Lmna	45	0.0473485	55	0.111111	77	4.13445	112	9.0899	[PATO:0000051^OBO_REL:inheres_in(UBERON:FMA_54326-MA_0002703-MIAA_0000158), UBERON:FMA_54326-MA_0002703-MIAA_0000158]
MGI:94863	Dbf	46	0.0471197	40	0.115345	13	4.67519	11	11.1488	[PATO:0001592^OBO_REL:inheres_in(UBERON:FMA_24479-MA_0001360)]
MGI:99602	Acan	47	0.0470121	50	0.112506	31	4.45147	11	11.1488	[PATO:0000587^OBO_REL:inheres_in(UBERON:FMA_24216-MA_0000031)]
MGI:107231	Dlg1	48	0.0469479	39	0.115426	66	4.17672	90	9.27433	[PATO:0000587^OBO_REL:inheres_in(UBERON:FMA_54398-MA_0001906-XAO_0003084-ZFA_0001273), PATO:0000645^OBO_REL:inheres_in(UBERON:FMA_54398-MA_0001906-XAO_0003084-ZFA_0001273), PATO:0000141^inheres_in_part_of(UBERON:FMA_15900-FMA_7203-MA_0000368-MA_0000380-MIAA_0000118-MIAA_0000119-MIAA_0000122-WBbt_0005775-XAO_0000154-ZFA_0000529)]
MGI:104719	Ndst1	49	0.0465074	36	0.115774	92	4.064	46	9.9264	[PATO:0001999^OBO_REL:towards(UBERON:FMA_77624-MA_0000194-MIAA_0000116-ZFA_0000402)]
MGI:97515	Pcsk5	50	0.0462169	48	0.112755	34	4.42544	135	8.48583	[PATO:0000051^OBO_REL:inheres_in(UBERON:FMA_16581-MA_0000293-MIAA_0000182-XAO_0003064-ZFA_0000565)]
MGI:98359	Sox11	51	0.0461904	42	0.114423	55	4.24229	121	8.9264	[UBERON:FMA_7409-MA_0000436-MIAA_0000133-XAO_0000121]
MGI:104564	Cdkn1c	52	0.0459147	57	0.110875	84	4.09224	73	9.48583	[GO:0010467]
MGI:1859211	Irf6	53	0.0458718	27	0.118801	89	4.07312	188	8.00584	[PATO:0001786]
MGI:1891831	Sfn	54	0.0454526	16	0.12105	75	4.13648	90	9.27433	[UBERON:FMA_9579-MA_0002466]
MGI:2140945	Pds5b	55	0.0454032	25	0.11887	63	4.18594	135	8.56383	[PATO:0000419^OBO_REL:inheres_in(UBERON:FMA_7574-MA_0000315-ZFA_0000538), PATO:0001997^OBO_REL:inheres_in(UBERON:FMA_7574-MA_0000315-ZFA_0000538)]
MGI:96418	Idua	56	0.0447935	90	0.104968	71	4.15989	65	9.56383	[PATO:0000051^OBO_REL:inheres_in(UBERON:FMA_53074-MA_0002482)]
MGI:97372	Npr2	57	0.0447741	63	0.108595	35	4.42424	132	8.73376	[PATO:0000406^inheres_in_part_of(UBERON:FMA_7181-MIAA_0000296-XAO_0003025-ZFA_0001115)]
MGI:1860454	Phc2	58	0.044631	17	0.12086	97	4.02847	150	8.41183	[PATO:0000420^OBO_REL:inheres_in(UBERON:FMA_7574-MA_0000315-ZFA_0000538), PATO:0000470^OBO_REL:inheres_in(UBERON:FMA_7574-MA_0000315-ZFA_0000538)]
MGI:88467	Col1a1	59	0.0443884	76	0.106614	74	4.13764	87	9.34144	[PATO:0000051^OBO_REL:inheres_in(UBERON:FMA_16595-MA_0001338), UBERON:FMA_16595-MA_0001338]
MGI:101926	Dlx5	60	0.0443208	110	0.102049	30	4.46776	73	9.48583	[PATO:0000051^OBO_REL:inheres_in(UBERON:FMA_75438-MA_0001465), UBERON:FMA_75438-MA_0001465]
MGI:96610	Itgb1	61	0.0442085	196	0.0956055	68	4.16975	81	9.41183	[UBERON:CARO_0000069-FMA_45562-ZFA_0001494]
MGI:107374	Pitx1	62	0.0441839	69	0.10757	39	4.40719	21	10.9264	[PATO:0000051^OBO_REL:inheres_in(UBERON:FMA_16589-MA_0001336), UBERON:FMA_16589-MA_0001336]
MGI:1347464	Foxg1	63	0.0441011	89	0.104996	72	4.15478	207	7.73376	[PATO:0001999^OBO_REL:towards(UBERON:MIAA_0000021)]
MGI:98367	Sox5	64	0.0440961	35	0.116019	56	4.23319	162	8.27433	[PATO:0000051^OBO_REL:inheres_in(UBERON:FMA_24479-MA_0001360), UBERON:FMA_24479-MA_0001360]
MGI:105085	Rbl2	65	0.0439546	83	0.105916	70	4.16105	191	7.97887	[UBERON:FBbt_00005043-FMA_7394-MA_0000441-MIAA_0000137-XAO_0000118]
MGI:1098280	Crebbp	66	0.0439207	161	0.0978967	99	4.0161	73	9.48583	[PATO:0000051^OBO_REL:inheres_in(UBERON:FMA_75438-MA_0001465), UBERON:FMA_75438-MA_0001465]
MGI:1202717	Psen1	67	0.0437785	146	0.0992232	82	4.10393	24	10.7338	[PATO:0000051^OBO_REL:inheres_in(UBERON:FMA_11950-MA_0001458), UBERON:FMA_11950-MA_0001458]
MGI:106209	Hells	68	0.0436999	79	0.106259	93	4.05016	129	8.77956	[MP:0003706, PATO:0000070^OBO_REL:inheres_in(GO:0005634)]
MGI:1338938	Bmpr1a	69	0.043557	75	0.106619	95	4.04138	41	10.1488	[PATO:0001546]
MGI:1330810	Trp63	70	0.0435562	80	0.10616	50	4.30857	81	9.41183	[UBERON:CARO_0000069-FMA_45562-ZFA_0001494]
MGI:106676	Zic3	71	0.0434294	85	0.105739	64	4.18364	105	9.14879	[PATO:0001032^OBO_REL:inheres_in(UBERON:FMA_52780-FMA_78500-MA_0000236-MIAA_0000138-XAO_0000189-ZFA_0001138), PATO:0001608^OBO_REL:inheres_in(UBERON:FMA_52780-FMA_78500-MA_0000236-MIAA_0000138-XAO_0000189-ZFA_0001138)]
MGI:104685	Twist2	72	0.0433279	65	0.108216	59	4.22281	59	9.73376	[PATO:0000574^OBO_REL:inheres_in(UBERON:FMA_24479-MA_0001360)]
MGI:97857	Rarb	73	0.0427331	125	0.100729	23	4.55328	3	12.1488	[UBERON:FMA_7405-MA_0000438]
MGI:108075	Smo	74	0.0425786	93	0.104712	32	4.44837	59	9.73376	[PATO:0000574^OBO_REL:inheres_in(UBERON:FMA_24479-MA_0001360)]
MGI:1347466	Foxc1	75	0.0425602	87	0.10524	87	4.08701	90	9.27433	[PATO:0000141^inheres_in_part_of(UBERON:FMA_15900-FMA_7203-MA_0000368-MA_0000380-MIAA_0000118-MIAA_0000119-MIAA_0000122-WBbt_0005775-XAO_0000154-ZFA_0000529)]
MGI:97487	Pax3	76	0.042549	128	0.100541	62	4.18824	46	9.9264	[PATO:0001999^OBO_REL:towards(UBERON:FMA_77624-MA_0000194-MIAA_0000116-ZFA_0000402)]
MGI:98958	Wnt5a	77	0.042459	61	0.108956	51	4.2917	191	7.97887	[UBERON:FBbt_00005043-FMA_7394-MA_0000441-MIAA_0000137-XAO_0000118]
MGI:1201674	Smad3	78	0.0422739	115	0.101863	135	3.86769	157	8.3762	[PATO:0000648]
MGI:99604	Fgf8	79	0.0422583	132	0.10036	61	4.21691	46	9.9264	[PATO:0001999^OBO_REL:towards(UBERON:FMA_77624-MA_0000194-MIAA_0000116-ZFA_0000402)]
MGI:1922667	Rspo2	80	0.0420966	67	0.107657	43	4.38032	59	9.73376	[PATO:0000574^OBO_REL:inheres_in(UBERON:FMA_24479-MA_0001360)]
MGI:104556	Cdkn1a	81	0.0420706	105	0.102734	103	3.98397	65	9.56383	[PATO:0000051^OBO_REL:inheres_in(UBERON:FMA_53074-MA_0002482)]
MGI:892003	Tcof1	82	0.0420227	86	0.105467	81	4.11376	90	9.27433	[PATO:0000587^OBO_REL:inheres_in(UBERON:FMA_54398-MA_0001906-XAO_0003084-ZFA_0001273), PATO:0000645^OBO_REL:inheres_in(UBERON:FMA_54398-MA_0001906-XAO_0003084-ZFA_0001273)]
MGI:96533	Ihh	83	0.0418091	66	0.107833	48	4.31589	59	9.73376	[PATO:0000574^OBO_REL:inheres_in(UBERON:FMA_24479-MA_0001360)]
MGI:96175	Hoxa3	84	0.0417396	62	0.108654	86	4.08828	116	9.03332	[PATO:0000051^OBO_REL:inheres_in(UBERON:FMA_13321-MA_0001329), UBERON:FMA_13321-MA_0001329]
MGI:96074	Hexb	85	0.041662	100	0.1036	101	3.98757	171	8.21019	[PATO:0000600]
MGI:95713	Gja1	86	0.0415266	131	0.100397	117	3.93299	185	8.06133	[PATO:0002014]
MGI:103178	Vegfa	87	0.0413279	174	0.0969276	65	4.17877	116	9.03332	[PATO:0000051^OBO_REL:inheres_in(UBERON:FMA_13321-MA_0001329), UBERON:FMA_13321-MA_0001329]
MGI:98743	Thrb	88	0.0411974	109	0.10211	91	4.06667	73	9.48583	[PATO:0000051^OBO_REL:inheres_in(UBERON:FMA_75438-MA_0001465), UBERON:FMA_75438-MA_0001465]
MGI:1920480	Bmper	89	0.0411612	97	0.103825	42	4.38909	24	10.7338	[PATO:0000587^OBO_REL:inheres_in(UBERON:FMA_16595-MA_0001338), PATO:0000645^OBO_REL:inheres_in(UBERON:FMA_16595-MA_0001338)]
MGI:2175912	Arid5b	90	0.0409911	133	0.100309	113	3.94076	178	8.0899	[PATO:0000051^OBO_REL:inheres_in(UBERON:FMA_52745-MA_0001494-ZFA_0000365)]
MGI:95655	Gas1	91	0.0409697	71	0.107361	94	4.04273	81	9.41183	[PATO:0000117^OBO_REL:inheres_in(UBERON:FMA_59110-MA_0001266)]
MGI:1339753	Csf1	92	0.0408697	116	0.101737	96	4.03678	228	7.2419	[PATO:0000051^OBO_REL:inheres_in(UBERON:FBbt_00004642-FMA_24476-MA_0001361), UBERON:FBbt_00004642-FMA_24476-MA_0001361]
MGI:103300	Rbl1	93	0.0408636	108	0.102218	80	4.11797	90	9.27433	[UBERON:FMA_9579-MA_0002466]
MGI:103248	Phc1	94	0.0407681	73	0.107073	127	3.89413	165	8.2419	[PATO:0000051^OBO_REL:inheres_in(UBERON:FMA_13394-MA_0001330-ZFA_0000583)]
MGI:88564	Ctsl	95	0.0407648	124	0.100772	196	3.62398	216	7.44835	[PO:0009006, PO:0009011, PO:0009049, PO:0020122]
MGI:2442252	Lrp4	96	0.0406842	53	0.11225	79	4.11908	112	9.0899	[PATO:0000051^OBO_REL:inheres_in(UBERON:FMA_54326-MA_0002703-MIAA_0000158), UBERON:FMA_54326-MA_0002703-MIAA_0000158]
MGI:95794	Lrp2	97	0.0406842	56	0.110944	141	3.85047	46	9.9264	[PATO:0001999^OBO_REL:towards(UBERON:FMA_77624-MA_0000194-MIAA_0000116-ZFA_0000402)]
MGI:88276	Ctnnb1	98	0.0406083	240	0.0928214	57	4.23272	37	10.2743	[PATO:0000587^OBO_REL:inheres_in(UBERON:FBbt_00003126-FMA_20292-FMA_46490-FMA_49184-MA_0000341-MA_0002474-MIAA_0000038-WBbt_0005255-XAO_0000126-XAO_0003029-ZFA_0000547-ZFA_0000590-ZFA_0001027)]
MGI:1890647	Fign	99	0.0404992	99	0.103664	60	4.21959	65	9.56383	[PATO:0000051^OBO_REL:inheres_in(UBERON:FMA_53074-MA_0002482)]
MGI:102720	Ednrb	100	0.040299	68	0.107644	173	3.72663	157	8.3762	[PATO:0000648]
MGI:102708	Efnb1	101	0.0401059	60	0.10989	116	3.93336	185	8.06133	[PATO:0002014]
MGI:2135272	Vangl2	102	0.0399783	135	0.100089	111	3.9434	135	8.56383	[PATO:0000419^OBO_REL:inheres_in(UBERON:FMA_7574-MA_0000315-ZFA_0000538), PATO:0001997^OBO_REL:inheres_in(UBERON:FMA_7574-MA_0000315-ZFA_0000538)]
MGI:88039	Apc	103	0.0399475	148	0.0988736	156	3.80762	65	9.56383	[PATO:0000051^OBO_REL:inheres_in(UBERON:FMA_53074-MA_0002482)]
MGI:1313268	Chrd	104	0.0395934	117	0.101542	76	4.13648	105	9.14879	[PATO:0001032^OBO_REL:inheres_in(UBERON:FMA_52780-FMA_78500-MA_0000236-MIAA_0000138-XAO_0000189-ZFA_0001138), PATO:0001608^OBO_REL:inheres_in(UBERON:FMA_52780-FMA_78500-MA_0000236-MIAA_0000138-XAO_0000189-ZFA_0001138)]
MGI:103076	Vdr	105	0.0395225	235	0.0930406	106	3.97755	162	8.27433	[PATO:0000051^OBO_REL:inheres_in(UBERON:FMA_24479-MA_0001360), UBERON:FMA_24479-MA_0001360]
MGI:1346049	Hs2st1	106	0.0393967	52	0.112315	148	3.83865	219	7.3762	[PATO:0000140^OBO_REL:inheres_in(UBERON:FBbt_00004508-FMA_54448-MA_0000261-MIAA_0000140-XAO_0000179-ZFA_0000107)]
MGI:99918	Mecp2	107	0.0393653	59	0.11044	191	3.65908	205	7.85111	[PATO:0001631]
MGI:97527	Pdgfa	108	0.0392964	64	0.108556	155	3.81815	165	8.2419	[PATO:0000051^OBO_REL:inheres_in(UBERON:FMA_13394-MA_0001330-ZFA_0000583)]
MGI:98872	Twist1	109	0.0392489	98	0.103755	124	3.91302	116	9.03332	[PATO:0000051^OBO_REL:inheres_in(UBERON:FMA_13321-MA_0001329), UBERON:FMA_13321-MA_0001329]
MGI:1098270	Jag2	110	0.0390452	118	0.101493	181	3.69224	200	7.90087	[PATO:0000051^OBO_REL:inheres_in(UBERON:FMA_54640-MA_0000347-MIAA_0000040-XAO_0000446)]
MGI:97490	Pax6	111	0.0389591	163	0.0977349	88	4.07461	46	9.9264	[PATO:0001999^OBO_REL:towards(UBERON:FMA_77624-MA_0000194-MIAA_0000116-ZFA_0000402)]
MGI:99161	Pcgf2	112	0.0389472	95	0.104555	163	3.78348	165	8.2419	[PATO:0000051^OBO_REL:inheres_in(UBERON:FMA_13394-MA_0001330-ZFA_0000583)]
MGI:1101771	Kl	113	0.0389323	223	0.0937849	109	3.94591	238	6.99229	[GO:0046545, GO:0046660]
MGI:98715	Ift88	114	0.0387443	92	0.104803	146	3.84135	171	8.21019	[PATO:0000600]
MGI:1101355	Ltbp3	115	0.0386884	88	0.105028	108	3.94816	41	10.1488	[PATO:0001546]
MGI:103222	Zbtb16	116	0.0386227	152	0.098514	36	4.42412	11	11.1488	[PATO:0001592^OBO_REL:inheres_in(UBERON:FMA_24479-MA_0001360)]
MGI:96174	Hoxa2	117	0.0385449	84	0.105839	125	3.91257	11	11.1488	[PATO:0001999^OBO_REL:towards(UBERON:FMA_50720-MA_0000061-MA_0000064-MIAA_0000034-XAO_0000114-ZFA_0000005)]
MGI:88291	Ccd	118	0.03842	193	0.0958013	46	4.33574	73	9.48583	[PATO:0000051^OBO_REL:inheres_in(UBERON:FMA_75438-MA_0001465), UBERON:FMA_75438-MA_0001465]
MGI:97603	Pkd1	119	0.0384138	162	0.0978929	112	3.94315	44	10.0333	[PATO:0000937^inheres_in_part_of(UBERON:CARO_0000066-FBbt_00007005-FMA_9639-XAO_0003045-ZFA_0001486)]
MGI:2137520	Twsg1	120	0.0383953	70	0.107566	161	3.79235	105	9.14879	[PATO:0001032^OBO_REL:inheres_in(UBERON:FMA_52780-FMA_78500-MA_0000236-MIAA_0000138-XAO_0000189-ZFA_0001138), PATO:0001608^OBO_REL:inheres_in(UBERON:FMA_52780-FMA_78500-MA_0000236-MIAA_0000138-XAO_0000189-ZFA_0001138)]
MGI:97492	Pax8	121	0.0383671	107	0.102517	200	3.602	11	11.1488	[PATO:0001999^OBO_REL:towards(UBERON:FMA_50720-MA_0000061-MA_0000064-MIAA_0000034-XAO_0000114-ZFA_0000005)]
MGI:96969	Met	122	0.0383665	141	0.0995498	150	3.83477	176	8.11905	[PATO:0001571^OBO_REL:inheres_in(UBERON:FMA_15575-MA_0000374)]
MGI:95556	Flna	123	0.0382131	81	0.106143	158	3.80191	157	8.3762	[PATO:0000648]
MGI:1920563	Rpgrip1l	124	0.0380349	139	0.0997361	104	3.98214	46	9.9264	[PATO:0001999^OBO_REL:towards(UBERON:FMA_77624-MA_0000194-MIAA_0000116-ZFA_0000402)]
MGI:98214	Rxra	125	0.0380266	191	0.0958202	134	3.87038	211	7.60447	[PATO:0000587^inheres_in_part_of(UBERON:FBbt_00004508-FMA_54448-MA_0000261-MIAA_0000140-XAO_0000179-ZFA_0000107)]
MGI:109344	Eya1	126	0.0379409	122	0.100825	83	4.10391	90	9.27433	[PATO:0000936]
MGI:1276107	Mmp16	127	0.0379254	74	0.106933	114	3.93943	203	7.87578	[PATO:0000587^OBO_REL:inheres_in(UBERON:FMA_54396-MA_0001905-ZFA_0001227), PATO:0000645^OBO_REL:inheres_in(UBERON:FMA_54396-MA_0001905-ZFA_0001227)]
MGI:97783	Psap	128	0.0377765	244	0.092535	162	3.78873	57	9.82687	[PATO:0000640]
MGI:96570	Inhba	129	0.037697	111	0.102011	142	3.84932	135	8.56383	[PATO:0001032^OBO_REL:inheres_in(UBERON:FBbt_00004508-FMA_54448-MA_0000261-MIAA_0000140-XAO_0000179-ZFA_0000107), PATO:0001608^OBO_REL:inheres_in(UBERON:FBbt_00004508-FMA_54448-MA_0000261-MIAA_0000140-XAO_0000179-ZFA_0000107)]
MGI:96067	Htt	130	0.0376586	134	0.100137	193	3.63707	105	9.14879	[PATO:0001032^OBO_REL:inheres_in(UBERON:FMA_52780-FMA_78500-MA_0000236-MIAA_0000138-XAO_0000189-ZFA_0001138), PATO:0001608^OBO_REL:inheres_in(UBERON:FMA_52780-FMA_78500-MA_0000236-MIAA_0000138-XAO_0000189-ZFA_0001138)]
MGI:96073	Hexa	131	0.0376516	78	0.106429	123	3.91576	171	8.21019	[PATO:0000600]
MGI:99851	Cbfb	132	0.0375461	157	0.0980669	160	3.79349	116	9.03332	[PATO:0000051^OBO_REL:inheres_in(UBERON:FMA_13321-MA_0001329), UBERON:FMA_13321-MA_0001329]
MGI:104686	Crkl	133	0.0375184	184	0.096144	73	4.14971	32	10.5638	[PATO:0000374^OBO_REL:inheres_in(UBERON:FBbt_00004508-FMA_54448-MA_0000261-MIAA_0000140-XAO_0000179-ZFA_0000107), PATO:0000374^OBO_REL:towards(UBERON:FBbt_00004508-FMA_54448-MA_0000261-MIAA_0000140-XAO_0000179-ZFA_0000107)]
MGI:1196389	Polg	134	0.0374043	135	0.100089	205	3.58791	225	7.25802	[PATO:0000141^inheres_in_part_of(UBERON:CARO_0000066-FBbt_00007005-FMA_9639-XAO_0003045-ZFA_0001486)]
MGI:109558	Terc	135	0.0373741	211	0.0948845	199	3.61695	232	7.1044	[MP:0003111, PATO:0000051^OBO_REL:inheres_in(GO:0005634)]
MGI:1298218	Lrp6	136	0.0372893	168	0.0972947	69	4.16939	37	10.2743	[PATO:0000587^OBO_REL:inheres_in(UBERON:FBbt_00003126-FMA_20292-FMA_46490-FMA_49184-MA_0000341-MA_0002474-MIAA_0000038-WBbt_0005255-XAO_0000126-XAO_0003029-ZFA_0000547-ZFA_0000590-ZFA_0001027)]
MGI:96573	Ins2	137	0.0372733	140	0.099636	231	3.42293	176	8.11905	[PATO:0001571^OBO_REL:inheres_in(UBERON:FMA_15575-MA_0000374)]
MGI:1096393	Snai2	138	0.0372364	153	0.0984067	151	3.83092	129	8.77956	[PATO:0000595]
MGI:1915443	Rpl24	139	0.037149	101	0.103098	129	3.89331	65	9.56383	[PATO:0000051^OBO_REL:inheres_in(UBERON:FMA_53074-MA_0002482)]
MGI:106034	Six4	140	0.0371376	112	0.101974	122	3.91699	135	8.56383	[PATO:0001032^OBO_REL:inheres_in(UBERON:FBbt_00004508-FMA_54448-MA_0000261-MIAA_0000140-XAO_0000179-ZFA_0000107), PATO:0001608^OBO_REL:inheres_in(UBERON:FBbt_00004508-FMA_54448-MA_0000261-MIAA_0000140-XAO_0000179-ZFA_0000107)]
MGI:95296	Egr2	141	0.0371342	94	0.104622	143	3.84421	228	7.2419	[PATO:0000051^OBO_REL:inheres_in(UBERON:FBbt_00004642-FMA_24476-MA_0001361), UBERON:FBbt_00004642-FMA_24476-MA_0001361]
MGI:96172	Hoxa11	142	0.0370759	176	0.0967742	100	3.99259	135	8.56383	[PATO:0000419^OBO_REL:inheres_in(UBERON:FMA_7574-MA_0000315-ZFA_0000538), PATO:0001997^OBO_REL:inheres_in(UBERON:FMA_7574-MA_0000315-ZFA_0000538)]
MGI:87911	Acvr1	143	0.0370406	144	0.0993444	121	3.92077	90	9.27433	[PATO:0000587^OBO_REL:inheres_in(UBERON:FMA_54398-MA_0001906-XAO_0003084-ZFA_0001273), PATO:0000645^OBO_REL:inheres_in(UBERON:FMA_54398-MA_0001906-XAO_0003084-ZFA_0001273)]
MGI:95663	Gata3	144	0.0370292	213	0.0946058	227	3.45015	81	9.41183	[PATO:0000117^OBO_REL:inheres_in(UBERON:FMA_59110-MA_0001266)]
MGI:95489	Fbn1	145	0.037003	147	0.0988814	138	3.85956	135	8.48583	[PATO:0000051^OBO_REL:inheres_in(UBERON:FMA_16581-MA_0000293-MIAA_0000182-XAO_0003064-ZFA_0000565)]
MGI:88174	Bmi1	146	0.0369619	206	0.0952817	176	3.71887	165	8.2419	[PATO:0000051^OBO_REL:inheres_in(UBERON:FMA_13394-MA_0001330-ZFA_0000583)]
MGI:1298378	Dhcr7	147	0.0367435	121	0.100854	140	3.85746	194	7.9524	[PATO:0000587^OBO_REL:inheres_in(UBERON:FMA_68877-FMA_7195-MA_0000415-MIAA_0000135-XAO_0000119), PATO:0000645^OBO_REL:inheres_in(UBERON:FMA_68877-FMA_7195-MA_0000415-MIAA_0000135-XAO_0000119)]
MGI:2443306	Tom1l2	148	0.0367056	126	0.100719	172	3.73945	135	8.56383	[PATO:0001032^OBO_REL:inheres_in(UBERON:FBbt_00004508-FMA_54448-MA_0000261-MIAA_0000140-XAO_0000179-ZFA_0000107), PATO:0001608^OBO_REL:inheres_in(UBERON:FBbt_00004508-FMA_54448-MA_0000261-MIAA_0000140-XAO_0000179-ZFA_0000107)]
MGI:1859631	Pdgfc	149	0.0366707	82	0.106036	190	3.66199	165	8.2419	[PATO:0000051^OBO_REL:inheres_in(UBERON:FMA_13394-MA_0001330-ZFA_0000583)]
MGI:96605	Itga6	150	0.0366015	113	0.101949	214	3.55003	194	7.9524	[PATO:0000587^OBO_REL:inheres_in(UBERON:FMA_68877-FMA_7195-MA_0000415-MIAA_0000135-XAO_0000119), PATO:0000645^OBO_REL:inheres_in(UBERON:FMA_68877-FMA_7195-MA_0000415-MIAA_0000135-XAO_0000119)]
MGI:95766	Gna11	151	0.0365579	159	0.0979242	133	3.87093	112	9.0899	[UBERON:0000014]
MGI:96602	Itga3	152	0.036461	104	0.102747	197	3.62233	194	7.9524	[PATO:0000587^OBO_REL:inheres_in(UBERON:FMA_68877-FMA_7195-MA_0000415-MIAA_0000135-XAO_0000119), PATO:0000645^OBO_REL:inheres_in(UBERON:FMA_68877-FMA_7195-MA_0000415-MIAA_0000135-XAO_0000119)]
MGI:1350328	Ofd1	153	0.0364228	123	0.100811	139	3.85893	194	7.9524	[PATO:0000587^OBO_REL:inheres_in(UBERON:FMA_68877-FMA_7195-MA_0000415-MIAA_0000135-XAO_0000119), PATO:0000645^OBO_REL:inheres_in(UBERON:FMA_68877-FMA_7195-MA_0000415-MIAA_0000135-XAO_0000119)]
MGI:1100513	Lmx1b	154	0.0363808	199	0.0954457	98	4.01781	21	10.9264	[PATO:0000051^OBO_REL:inheres_in(UBERON:FMA_16589-MA_0001336), UBERON:FMA_16589-MA_0001336]
MGI:108476	Fzd3	155	0.0363417	119	0.101241	220	3.49484	24	10.7338	[PATO:0001999^OBO_REL:towards(UBERON:FMA_83929-MA_0001135)]
MGI:98472	T	156	0.0363031	106	0.102539	184	3.6765	188	8.00584	[PATO:0001786]
MGI:101927	Dlx6	157	0.0363014	166	0.0973837	118	3.92722	178	8.0899	[PATO:0000051^OBO_REL:inheres_in(UBERON:FMA_52745-MA_0001494-ZFA_0000365)]
MGI:2679336	Satb2	158	0.0362015	130	0.100402	119	3.92632	178	8.0899	[PATO:0000051^OBO_REL:inheres_in(UBERON:FMA_52745-MA_0001494-ZFA_0000365)]
MGI:95776	Gnaq	159	0.0361415	207	0.0952381	130	3.87957	112	9.0899	[UBERON:0000014]
MGI:95389	En1	160	0.0359668	220	0.0942408	126	3.90907	7	11.7338	[UBERON:FMA_23100-MA_0000694]
MGI:108051	Smad2	161	0.0359357	129	0.100485	211	3.55279	90	9.27433	[PATO:0000587^OBO_REL:inheres_in(UBERON:FMA_54398-MA_0001906-XAO_0003084-ZFA_0001273), PATO:0000645^OBO_REL:inheres_in(UBERON:FMA_54398-MA_0001906-XAO_0003084-ZFA_0001273)]
MGI:1339758	Csf1r	162	0.0358884	149	0.0987713	188	3.66376	246	6.82687	[PATO:0001999^OBO_REL:towards(MA:0002405)]
MGI:97531	Pdgfrb	163	0.0358314	194	0.0957222	206	3.58673	250	6.56383	[PATO:0000141^OBO_REL:inheres_in(UBERON:FBbt_00003154-FMA_7088-MA_0000072-MIAA_0000036-XAO_0000064-ZFA_0000114)]
MGI:97902	Ret	164	0.0358284	214	0.0945205	102	3.98516	65	9.56383	[PATO:0000052^OBO_REL:inheres_in(UBERON:FMA_9664-MA_0000044)]
MGI:94902	Dlx2	165	0.0355269	102	0.102918	194	3.63071	11	11.1488	[PATO:0001999^OBO_REL:towards(UBERON:FMA_50720-MA_0000061-MA_0000064-MIAA_0000034-XAO_0000114-ZFA_0000005)]
MGI:2142116	Psip1	166	0.0354376	178	0.0965665	107	3.9625	135	8.56383	[PATO:0000419^OBO_REL:inheres_in(UBERON:FMA_7574-MA_0000315-ZFA_0000538), PATO:0001997^OBO_REL:inheres_in(UBERON:FMA_7574-MA_0000315-ZFA_0000538)]
MGI:96177	Hoxa5	167	0.0353573	91	0.104821	153	3.82696	121	8.9264	[UBERON:FMA_7409-MA_0000436-MIAA_0000133-XAO_0000121]
MGI:97373	Npr3	168	0.0352716	154	0.0983202	120	3.9225	10	11.4118	[PATO:0001154]
MGI:1346861	Mapk8	169	0.035233	229	0.0935982	189	3.66246	200	7.90087	[PATO:0000051^OBO_REL:inheres_in(UBERON:FMA_54640-MA_0000347-MIAA_0000040-XAO_0000446)]
MGI:95668	Gbx2	170	0.0352125	203	0.0954048	152	3.82877	157	8.3762	[PATO:0000648]
MGI:1926073	5830428H23Rik	171	0.0352028	145	0.0992529	154	3.82562	150	8.41183	[PATO:0000420^OBO_REL:inheres_in(UBERON:FMA_7574-MA_0000315-ZFA_0000538), PATO:0000470^OBO_REL:inheres_in(UBERON:FMA_7574-MA_0000315-ZFA_0000538)]
MGI:1096327	Axin1	172	0.0351541	137	0.100053	136	3.86517	135	8.56383	[PATO:0000419^OBO_REL:inheres_in(UBERON:FMA_7574-MA_0000315-ZFA_0000538), PATO:0001997^OBO_REL:inheres_in(UBERON:FMA_7574-MA_0000315-ZFA_0000538)]
MGI:1202715	Tcf21	173	0.035093	103	0.102901	143	3.84251	194	7.9524	[PATO:0000587^OBO_REL:inheres_in(UBERON:FMA_68877-FMA_7195-MA_0000415-MIAA_0000135-XAO_0000119), PATO:0000645^OBO_REL:inheres_in(UBERON:FMA_68877-FMA_7195-MA_0000415-MIAA_0000135-XAO_0000119)]
MGI:104327	Nog	174	0.0350028	141	0.0995498	168	3.76179	191	7.97887	[UBERON:FBbt_00005043-FMA_7394-MA_0000441-MIAA_0000137-XAO_0000118]
MGI:96432	Igf1	175	0.034894	143	0.0995358	203	3.59752	242	6.9264	[MP:0001953, PATO:0001640^OBO_REL:inheres_in(GO:0007585), PATO:0001640^OBO_REL:inheres_in(UBERON:FBbt_00005024-FMA_7158-MA_0000327-MIAA_0000030-XAO_0000117-ZFA_0000272)]
MGI:97493	Pax9	176	0.034796	169	0.097266	105	3.97951	207	7.73376	[PATO:0001999^OBO_REL:towards(UBERON:MIAA_0000021)]
MGI:98956	Wnt3a	177	0.0347139	201	0.0954145	178	3.71508	90	9.27433	[PATO:0000936]
MGI:105923	Ednra	178	0.0347045	221	0.0940088	159	3.79831	90	9.27433	[PATO:0000587^OBO_REL:inheres_in(UBERON:FMA_54398-MA_0001906-XAO_0003084-ZFA_0001273), PATO:0000645^OBO_REL:inheres_in(UBERON:FMA_54398-MA_0001906-XAO_0003084-ZFA_0001273)]
MGI:98310	Ski	179	0.0347036	114	0.101931	186	3.67179	221	7.32437	[PATO:0000051^OBO_REL:inheres_in(UBERON:FMA_9915-MA_0000311-XAO_0003076), UBERON:FMA_9915-MA_0000311-XAO_0003076]
MGI:1890596	Evc	180	0.0347022	151	0.0985755	85	4.09166	24	10.7338	[PATO:0000051^OBO_REL:inheres_in(UBERON:FMA_11950-MA_0001458), UBERON:FMA_11950-MA_0001458]
MGI:1926387	Cdon	181	0.0346415	164	0.0975883	147	3.83978	185	8.06133	[PATO:0002014]
MGI:1338027	Gdf11	182	0.0346112	179	0.0964829	180	3.69663	150	8.41183	[PATO:0000420^OBO_REL:inheres_in(UBERON:FMA_7574-MA_0000315-ZFA_0000538), PATO:0000470^OBO_REL:inheres_in(UBERON:FMA_7574-MA_0000315-ZFA_0000538)]
MGI:107191	Bmpr1b	183	0.034579	167	0.0973085	131	3.87459	165	8.2419	[PATO:0000051^OBO_REL:inheres_in(UBERON:FMA_13394-MA_0001330-ZFA_0000583)]
MGI:96995	Mll1	184	0.0344434	197	0.0955744	232	3.41773	135	8.56383	[PATO:0000419^OBO_REL:inheres_in(UBERON:FMA_7574-MA_0000315-ZFA_0000538), PATO:0001997^OBO_REL:inheres_in(UBERON:FMA_7574-MA_0000315-ZFA_0000538)]
MGI:98364	Sox2	185	0.0344274	250	0.0922947	185	3.67377	211	7.60447	[PATO:0000587^inheres_in_part_of(UBERON:FBbt_00004508-FMA_54448-MA_0000261-MIAA_0000140-XAO_0000179-ZFA_0000107)]
MGI:108015	Nkx3-2	186	0.0344202	120	0.100937	149	3.83649	178	8.0899	[PATO:0000051^OBO_REL:inheres_in(UBERON:FMA_24216-MA_0000031)]
MGI:97305	Neu1	187	0.0343779	127	0.100642	179	3.71239	132	8.73376	[PATO:0000406^inheres_in_part_of(UBERON:FMA_7181-MIAA_0000296-XAO_0003025-ZFA_0001115)]
MGI:2446089	Flnb	188	0.0343574	138	0.0998317	182	3.68559	221	7.32437	[PATO:0000051^OBO_REL:inheres_in(UBERON:FMA_9915-MA_0000311-XAO_0003076), UBERON:FMA_9915-MA_0000311-XAO_0003076]
MGI:2176159	Cyp26b1	189	0.0342701	96	0.103835	235	3.38568	203	7.87578	[PATO:0000587^OBO_REL:inheres_in(UBERON:FMA_54396-MA_0001905-ZFA_0001227), PATO:0000645^OBO_REL:inheres_in(UBERON:FMA_54396-MA_0001905-ZFA_0001227)]
MGI:1926321	Postn	190	0.0342014	216	0.0944323	115	3.93806	46	9.9264	[PATO:0000587^OBO_REL:inheres_in(UBERON:FMA_13394-MA_0001330-ZFA_0000583), PATO:0000645^OBO_REL:inheres_in(UBERON:FMA_13394-MA_0001330-ZFA_0000583)]
MGI:107928	Aldh1a2	191	0.0341626	177	0.0965936	132	3.87212	188	8.00584	[PATO:0001786]
MGI:98724	Tgfa	192	0.0341442	202	0.0954064	177	3.71562	81	9.41183	[PATO:0000117^OBO_REL:inheres_in(UBERON:FMA_59110-MA_0001266)]
MGI:109635	Wrn	193	0.0341337	160	0.0979021	216	3.5387	232	7.1044	[MP:0003111, PATO:0000051^OBO_REL:inheres_in(GO:0005634)]
MGI:95574	Fos	194	0.034121	224	0.0936945	222	3.48713	248	6.60447	[PATO:0000574^OBO_REL:inheres_in(UBERON:FMA_7182-MA_0000007-MIAA_0000090-XAO_0003027)]
MGI:1346029	Slc26a4	195	0.0340111	182	0.0962343	215	3.54418	225	7.25802	[PATO:0000141^inheres_in_part_of(UBERON:CARO_0000066-FBbt_00007005-FMA_9639-XAO_0003045-ZFA_0001486)]
MGI:107489	Phex	196	0.0339974	158	0.0979592	170	3.75019	59	9.73376	[PATO:0000574^OBO_REL:inheres_in(UBERON:FMA_24479-MA_0001360)]
MGI:96170	Hoxa1	197	0.0337414	245	0.0924829	167	3.76576	194	7.9524	[PATO:0000587^OBO_REL:inheres_in(UBERON:FMA_68877-FMA_7195-MA_0000415-MIAA_0000135-XAO_0000119), PATO:0000645^OBO_REL:inheres_in(UBERON:FMA_68877-FMA_7195-MA_0000415-MIAA_0000135-XAO_0000119)]
MGI:106613	Dvl2	198	0.0336872	172	0.0971639	218	3.52873	216	7.44835	[PO:0009006, PO:0009011, PO:0009049, PO:0020122]
MGI:1916147	Disp1	199	0.0336734	154	0.0983202	208	3.57137	207	7.73376	[PATO:0001999^OBO_REL:towards(UBERON:MIAA_0000021)]
MGI:88289	Cbx2	200	0.0334933	230	0.0935961	166	3.76961	135	8.56383	[PATO:0000419^OBO_REL:inheres_in(UBERON:FMA_7574-MA_0000315-ZFA_0000538), PATO:0001997^OBO_REL:inheres_in(UBERON:FMA_7574-MA_0000315-ZFA_0000538)]
MGI:1101357	Ece1	201	0.0334659	222	0.094	157	3.80201	90	9.27433	[PATO:0000587^OBO_REL:inheres_in(UBERON:FMA_54398-MA_0001906-XAO_0003084-ZFA_0001273), PATO:0000645^OBO_REL:inheres_in(UBERON:FMA_54398-MA_0001906-XAO_0003084-ZFA_0001273)]
MGI:109351	Slc4a2	202	0.0333724	208	0.095113	195	3.6298	46	9.9264	[GO:0046546, GO:0046661]
MGI:2444748	Chd7	203	0.033258	192	0.095814	187	3.67105	210	7.68936	[PATO:0000051^OBO_REL:inheres_in(UBERON:MA_0002714-MIAA_0000091)]
MGI:96185	Hoxb4	204	0.0332352	150	0.0986066	171	3.74127	178	8.0899	[PATO:0000051^OBO_REL:inheres_in(UBERON:FMA_24216-MA_0000031)]
MGI:1095413	Lfng	205	0.0331731	246	0.0924765	145	3.84215	24	10.7338	[PATO:0000051^OBO_REL:inheres_in(UBERON:FMA_11950-MA_0001458), UBERON:FMA_11950-MA_0001458]
MGI:1889585	Sall1	206	0.0329036	231	0.0935608	175	3.72005	157	8.3762	[PATO:0000648]
MGI:98368	Sox6	207	0.032821	210	0.0948949	137	3.86513	162	8.27433	[PATO:0000051^OBO_REL:inheres_in(UBERON:FMA_24479-MA_0001360), UBERON:FMA_24479-MA_0001360]
MGI:109360	Lmo4	208	0.0326533	156	0.0982787	174	3.72452	221	7.32437	[PATO:0000051^OBO_REL:inheres_in(UBERON:FMA_9915-MA_0000311-XAO_0003076), UBERON:FMA_9915-MA_0000311-XAO_0003076]
MGI:95841	Gsc	209	0.0325884	249	0.0924025	169	3.75883	128	8.82687	[PATO:0000587^inheres_in_part_of(UBERON:FMA_24216-MA_0000031)]
MGI:95413	Ercc2	210	0.0325514	241	0.0926784	217	3.52956	238	6.99229	[GO:0046545, GO:0046660]
MGI:88096	Atf4	211	0.0325042	186	0.0959959	183	3.67969	73	9.48583	[PATO:0000051^OBO_REL:inheres_in(UBERON:FMA_75438-MA_0001465), UBERON:FMA_75438-MA_0001465]
MGI:1345277	Ddr2	212	0.0324851	185	0.0960816	210	3.55661	135	8.56383	[PATO:0001032^OBO_REL:inheres_in(UBERON:FBbt_00004508-FMA_54448-MA_0000261-MIAA_0000140-XAO_0000179-ZFA_0000107), PATO:0001608^OBO_REL:inheres_in(UBERON:FBbt_00004508-FMA_54448-MA_0000261-MIAA_0000140-XAO_0000179-ZFA_0000107)]
MGI:104738	Cdkn2a	213	0.0324245	175	0.0968389	246	3.17344	232	7.1044	[MP:0003111, PATO:0000051^OBO_REL:inheres_in(GO:0005634)]
MGI:95586	Fst	214	0.0323868	173	0.0969388	212	3.55171	215	7.5243	[UBERON:FMA_45661-MA_0000442]
MGI:2138281	Lbr	215	0.0323857	200	0.0954178	233	3.4063	232	7.1044	[MP:0003111, PATO:0000051^OBO_REL:inheres_in(GO:0005634)]
MGI:87986	Akt1	216	0.032357	190	0.0958333	243	3.20984	230	7.1946	[PATO:0000587^inheres_in_part_of(UBERON:CARO_0000027-FBbt_00004927-FBbt_00004928-FBbt_00007004-FMA_45664-FMA_7210-MA_0000396-MA_0000411-MIAA_0000029-MIAA_0000132-WBbt_0006794-XAO_0000155-XAO_0000157-XAO_0003006-ZFA_0000242-ZFA_0000598)]
MGI:1891836	Mkks	217	0.0323373	247	0.0924499	241	3.30829	216	7.44835	[PO:0009006, PO:0009011, PO:0009049, PO:0020122]
MGI:1858910	Jmjd6	218	0.0322447	219	0.0944056	239	3.36146	242	6.9264	[MP:0001953, PATO:0001640^OBO_REL:inheres_in(GO:0007585), PATO:0001640^OBO_REL:inheres_in(UBERON:FBbt_00005024-FMA_7158-MA_0000327-MIAA_0000030-XAO_0000117-ZFA_0000272)]
MGI:1347476	Foxa2	219	0.0321652	227	0.0936486	240	3.33452	205	7.85111	[PATO:0001631]
MGI:1353434	Gulo	220	0.0320865	236	0.0929684	207	3.57433	245	6.87578	[PATO:0000051^OBO_REL:inheres_in(UBERON:FBbt_00004644-FMA_9611-MA_0001359), UBERON:FBbt_00004644-FMA_9611-MA_0001359]
MGI:1306784	Cited2	221	0.0320165	198	0.0954946	204	3.59389	121	8.9264	[PATO:0000965]
MGI:94901	Dlx1	222	0.0318962	189	0.0958593	209	3.56984	11	11.1488	[PATO:0001999^OBO_REL:towards(UBERON:FMA_50720-MA_0000061-MA_0000064-MIAA_0000034-XAO_0000114-ZFA_0000005)]
MGI:105128	Rad23b	223	0.0318654	180	0.0964719	242	3.2863	230	7.1946	[PATO:0000587^inheres_in_part_of(UBERON:CARO_0000027-FBbt_00004927-FBbt_00004928-FBbt_00007004-FMA_45664-FMA_7210-MA_0000396-MA_0000411-MIAA_0000029-MIAA_0000132-WBbt_0006794-XAO_0000155-XAO_0000157-XAO_0003006-ZFA_0000242-ZFA_0000598)]
MGI:1931028	Recql4	224	0.0318648	187	0.095991	221	3.48857	232	7.1044	[MP:0003111, PATO:0000051^OBO_REL:inheres_in(GO:0005634)]
MGI:98880	Tyr	225	0.0318622	205	0.0953357	236	3.38193	221	7.32437	[PATO:0000051^OBO_REL:inheres_in(UBERON:FMA_9915-MA_0000311-XAO_0003076), UBERON:FMA_9915-MA_0000311-XAO_0003076]
MGI:88285	Cbs	226	0.0317759	170	0.0972431	225	3.45627	241	6.97887	[UBERON:CL_0000362-FMA_62411-ZFA_0009183]
MGI:98397	Src	227	0.0316782	165	0.0974227	219	3.51263	171	8.21019	[PATO:0000600]
MGI:102845	Bdkrb2	228	0.0316707	242	0.0926022	249	3.10362	211	7.60447	[UBERON:FMA_7212-MA_0001746]
MGI:105382	Lama5	229	0.0315224	204	0.0953664	192	3.64812	121	8.9264	[PATO:0000965, UBERON:FMA_7409-MA_0000436-MIAA_0000133-XAO_0000121]
MGI:1341823	Fanca	230	0.0315193	238	0.0928681	250	3.06132	129	8.77956	[PATO:0000595]
MGI:1096359	Cyp26a1	231	0.0315163	171	0.0971922	229	3.4474	150	8.41183	[PATO:0000420^OBO_REL:inheres_in(UBERON:FMA_7574-MA_0000315-ZFA_0000538), PATO:0000470^OBO_REL:inheres_in(UBERON:FMA_7574-MA_0000315-ZFA_0000538)]
MGI:95872	Gusb	232	0.031399	226	0.0936624	224	3.45993	41	10.1488	[PATO:0001546]
MGI:1309489	Cask	233	0.031292	215	0.094451	201	3.60024	225	7.25802	[PATO:0001608]
MGI:97801	Pthr1	234	0.0311541	212	0.0947012	164	3.78322	200	7.90087	[PATO:0000051^OBO_REL:inheres_in(UBERON:FMA_54640-MA_0000347-MIAA_0000040-XAO_0000446)]
MGI:104664	Tcf15	235	0.0311131	234	0.0932106	165	3.7711	105	9.14879	[PATO:0001032^OBO_REL:inheres_in(UBERON:FMA_52780-FMA_78500-MA_0000236-MIAA_0000138-XAO_0000189-ZFA_0001138), PATO:0001608^OBO_REL:inheres_in(UBERON:FMA_52780-FMA_78500-MA_0000236-MIAA_0000138-XAO_0000189-ZFA_0001138)]
MGI:88075	Arsb	236	0.0310729	183	0.0961969	198	3.61713	135	8.48583	[PATO:0000051^OBO_REL:inheres_in(UBERON:FMA_16581-MA_0000293-MIAA_0000182-XAO_0003064-ZFA_0000565)]
MGI:107718	Dnahc5	237	0.0310121	243	0.0925436	213	3.55164	121	8.9264	[PATO:0000965]
MGI:1195272	Eda	238	0.0308664	248	0.0924234	127	3.89413	7	11.7338	[UBERON:FMA_23100-MA_0000694]
MGI:1888519	Lmx1a	239	0.0307909	232	0.0933872	230	3.44698	246	6.82687	[PATO:0001999^OBO_REL:towards(MA:0002405)]
MGI:1345138	Spry2	240	0.0305283	225	0.0936654	202	3.59903	121	8.9264	[UBERON:FMA_7409-MA_0000436-MIAA_0000133-XAO_0000121]
MGI:109392	Esr2	241	0.0303404	228	0.0936085	244	3.18852	238	6.99229	[GO:0046545, GO:0046660]
MGI:1888520	Brd4	242	0.0301913	188	0.0959064	247	3.15891	178	8.0899	[PATO:0000051^OBO_REL:inheres_in(UBERON:FMA_52745-MA_0001494-ZFA_0000365)]
MGI:2151233	Dph1	243	0.0297911	209	0.094959	237	3.37698	242	6.9264	[MP:0001953, PATO:0001640^OBO_REL:inheres_in(GO:0007585), PATO:0001640^OBO_REL:inheres_in(UBERON:FBbt_00005024-FMA_7158-MA_0000327-MIAA_0000030-XAO_0000117-ZFA_0000272)]
MGI:1932575	Sp6	244	0.0297695	218	0.0944157	226	3.45164	44	10.0333	[PATO:0000937^inheres_in_part_of(UBERON:CARO_0000066-FBbt_00007005-FMA_9639-XAO_0003045-ZFA_0001486)]
MGI:1099438	Nsdhl	245	0.0296991	233	0.0932157	238	3.3638	248	6.60447	[PATO:0000574^OBO_REL:inheres_in(UBERON:FMA_7182-MA_0000007-MIAA_0000090-XAO_0003027)]
MGI:2444465	LOC242025	246	0.0293825	195	0.095702	234	3.38896	116	9.03332	[UBERON:FMA_59110-MA_0001266]
MGI:1277163	Vax1	247	0.0292669	237	0.0929054	228	3.44815	219	7.3762	[PATO:0000140^OBO_REL:inheres_in(UBERON:FBbt_00004508-FMA_54448-MA_0000261-MIAA_0000140-XAO_0000179-ZFA_0000107)]
MGI:1306802	Itgb1bp1	248	0.0291064	181	0.0964373	223	3.46356	135	8.56383	[PATO:0001032^OBO_REL:inheres_in(UBERON:FBbt_00004508-FMA_54448-MA_0000261-MIAA_0000140-XAO_0000179-ZFA_0000107), PATO:0001608^OBO_REL:inheres_in(UBERON:FBbt_00004508-FMA_54448-MA_0000261-MIAA_0000140-XAO_0000179-ZFA_0000107)]
MGI:1915756	Ctnnbip1	249	0.0290951	217	0.094431	245	3.17917	237	7.04726	[PATO:0001999^OBO_REL:towards(UBERON:FMA_30317-MA_0001459-MIAA_0000299-XAO_0000169-ZFA_0001514)]
MGI:1099804	Hip1	250	0.0275699	239	0.0928613	248	3.14414	132	8.73376	[PATO:0000406^inheres_in_part_of(UBERON:FMA_7181-MIAA_0000296-XAO_0003025-ZFA_0001115)]
