# Supplementary material for: Linking Human Diseases to Animal Models Using Ontology-Based Phenotype Annotation
Source: PLoS Biol. 2009 Nov 24;7(11):e1000247. doi: 10.1371/journal.pbio.1000247 (PMC2774506; doi:10.1371/journal.pbio.1000247)
Supplement: Table S22 — Comparison between human TNNT2 and mouse genes. The top 250 genes (by simJ) are reported, together with the rank and score for each metric (simIC, simJ, avgICCS, and maxIC). Additionally, the maxIC phenotype is reported using ontology identifiers. See Materials and Methods for a list of ontology prefixes. Known sequence orthologs are highlighted in yellow and listed in Table 6, if present. Genes at rank 1 are listed in Table 7. (0.08 MB XLS) [file pbio.1000247.s022.xls]

## Sheet: NCBI_Gene_7139-vs-allg-allscore
MGI gene id	mouse gene name	simIC rank	simIC	simJ rank	simJ	avgICCS rank	avgICCS	maxIC rank	maxIC	maxIC phenotype
MGI:1931221	Hdac9	1	0.193221	1	0.388112	34	4.13882	1	7.60447	[MP:0002625, MP:0008774]
MGI:104814	Ier3	2	0.172871	4	0.326705	5	4.92316	1	7.60447	[MP:0002625, MP:0008774]
MGI:88483	Cpl1	3	0.169323	6	0.317003	11	4.5988	1	7.60447	[MP:0002625, MP:0008774]
MGI:1336205	Fkbp1b	4	0.165848	5	0.32659	17	4.50298	1	7.60447	[MP:0002625, MP:0008774]
MGI:1309469	Casq2	5	0.164631	8	0.311295	4	4.93379	1	7.60447	[MP:0002625, MP:0008774]
MGI:1355275	Irx4	6	0.163475	9	0.299748	1	5.34821	1	7.60447	[MP:0002625, MP:0008774]
MGI:99879	Prkd1	7	0.153894	2	0.346939	51	3.88735	100	6.42998	[MP:0003921, PATO:0000051^OBO_REL:inheres_in(MA:0000092), PATO:0000051^OBO_REL:inheres_in(UBERON:FMA_7101-MA_0000092)]
MGI:1923972	Ckmt2	8	0.153622	17	0.279236	12	4.58742	1	7.60447	[MP:0002625, MP:0008774]
MGI:1336895	Rce1	9	0.147363	37	0.254777	72	3.72023	22	7.39391	[UBERON:FMA_14068-MA_0002441]
MGI:1330824	Csrp3	10	0.139956	19	0.266204	10	4.6294	55	6.70033	[MP:0005330]
MGI:99685	Ryr2	11	0.137936	50	0.246285	39	4.06703	1	7.60447	[MP:0002625, MP:0008774]
MGI:2447992	LOC433770	12	0.137766	53	0.244111	61	3.80792	1	7.60447	[MP:0002625, MP:0008774]
MGI:87905	Actc1	13	0.136267	73	0.228037	26	4.30724	1	7.60447	[MP:0002625, MP:0008774]
MGI:1913063	Myoz2	14	0.134832	55	0.242236	8	4.66671	55	6.70033	[MP:0005330]
MGI:1889273	Fxyd1	15	0.13274	3	0.334532	15	4.52293	82	6.44835	[MP:0001625]
MGI:97595	Prkca	16	0.130937	39	0.252847	67	3.76598	100	6.42998	[MP:0003921, PATO:0000051^OBO_REL:inheres_in(MA:0000092), PATO:0000051^OBO_REL:inheres_in(UBERON:FMA_7101-MA_0000092)]
MGI:1333784	Hdac5	17	0.130492	7	0.316901	109	3.44461	82	6.44835	[MP:0001625]
MGI:2676883	Mirn208a	18	0.129662	12	0.285714	33	4.15266	100	6.42998	[MP:0003921, PATO:0000051^OBO_REL:inheres_in(MA:0000092), PATO:0000051^OBO_REL:inheres_in(UBERON:FMA_7101-MA_0000092)]
MGI:891963	Ywhaq	19	0.129399	65	0.232653	117	3.3808	100	6.42998	[MP:0003921, PATO:0000051^OBO_REL:inheres_in(MA:0000092), PATO:0000051^OBO_REL:inheres_in(UBERON:FMA_7101-MA_0000092)]
MGI:1889623	Trim54	20	0.127887	76	0.226562	7	4.8299	55	6.70033	[MP:0005330]
MGI:107570	Cav3	21	0.127196	84	0.221416	3	4.99301	1	7.60447	[MP:0002625, MP:0008774]
MGI:98283	Sfrs1	22	0.126526	49	0.246606	31	4.18556	55	6.70033	[MP:0005330]
MGI:104790	Smyd1	23	0.126262	10	0.297125	142	3.30311	135	5.22993	[UBERON:FMA_9462-MA_0000164-XAO_0000065-ZFA_0001319]
MGI:1859274	Pdlim3	24	0.125639	58	0.237996	38	4.09952	55	6.70033	[MP:0005330]
MGI:1921305	Plce1	25	0.124194	59	0.237792	28	4.26112	100	6.42998	[MP:0003921, PATO:0000051^OBO_REL:inheres_in(MA:0000092), PATO:0000051^OBO_REL:inheres_in(UBERON:FMA_7101-MA_0000092)]
MGI:95609	Gaa	26	0.123826	145	0.204959	9	4.65052	1	7.60447	[MP:0002625, MP:0008774]
MGI:102844	Mybpc3	27	0.12327	81	0.22366	2	5.08497	1	7.60447	[MP:0002625, MP:0008774]
MGI:1925938	Nol3	28	0.122974	78	0.225296	25	4.37088	100	6.42998	[MP:0003921, PATO:0000051^OBO_REL:inheres_in(MA:0000092), PATO:0000051^OBO_REL:inheres_in(UBERON:FMA_7101-MA_0000092)]
MGI:109324	Fadd	29	0.122935	43	0.25	181	3.09415	22	7.39391	[UBERON:FMA_14068-MA_0002441]
MGI:1918961	Mus81	30	0.1229	51	0.245495	100	3.48638	1	7.60447	[MP:0002625, MP:0008774]
MGI:1344412	?	31	0.12275	101	0.218456	70	3.72948	52	6.72253	[PATO:0001779]
MGI:1916782	Hopx	32	0.121116	48	0.248292	30	4.21614	22	7.39391	[UBERON:FMA_14068-MA_0002441]
MGI:1859778	Hif3a	33	0.120063	45	0.2494	13	4.52828	48	7.1639	[PATO:0000584^inheres_in_part_of(UBERON:FBbt_00003154-FMA_7088-MA_0000072-MIAA_0000036-XAO_0000064-ZFA_0000114)]
MGI:1341850	Rb1cc1	34	0.119763	129	0.210432	65	3.78585	22	7.39391	[UBERON:FMA_14068-MA_0002441]
MGI:107495	Myl7	35	0.119372	136	0.207192	32	4.18221	22	7.39391	[UBERON:FMA_14068-MA_0002441]
MGI:108086	LOC433762	36	0.119238	67	0.232258	108	3.44564	114	6.39391	[PATO:0001571^OBO_REL:inheres_in(UBERON:FBbt_00003154-FMA_7088-MA_0000072-MIAA_0000036-XAO_0000064-ZFA_0000114)]
MGI:104889	Ubp1	37	0.119203	26	0.257143	111	3.43812	22	7.39391	[UBERON:FMA_14068-MA_0002441]
MGI:97622	Pln	38	0.1184	57	0.238307	16	4.51325	82	6.44835	[MP:0001625]
MGI:1333878	Xirp1	39	0.117701	11	0.292763	14	4.52748	82	6.44835	[MP:0001625]
MGI:88394	Chga	40	0.117465	127	0.211538	77	3.67336	1	7.60447	[MP:0002625, MP:0008774]
MGI:102889	Vcan	41	0.117199	61	0.235714	55	3.84131	100	6.42998	[MP:0003921, PATO:0000051^OBO_REL:inheres_in(MA:0000092), PATO:0000051^OBO_REL:inheres_in(UBERON:FMA_7101-MA_0000092)]
MGI:96922	Mb	42	0.117192	175	0.195513	82	3.62035	1	7.60447	[MP:0002625, MP:0008774]
MGI:99532	Mef2a	43	0.116503	38	0.25323	84	3.61906	114	6.39391	[PATO:0001571^OBO_REL:inheres_in(UBERON:FBbt_00003154-FMA_7088-MA_0000072-MIAA_0000036-XAO_0000064-ZFA_0000114)]
MGI:2153183	Kcnn3	44	0.116437	20	0.264957	105	3.46449	100	6.42998	[MP:0003921, PATO:0000051^OBO_REL:inheres_in(MA:0000092), PATO:0000051^OBO_REL:inheres_in(UBERON:FMA_7101-MA_0000092)]
MGI:96214	hph1	45	0.115247	22	0.262162	98	3.49212	126	6.35872	[PATO:0000586^OBO_REL:inheres_in(UBERON:FMA_7100-MA_0000091-ZFA_0000009), PATO:0001202^OBO_REL:inheres_in(UBERON:FMA_7100-MA_0000091-ZFA_0000009)]
MGI:97255	Myh6	46	0.114971	143	0.205263	18	4.48241	55	6.70033	[MP:0005330]
MGI:1860511	Heyl	47	0.11411	12	0.285714	49	3.95469	82	6.44835	[MP:0001625]
MGI:1916179	Mospd3	48	0.113233	56	0.242206	35	4.13569	114	6.39391	[PATO:0001571^OBO_REL:inheres_in(UBERON:FBbt_00003154-FMA_7088-MA_0000072-MIAA_0000036-XAO_0000064-ZFA_0000114)]
MGI:1315202	Slit3	49	0.112832	71	0.228637	76	3.67454	22	7.39391	[MP:0008772]
MGI:102492	Rnr2	50	0.112538	95	0.220374	27	4.30084	48	7.1639	[PATO:0000584^inheres_in_part_of(UBERON:FBbt_00003154-FMA_7088-MA_0000072-MIAA_0000036-XAO_0000064-ZFA_0000114)]
MGI:3525053	Ppp1r13l	51	0.111924	116	0.214567	107	3.45618	55	6.70033	[MP:0005330]
MGI:96070	Hbegf	52	0.111841	197	0.188235	24	4.42648	1	7.60447	[MP:0002625, MP:0008774]
MGI:892019	Klk1b1	53	0.11182	24	0.259947	41	4.03359	135	5.22993	[UBERON:FMA_9462-MA_0000164-XAO_0000065-ZFA_0001319]
MGI:1338820	Bmp10	54	0.111758	16	0.28	79	3.65858	135	5.22993	[UBERON:FMA_9462-MA_0000164-XAO_0000065-ZFA_0001319]
MGI:104723	Fgf9	55	0.111139	171	0.196918	68	3.75343	48	7.1639	[PATO:0000584^inheres_in_part_of(UBERON:FBbt_00003154-FMA_7088-MA_0000072-MIAA_0000036-XAO_0000064-ZFA_0000114)]
MGI:109323	Htr2b	56	0.10955	123	0.213573	58	3.82103	114	6.39391	[PATO:0001571^OBO_REL:inheres_in(UBERON:FBbt_00003154-FMA_7088-MA_0000072-MIAA_0000036-XAO_0000064-ZFA_0000114)]
MGI:88508	Crk	57	0.10928	124	0.212724	86	3.59951	100	6.42998	[MP:0003921, PATO:0000051^OBO_REL:inheres_in(MA:0000092), PATO:0000051^OBO_REL:inheres_in(UBERON:FMA_7101-MA_0000092)]
MGI:1933786	Dnaja3	58	0.109174	164	0.199301	94	3.52428	55	6.70033	[MP:0005330]
MGI:1201679	Cxadr	59	0.109036	130	0.210131	45	3.99033	22	7.39391	[UBERON:FMA_14068-MA_0002441]
MGI:3612502	Cmn3	60	0.108492	27	0.256906	19	4.48012	55	6.70033	[MP:0005330]
MGI:3612501	Cmn2	60	0.108492	27	0.256906	19	4.48012	55	6.70033	[MP:0005330]
MGI:3612500	Cmn1	60	0.108492	27	0.256906	19	4.48012	55	6.70033	[MP:0005330]
MGI:2686943	Hrtfm6	60	0.108492	27	0.256906	19	4.48012	55	6.70033	[MP:0005330]
MGI:2686942	Hrtfm5	60	0.108492	27	0.256906	19	4.48012	55	6.70033	[MP:0005330]
MGI:107956	Slc8a1	65	0.108478	146	0.204626	78	3.67296	1	7.60447	[MP:0002625, MP:0008774]
MGI:1097691	Hdac2	66	0.108469	159	0.200361	60	3.81166	82	6.44835	[MP:0001625]
MGI:3590238	Hrtfm7	67	0.1081	36	0.255495	47	3.98122	55	6.70033	[MP:0005330]
MGI:88413	Ckm	68	0.108076	153	0.202749	43	4.02353	1	7.60447	[MP:0002625, MP:0008774]
MGI:2389058	Hrtfm2	69	0.106839	46	0.24933	88	3.56682	55	6.70033	[MP:0005330]
MGI:105082	Ssr1	70	0.106807	115	0.214583	83	3.61979	100	6.42998	[MP:0003921, PATO:0000051^OBO_REL:inheres_in(MA:0000092), PATO:0000051^OBO_REL:inheres_in(UBERON:FMA_7101-MA_0000092)]
MGI:2686941	Hrtfm4	71	0.106545	40	0.252717	42	4.02436	55	6.70033	[MP:0005330]
MGI:96219	Hpt	72	0.106528	210	0.184588	197	3.0099	1	7.60447	[MP:0002625, MP:0008774]
MGI:1888496	Tbx20	73	0.105616	200	0.187602	57	3.8268	55	6.70033	[MP:0005330]
MGI:97367	Nppa	74	0.105567	185	0.191564	29	4.25019	1	7.60447	[MP:0002625, MP:0008774]
MGI:95718	Gjc1	75	0.105356	161	0.2	152	3.26109	22	7.39391	[UBERON:FMA_14068-MA_0002441]
MGI:87966	Agtr2	76	0.105046	174	0.196113	104	3.47406	100	6.42998	[MP:0003921, PATO:0000051^OBO_REL:inheres_in(MA:0000092), PATO:0000051^OBO_REL:inheres_in(UBERON:FMA_7101-MA_0000092)]
MGI:87940	Adrbk1	77	0.104389	150	0.204007	66	3.77436	22	7.39391	[UBERON:FMA_14068-MA_0002441]
MGI:108091	Bcar1	78	0.104368	74	0.227603	140	3.3211	22	7.39391	[UBERON:FMA_14068-MA_0002441]
MGI:1096551	Morf4l1	79	0.104132	63	0.23399	164	3.19774	82	6.44835	[MP:0001625]
MGI:94885	Des	80	0.103904	221	0.182085	6	4.89216	22	7.39391	[UBERON:FMA_14068-MA_0002441]
MGI:97368	Nppb	81	0.103302	41	0.252525	52	3.87887	135	5.22993	[UBERON:FMA_9462-MA_0000164-XAO_0000065-ZFA_0001319]
MGI:1346525	Sgcd	82	0.102641	158	0.200375	48	3.96048	55	6.70033	[MP:0005330]
MGI:1347023	Txnrd2	83	0.102434	182	0.193078	80	3.64925	114	6.39391	[PATO:0001571^OBO_REL:inheres_in(UBERON:FBbt_00003154-FMA_7088-MA_0000072-MIAA_0000036-XAO_0000064-ZFA_0000114)]
MGI:102643	Myh11	84	0.102004	192	0.188776	124	3.36247	55	6.70033	[MP:0005330]
MGI:97009	Mmp2	85	0.101647	211	0.184211	180	3.1061	100	6.42998	[MP:0003921, PATO:0000051^OBO_REL:inheres_in(MA:0000092), PATO:0000051^OBO_REL:inheres_in(UBERON:FMA_7101-MA_0000092)]
MGI:1349451	Corin	86	0.101186	69	0.230392	64	3.79769	82	6.44835	[MP:0001625]
MGI:101805	Gys1	87	0.100898	138	0.206827	53	3.85494	114	6.39391	[PATO:0001571^OBO_REL:inheres_in(UBERON:FBbt_00003154-FMA_7088-MA_0000072-MIAA_0000036-XAO_0000064-ZFA_0000114)]
MGI:1334203	Kcnmb1	88	0.100753	23	0.262048	89	3.55678	199	5.06487	[MP:0000274, MP:0000275]
MGI:107420	Il1rap	89	0.0998638	60	0.237467	50	3.9421	135	5.22993	[UBERON:FMA_9462-MA_0000164-XAO_0000065-ZFA_0001319]
MGI:1914701	Pkp2	90	0.0986045	54	0.242424	147	3.29076	135	5.22993	[UBERON:FMA_9462-MA_0000164-XAO_0000065-ZFA_0001319]
MGI:1336166	Cflar	91	0.0985612	135	0.207675	96	3.50785	22	7.39391	[UBERON:FMA_14068-MA_0002441]
MGI:1347487	Foxm1	92	0.0981304	184	0.191972	73	3.69205	22	7.39391	[UBERON:FMA_14068-MA_0002441]
MGI:103577	Hand1	93	0.0979959	195	0.188277	176	3.1486	22	7.39391	[UBERON:FMA_14068-MA_0002441]
MGI:99439	Btc	94	0.0979108	119	0.214133	81	3.64563	114	6.39391	[PATO:0001571^OBO_REL:inheres_in(UBERON:FBbt_00003154-FMA_7088-MA_0000072-MIAA_0000036-XAO_0000064-ZFA_0000114)]
MGI:3036269	Trim55	95	0.0973739	126	0.211921	87	3.597	82	6.44835	[MP:0001625]
MGI:1344385	Med24	96	0.0969321	103	0.218362	177	3.13799	135	5.22993	[UBERON:FMA_9462-MA_0000164-XAO_0000065-ZFA_0001319]
MGI:1346523	Sgcb	97	0.0967256	43	0.25	37	4.10898	55	6.70033	[MP:0005330]
MGI:88355	Cdh2	98	0.0965536	227	0.17965	93	3.53934	100	6.42998	[MP:0003921, PATO:0000051^OBO_REL:inheres_in(MA:0000092), PATO:0000051^OBO_REL:inheres_in(UBERON:FMA_7101-MA_0000092)]
MGI:1346091	Fbln5	99	0.0958986	169	0.197761	113	3.41953	114	6.39391	[PATO:0001571^OBO_REL:inheres_in(UBERON:FBbt_00003154-FMA_7088-MA_0000072-MIAA_0000036-XAO_0000064-ZFA_0000114)]
MGI:95476	Fabp3	100	0.0956059	86	0.220588	138	3.33521	82	6.44835	[MP:0001625]
MGI:1352493	Bag3	101	0.0954434	77	0.225564	95	3.51239	135	5.22993	[UBERON:FMA_9462-MA_0000164-XAO_0000065-ZFA_0001319]
MGI:1917258	Ace2	102	0.0949878	83	0.221622	106	3.45756	135	5.22993	[UBERON:FMA_9462-MA_0000164-XAO_0000065-ZFA_0001319]
MGI:1338762	Fhl2	103	0.0946293	42	0.251592	90	3.54676	82	6.44835	[MP:0001625]
MGI:98775	Tmod1	104	0.0945395	165	0.199203	174	3.15642	22	7.39391	[UBERON:FMA_14068-MA_0002441]
MGI:109326	Bnip3	105	0.0939225	66	0.232628	62	3.80119	135	5.22993	[UBERON:FMA_9462-MA_0000164-XAO_0000065-ZFA_0001319]
MGI:88423	Clu	106	0.0938796	147	0.204433	141	3.30982	135	5.22993	[UBERON:FMA_9462-MA_0000164-XAO_0000065-ZFA_0001319]
MGI:105381	Rpsa	107	0.0936298	25	0.258993	46	3.98988	185	5.15633	[MP:0005294, PATO:0000051^OBO_REL:inheres_in(MA:0000091)]
MGI:3050795	Mkl2	108	0.0934404	152	0.20332	112	3.4297	22	7.39391	[UBERON:FMA_14068-MA_0002441]
MGI:98251	Scn5a	109	0.0931995	122	0.213615	190	3.03406	135	5.22993	[UBERON:FMA_9462-MA_0000164-XAO_0000065-ZFA_0001319]
MGI:2384495	Mkl1	110	0.0930966	213	0.183784	148	3.28332	114	6.39391	[PATO:0001571^OBO_REL:inheres_in(UBERON:FBbt_00003154-FMA_7088-MA_0000072-MIAA_0000036-XAO_0000064-ZFA_0000114)]
MGI:1353495	Slc25a4	111	0.0927241	70	0.22973	127	3.35458	82	6.44835	[MP:0001625]
MGI:98796	Tph1	112	0.0924383	99	0.219277	189	3.04218	135	5.22993	[UBERON:FMA_9462-MA_0000164-XAO_0000065-ZFA_0001319]
MGI:1341800	Hey1	113	0.0923409	220	0.182131	97	3.49248	22	7.39391	[UBERON:FMA_14068-MA_0002441]
MGI:97275	Myod1	114	0.0921392	228	0.179402	85	3.61241	55	6.70033	[MP:0005330]
MGI:3042898	Hrtpq1	115	0.0914533	14	0.280769	102	3.48287	199	5.06487	[MP:0000274, MP:0000275]
MGI:2662846	Hwq1	116	0.0914533	14	0.280769	102	3.48287	199	5.06487	[MP:0000274, MP:0000275]
MGI:106651	Ly6e	117	0.091391	190	0.189781	44	4.02142	55	6.70033	[MP:0005330]
MGI:1913763	Map3k7ip1	118	0.0913772	120	0.213953	154	3.24111	135	5.22993	[UBERON:FMA_9462-MA_0000164-XAO_0000065-ZFA_0001319]
MGI:2387123	Lnpep	119	0.0910227	18	0.274436	215	2.78747	199	5.06487	[MP:0000274, MP:0000275]
MGI:99533	Mef2d	120	0.0910056	82	0.223618	110	3.44353	135	5.22993	[UBERON:FMA_9462-MA_0000164-XAO_0000065-ZFA_0001319]
MGI:1346345	Map2k5	121	0.0907813	79	0.225064	188	3.04587	135	5.22993	[UBERON:FMA_9462-MA_0000164-XAO_0000065-ZFA_0001319]
MGI:102469	Nfatc1	122	0.0904799	100	0.219251	99	3.49181	82	6.44835	[MP:0001625]
MGI:96650	Jup	123	0.0904185	191	0.189286	150	3.27702	22	7.39391	[UBERON:FMA_14068-MA_0002441]
MGI:894680	Bach1	124	0.0903691	80	0.224784	159	3.2219	135	5.22993	[UBERON:FMA_9462-MA_0000164-XAO_0000065-ZFA_0001319]
MGI:1346874	Map3k3	125	0.0901279	107	0.216901	137	3.34064	135	5.22993	[UBERON:FMA_9462-MA_0000164-XAO_0000065-ZFA_0001319]
MGI:1891835	Hdac7	126	0.0899839	188	0.19084	56	3.83384	114	6.39391	[PATO:0001571^OBO_REL:inheres_in(UBERON:FBbt_00003154-FMA_7088-MA_0000072-MIAA_0000036-XAO_0000064-ZFA_0000114)]
MGI:97809	Ptprb	127	0.0897846	108	0.216667	230	2.56629	135	5.22993	[UBERON:FMA_9462-MA_0000164-XAO_0000065-ZFA_0001319]
MGI:1917834	Pak4	128	0.0897562	140	0.206497	163	3.20213	22	7.39391	[UBERON:FMA_14068-MA_0002441]
MGI:1921416	Tmem38a	129	0.0892033	98	0.219653	91	3.54252	135	5.22993	[UBERON:FMA_9462-MA_0000164-XAO_0000065-ZFA_0001319]
MGI:1098718	Tmem38b	130	0.0888315	102	0.218391	92	3.54252	135	5.22993	[UBERON:FMA_9462-MA_0000164-XAO_0000065-ZFA_0001319]
MGI:1891496	Jph2	131	0.0887805	62	0.234727	125	3.35548	135	5.22993	[UBERON:FMA_9462-MA_0000164-XAO_0000065-ZFA_0001319]
MGI:106658	Srf	132	0.0887765	249	0.171115	139	3.3265	22	7.39391	[UBERON:FMA_14068-MA_0002441]
MGI:106039	Dtna	133	0.0886032	189	0.189899	162	3.20663	55	6.70033	[MP:0005330]
MGI:1919277	Slc39a4	134	0.0884505	157	0.200483	220	2.71843	100	6.42998	[MP:0003921, PATO:0000051^OBO_REL:inheres_in(MA:0000092), PATO:0000051^OBO_REL:inheres_in(UBERON:FMA_7101-MA_0000092)]
MGI:107821	Has2	135	0.0883221	109	0.216471	194	3.02125	135	5.22993	[UBERON:FMA_9462-MA_0000164-XAO_0000065-ZFA_0001319]
MGI:103098	Pdpn	136	0.088038	208	0.184783	145	3.29621	22	7.39391	[UBERON:FMA_14068-MA_0002441]
MGI:2154244	Plxnd1	137	0.087851	132	0.209459	54	3.85126	48	7.1639	[PATO:0000584^inheres_in_part_of(UBERON:FBbt_00003154-FMA_7088-MA_0000072-MIAA_0000036-XAO_0000064-ZFA_0000114)]
MGI:96274	Htr1b	138	0.0874064	216	0.182994	71	3.72432	55	6.70033	[MP:0005330]
MGI:108092	Bin1	139	0.0870634	203	0.186404	202	2.94535	55	6.70033	[MP:0005330]
MGI:3525632	Obsty3	140	0.0863226	21	0.263538	186	3.05625	199	5.06487	[MP:0000274, MP:0000275]
MGI:1859388	Dll4	141	0.0862784	149	0.204211	161	3.2136	135	5.22993	[UBERON:FMA_9462-MA_0000164-XAO_0000065-ZFA_0001319]
MGI:1926944	Calcrl	142	0.0859579	151	0.203579	216	2.77594	135	5.22993	[UBERON:FMA_9462-MA_0000164-XAO_0000065-ZFA_0001319]
MGI:1346524	Sgcg	143	0.0854397	219	0.182156	114	3.41775	52	6.72253	[PATO:0001779]
MGI:1926252	Gipc1	144	0.084752	160	0.2	116	3.39221	135	5.22993	[UBERON:FMA_9462-MA_0000164-XAO_0000065-ZFA_0001319]
MGI:105377	Adam19	145	0.0842845	238	0.174837	69	3.74807	114	6.39391	[PATO:0001571^OBO_REL:inheres_in(UBERON:FBbt_00003154-FMA_7088-MA_0000072-MIAA_0000036-XAO_0000064-ZFA_0000114)]
MGI:2136381	Hadhb	146	0.0842224	162	0.199541	156	3.23137	55	6.70033	[MP:0005330]
MGI:1098772	Pik3r2	147	0.0841879	128	0.21134	146	3.29547	135	5.22993	[UBERON:FMA_9462-MA_0000164-XAO_0000065-ZFA_0001319]
MGI:3042418	Orgwq9	148	0.0837888	47	0.248299	122	3.37246	199	5.06487	[MP:0000274, MP:0000275]
MGI:1347056	Esrrg	149	0.0835177	154	0.202439	199	2.97516	22	7.39391	[UBERON:FMA_14068-MA_0002441]
MGI:106923	Tll1	150	0.0834272	72	0.228374	158	3.22397	185	5.15633	[MP:0005294, PATO:0000051^OBO_REL:inheres_in(MA:0000091)]
MGI:1923998	Pbrm1	151	0.083338	97	0.219718	196	3.01693	185	5.15633	[MP:0005294, PATO:0000051^OBO_REL:inheres_in(MA:0000091)]
MGI:3042413	Orgwq4	152	0.0832675	52	0.244966	122	3.37246	199	5.06487	[MP:0000274, MP:0000275]
MGI:98388	Spnb2	153	0.0831379	199	0.187638	217	2.76299	135	5.22993	[UBERON:FMA_9462-MA_0000164-XAO_0000065-ZFA_0001319]
MGI:88239	cab	154	0.0822252	196	0.188264	203	2.94363	135	5.22993	[UBERON:FMA_9462-MA_0000164-XAO_0000065-ZFA_0001319]
MGI:104631	Utrn	155	0.0818019	223	0.181637	144	3.30168	52	6.72253	[PATO:0001779]
MGI:1098641	Wasf2	156	0.0816642	245	0.172535	153	3.24513	135	5.22993	[UBERON:FMA_9462-MA_0000164-XAO_0000065-ZFA_0001319]
MGI:1858219	Rcan2	157	0.0815991	250	0.171004	198	3.0031	135	5.22993	[UBERON:FMA_9462-MA_0000164-XAO_0000065-ZFA_0001319]
MGI:98783	Tnni3	158	0.0815805	144	0.205056	183	3.08138	135	5.22993	[UBERON:FMA_9462-MA_0000164-XAO_0000065-ZFA_0001319]
MGI:87867	Acadm	159	0.0812029	205	0.185859	157	3.22681	55	6.70033	[MP:0005330]
MGI:1333870	Ate1	160	0.0802738	147	0.204433	210	2.86493	185	5.15633	[MP:0005294, PATO:0000051^OBO_REL:inheres_in(MA:0000091)]
MGI:94906	Dmpk	161	0.0802379	193	0.188764	36	4.12959	22	7.39391	[UBERON:FMA_14068-MA_0002441]
MGI:104773	Adra1a	162	0.0800448	180	0.193966	149	3.28204	135	5.22993	[UBERON:FMA_9462-MA_0000164-XAO_0000065-ZFA_0001319]
MGI:1336883	Smad6	163	0.0799271	125	0.212658	100	3.48858	131	5.98556	[PATO:0000586^inheres_in_part_of(UBERON:FBbt_00003154-FMA_7088-MA_0000072-MIAA_0000036-XAO_0000064-ZFA_0000114)]
MGI:87965	Agtr1b	164	0.0798752	131	0.210127	185	3.06415	185	5.15633	[MP:0005294, PATO:0000051^OBO_REL:inheres_in(MA:0000091)]
MGI:87934	Adra2a	165	0.0792774	176	0.194712	209	2.88091	82	6.44835	[MP:0001625]
MGI:88255	Anxa6	166	0.0788519	64	0.233577	59	3.8123	135	5.22993	[UBERON:FMA_9462-MA_0000164-XAO_0000065-ZFA_0001319]
MGI:108117	Emd	167	0.0787882	141	0.206128	75	3.68202	135	5.22993	[UBERON:FMA_9462-MA_0000164-XAO_0000065-ZFA_0001319]
MGI:97879	Rbp4	168	0.0786833	242	0.17364	165	3.1892	135	5.22993	[UBERON:FMA_9462-MA_0000164-XAO_0000065-ZFA_0001319]
MGI:96968	Mest	169	0.0784886	118	0.214286	221	2.68831	135	5.22993	[UBERON:FMA_9462-MA_0000164-XAO_0000065-ZFA_0001319]
MGI:87936	Adra2c	170	0.078198	187	0.191038	212	2.84822	82	6.44835	[MP:0001625]
MGI:104757	Ephb4	171	0.0779655	173	0.196388	126	3.35532	135	5.22993	[UBERON:FMA_9462-MA_0000164-XAO_0000065-ZFA_0001319]
MGI:94927	Drd5	172	0.0777371	96	0.220339	218	2.73954	199	5.06487	[MP:0000274, MP:0000275]
MGI:90632	D17Aus9	173	0.0776151	86	0.220588	247	2.29746	199	5.06487	[MP:0000274, MP:0000275]
MGI:1859650	Ramp2	174	0.0775772	218	0.182556	195	3.02008	185	5.15633	[MP:0005294, PATO:0000051^OBO_REL:inheres_in(MA:0000091)]
MGI:1351315	Tceb3	175	0.0774745	212	0.184149	239	2.45682	185	5.15633	[MP:0005294, PATO:0000051^OBO_REL:inheres_in(MA:0000091)]
MGI:88042	Apex1	176	0.0773989	133	0.208696	206	2.91428	135	5.22993	[UBERON:FMA_9462-MA_0000164-XAO_0000065-ZFA_0001319]
MGI:3043439	Hrtq1	177	0.0765082	32	0.256604	118	3.37557	215	4.74507	[MP:0005406, PATO:0000117^OBO_REL:inheres_in(MA:0000072)]
MGI:3042911	Hrtq3	177	0.0765082	32	0.256604	118	3.37557	215	4.74507	[MP:0005406, PATO:0000117^OBO_REL:inheres_in(MA:0000072)]
MGI:3042889	Hrtq2	177	0.0765082	32	0.256604	118	3.37557	215	4.74507	[MP:0005406, PATO:0000117^OBO_REL:inheres_in(MA:0000072)]
MGI:1344386	Phrtq1	177	0.0765082	32	0.256604	118	3.37557	215	4.74507	[MP:0005406, PATO:0000117^OBO_REL:inheres_in(MA:0000072)]
MGI:1095415	Col19a1	181	0.0757979	166	0.198529	178	3.12282	47	7.35872	[PATO:0001241^OBO_REL:inheres_in(UBERON:FMA_9641-MA_0002437)]
MGI:1344365	Dand5	182	0.0753566	134	0.208211	214	2.82346	185	5.15633	[MP:0005294, PATO:0000051^OBO_REL:inheres_in(MA:0000091)]
MGI:88381	F3	183	0.0749678	155	0.20155	240	2.44177	199	5.06487	[MP:0000274, MP:0000275]
MGI:1913652	Sln	184	0.0748761	68	0.23221	74	3.69008	135	5.22993	[UBERON:FMA_9462-MA_0000164-XAO_0000065-ZFA_0001319]
MGI:1338033	Spint1	185	0.0748317	114	0.2149	235	2.49978	199	5.06487	[MP:0000274, MP:0000275]
MGI:2139369	Rtel1	186	0.0748282	230	0.178	224	2.66721	185	5.15633	[MP:0005294, PATO:0000051^OBO_REL:inheres_in(MA:0000091)]
MGI:104860	Fxr1	187	0.0743516	244	0.173278	179	3.11848	130	5.99229	[PATO:0001230]
MGI:95317	Eln	188	0.0743012	186	0.191209	128	3.35416	82	6.44835	[MP:0001625]
MGI:1930768	Arid3b	189	0.0736964	235	0.175589	191	3.03074	114	6.39391	[PATO:0001571^OBO_REL:inheres_in(UBERON:FBbt_00003154-FMA_7088-MA_0000072-MIAA_0000036-XAO_0000064-ZFA_0000114)]
MGI:96435	Igf2r	190	0.0736922	246	0.172023	200	2.96176	133	5.45763	[PATO:0000052^inheres_in_part_of(UBERON:FBbt_00000015-FMA_9576-MA_0000022-MIAA_0000295)]
MGI:2384150	Gjd3	191	0.0735201	172	0.19661	40	4.05469	22	7.39391	[UBERON:FMA_14068-MA_0002441]
MGI:3580376	Lemd3	192	0.0734081	137	0.207182	219	2.72407	199	5.06487	[MP:0000274, MP:0000275]
MGI:105378	Adam12	193	0.0729183	237	0.17506	143	3.30263	185	5.15633	[MP:0005294, PATO:0000051^OBO_REL:inheres_in(MA:0000091)]
MGI:108448	Angpt1	194	0.0719857	194	0.188442	136	3.34243	135	5.22993	[UBERON:FMA_9462-MA_0000164-XAO_0000065-ZFA_0001319]
MGI:99473	Arrb1	195	0.0716031	179	0.19403	166	3.17821	135	5.22993	[UBERON:FMA_9462-MA_0000164-XAO_0000065-ZFA_0001319]
MGI:88176	Bmp1	196	0.0714942	170	0.197468	201	2.96096	185	5.15633	[MP:0005294, PATO:0000051^OBO_REL:inheres_in(MA:0000091)]
MGI:1298209	Hcn4	197	0.0706745	117	0.214533	155	3.23492	135	5.22993	[UBERON:FMA_9462-MA_0000164-XAO_0000065-ZFA_0001319]
MGI:98494	Tbx2	198	0.0706419	217	0.18287	184	3.06659	185	5.15633	[MP:0005294, PATO:0000051^OBO_REL:inheres_in(MA:0000091)]
MGI:106199	Vegfb	199	0.0705371	168	0.197917	115	3.41388	215	4.74507	[MP:0005406, PATO:0000117^OBO_REL:inheres_in(MA:0000072)]
MGI:3042414	Orgwq5	200	0.0701096	75	0.227425	160	3.21686	215	4.74507	[MP:0005406, PATO:0000117^OBO_REL:inheres_in(MA:0000072)]
MGI:105376	Adam9	201	0.069958	201	0.18732	151	3.26286	185	5.15633	[MP:0005294, PATO:0000051^OBO_REL:inheres_in(MA:0000091)]
MGI:3619564	Asdq7	202	0.0695945	88	0.220532	129	3.34488	223	4.46463	[PATO:0000051^inheres_in_part_of(UBERON:FBbt_00003154-FMA_7088-MA_0000072-MIAA_0000036-XAO_0000064-ZFA_0000114)]
MGI:3619563	Asdq6	203	0.0695945	88	0.220532	129	3.34488	223	4.46463	[PATO:0000051^inheres_in_part_of(UBERON:FBbt_00003154-FMA_7088-MA_0000072-MIAA_0000036-XAO_0000064-ZFA_0000114)]
MGI:3619562	Asdq5	204	0.0695945	88	0.220532	129	3.34488	223	4.46463	[PATO:0000051^inheres_in_part_of(UBERON:FBbt_00003154-FMA_7088-MA_0000072-MIAA_0000036-XAO_0000064-ZFA_0000114)]
MGI:3619561	Asdq4	205	0.0695945	88	0.220532	129	3.34488	223	4.46463	[PATO:0000051^inheres_in_part_of(UBERON:FBbt_00003154-FMA_7088-MA_0000072-MIAA_0000036-XAO_0000064-ZFA_0000114)]
MGI:3619560	Asdq3	206	0.0695945	88	0.220532	129	3.34488	223	4.46463	[PATO:0000051^inheres_in_part_of(UBERON:FBbt_00003154-FMA_7088-MA_0000072-MIAA_0000036-XAO_0000064-ZFA_0000114)]
MGI:3619559	Asdq2	207	0.0695945	88	0.220532	129	3.34488	223	4.46463	[PATO:0000051^inheres_in_part_of(UBERON:FBbt_00003154-FMA_7088-MA_0000072-MIAA_0000036-XAO_0000064-ZFA_0000114)]
MGI:3619558	Asdq1	208	0.0695945	88	0.220532	129	3.34488	223	4.46463	[PATO:0000051^inheres_in_part_of(UBERON:FBbt_00003154-FMA_7088-MA_0000072-MIAA_0000036-XAO_0000064-ZFA_0000114)]
MGI:1338917	S100a1	209	0.0693582	142	0.205298	208	2.89975	135	5.22993	[UBERON:FMA_9462-MA_0000164-XAO_0000065-ZFA_0001319]
MGI:2146620	Srl	210	0.069051	156	0.200617	63	3.79869	135	5.22993	[UBERON:FMA_9462-MA_0000164-XAO_0000065-ZFA_0001319]
MGI:97793	Ptger1	211	0.0688729	229	0.178022	182	3.094	82	6.44835	[MP:0001625]
MGI:107708	Ss18	212	0.0687972	231	0.177677	245	2.36906	199	5.06487	[MP:0000274, MP:0000275]
MGI:88142	bd	213	0.0684718	139	0.206799	226	2.6476	184	5.21019	[PATO:0001571]
MGI:1921373	Foxp4	214	0.0683054	121	0.213836	193	3.02831	127	6.2419	[PATO:0000052^OBO_REL:inheres_in(UBERON:FBbt_00003154-FMA_7088-MA_0000072-MIAA_0000036-XAO_0000064-ZFA_0000114)]
MGI:1289308	Tax1bp1	215	0.0678318	85	0.221402	227	2.6449	233	4.1357	[MP:0000266, PATO:0000051^OBO_REL:inheres_in(MA:0000072)]
MGI:1333882	Adam15	216	0.0667138	232	0.177419	192	3.02893	185	5.15633	[MP:0005294, PATO:0000051^OBO_REL:inheres_in(MA:0000091)]
MGI:3614654	Dear1	217	0.0665323	181	0.193211	243	2.40832	223	4.46463	[PATO:0000051^inheres_in_part_of(UBERON:FBbt_00003154-FMA_7088-MA_0000072-MIAA_0000036-XAO_0000064-ZFA_0000114)]
MGI:1353448	Eif2ak1	218	0.0661718	226	0.180288	213	2.83575	199	5.06487	[MP:0000274, MP:0000275]
MGI:3040693	Zmiz1	219	0.0649987	207	0.185644	228	2.64048	133	5.45763	[PATO:0000052^inheres_in_part_of(UBERON:FBbt_00000015-FMA_9576-MA_0000022-MIAA_0000295)]
MGI:3042410	Orgwq1	220	0.0649327	167	0.1983	175	3.1535	215	4.74507	[MP:0005406, PATO:0000117^OBO_REL:inheres_in(MA:0000072)]
MGI:87937	Adrb1	221	0.0648729	178	0.194149	233	2.54912	135	5.22993	[UBERON:FMA_9462-MA_0000164-XAO_0000065-ZFA_0001319]
MGI:102556	Tbx4	222	0.0644307	234	0.175676	231	2.55065	199	5.06487	[MP:0000274, MP:0000275]
MGI:104696	Scnn1b	223	0.0642844	247	0.171247	207	2.90102	82	6.44835	[MP:0001625]
MGI:98943	Wap	224	0.0633609	206	0.185841	234	2.52417	135	5.22993	[UBERON:FMA_9462-MA_0000164-XAO_0000065-ZFA_0001319]
MGI:2137649	Ath16	225	0.0631835	104	0.217742	167	3.17054	233	4.1357	[MP:0000266, PATO:0000051^OBO_REL:inheres_in(MA:0000072)]
MGI:1890354	Ath13	225	0.0631835	104	0.217742	168	3.17054	233	4.1357	[MP:0000266, PATO:0000051^OBO_REL:inheres_in(MA:0000072)]
MGI:1890352	Ath11	225	0.0631835	104	0.217742	168	3.17054	233	4.1357	[MP:0000266, PATO:0000051^OBO_REL:inheres_in(MA:0000072)]
MGI:1261434	Olr1	228	0.0631228	240	0.173815	204	2.93929	135	5.22993	[UBERON:FMA_9462-MA_0000164-XAO_0000065-ZFA_0001319]
MGI:1202876	Tcf3	229	0.0627056	239	0.174528	232	2.55044	214	5.06487	[MP:0000274, MP:0000275]
MGI:892987	Dyscalc1	230	0.0619052	110	0.215139	168	3.17054	233	4.1357	[MP:0000266, PATO:0000051^OBO_REL:inheres_in(MA:0000072)]
MGI:2152562	Dyscalc4	230	0.0619052	110	0.215139	168	3.17054	233	4.1357	[MP:0000266, PATO:0000051^OBO_REL:inheres_in(MA:0000072)]
MGI:2152561	Dyscalc3	230	0.0619052	110	0.215139	168	3.17054	233	4.1357	[MP:0000266, PATO:0000051^OBO_REL:inheres_in(MA:0000072)]
MGI:2152560	Dyscalc2	230	0.0619052	110	0.215139	168	3.17054	233	4.1357	[MP:0000266, PATO:0000051^OBO_REL:inheres_in(MA:0000072)]
MGI:96437	Igfbp2	234	0.0615292	209	0.184697	211	2.85744	215	4.74507	[MP:0005406, PATO:0000117^OBO_REL:inheres_in(MA:0000072)]
MGI:88266	Capns1	235	0.0606618	224	0.181548	229	2.5758	233	4.1357	[MP:0000266, PATO:0000051^OBO_REL:inheres_in(MA:0000072)]
MGI:1924209	Chmp5	236	0.0604915	214	0.183511	236	2.49356	127	6.2419	[PATO:0000052^OBO_REL:inheres_in(UBERON:FBbt_00003154-FMA_7088-MA_0000072-MIAA_0000036-XAO_0000064-ZFA_0000114)]
MGI:97351	Nkx2-6	237	0.0602136	215	0.183463	246	2.36327	223	4.46463	[PATO:0000051^inheres_in_part_of(UBERON:FBbt_00003154-FMA_7088-MA_0000072-MIAA_0000036-XAO_0000064-ZFA_0000114)]
MGI:3579880	Drsi	238	0.0593192	163	0.199313	187	3.04673	233	4.1357	[MP:0000266, PATO:0000051^OBO_REL:inheres_in(MA:0000072)]
MGI:87904	Actb	239	0.0592817	241	0.17381	223	2.6734	135	5.22993	[UBERON:FMA_9462-MA_0000164-XAO_0000065-ZFA_0001319]
MGI:96976	Mgp	240	0.0589854	247	0.171247	205	2.92142	223	4.46463	[PATO:0000051^inheres_in_part_of(UBERON:FBbt_00003154-FMA_7088-MA_0000072-MIAA_0000036-XAO_0000064-ZFA_0000114)]
MGI:1333807	Rad17	241	0.0587646	236	0.175439	242	2.43061	233	4.1357	[MP:0000266, PATO:0000051^OBO_REL:inheres_in(MA:0000072)]
MGI:96158	Hmgcl	242	0.058706	198	0.187861	244	2.40002	233	4.1357	[MP:0000266, PATO:0000051^OBO_REL:inheres_in(MA:0000072)]
MGI:2179288	Rttn	243	0.0580007	183	0.192635	237	2.47374	233	4.1357	[MP:0000266, PATO:0000051^OBO_REL:inheres_in(MA:0000072)]
MGI:106582	Rfx3	244	0.0561409	177	0.194611	249	2.1768	233	4.1357	[MP:0000266, PATO:0000051^OBO_REL:inheres_in(MA:0000072)]
MGI:88453	Col3a1	245	0.0547281	225	0.180328	248	2.29231	233	4.1357	[MP:0000266, PATO:0000051^OBO_REL:inheres_in(MA:0000072)]
MGI:108295	Pxn	246	0.0546253	202	0.186441	238	2.46664	233	4.1357	[MP:0000266, PATO:0000051^OBO_REL:inheres_in(MA:0000072)]
MGI:94903	Dlx3	247	0.054573	222	0.181818	241	2.44139	233	4.1357	[MP:0000266, PATO:0000051^OBO_REL:inheres_in(MA:0000072)]
MGI:1338023	Mrvi1	248	0.0484611	233	0.176119	222	2.67529	129	6.04726	[PATO:0000584]
MGI:104756	Itga9	249	0.0421777	243	0.173633	250	1.8809	250	3.30121	[MA:0000032]
MGI:107571	Cav2	250	0.0407104	204	0.185874	225	2.66281	132	5.96557	[PATO:0000591]
