# Supplementary material for: Linking Human Diseases to Animal Models Using Ontology-Based Phenotype Annotation
Source: PLoS Biol. 2009 Nov 24;7(11):e1000247. doi: 10.1371/journal.pbio.1000247 (PMC2774506; doi:10.1371/journal.pbio.1000247)
Supplement: Table S23 — Comparison between human TTN and mouse genes. The top 250 genes (by simJ) are reported, together with the rank and score for each metric (simIC, simJ, avgICCS, and maxIC). Additionally, the maxIC phenotype is reported using ontology identifiers. See Materials and Methods for a list of ontology prefixes. Known sequence orthologs are highlighted in yellow and listed in Table 6, if present. Genes at rank 1 are listed in Table 7. (0.08 MB XLS) [file pbio.1000247.s023.xls]

## Sheet: NCBI_Gene_7273-vs-allg-allscore
MGI gene id	MGI gene name	simIC rank	simIC	simJ rank	simJ	avgICCS rank	avgICCS	maxIC rank	maxIC	maxIC phenotype
MGI:97272	Myl2	1	0.0638236	11	0.140845	2	4.9023	1	12.1488	[PATO:0000051^OBO_REL:inheres_in(UBERON:FMA_9478-MA_0000095-ZFA_0005070)]
MGI:94885	Des	2	0.0583932	2	0.151487	3	4.84262	38	8.0899	[PATO:0000586^inheres_in_part_of(UBERON:FBbt_00005069-FMA_30316-FMA_32558-MA_0000015-MIAA_0000025-WBbt_0005737-XAO_0000172-ZFA_0000548-ZFA_0005145)]
MGI:2182093	Tg(Ckmm-cre)5Khn	3	0.0574254	117	0.115242	10	4.64877	6	10.7338	[GO:0030017]
MGI:106658	Srf	4	0.0548865	6	0.143411	23	4.41556	83	7.66767	[PATO:0000141^inheres_in_part_of(UBERON:FBbt_00005069-FMA_30316-FMA_32558-MA_0000015-MIAA_0000025-WBbt_0005737-XAO_0000172-ZFA_0000548-ZFA_0005145)]
MGI:94909	Dmd	5	0.0543535	30	0.130812	11	4.64542	13	10.5638	[PATO:0000001^inheres_in_part_of(UBERON:FMA_5022-MIAA_0000302-XAO_0000174)]
MGI:1346524	Sgcg	6	0.0543051	3	0.150538	5	4.7441	16	10.4118	[UBERON:FMA_22532-MA_0002395]
MGI:96794	Lmna	7	0.0525317	152	0.110912	8	4.70987	16	10.4118	[UBERON:FMA_22532-MA_0002395]
MGI:1341884	Hey2	8	0.0521912	98	0.117314	12	4.60908	4	11.1488	[PATO:0000140^inheres_in_part_of(UBERON:FBbt_00005615-FMA_85574-ZFA_0000471)]
MGI:95609	Gaa	9	0.0520151	16	0.140196	20	4.45295	75	7.71139	[PATO:0001623^OBO_REL:inheres_in(UBERON:FBbt_00005069-FMA_30316-FMA_32558-MA_0000015-MIAA_0000025-WBbt_0005737-XAO_0000172-ZFA_0000548-ZFA_0005145)]
MGI:97255	Myh6	10	0.0519377	14	0.140387	37	4.30359	83	7.66767	[PATO:0000141^inheres_in_part_of(UBERON:FBbt_00005069-FMA_30316-FMA_32558-MA_0000015-MIAA_0000025-WBbt_0005737-XAO_0000172-ZFA_0000548-ZFA_0005145)]
MGI:97350	Nkx2-5	11	0.0516534	104	0.116788	6	4.73665	1	12.1488	[PATO:0000051^OBO_REL:inheres_in(UBERON:FMA_9478-MA_0000095-ZFA_0005070)]
MGI:1096879	Fxn	12	0.0514692	27	0.132766	97	3.93847	108	7.60447	[UBERON:FMA_12151-MA_0000082-ZFA_0005061]
MGI:109321	Lama4	13	0.0509928	62	0.123066	53	4.19121	38	8.0899	[PATO:0000586^inheres_in_part_of(UBERON:FBbt_00005069-FMA_30316-FMA_32558-MA_0000015-MIAA_0000025-WBbt_0005737-XAO_0000172-ZFA_0000548-ZFA_0005145)]
MGI:96922	Mb	14	0.0507487	19	0.137898	44	4.25686	29	9.27433	[UBERON:FMA_22471-MA_0000672]
MGI:107570	Cav3	15	0.0506457	7	0.142415	13	4.59021	64	7.97887	[PATO:0001780]
MGI:2182090	Tg(Myhca-cre)1Abel	16	0.0505679	28	0.132025	26	4.39877	38	8.0899	[PATO:0000586^inheres_in_part_of(UBERON:FBbt_00005069-FMA_30316-FMA_32558-MA_0000015-MIAA_0000025-WBbt_0005737-XAO_0000172-ZFA_0000548-ZFA_0005145)]
MGI:99954	Ighmbp2	17	0.0502517	38	0.128373	14	4.55062	75	7.71139	[PATO:0001623^OBO_REL:inheres_in(UBERON:FBbt_00005069-FMA_30316-FMA_32558-MA_0000015-MIAA_0000025-WBbt_0005737-XAO_0000172-ZFA_0000548-ZFA_0005145)]
MGI:107956	Slc8a1	18	0.0501668	20	0.135992	21	4.44032	108	7.60447	[UBERON:FMA_12151-MA_0000082-ZFA_0005061]
MGI:895149	Acadvl	19	0.0499754	8	0.142259	84	4.02169	83	7.66767	[PATO:0000141^inheres_in_part_of(UBERON:FBbt_00005069-FMA_30316-FMA_32558-MA_0000015-MIAA_0000025-WBbt_0005737-XAO_0000172-ZFA_0000548-ZFA_0005145)]
MGI:107495	Myl7	20	0.0499676	42	0.126607	18	4.45701	19	9.9264	[UBERON:FMA_9476-ZFA_0005063]
MGI:94906	Dmpk	21	0.0497567	10	0.140995	9	4.66783	6	10.7338	[UBERON:FMA_9478-MA_0000095-ZFA_0005070]
MGI:102541	Tbx5	22	0.0497228	51	0.124245	7	4.72238	6	10.7338	[UBERON:FMA_9478-MA_0000095-ZFA_0005070]
MGI:98864	Ttn	23	0.0495817	31	0.130672	35	4.30923	6	10.7338	[GO:0030017]
MGI:1933786	Dnaja3	24	0.04931	12	0.14053	47	4.2458	108	7.60447	[UBERON:FMA_12151-MA_0000082-ZFA_0005061]
MGI:1097691	Hdac2	25	0.0492898	17	0.140041	29	4.35942	136	7.54393	[MP:0001636, PATO:0001845, PATO:0001845^OBO_REL:inheres_in(GO:0060047)]
MGI:88110	Atp2a2	26	0.0490994	60	0.12332	50	4.22341	38	8.0899	[PATO:0000586^inheres_in_part_of(UBERON:FBbt_00005069-FMA_30316-FMA_32558-MA_0000015-MIAA_0000025-WBbt_0005737-XAO_0000172-ZFA_0000548-ZFA_0005145)]
MGI:98927	Vcl	27	0.0490275	79	0.120066	45	4.25675	108	7.60447	[UBERON:FMA_12151-MA_0000082-ZFA_0005061]
MGI:99685	Ryr2	28	0.0489663	18	0.139509	46	4.25005	83	7.66767	[PATO:0000141^inheres_in_part_of(UBERON:FBbt_00005069-FMA_30316-FMA_32558-MA_0000015-MIAA_0000025-WBbt_0005737-XAO_0000172-ZFA_0000548-ZFA_0005145)]
MGI:102844	Mybpc3	29	0.0488229	54	0.124103	1	5.08368	6	10.7338	[GO:0030017]
MGI:1889623	Trim54	30	0.0482185	5	0.146868	41	4.26205	83	7.66767	[PATO:0000141^inheres_in_part_of(UBERON:FBbt_00005069-FMA_30316-FMA_32558-MA_0000015-MIAA_0000025-WBbt_0005737-XAO_0000172-ZFA_0000548-ZFA_0005145)]
MGI:104631	Utrn	31	0.0475578	4	0.148936	141	3.73759	64	7.97887	[PATO:0001780]
MGI:97275	Myod1	32	0.0474553	32	0.130435	39	4.273	13	10.5638	[PATO:0000001^inheres_in_part_of(UBERON:FMA_5022-MIAA_0000302-XAO_0000174)]
MGI:96070	Hbegf	33	0.0473515	81	0.119928	28	4.36367	38	8.0899	[PATO:0000051^inheres_in_part_of(UBERON:FBbt_00005615-FMA_85574-ZFA_0000471), PATO:0000051^inheres_in_part_of(UBERON:FMA_7100-MA_0000091-ZFA_0000009)]
MGI:88355	Cdh2	34	0.0468479	71	0.121068	40	4.27039	108	7.60447	[UBERON:FMA_12151-MA_0000082-ZFA_0005061]
MGI:97371	Npr1	35	0.0464791	80	0.119935	15	4.50179	74	7.90087	[PATO:0000001^OBO_REL:has_qualifier(PATO:0000460)^OBO_REL:inheres_in(GO:0007626)]
MGI:95664	Gata4	36	0.0464673	194	0.107353	22	4.42994	136	7.54393	[MP:0001636, PATO:0001845, PATO:0001845^OBO_REL:inheres_in(GO:0060047)]
MGI:1349419	Aifm1	37	0.0464578	123	0.113768	48	4.24064	38	8.0899	[PATO:0000586^inheres_in_part_of(UBERON:FBbt_00005069-FMA_30316-FMA_32558-MA_0000015-MIAA_0000025-WBbt_0005737-XAO_0000172-ZFA_0000548-ZFA_0005145)]
MGI:1277186	Atg5	38	0.0462059	89	0.118175	88	4.00744	38	8.0899	[PATO:0000586^inheres_in_part_of(UBERON:FBbt_00005069-FMA_30316-FMA_32558-MA_0000015-MIAA_0000025-WBbt_0005737-XAO_0000172-ZFA_0000548-ZFA_0005145)]
MGI:87905	Actc1	39	0.0461773	26	0.132918	63	4.1244	83	7.66767	[PATO:0000141^inheres_in_part_of(UBERON:FBbt_00005069-FMA_30316-FMA_32558-MA_0000015-MIAA_0000025-WBbt_0005737-XAO_0000172-ZFA_0000548-ZFA_0005145)]
MGI:1334444	Zfpm2	40	0.0461108	175	0.108885	34	4.31063	4	11.1488	[PATO:0000140^inheres_in_part_of(UBERON:FBbt_00005615-FMA_85574-ZFA_0000471)]
MGI:97380	Ntf3	41	0.0459905	170	0.109562	25	4.41016	38	8.0899	[PATO:0000051^inheres_in_part_of(UBERON:FBbt_00005615-FMA_85574-ZFA_0000471), PATO:0000051^inheres_in_part_of(UBERON:FMA_7100-MA_0000091-ZFA_0000009)]
MGI:98251	Scn5a	42	0.04587	1	0.152727	61	4.14101	136	7.54393	[MP:0001636, PATO:0001845, PATO:0001845^OBO_REL:inheres_in(GO:0060047)]
MGI:96433	Igf1r	43	0.0456991	190	0.107432	102	3.91107	108	7.60447	[UBERON:FMA_12151-MA_0000082-ZFA_0005061]
MGI:95410	Erbb2	44	0.0456634	207	0.106343	19	4.45317	35	9.0899	[PATO:0000001^OBO_REL:inheres_in(UBERON:FMA_5022-MIAA_0000302-XAO_0000174)]
MGI:97622	Pln	45	0.0453763	9	0.141869	66	4.08774	38	8.0899	[PATO:0000586^inheres_in_part_of(UBERON:FBbt_00005069-FMA_30316-FMA_32558-MA_0000015-MIAA_0000025-WBbt_0005737-XAO_0000172-ZFA_0000548-ZFA_0005145)]
MGI:1309469	Casq2	46	0.0449847	15	0.140351	43	4.25767	108	7.60447	[UBERON:FMA_12151-MA_0000082-ZFA_0005061]
MGI:1342774	Ppargc1a	47	0.0449549	119	0.114717	82	4.02371	29	9.27433	[UBERON:FMA_22471-MA_0000672]
MGI:2386607	Abca5	48	0.0449225	24	0.13452	122	3.80509	73	7.9264	[PATO:0001624]
MGI:104813	Jarid2	49	0.0448023	196	0.107115	86	4.01709	25	9.48583	[UBERON:FMA_7096-MA_0000075]
MGI:99458	Mef2c	50	0.0447895	50	0.124428	59	4.14687	19	9.9264	[UBERON:FMA_9476-ZFA_0005063]
MGI:1346525	Sgcd	51	0.0447656	21	0.135164	17	4.48882	64	7.97887	[PATO:0001780]
MGI:2447670	Mgrn1	52	0.0446636	37	0.12897	49	4.22683	148	7.39391	[UBERON:FMA_14068-MA_0002441]
MGI:107810	Tfam	53	0.0446168	141	0.111814	60	4.14112	38	8.0899	[PATO:0000586^inheres_in_part_of(UBERON:FBbt_00005069-FMA_30316-FMA_32558-MA_0000015-MIAA_0000025-WBbt_0005737-XAO_0000172-ZFA_0000548-ZFA_0005145)]
MGI:1344412	?	54	0.044048	29	0.131937	94	3.97307	180	6.76797	[UBERON:FMA_7098-MA_0000093]
MGI:98735	Th	55	0.0439944	67	0.122184	79	4.04041	187	6.72253	[PATO:0001779]
MGI:1346347	Mapk7	56	0.0439487	76	0.12037	81	4.03023	83	7.66767	[PATO:0000141^inheres_in_part_of(UBERON:FBbt_00005069-FMA_30316-FMA_32558-MA_0000015-MIAA_0000025-WBbt_0005737-XAO_0000172-ZFA_0000548-ZFA_0005145)]
MGI:1888496	Tbx20	57	0.0439329	41	0.127061	58	4.14918	83	7.66767	[PATO:0000141^inheres_in_part_of(UBERON:FBbt_00005069-FMA_30316-FMA_32558-MA_0000015-MIAA_0000025-WBbt_0005737-XAO_0000172-ZFA_0000548-ZFA_0005145)]
MGI:106039	Dtna	58	0.0438284	13	0.140468	130	3.77768	64	7.97887	[PATO:0001780]
MGI:95392	Eng	59	0.0435744	64	0.122711	90	4.003	131	7.58401	[PATO:0000608]
MGI:1336895	Rce1	60	0.0435096	22	0.135105	131	3.77686	148	7.39391	[UBERON:FMA_14068-MA_0002441]
MGI:1341850	Rb1cc1	61	0.0433734	40	0.127291	67	4.08726	148	7.39391	[UBERON:FMA_14068-MA_0002441]
MGI:102709	Cav1	62	0.0433637	107	0.116279	105	3.89121	108	7.60447	[UBERON:FMA_12151-MA_0000082-ZFA_0005061]
MGI:1336205	Fkbp1b	63	0.043319	39	0.127525	51	4.21529	108	7.60447	[UBERON:FMA_12151-MA_0000082-ZFA_0005061]
MGI:1913063	Myoz2	64	0.0432338	23	0.135016	76	4.05492	38	8.0899	[PATO:0000586^inheres_in_part_of(UBERON:FBbt_00005069-FMA_30316-FMA_32558-MA_0000015-MIAA_0000025-WBbt_0005737-XAO_0000172-ZFA_0000548-ZFA_0005145)]
MGI:1342270	Large	65	0.0429996	96	0.117506	83	4.02325	29	9.27433	[UBERON:FMA_22471-MA_0000672]
MGI:1932286	Egln1	66	0.0429236	148	0.111023	95	3.97047	38	8.0899	[PATO:0000586^inheres_in_part_of(UBERON:FBbt_00005069-FMA_30316-FMA_32558-MA_0000015-MIAA_0000025-WBbt_0005737-XAO_0000172-ZFA_0000548-ZFA_0005145)]
MGI:99481	F11	67	0.0427879	52	0.124245	168	3.63394	83	7.66767	[PATO:0000141^inheres_in_part_of(UBERON:FBbt_00005069-FMA_30316-FMA_32558-MA_0000015-MIAA_0000025-WBbt_0005737-XAO_0000172-ZFA_0000548-ZFA_0005145)]
MGI:98283	Sfrs1	68	0.042731	35	0.129587	73	4.06375	206	6.43914	[PATO:0000584^OBO_REL:inheres_in(UBERON:FBbt_00003154-FMA_7088-MA_0000072-MIAA_0000036-XAO_0000064-ZFA_0000114)]
MGI:108086	LOC433762	69	0.0426203	47	0.12514	137	3.76094	136	7.54393	[MP:0001636, PATO:0001845, PATO:0001845^OBO_REL:inheres_in(GO:0060047)]
MGI:97771	Proc	70	0.0422201	69	0.122014	170	3.6054	83	7.66767	[PATO:0000141^inheres_in_part_of(UBERON:FBbt_00005069-FMA_30316-FMA_32558-MA_0000015-MIAA_0000025-WBbt_0005737-XAO_0000172-ZFA_0000548-ZFA_0005145)]
MGI:87940	Adrbk1	71	0.0421758	109	0.116208	16	4.50152	25	9.48583	[UBERON:FMA_7096-MA_0000075]
MGI:1930780	?	72	0.0420141	189	0.107576	54	4.18423	25	9.48583	[UBERON:FMA_7096-MA_0000075]
MGI:95716	Gja5	73	0.0413233	161	0.110075	106	3.89028	38	8.0899	[PATO:0000051^inheres_in_part_of(UBERON:FBbt_00005615-FMA_85574-ZFA_0000471), PATO:0000051^inheres_in_part_of(UBERON:FMA_7100-MA_0000091-ZFA_0000009)]
MGI:103580	Hand2	74	0.0412818	58	0.123491	31	4.32528	148	7.39391	[UBERON:FMA_14068-MA_0002441]
MGI:95541	Fkbp1a	75	0.0411393	165	0.109842	57	4.15301	108	7.60447	[UBERON:FMA_12151-MA_0000082-ZFA_0005061]
MGI:1354951	Gne	76	0.0411302	25	0.133966	107	3.889	75	7.71139	[PATO:0001623^OBO_REL:inheres_in(UBERON:FBbt_00005069-FMA_30316-FMA_32558-MA_0000015-MIAA_0000025-WBbt_0005737-XAO_0000172-ZFA_0000548-ZFA_0005145)]
MGI:96648	Jund	77	0.0411026	154	0.110769	187	3.50137	206	6.43914	[PATO:0000584^OBO_REL:inheres_in(UBERON:FBbt_00003154-FMA_7088-MA_0000072-MIAA_0000036-XAO_0000064-ZFA_0000114)]
MGI:1914103	Pnpla2	78	0.0410873	153	0.110823	115	3.84953	108	7.60447	[UBERON:FMA_12151-MA_0000082-ZFA_0005061]
MGI:87874	Ace	79	0.0409697	237	0.103933	99	3.92094	136	7.54393	[MP:0001636, PATO:0001845, PATO:0001845^OBO_REL:inheres_in(GO:0060047)]
MGI:102492	Rnr2	80	0.0409635	61	0.123212	140	3.74034	167	7.1639	[PATO:0000584^inheres_in_part_of(UBERON:FBbt_00003154-FMA_7088-MA_0000072-MIAA_0000036-XAO_0000064-ZFA_0000114)]
MGI:1890508	Zmpste24	81	0.0409451	221	0.105153	55	4.18045	64	7.97887	[PATO:0001780]
MGI:104771	Erbb4	82	0.040876	167	0.109611	101	3.91661	180	6.76797	[UBERON:FMA_7098-MA_0000093]
MGI:108088	Gab1	83	0.040806	172	0.109238	149	3.71499	180	6.76797	[UBERON:FMA_7098-MA_0000093]
MGI:98775	Tmod1	84	0.0407601	107	0.116379	91	4.00179	136	7.54393	[MP:0001636, PATO:0001845, PATO:0001845^OBO_REL:inheres_in(GO:0060047)]
MGI:1859778	Hif3a	85	0.040613	33	0.130178	65	4.10929	25	9.48583	[UBERON:FMA_7096-MA_0000075]
MGI:1347487	Foxm1	86	0.0404095	99	0.117	56	4.16549	38	8.0899	[PATO:0000586^inheres_in_part_of(UBERON:FBbt_00005069-FMA_30316-FMA_32558-MA_0000015-MIAA_0000025-WBbt_0005737-XAO_0000172-ZFA_0000548-ZFA_0005145)]
MGI:1096335	Adam17	87	0.0403877	73	0.120755	156	3.68265	38	8.0899	[PATO:0000586^inheres_in_part_of(UBERON:FBbt_00005069-FMA_30316-FMA_32558-MA_0000015-MIAA_0000025-WBbt_0005737-XAO_0000172-ZFA_0000548-ZFA_0005145), PATO:0000051^inheres_in_part_of(UBERON:FBbt_00005615-FMA_85574-ZFA_0000471), PATO:0000051^inheres_in_part_of(UBERON:FMA_7100-MA_0000091-ZFA_0000009)]
MGI:107516	Gata6	88	0.0402854	144	0.111215	85	4.01725	131	7.58401	[PATO:0000608]
MGI:102700	Itga7	89	0.0401826	34	0.129944	24	4.41398	29	9.27433	[UBERON:FMA_22471-MA_0000672]
MGI:2139360	Sall4	90	0.0401075	114	0.115517	93	3.99138	83	7.66767	[PATO:0000141^inheres_in_part_of(UBERON:FBbt_00005069-FMA_30316-FMA_32558-MA_0000015-MIAA_0000025-WBbt_0005737-XAO_0000172-ZFA_0000548-ZFA_0005145)]
MGI:97269	Myl1	91	0.0400143	43	0.126214	70	4.07902	38	8.0899	[PATO:0000586^inheres_in_part_of(UBERON:FBbt_00005069-FMA_30316-FMA_32558-MA_0000015-MIAA_0000025-WBbt_0005737-XAO_0000172-ZFA_0000548-ZFA_0005145)]
MGI:108058	Adm	92	0.0399574	112	0.115658	87	4.00996	38	8.0899	[PATO:0000586^inheres_in_part_of(UBERON:FBbt_00005069-FMA_30316-FMA_32558-MA_0000015-MIAA_0000025-WBbt_0005737-XAO_0000172-ZFA_0000548-ZFA_0005145)]
MGI:2447992	LOC433770	93	0.0395369	84	0.119074	38	4.2915	38	8.0899	[PATO:0000586^inheres_in_part_of(UBERON:FBbt_00005069-FMA_30316-FMA_32558-MA_0000015-MIAA_0000025-WBbt_0005737-XAO_0000172-ZFA_0000548-ZFA_0005145)]
MGI:104814	Ier3	94	0.0395261	59	0.123441	27	4.39172	38	8.0899	[PATO:0000586^inheres_in_part_of(UBERON:FBbt_00005069-FMA_30316-FMA_32558-MA_0000015-MIAA_0000025-WBbt_0005737-XAO_0000172-ZFA_0000548-ZFA_0005145)]
MGI:1277961	Plec1	95	0.0393776	92	0.117811	171	3.5941	38	8.0899	[PATO:0000586^inheres_in_part_of(UBERON:FBbt_00005069-FMA_30316-FMA_32558-MA_0000015-MIAA_0000025-WBbt_0005737-XAO_0000172-ZFA_0000548-ZFA_0005145)]
MGI:1916782	Hopx	96	0.0393315	44	0.126147	36	4.30896	148	7.39391	[UBERON:FMA_14068-MA_0002441]
MGI:1859274	Pdlim3	97	0.0392959	85	0.118736	110	3.87838	108	7.60447	[UBERON:FMA_12151-MA_0000082-ZFA_0005061]
MGI:1890218	Akap10	98	0.0391977	90	0.117949	4	4.78697	6	10.7338	[UBERON:FMA_9478-MA_0000095-ZFA_0005070]
MGI:105377	Adam19	99	0.0391296	140	0.111861	75	4.05674	38	8.0899	[PATO:0000051^inheres_in_part_of(UBERON:FBbt_00005615-FMA_85574-ZFA_0000471), PATO:0000051^inheres_in_part_of(UBERON:FMA_7100-MA_0000091-ZFA_0000009)]
MGI:1925938	Nol3	100	0.0390906	48	0.124867	125	3.80095	108	7.60447	[UBERON:FMA_12151-MA_0000082-ZFA_0005061]
MGI:2178798	Vps54	101	0.0390334	168	0.109611	160	3.67223	75	7.71139	[PATO:0001623^OBO_REL:inheres_in(UBERON:FBbt_00005069-FMA_30316-FMA_32558-MA_0000015-MIAA_0000025-WBbt_0005737-XAO_0000172-ZFA_0000548-ZFA_0005145)]
MGI:96435	Igf2r	102	0.0389493	116	0.115344	119	3.8165	83	7.66767	[PATO:0000141^inheres_in_part_of(UBERON:FBbt_00005069-FMA_30316-FMA_32558-MA_0000015-MIAA_0000025-WBbt_0005737-XAO_0000172-ZFA_0000548-ZFA_0005145)]
MGI:1888518	Vav3	103	0.0389137	216	0.105434	64	4.11759	108	7.60447	[UBERON:FMA_12151-MA_0000082-ZFA_0005061]
MGI:1332551	Mnm	104	0.0389043	65	0.12249	133	3.76839	75	7.71139	[PATO:0001623^OBO_REL:inheres_in(UBERON:FBbt_00005069-FMA_30316-FMA_32558-MA_0000015-MIAA_0000025-WBbt_0005737-XAO_0000172-ZFA_0000548-ZFA_0005145)]
MGI:96650	Jup	105	0.038758	113	0.115619	80	4.03774	148	7.39391	[UBERON:FMA_14068-MA_0002441]
MGI:1914004	Foxp1	106	0.0387028	124	0.113682	74	4.06293	83	7.66767	[PATO:0000141^inheres_in_part_of(UBERON:FBbt_00005069-FMA_30316-FMA_32558-MA_0000015-MIAA_0000025-WBbt_0005737-XAO_0000172-ZFA_0000548-ZFA_0005145)]
MGI:97385	Ntrk3	107	0.0385455	133	0.112688	108	3.8851	38	8.0899	[PATO:0000051^inheres_in_part_of(UBERON:FBbt_00005615-FMA_85574-ZFA_0000471), PATO:0000051^inheres_in_part_of(UBERON:FMA_7100-MA_0000091-ZFA_0000009)]
MGI:103296	Nfatc3	108	0.0385027	233	0.104262	138	3.74975	29	9.27433	[UBERON:FMA_22471-MA_0000672]
MGI:1927086	Ube4b	109	0.0383397	55	0.123975	116	3.84153	64	7.97887	[PATO:0001780]
MGI:95516	Fgf2	110	0.0383282	203	0.106657	113	3.85518	64	7.97887	[PATO:0001780]
MGI:109393	Slc4a1	111	0.0383198	179	0.108597	142	3.7331	108	7.60447	[UBERON:FMA_12151-MA_0000082-ZFA_0005061]
MGI:97367	Nppa	112	0.0382509	130	0.113113	30	4.3535	23	9.82687	[GO:0004175, GO:0008233]
MGI:1298210	Hcn2	113	0.0382044	100	0.116953	33	4.31799	19	9.9264	[UBERON:FMA_9476-ZFA_0005063]
MGI:97252	Myf5	114	0.0381838	66	0.122234	89	4.00409	35	9.0899	[PATO:0000001^OBO_REL:inheres_in(UBERON:FMA_5022-MIAA_0000302-XAO_0000174)]
MGI:98296	Shc1	115	0.0377829	102	0.116883	69	4.08273	148	7.39391	[UBERON:FMA_14068-MA_0002441]
MGI:97527	Pdgfa	116	0.0377449	248	0.103041	161	3.66842	167	7.1639	[PATO:0000584^inheres_in_part_of(UBERON:FBbt_00003154-FMA_7088-MA_0000072-MIAA_0000036-XAO_0000064-ZFA_0000114)]
MGI:2136381	Hadhb	117	0.0377259	83	0.119298	134	3.76812	136	7.54393	[MP:0001636, PATO:0001845, PATO:0001845^OBO_REL:inheres_in(GO:0060047)]
MGI:98488	Slc6a6	118	0.0374233	204	0.106643	77	4.05233	75	7.71139	[PATO:0001623^OBO_REL:inheres_in(UBERON:FBbt_00005069-FMA_30316-FMA_32558-MA_0000015-MIAA_0000025-WBbt_0005737-XAO_0000172-ZFA_0000548-ZFA_0005145)]
MGI:1201679	Cxadr	119	0.0373842	134	0.112371	52	4.20194	148	7.39391	[UBERON:FMA_14068-MA_0002441]
MGI:1347023	Txnrd2	120	0.0373653	160	0.110092	124	3.8012	201	6.63572	[UBERON:FMA_7099-MA_0000073]
MGI:1330824	Csrp3	121	0.0373376	136	0.112245	92	3.99759	108	7.60447	[UBERON:FMA_12151-MA_0000082-ZFA_0005061]
MGI:1346865	Mapk14	122	0.0372516	122	0.1141	155	3.68797	148	7.39391	[UBERON:FMA_14068-MA_0002441]
MGI:97837	Qk	123	0.0372203	185	0.107937	196	3.46815	187	6.72253	[PATO:0001779]
MGI:103098	Pdpn	124	0.0371849	87	0.118191	143	3.73198	148	7.39391	[UBERON:FMA_14068-MA_0002441]
MGI:1346858	Mapk1	125	0.0370608	174	0.109013	72	4.07206	148	7.39391	[UBERON:FMA_14068-MA_0002441]
MGI:106675	Adipoq	126	0.0370246	212	0.105892	172	3.58204	108	7.60447	[UBERON:FMA_12151-MA_0000082-ZFA_0005061]
MGI:88293	Cacna1d	127	0.0369867	246	0.103257	32	4.31849	6	10.7338	[UBERON:FMA_9478-MA_0000095-ZFA_0005070]
MGI:1341800	Hey1	128	0.0369051	176	0.108696	98	3.93222	148	7.39391	[UBERON:FMA_14068-MA_0002441]
MGI:2442647	Mpzl3	129	0.0368613	86	0.118566	212	3.37983	83	7.66767	[PATO:0000141^inheres_in_part_of(UBERON:FBbt_00005069-FMA_30316-FMA_32558-MA_0000015-MIAA_0000025-WBbt_0005737-XAO_0000172-ZFA_0000548-ZFA_0005145)]
MGI:891963	Ywhaq	130	0.0364695	68	0.122162	182	3.51751	212	6.39391	[PATO:0001571^OBO_REL:inheres_in(UBERON:FBbt_00003154-FMA_7088-MA_0000072-MIAA_0000036-XAO_0000064-ZFA_0000114)]
MGI:99612	Epha3	131	0.0364257	82	0.119919	150	3.71239	201	6.63572	[UBERON:FMA_7099-MA_0000073]
MGI:1347056	Esrrg	132	0.0364133	57	0.123636	111	3.87611	19	9.9264	[UBERON:FMA_9476-ZFA_0005063]
MGI:109257	Smn1	133	0.0361205	236	0.10408	127	3.79596	38	8.0899	[PATO:0000586^inheres_in_part_of(UBERON:FBbt_00005069-FMA_30316-FMA_32558-MA_0000015-MIAA_0000025-WBbt_0005737-XAO_0000172-ZFA_0000548-ZFA_0005145)]
MGI:1328317	Trex1	134	0.0360426	72	0.120833	154	3.69424	83	7.66767	[PATO:0000141^inheres_in_part_of(UBERON:FBbt_00005069-FMA_30316-FMA_32558-MA_0000015-MIAA_0000025-WBbt_0005737-XAO_0000172-ZFA_0000548-ZFA_0005145)]
MGI:1929183	Tsc1	135	0.03596	235	0.104134	163	3.6518	38	8.0899	[PATO:0000586^inheres_in_part_of(UBERON:FBbt_00005069-FMA_30316-FMA_32558-MA_0000015-MIAA_0000025-WBbt_0005737-XAO_0000172-ZFA_0000548-ZFA_0005145)]
MGI:98284	Sfrs2	136	0.0359586	143	0.111413	185	3.50572	108	7.60447	[UBERON:FMA_12151-MA_0000082-ZFA_0005061]
MGI:88483	Cpl1	137	0.0359309	91	0.117942	153	3.69742	167	7.1639	[PATO:0000584^inheres_in_part_of(UBERON:FBbt_00003154-FMA_7088-MA_0000072-MIAA_0000036-XAO_0000064-ZFA_0000114)]
MGI:95758	Slc2a4	138	0.0358069	155	0.110717	148	3.71837	175	7.14879	[PATO:0000051^OBO_REL:inheres_in(UBERON:CL_0000188-FMA_9727-ZFA_0009115)]
MGI:104773	Adra1a	139	0.0356685	46	0.125285	135	3.76681	225	6.20238	[MP:0001629, MP:0004085, PATO:0000161^OBO_REL:inheres_in(GO:0060047)]
MGI:97793	Ptger1	140	0.0354908	95	0.117512	118	3.83237	23	9.82687	[GO:0004175, GO:0008233]
MGI:2384495	Mkl1	141	0.035421	129	0.113265	208	3.41695	201	6.63572	[UBERON:FMA_7099-MA_0000073]
MGI:107821	Has2	142	0.0352508	110	0.116197	114	3.85176	136	7.54393	[MP:0001636, PATO:0001845, PATO:0001845^OBO_REL:inheres_in(GO:0060047)]
MGI:87966	Agtr2	143	0.0351771	105	0.116583	136	3.76267	212	6.39391	[PATO:0001571^OBO_REL:inheres_in(UBERON:FBbt_00003154-FMA_7088-MA_0000072-MIAA_0000036-XAO_0000064-ZFA_0000114)]
MGI:1333854	Gab2	144	0.0351398	195	0.107206	167	3.6349	212	6.39391	[PATO:0001571^OBO_REL:inheres_in(UBERON:FBbt_00003154-FMA_7088-MA_0000072-MIAA_0000036-XAO_0000064-ZFA_0000114)]
MGI:3525053	Ppp1r13l	145	0.0351343	150	0.110994	173	3.56969	180	6.76797	[UBERON:FMA_7098-MA_0000093]
MGI:1861099	Ubr2	146	0.0350785	192	0.107365	165	3.64192	83	7.66767	[PATO:0000141^inheres_in_part_of(UBERON:FBbt_00005069-FMA_30316-FMA_32558-MA_0000015-MIAA_0000025-WBbt_0005737-XAO_0000172-ZFA_0000548-ZFA_0005145)]
MGI:95718	Gjc1	147	0.0350471	145	0.111111	139	3.74044	148	7.39391	[UBERON:FMA_14068-MA_0002441]
MGI:103577	Hand1	148	0.0348158	191	0.10743	68	4.08528	148	7.39391	[UBERON:FMA_14068-MA_0002441]
MGI:1889585	Sall1	149	0.0348153	138	0.112124	164	3.643	131	7.58401	[PATO:0000608]
MGI:894644	Cacnb2	150	0.0348144	178	0.108607	128	3.79464	148	7.39391	[UBERON:FMA_14068-MA_0002441]
MGI:96285	Slc6a4	151	0.034739	192	0.107365	117	3.84051	167	7.1639	[PATO:0000584^inheres_in_part_of(UBERON:FBbt_00003154-FMA_7088-MA_0000072-MIAA_0000036-XAO_0000064-ZFA_0000114)]
MGI:1328364	Fmod	152	0.0346516	135	0.11237	174	3.56882	187	6.72253	[PATO:0001779]
MGI:88413	Ckm	153	0.0346427	156	0.110676	71	4.07548	167	7.1639	[PATO:0000584^inheres_in_part_of(UBERON:FBbt_00003154-FMA_7088-MA_0000072-MIAA_0000036-XAO_0000064-ZFA_0000114)]
MGI:104860	Fxr1	154	0.0345914	63	0.122886	158	3.67948	83	7.66767	[PATO:0000141^inheres_in_part_of(UBERON:FBbt_00005069-FMA_30316-FMA_32558-MA_0000015-MIAA_0000025-WBbt_0005737-XAO_0000172-ZFA_0000548-ZFA_0005145)]
MGI:3036269	Trim55	155	0.0345835	139	0.111991	62	4.12724	38	8.0899	[PATO:0000586^inheres_in_part_of(UBERON:FBbt_00005069-FMA_30316-FMA_32558-MA_0000015-MIAA_0000025-WBbt_0005737-XAO_0000172-ZFA_0000548-ZFA_0005145)]
MGI:95691	Mstn	156	0.0345187	115	0.115385	193	3.4823	38	8.0899	[PATO:0000586^inheres_in_part_of(UBERON:FBbt_00005069-FMA_30316-FMA_32558-MA_0000015-MIAA_0000025-WBbt_0005737-XAO_0000172-ZFA_0000548-ZFA_0005145)]
MGI:99439	Btc	157	0.0343638	151	0.110988	162	3.66346	108	7.60447	[UBERON:FMA_12151-MA_0000082-ZFA_0005061]
MGI:1350341	Sgsh	158	0.0343336	101	0.116947	152	3.70133	234	5.96557	[GO:0005737]
MGI:109323	Htr2b	159	0.0343158	180	0.108511	121	3.80968	83	7.66767	[PATO:0000141^inheres_in_part_of(UBERON:FBbt_00005069-FMA_30316-FMA_32558-MA_0000015-MIAA_0000025-WBbt_0005737-XAO_0000172-ZFA_0000548-ZFA_0005145)]
MGI:109347	Lum	159	0.0343138	149	0.111008	191	3.48537	187	6.72253	[PATO:0001779]
MGI:97253	Myf6	161	0.0342306	166	0.109677	144	3.72805	175	7.14879	[PATO:0000051^OBO_REL:inheres_in(UBERON:CL_0000188-FMA_9727-ZFA_0009115)]
MGI:88417	Clcn1	162	0.0340368	88	0.118182	166	3.6357	187	6.72253	[PATO:0001779]
MGI:1891496	Jph2	163	0.0340078	121	0.114441	159	3.67481	136	7.54393	[MP:0001636, PATO:0001845, PATO:0001845^OBO_REL:inheres_in(GO:0060047)]
MGI:104637	Tgfbr3	164	0.0339796	218	0.105263	197	3.46217	175	7.14879	[UBERON:FMA_25202-MA_0000038]
MGI:1354386	Lats2	165	0.033754	97	0.117467	178	3.54516	201	6.63572	[UBERON:FMA_7099-MA_0000073]
MGI:87986	Akt1	166	0.0337355	222	0.104959	226	3.22987	187	6.72253	[PATO:0001779]
MGI:1277977	Ubr1	167	0.0335539	223	0.104927	146	3.72618	83	7.66767	[PATO:0000141^inheres_in_part_of(UBERON:FBbt_00005069-FMA_30316-FMA_32558-MA_0000015-MIAA_0000025-WBbt_0005737-XAO_0000172-ZFA_0000548-ZFA_0005145)]
MGI:107420	Il1rap	168	0.0334792	49	0.124533	214	3.3428	83	7.66767	[PATO:0000141^inheres_in_part_of(UBERON:FBbt_00005069-FMA_30316-FMA_32558-MA_0000015-MIAA_0000025-WBbt_0005737-XAO_0000172-ZFA_0000548-ZFA_0005145)]
MGI:98481	Nhlh1	169	0.0334747	36	0.129487	129	3.78308	136	7.54393	[MP:0001636, PATO:0001845, PATO:0001845^OBO_REL:inheres_in(GO:0060047)]
MGI:109324	Fadd	170	0.03345	74	0.120732	190	3.48709	148	7.39391	[UBERON:FMA_14068-MA_0002441]
MGI:1355275	Irx4	171	0.0334224	244	0.103368	145	3.72656	108	7.60447	[UBERON:FMA_12151-MA_0000082-ZFA_0005061]
MGI:96748	Lamp2	172	0.0334199	120	0.114533	232	3.16243	234	5.96557	[GO:0005737]
MGI:108091	Bcar1	173	0.0333741	126	0.113609	123	3.80233	148	7.39391	[UBERON:FMA_14068-MA_0002441]
MGI:1921305	Plce1	174	0.0333538	94	0.117582	184	3.50929	180	6.76797	[UBERON:FMA_7098-MA_0000093]
MGI:1352493	Bag3	175	0.0331884	70	0.121507	181	3.52899	83	7.66767	[PATO:0000141^inheres_in_part_of(UBERON:FBbt_00005069-FMA_30316-FMA_32558-MA_0000015-MIAA_0000025-WBbt_0005737-XAO_0000172-ZFA_0000548-ZFA_0005145)]
MGI:104774	Adra1b	176	0.0330715	231	0.104274	147	3.71963	216	6.35872	[UBERON:FMA_7101-MA_0000092]
MGI:108117	Emd	177	0.0329224	45	0.125974	104	3.89364	29	9.27433	[UBERON:FMA_22471-MA_0000672]
MGI:1890498	Mcoln1	178	0.0329024	186	0.107907	228	3.20945	187	6.72253	[PATO:0001779]
MGI:1099452	Mtm1	179	0.0328814	78	0.120098	189	3.48892	75	7.71139	[PATO:0001623^OBO_REL:inheres_in(UBERON:FBbt_00005069-FMA_30316-FMA_32558-MA_0000015-MIAA_0000025-WBbt_0005737-XAO_0000172-ZFA_0000548-ZFA_0005145)]
MGI:88095	Serpinc1	180	0.0328315	184	0.108031	220	3.26861	131	7.58401	[PATO:0000608]
MGI:101805	Gys1	181	0.0327949	243	0.103412	109	3.87904	201	6.63572	[UBERON:FMA_7099-MA_0000073]
MGI:1921416	Tmem38a	182	0.0327225	75	0.120419	179	3.5329	225	6.20238	[MP:0001629, MP:0004085, PATO:0000161^OBO_REL:inheres_in(GO:0060047)]
MGI:1315202	Slit3	183	0.0327199	131	0.112903	157	3.68188	167	7.1639	[PATO:0000584^inheres_in_part_of(UBERON:FBbt_00003154-FMA_7088-MA_0000072-MIAA_0000036-XAO_0000064-ZFA_0000114)]
MGI:1098718	Tmem38b	184	0.032683	77	0.120104	180	3.5329	225	6.20238	[MP:0001629, MP:0004085, PATO:0000161^OBO_REL:inheres_in(GO:0060047)]
MGI:99532	Mef2a	185	0.0325055	164	0.109903	183	3.517	180	6.76797	[UBERON:FMA_7098-MA_0000093]
MGI:97276	Myog	186	0.03247	241	0.103448	78	4.046	3	11.7338	[UBERON:FMA_9617-MA_0000587]
MGI:98351	Sod1	187	0.0324224	202	0.106702	103	3.90272	219	6.32437	[GO:0003824]
MGI:1328313	Chkb	188	0.0323372	162	0.109929	42	4.25967	64	7.97887	[PATO:0001780]
MGI:1920431	Nfatc4	189	0.0320673	159	0.110577	194	3.47442	221	6.21019	[PATO:0000141^OBO_REL:inheres_in(UBERON:FBbt_00005069-FMA_30316-FMA_32558-MA_0000015-MIAA_0000025-WBbt_0005737-XAO_0000172-ZFA_0000548-ZFA_0005145)]
MGI:97491	Pax7	190	0.0319494	181	0.108481	96	3.94431	13	10.5638	[PATO:0000001^inheres_in_part_of(UBERON:FMA_5022-MIAA_0000302-XAO_0000174)]
MGI:1918961	Mus81	191	0.0319367	132	0.11274	151	3.70914	167	7.1639	[PATO:0000584^inheres_in_part_of(UBERON:FBbt_00003154-FMA_7088-MA_0000072-MIAA_0000036-XAO_0000064-ZFA_0000114)]
MGI:1931221	Hdac9	192	0.0318418	171	0.109479	132	3.77168	167	7.1639	[PATO:0000584^inheres_in_part_of(UBERON:FBbt_00003154-FMA_7088-MA_0000072-MIAA_0000036-XAO_0000064-ZFA_0000114)]
MGI:96274	Htr1b	193	0.0316829	157	0.110651	199	3.45992	212	6.39391	[PATO:0001571^OBO_REL:inheres_in(UBERON:FBbt_00003154-FMA_7088-MA_0000072-MIAA_0000036-XAO_0000064-ZFA_0000114)]
MGI:98783	Tnni3	194	0.0316807	56	0.123698	219	3.28463	239	5.91358	[GO:0003015, GO:0060047]
MGI:87867	Acadm	195	0.0316515	137	0.1122	188	3.49157	83	7.66767	[PATO:0000141^inheres_in_part_of(UBERON:FBbt_00005069-FMA_30316-FMA_32558-MA_0000015-MIAA_0000025-WBbt_0005737-XAO_0000172-ZFA_0000548-ZFA_0005145)]
MGI:108092	Bin1	196	0.0316407	103	0.116838	213	3.36386	83	7.66767	[PATO:0000141^inheres_in_part_of(UBERON:FBbt_00005069-FMA_30316-FMA_32558-MA_0000015-MIAA_0000025-WBbt_0005737-XAO_0000172-ZFA_0000548-ZFA_0005145)]
MGI:99533	Mef2d	197	0.0315919	125	0.113664	176	3.55733	232	6.08271	[UBERON:FMA_23217-MA_0000292-MIAA_0000181-XAO_0003063-ZFA_0000407]
MGI:1913763	Map3k7ip1	198	0.031582	173	0.109049	186	3.50285	216	6.35872	[UBERON:FMA_7133-MA_0000085]
MGI:1096551	Morf4l1	199	0.0315221	187	0.10782	177	3.55581	83	7.66767	[PATO:0000141^inheres_in_part_of(UBERON:FBbt_00005069-FMA_30316-FMA_32558-MA_0000015-MIAA_0000025-WBbt_0005737-XAO_0000172-ZFA_0000548-ZFA_0005145)]
MGI:1336166	Cflar	200	0.0314595	177	0.108696	126	3.79641	148	7.39391	[UBERON:FMA_14068-MA_0002441]
MGI:88423	Clu	201	0.0314277	53	0.124239	211	3.38687	240	5.70585	[GO:0003012]
MGI:98796	Tph1	202	0.031243	93	0.117717	205	3.43419	225	6.20238	[MP:0001629, MP:0004085, PATO:0000161^OBO_REL:inheres_in(GO:0060047)]
MGI:107595	Sp4	203	0.0307665	223	0.104927	222	3.26307	225	6.20238	[MP:0001629, MP:0004085, PATO:0000161^OBO_REL:inheres_in(GO:0060047)]
MGI:88495	Crem	204	0.0306067	208	0.106161	209	3.39858	108	7.60447	[UBERON:FMA_12151-MA_0000082-ZFA_0005061]
MGI:1859388	Dll4	205	0.0305758	201	0.106711	169	3.60547	131	7.58401	[PATO:0000608]
MGI:1346523	Sgcb	206	0.0304885	127	0.113402	100	3.91703	64	7.97887	[PATO:0001780]
MGI:96817	Lox	207	0.0303253	145	0.111111	175	3.56055	221	6.21019	[PATO:0000141^OBO_REL:inheres_in(UBERON:FBbt_00005069-FMA_30316-FMA_32558-MA_0000015-MIAA_0000025-WBbt_0005737-XAO_0000172-ZFA_0000548-ZFA_0005145)]
MGI:104873	Aga	208	0.0302063	215	0.105518	230	3.20521	220	6.30749	[PATO:0001623]
MGI:1098641	Wasf2	209	0.0299355	188	0.107754	202	3.44701	243	5.5891	[PATO:0000051^OBO_REL:inheres_in(UBERON:FMA_9462-MA_0000164-XAO_0000065-ZFA_0001319)]
MGI:94941	Dvl1	210	0.0298141	241	0.103448	238	3.08505	180	6.76797	[UBERON:FMA_7098-MA_0000093]
MGI:105381	Rpsa	211	0.0295847	213	0.105783	235	3.12758	136	7.54393	[MP:0001636, PATO:0001845, PATO:0001845^OBO_REL:inheres_in(GO:0060047)]
MGI:1926252	Gipc1	212	0.0295749	111	0.116009	204	3.43476	108	7.60447	[UBERON:FMA_12151-MA_0000082-ZFA_0005061]
MGI:99473	Arrb1	213	0.0294467	106	0.116466	206	3.42856	108	7.60447	[UBERON:FMA_12151-MA_0000082-ZFA_0005061]
MGI:1338820	Bmp10	214	0.029356	145	0.111111	207	3.42674	225	6.20238	[MP:0001629, MP:0004085, PATO:0000161^OBO_REL:inheres_in(GO:0060047)]
MGI:2143585	Fig4	215	0.0292075	182	0.108471	200	3.45865	187	6.72253	[PATO:0001779]
MGI:88437	Cnp	216	0.0291276	169	0.109574	215	3.31674	187	6.72253	[PATO:0001779]
MGI:1926944	Calcrl	217	0.028805	245	0.103292	195	3.47364	83	7.66767	[PATO:0000141^inheres_in_part_of(UBERON:FBbt_00005069-FMA_30316-FMA_32558-MA_0000015-MIAA_0000025-WBbt_0005737-XAO_0000172-ZFA_0000548-ZFA_0005145)]
MGI:104783	Atxn1	218	0.028724	163	0.109925	201	3.4517	221	6.21019	[PATO:0000141^OBO_REL:inheres_in(UBERON:FBbt_00005069-FMA_30316-FMA_32558-MA_0000015-MIAA_0000025-WBbt_0005737-XAO_0000172-ZFA_0000548-ZFA_0005145)]
MGI:99879	Prkd1	219	0.0286249	220	0.105193	203	3.43651	216	6.35872	[UBERON:FMA_7101-MA_0000092]
MGI:1917258	Ace2	220	0.0282791	142	0.111669	192	3.48486	225	6.20238	[MP:0001629, MP:0004085, PATO:0000161^OBO_REL:inheres_in(GO:0060047)]
MGI:1347488	Foxk1	221	0.028	206	0.106464	112	3.86795	35	9.0899	[PATO:0000001^OBO_REL:inheres_in(UBERON:FMA_5022-MIAA_0000302-XAO_0000174)]
MGI:96856	Lx	222	0.0279643	211	0.105932	229	3.20795	147	7.46697	[UBERON:FMA_9664-MA_0000044]
MGI:1916298	Slc30a5	223	0.0279426	158	0.110588	242	3.04328	187	6.72253	[PATO:0001779]
MGI:104720	Hsd11b2	224	0.0277934	217	0.105316	227	3.22604	187	6.72253	[PATO:0001779]
MGI:1095415	Col19a1	225	0.0276045	128	0.11339	198	3.46159	166	7.35872	[PATO:0001241^OBO_REL:inheres_in(UBERON:FMA_9641-MA_0002437)]
MGI:1339973	Ilf3	226	0.0273294	225	0.104887	217	3.31007	175	7.14879	[PATO:0000051^OBO_REL:inheres_in(UBERON:CL_0000188-FMA_9727-ZFA_0009115)]
MGI:1928842	Cacna1h	227	0.0272401	234	0.104145	223	3.25417	241	5.61482	[PATO:0000051^OBO_REL:inheres_in(UBERON:CL_0000187-FBbt_00005074-FMA_67328-WBbt_0003675-ZFA_0009114)]
MGI:109326	Bnip3	228	0.0271672	118	0.115232	237	3.08868	241	5.61482	[PATO:0000051^OBO_REL:inheres_in(UBERON:CL_0000187-FBbt_00005074-FMA_67328-WBbt_0003675-ZFA_0009114)]
MGI:97628	pma	229	0.027143	183	0.10804	216	3.31349	75	7.71139	[PATO:0001623^OBO_REL:inheres_in(UBERON:FBbt_00005069-FMA_30316-FMA_32558-MA_0000015-MIAA_0000025-WBbt_0005737-XAO_0000172-ZFA_0000548-ZFA_0005145)]
MGI:1353495	Slc25a4	230	0.0266221	197	0.107098	234	3.12874	206	6.43914	[PATO:0000584^OBO_REL:inheres_in(UBERON:FBbt_00003154-FMA_7088-MA_0000072-MIAA_0000036-XAO_0000064-ZFA_0000114)]
MGI:1860075	Ppt2	231	0.0265553	228	0.104461	236	3.11997	234	5.96557	[GO:0005737]
MGI:95557	Flnc	232	0.026518	247	0.103194	120	3.81334	16	10.4118	[UBERON:FMA_22532-MA_0002395]
MGI:1333784	Hdac5	233	0.0262742	238	0.103825	239	3.08031	206	6.43914	[PATO:0000584^OBO_REL:inheres_in(UBERON:FBbt_00003154-FMA_7088-MA_0000072-MIAA_0000036-XAO_0000064-ZFA_0000114)]
MGI:87936	Adra2c	234	0.025973	227	0.104706	244	2.88216	206	6.43914	[PATO:0000584^OBO_REL:inheres_in(UBERON:FBbt_00003154-FMA_7088-MA_0000072-MIAA_0000036-XAO_0000064-ZFA_0000114)]
MGI:104757	Ephb4	235	0.025718	200	0.106774	224	3.23853	243	5.5891	[PATO:0000051^OBO_REL:inheres_in(UBERON:FMA_9462-MA_0000164-XAO_0000065-ZFA_0001319)]
MGI:107376	Msi1	236	0.0256608	214	0.105562	241	3.04331	246	5.47637	[WBPhenotype:0001206]
MGI:103147	Dync1h1	237	0.02551	210	0.106011	233	3.14255	233	6.0264	[PATO:0000761]
MGI:105091	E2f5	238	0.025482	240	0.103486	243	2.96862	246	5.47637	[WBPhenotype:0001206]
MGI:88392	Chat	239	0.0254224	230	0.104281	218	3.30617	187	6.72253	[PATO:0001779]
MGI:2444848	Ptrh2	240	0.0252784	239	0.103604	221	3.26402	187	6.72253	[PATO:0001779]
MGI:101762	Elk3	241	0.0252473	198	0.107006	240	3.04481	200	6.70033	[PATO:0000001^OBO_REL:inheres_in(GO:0007585), PATO:0000001^OBO_REL:inheres_in(GO:0007585)^qualifier(PATO:0000460)]
MGI:1339711	Myh1	242	0.0250354	226	0.104738	210	3.38932	175	7.14879	[PATO:0000051^OBO_REL:inheres_in(UBERON:CL_0000188-FMA_9727-ZFA_0009115)]
MGI:97748	Sypl	243	0.0247938	219	0.105263	246	2.82161	234	5.96557	[GO:0005737]
MGI:96968	Mest	244	0.0245742	209	0.106061	245	2.87313	243	5.5891	[PATO:0000051^OBO_REL:inheres_in(UBERON:FMA_9462-MA_0000164-XAO_0000065-ZFA_0001319)]
MGI:1917633	Cox10	245	0.0240899	229	0.104302	231	3.168	221	6.21019	[PATO:0000141^OBO_REL:inheres_in(UBERON:FBbt_00005069-FMA_30316-FMA_32558-MA_0000015-MIAA_0000025-WBbt_0005737-XAO_0000172-ZFA_0000548-ZFA_0005145)]
MGI:95476	Fabp3	246	0.0240746	232	0.104265	225	3.23389	206	6.43914	[PATO:0000584^OBO_REL:inheres_in(UBERON:FBbt_00003154-FMA_7088-MA_0000072-MIAA_0000036-XAO_0000064-ZFA_0000114)]
MGI:1918615	Pdss2	247	0.0233629	250	0.102924	248	2.70094	234	5.96557	[GO:0005737]
MGI:101802	F2r	248	0.0232395	249	0.10299	249	2.56674	249	5.04376	[PATO:0000586^OBO_REL:inheres_in(UBERON:FBbt_00003154-FMA_7088-MA_0000072-MIAA_0000036-XAO_0000064-ZFA_0000114), PATO:0000644^OBO_REL:inheres_in(UBERON:FBbt_00003154-FMA_7088-MA_0000072-MIAA_0000036-XAO_0000064-ZFA_0000114)]
MGI:88382	F5	249	0.0231086	205	0.106587	250	2.41672	250	4.6019	[PATO:0000001^OBO_REL:inheres_in(GO:0008015)]
MGI:98877	Tyl	250	0.0227864	199	0.10686	247	2.77474	246	5.47637	[WBPhenotype:0001206]
