# Supplementary material for: Linking Human Diseases to Animal Models Using Ontology-Based Phenotype Annotation
Source: PLoS Biol. 2009 Nov 24;7(11):e1000247. doi: 10.1371/journal.pbio.1000247 (PMC2774506; doi:10.1371/journal.pbio.1000247)
Supplement: Table S24 — Comparison between zebrafish sufu and all currently annotated zebrafish genes. Ranks and scores for each metric (simIC, simJ, avgICCS, and maxIC) and phenotype giving the maxIC score are reported. Known shh pathway genes are highlighted in yellow. Only ranks for first 1,000 are calculated. (0.25 MB XLS) [file pbio.1000247.s024.xls]

## Sheet: ZFIN-sufu-top-1000-hits-by-simj
zfin gene id	zfin gene name	simIC rank	simIC	simJ rank	simJ	ICCS rank	ICCS	maxIC rank	maxIC	maxIC phenotype
ZFIN:ZDB-GENE-030131-6223	sufu		1		1		9.28559		12.7338	[PATO:0000947^OBO_REL:ends_during(ZFS:0000037)^OBO_REL:has_qualifier(PATO:0000460)^OBO_REL:inheres_in(ZFA:0000035)^OBO_REL:starts_during(ZFS:0000037), PATO:0000947^OBO_REL:ends_during(ZFS:0000037)^OBO_REL:inheres_in(ZFA:0000035)^OBO_REL:starts_during(ZFS:0000037), PATO:0000947^OBO_REL:inheres_in(UBERON:FBbt_00004199-FMA_58241-MA_0000275-MIAA_0000141-XAO_0000008-ZFA_0000035), PATO:0001507^OBO_REL:…
ZFIN:ZDB-GENE-070117-2413	sri(l)	1	0.813991	1	0.886792	1	8.32874	1	12.7338	[PATO:0000947^OBO_REL:ends_during(ZFS:0000037)^OBO_REL:has_qualifier(PATO:0000460)^OBO_REL:inheres_in(ZFA:0000035)^OBO_REL:starts_during(ZFS:0000037), PATO:0000947^OBO_REL:ends_during(ZFS:0000037)^OBO_REL:inheres_in(ZFA:0000035)^OBO_REL:starts_during(ZFS:0000037), PATO:0000947^OBO_REL:inheres_in(UBERON:FBbt_00004199-FMA_58241-MA_0000275-MIAA_0000141-XAO_0000008-ZFA_0000035), PATO:0001507^OBO_REL:…
ZFIN:ZDB-GENE-070117-674	dsl	2	0.232396	2	0.336134	7	5.81643	16	8.56383	[PATO:0000587^OBO_REL:inheres_in(UBERON:FBbt_00004199-FMA_58241-MA_0000275-MIAA_0000141-XAO_0000008-ZFA_0000035), PATO:0000942^OBO_REL:inheres_in(UBERON:FBbt_00004199-FMA_58241-MA_0000275-MIAA_0000141-XAO_0000008-ZFA_0000035)]
ZFIN:ZDB-GENE-030131-4827	hhip	3	0.216887	14	0.293907	143	4.65565	2	11.7338	[PATO:0000969^OBO_REL:ends_during(ZFS:0000044)^OBO_REL:has_qualifier(PATO:0000460)^OBO_REL:inheres_in(ZFA:0001094)^OBO_REL:starts_during(ZFS:0000044), PATO:0000969^OBO_REL:ends_during(ZFS:0000044)^OBO_REL:inheres_in(ZFA:0001094)^OBO_REL:starts_during(ZFS:0000044)]
ZFIN:ZDB-GENE-070117-907	unm t30511	4	0.199931	5	0.311688	98	4.91955	11	9.27433	[PATO:0000052^inheres_in_part_of(UBERON:FMA_58865-MA_0002484)]
ZFIN:ZDB-GENE-070117-676	mgf	5	0.194962	9	0.301115	7	5.81643	16	8.56383	[PATO:0000587^OBO_REL:inheres_in(UBERON:FBbt_00004199-FMA_58241-MA_0000275-MIAA_0000141-XAO_0000008-ZFA_0000035), PATO:0000942^OBO_REL:inheres_in(UBERON:FBbt_00004199-FMA_58241-MA_0000275-MIAA_0000141-XAO_0000008-ZFA_0000035)]
ZFIN:ZDB-GENE-020426-1	kif11	6	0.194239	6	0.310484	151	4.62409	112	7.07555	[PATO:0000001^OBO_REL:has_qualifier(PATO:0000460)^OBO_REL:inheres_in(ZFA:0000217), PATO:0000001^OBO_REL:inheres_in(ZFA:0000217)]
ZFIN:ZDB-GENE-070117-669	bas	7	0.193535	4	0.315068	135	4.73245	19	8.17917	[PATO:0000001^OBO_REL:has_qualifier(PATO:0000460)^OBO_REL:inheres_in(ZFA:0000035)]
ZFIN:ZDB-GENE-030131-7696	wrb	8	0.188437	3	0.318966	570	3.74742	112	7.07555	[PATO:0000001^OBO_REL:has_qualifier(PATO:0000460)^OBO_REL:inheres_in(ZFA:0000217), PATO:0000001^OBO_REL:inheres_in(ZFA:0000217)]
ZFIN:ZDB-GENE-040426-2833	stxbp3	9	0.187274	7	0.302682	67	5.14888	112	7.07555	[PATO:0000001^OBO_REL:has_qualifier(PATO:0000460)^OBO_REL:inheres_in(ZFA:0000217), PATO:0000001^OBO_REL:inheres_in(ZFA:0000217)]
ZFIN:ZDB-GENE-990714-24	tcp1	10	0.185434	16	0.292776	151	4.62409	112	7.07555	[PATO:0000001^OBO_REL:has_qualifier(PATO:0000460)^OBO_REL:inheres_in(ZFA:0000217), PATO:0000001^OBO_REL:inheres_in(ZFA:0000217)]
ZFIN:ZDB-GENE-040809-2	rbm42	11	0.185123	8	0.301255	150	4.62647	19	8.17917	[PATO:0000001^OBO_REL:has_qualifier(PATO:0000460)^OBO_REL:inheres_in(ZFA:0000035)]
ZFIN:ZDB-GENE-070117-2499	bub	12	0.18415	17	0.292576	458	3.93347	112	7.07555	[PATO:0000001^OBO_REL:has_qualifier(PATO:0000460)^OBO_REL:inheres_in(ZFA:0000217), PATO:0000001^OBO_REL:inheres_in(ZFA:0000217)]
ZFIN:ZDB-GENE-000406-6	copz1	13	0.178822	104	0.268519	76	5.07393	19	8.17917	[PATO:0000001^OBO_REL:has_qualifier(PATO:0000460)^OBO_REL:inheres_in(ZFA:0000035)]
ZFIN:ZDB-GENE-070809-2	doy	14	0.175074	13	0.294521	9	5.75334	16	8.56383	[PATO:0000587^OBO_REL:inheres_in(UBERON:FBbt_00004199-FMA_58241-MA_0000275-MIAA_0000141-XAO_0000008-ZFA_0000035), PATO:0000942^OBO_REL:inheres_in(UBERON:FBbt_00004199-FMA_58241-MA_0000275-MIAA_0000141-XAO_0000008-ZFA_0000035)]
ZFIN:ZDB-GENE-070117-675	lop	15	0.174417	12	0.29661	71	5.10447	19	8.17917	[PATO:0000001^OBO_REL:has_qualifier(PATO:0000460)^OBO_REL:inheres_in(ZFA:0000035)]
ZFIN:ZDB-GENE-070117-2210	miz	16	0.172518	15	0.292969	180	4.49157	231	6.66767	[ZFA:0001138]
ZFIN:ZDB-GENE-040426-1960	atp6ap2	17	0.169772	59	0.274021	237	4.35137	112	7.07555	[PATO:0000001^OBO_REL:has_qualifier(PATO:0000460)^OBO_REL:inheres_in(ZFA:0000217), PATO:0000001^OBO_REL:inheres_in(ZFA:0000217)]
ZFIN:ZDB-GENE-070117-636	unm m668	18	0.16688	10	0.3	163	4.58058	256	6.1044	[PATO:0000001^OBO_REL:has_qualifier(PATO:0000460)^OBO_REL:inheres_in(ZFA:0000282), PATO:0000001^OBO_REL:inheres_in(ZFA:0000282)]
ZFIN:ZDB-GENE-070117-84	jaw	19	0.166725	295	0.235714	122	4.77265	19	8.17917	[PATO:0000001^OBO_REL:has_qualifier(PATO:0000460)^OBO_REL:inheres_in(ZFA:0000035)]
ZFIN:ZDB-GENE-070117-2200	mtc	20	0.166564	112	0.26506	95	4.9436	112	7.07555	[PATO:0000001^OBO_REL:has_qualifier(PATO:0000460)^OBO_REL:inheres_in(ZFA:0000217), PATO:0000001^OBO_REL:inheres_in(ZFA:0000217)]
ZFIN:ZDB-GENE-070117-2502	bum	21	0.165003	154	0.254237	190	4.46125	19	8.17917	[PATO:0000001^OBO_REL:has_qualifier(PATO:0000460)^OBO_REL:inheres_in(ZFA:0000035)]
ZFIN:ZDB-GENE-040426-59	tyms	22	0.163934	44	0.277108	170	4.54154	19	8.17917	[PATO:0000001^OBO_REL:has_qualifier(PATO:0000460)^OBO_REL:inheres_in(ZFA:0000035)]
ZFIN:ZDB-GENE-070117-928	unm t30186	23	0.162955	45	0.277056	315	4.19376	19	8.17917	[PATO:0000001^OBO_REL:has_qualifier(PATO:0000460)^OBO_REL:inheres_in(ZFA:0000035)]
ZFIN:ZDB-GENE-070117-916	unm t30757	23	0.162955	46	0.277056	315	4.19376	19	8.17917	[PATO:0000001^OBO_REL:has_qualifier(PATO:0000460)^OBO_REL:inheres_in(ZFA:0000035)]
ZFIN:ZDB-GENE-070117-914	unm t30444	23	0.162955	47	0.277056	315	4.19376	19	8.17917	[PATO:0000001^OBO_REL:has_qualifier(PATO:0000460)^OBO_REL:inheres_in(ZFA:0000035)]
ZFIN:ZDB-GENE-070117-1415	unm t30217	23	0.162955	48	0.277056	315	4.19376	19	8.17917	[PATO:0000001^OBO_REL:has_qualifier(PATO:0000460)^OBO_REL:inheres_in(ZFA:0000035)]
ZFIN:ZDB-GENE-070117-1374	unm t30190	23	0.162955	49	0.277056	315	4.19376	19	8.17917	[PATO:0000001^OBO_REL:has_qualifier(PATO:0000460)^OBO_REL:inheres_in(ZFA:0000035)]
ZFIN:ZDB-GENE-030616-408	cenpn	28	0.162896	11	0.299107	176	4.51271	480	5.31169	[PATO:0000051^OBO_REL:has_qualifier(PATO:0000460)^OBO_REL:inheres_in(ZFA:0001094)]
ZFIN:ZDB-GENE-070117-2261	pgu	29	0.161719	29	0.288066	314	4.20077	231	6.66767	[ZFA:0001138]
ZFIN:ZDB-GENE-020418-2	sec61al1	30	0.160595	108	0.266447	89	4.95971	231	6.66767	[ZFA:0001138]
ZFIN:ZDB-GENE-070117-271	unm m431	31	0.159904	114	0.264069	11	5.69093	112	7.07555	[PATO:0000001^OBO_REL:has_qualifier(PATO:0000460)^OBO_REL:inheres_in(ZFA:0000217), PATO:0000001^OBO_REL:inheres_in(ZFA:0000217)]
ZFIN:ZDB-GENE-070117-371	unm tf201	32	0.159736	184	0.25	91	4.94746	19	8.17917	[PATO:0000001^OBO_REL:has_qualifier(PATO:0000460)^OBO_REL:inheres_in(ZFA:0000035)]
ZFIN:ZDB-GENE-070117-325	unm tl243	32	0.159736	185	0.25	91	4.94746	19	8.17917	[PATO:0000001^OBO_REL:has_qualifier(PATO:0000460)^OBO_REL:inheres_in(ZFA:0000035)]
ZFIN:ZDB-GENE-070117-2322	rne	32	0.159736	186	0.25	91	4.94746	19	8.17917	[PATO:0000001^OBO_REL:has_qualifier(PATO:0000460)^OBO_REL:inheres_in(ZFA:0000035)]
ZFIN:ZDB-GENE-070117-2365	bch	35	0.158634	56	0.275168	377	4.11476	231	6.66767	[ZFA:0001138]
ZFIN:ZDB-GENE-040924-7	flj20195l	36	0.157959	26	0.290043	271	4.25596	480	5.31169	[PATO:0000051^OBO_REL:has_qualifier(PATO:0000460)^OBO_REL:inheres_in(ZFA:0001094)]
ZFIN:ZDB-GENE-030131-2808	polr2gl	37	0.15766	18	0.292576	350	4.15299	480	5.31169	[PATO:0000051^OBO_REL:has_qualifier(PATO:0000460)^OBO_REL:inheres_in(ZFA:0001094)]
ZFIN:ZDB-GENE-070117-2109	hos	38	0.156212	113	0.264957	19	5.57007	112	7.07555	[PATO:0000001^OBO_REL:has_qualifier(PATO:0000460)^OBO_REL:inheres_in(ZFA:0000217), PATO:0000001^OBO_REL:inheres_in(ZFA:0000217)]
ZFIN:ZDB-GENE-070117-2172	lte	39	0.156193	123	0.261194	298	4.22703	112	7.07555	[PATO:0000001^OBO_REL:has_qualifier(PATO:0000460)^OBO_REL:inheres_in(ZFA:0000217), PATO:0000001^OBO_REL:inheres_in(ZFA:0000217)]
ZFIN:ZDB-GENE-990415-247	rrm1	40	0.155962	27	0.289593	245	4.30903	480	5.31169	[PATO:0000051^OBO_REL:has_qualifier(PATO:0000460)^OBO_REL:inheres_in(ZFA:0001094)]
ZFIN:ZDB-GENE-990415-52	ef1a	41	0.155756	19	0.292237	257	4.28511	256	6.1044	[PATO:0000001^OBO_REL:has_qualifier(PATO:0000460)^OBO_REL:inheres_in(ZFA:0000282), PATO:0000001^OBO_REL:inheres_in(ZFA:0000282)]
ZFIN:ZDB-GENE-070117-427	unm m771	41	0.155756	20	0.292237	258	4.28511	256	6.1044	[PATO:0000001^OBO_REL:has_qualifier(PATO:0000460)^OBO_REL:inheres_in(ZFA:0000282), PATO:0000001^OBO_REL:inheres_in(ZFA:0000282)]
ZFIN:ZDB-GENE-070117-2514	cle	41	0.155756	21	0.292237	259	4.28511	256	6.1044	[PATO:0000001^OBO_REL:has_qualifier(PATO:0000460)^OBO_REL:inheres_in(ZFA:0000282), PATO:0000001^OBO_REL:inheres_in(ZFA:0000282)]
ZFIN:ZDB-GENE-070117-2455	vis	41	0.155756	22	0.292237	260	4.28511	256	6.1044	[PATO:0000001^OBO_REL:has_qualifier(PATO:0000460)^OBO_REL:inheres_in(ZFA:0000282), PATO:0000001^OBO_REL:inheres_in(ZFA:0000282)]
ZFIN:ZDB-GENE-070117-2226	nba	41	0.155756	23	0.292237	261	4.28511	256	6.1044	[PATO:0000001^OBO_REL:has_qualifier(PATO:0000460)^OBO_REL:inheres_in(ZFA:0000282), PATO:0000001^OBO_REL:inheres_in(ZFA:0000282)]
ZFIN:ZDB-GENE-020419-18	taf7	41	0.155756	24	0.292237	262	4.28511	256	6.1044	[PATO:0000001^OBO_REL:has_qualifier(PATO:0000460)^OBO_REL:inheres_in(ZFA:0000282), PATO:0000001^OBO_REL:inheres_in(ZFA:0000282)]
ZFIN:ZDB-GENE-070117-2037	ele	47	0.154925	53	0.276	216	4.4311	256	6.1044	[PATO:0000001^OBO_REL:has_qualifier(PATO:0000460)^OBO_REL:inheres_in(ZFA:0000282), PATO:0000001^OBO_REL:inheres_in(ZFA:0000282)]
ZFIN:ZDB-GENE-020419-4	mcm3	48	0.154653	25	0.292035	263	4.28511	256	6.1044	[PATO:0000001^OBO_REL:has_qualifier(PATO:0000460)^OBO_REL:inheres_in(ZFA:0000282), PATO:0000001^OBO_REL:inheres_in(ZFA:0000282)]
ZFIN:ZDB-GENE-070117-71	cnc	49	0.15412	60	0.273438	173	4.52002	256	6.1044	[PATO:0000001^OBO_REL:has_qualifier(PATO:0000460)^OBO_REL:inheres_in(ZFA:0000282), PATO:0000001^OBO_REL:inheres_in(ZFA:0000282)]
ZFIN:ZDB-GENE-070117-2302	bly	50	0.153578	28	0.288288	264	4.28511	256	6.1044	[PATO:0000001^OBO_REL:has_qualifier(PATO:0000460)^OBO_REL:inheres_in(ZFA:0000282), PATO:0000001^OBO_REL:inheres_in(ZFA:0000282)]
ZFIN:ZDB-GENE-070117-1523	unm t30445	51	0.15217	63	0.273109	315	4.19376	19	8.17917	[PATO:0000001^OBO_REL:has_qualifier(PATO:0000460)^OBO_REL:inheres_in(ZFA:0000035)]
ZFIN:ZDB-GENE-040930-6	dj383j4.3l	52	0.151613	30	0.283333	350	4.15299	480	5.31169	[PATO:0000051^OBO_REL:has_qualifier(PATO:0000460)^OBO_REL:inheres_in(ZFA:0001094)]
ZFIN:ZDB-GENE-010320-1	cdc2	52	0.151613	31	0.283333	350	4.15299	480	5.31169	[PATO:0000051^OBO_REL:has_qualifier(PATO:0000460)^OBO_REL:inheres_in(ZFA:0001094)]
ZFIN:ZDB-GENE-070117-2286	pkt	54	0.151056	33	0.282609	329	4.15811	256	6.1044	[PATO:0000001^OBO_REL:has_qualifier(PATO:0000460)^OBO_REL:inheres_in(ZFA:0000282), PATO:0000001^OBO_REL:inheres_in(ZFA:0000282)]
ZFIN:ZDB-GENE-040426-836	tubgl	55	0.15089	41	0.278008	272	4.25596	480	5.31169	[PATO:0000051^OBO_REL:has_qualifier(PATO:0000460)^OBO_REL:inheres_in(ZFA:0001094)]
ZFIN:ZDB-GENE-070117-2151	kor	56	0.150061	292	0.235849	126	4.74378	19	8.17917	[PATO:0000001^OBO_REL:has_qualifier(PATO:0000460)^OBO_REL:inheres_in(ZFA:0000035)]
ZFIN:ZDB-GENE-070117-2117	hez	56	0.150061	293	0.235849	127	4.74378	19	8.17917	[PATO:0000001^OBO_REL:has_qualifier(PATO:0000460)^OBO_REL:inheres_in(ZFA:0000035)]
ZFIN:ZDB-GENE-030131-2207	zgc:63849	58	0.149753	35	0.280172	246	4.30903	480	5.31169	[PATO:0000051^OBO_REL:has_qualifier(PATO:0000460)^OBO_REL:inheres_in(ZFA:0001094)]
ZFIN:ZDB-GENE-980526-196	ptc2	59	0.149729	198	0.24878	4	6.17906	2	11.7338	[PATO:0000969^OBO_REL:ends_during(ZFS:0000044)^OBO_REL:has_qualifier(PATO:0000460)^OBO_REL:inheres_in(ZFA:0001094)^OBO_REL:starts_during(ZFS:0000044), PATO:0000969^OBO_REL:ends_during(ZFS:0000044)^OBO_REL:inheres_in(ZFA:0001094)^OBO_REL:starts_during(ZFS:0000044)]
ZFIN:ZDB-GENE-040426-748	dmap1	60	0.148394	43	0.277311	247	4.30903	480	5.31169	[PATO:0000051^OBO_REL:has_qualifier(PATO:0000460)^OBO_REL:inheres_in(ZFA:0001094)]
ZFIN:ZDB-GENE-040426-1076	eif3g	61	0.14839	64	0.271654	475	3.91078	480	5.31169	[PATO:0000051^OBO_REL:has_qualifier(PATO:0000460)^OBO_REL:inheres_in(ZFA:0001094)]
ZFIN:ZDB-GENE-040513-7	cdh23	62	0.148364	36	0.27972	494	3.87445	71	7.39391	[ZFS:0000037]
ZFIN:ZDB-GENE-030131-8671	rpl6	63	0.148303	50	0.27686	387	4.09512	480	5.31169	[PATO:0000051^OBO_REL:has_qualifier(PATO:0000460)^OBO_REL:inheres_in(ZFA:0001094)]
ZFIN:ZDB-GENE-070117-2519	yhd	64	0.14721	54	0.275862	312	4.20837	256	6.1044	[PATO:0000001^OBO_REL:has_qualifier(PATO:0000460)^OBO_REL:inheres_in(ZFA:0000282), PATO:0000001^OBO_REL:inheres_in(ZFA:0000282)]
ZFIN:ZDB-GENE-070117-1579	unm tc311x	65	0.147135	40	0.278226	177	4.51271	480	5.31169	[PATO:0000051^OBO_REL:has_qualifier(PATO:0000460)^OBO_REL:inheres_in(ZFA:0001094)]
ZFIN:ZDB-GENE-990415-25	rrm2	66	0.145781	65	0.270916	231	4.38524	480	5.31169	[PATO:0000051^OBO_REL:has_qualifier(PATO:0000460)^OBO_REL:inheres_in(ZFA:0001094)]
ZFIN:ZDB-GENE-030421-3	plcg1	67	0.145362	83	0.269531	273	4.25596	480	5.31169	[PATO:0000051^OBO_REL:has_qualifier(PATO:0000460)^OBO_REL:inheres_in(ZFA:0001094)]
ZFIN:ZDB-GENE-070117-584	unm ty105g	68	0.145268	51	0.276596	329	4.15811	256	6.1044	[PATO:0000001^OBO_REL:has_qualifier(PATO:0000460)^OBO_REL:inheres_in(ZFA:0000282), PATO:0000001^OBO_REL:inheres_in(ZFA:0000282)]
ZFIN:ZDB-GENE-040825-1	rnf113a	69	0.145178	107	0.266667	274	4.25596	480	5.31169	[PATO:0000051^OBO_REL:has_qualifier(PATO:0000460)^OBO_REL:inheres_in(ZFA:0001094)]
ZFIN:ZDB-GENE-070117-2048	fac	70	0.144701	81	0.269841	144	4.65377	256	6.1044	[PATO:0000001^OBO_REL:has_qualifier(PATO:0000460)^OBO_REL:inheres_in(ZFA:0000282), PATO:0000001^OBO_REL:inheres_in(ZFA:0000282)]
ZFIN:ZDB-GENE-070117-501	unm tm130e	71	0.144142	257	0.239344	29	5.395	19	8.17917	[PATO:0000001^OBO_REL:has_qualifier(PATO:0000460)^OBO_REL:inheres_in(ZFA:0000035)]
ZFIN:ZDB-GENE-070117-372	unm tu235b	72	0.142814	52	0.276423	336	4.15688	480	5.31169	[PATO:0000051^OBO_REL:has_qualifier(PATO:0000460)^OBO_REL:inheres_in(ZFA:0001094)]
ZFIN:ZDB-GENE-070117-2199	mic	73	0.142757	32	0.283105	462	3.92125	646	4.67577	[ZFA:0001127]
ZFIN:ZDB-GENE-070117-36	yol	74	0.142753	335	0.228311	136	4.73245	19	8.17917	[PATO:0000001^OBO_REL:has_qualifier(PATO:0000460)^OBO_REL:inheres_in(ZFA:0000035)]
ZFIN:ZDB-GENE-070117-741	chy	75	0.1426	223	0.244828	423	4.01192	19	8.17917	[PATO:0000001^OBO_REL:has_qualifier(PATO:0000460)^OBO_REL:inheres_in(ZFA:0000035)]
ZFIN:ZDB-GENE-070117-482	unm m210	76	0.142408	67	0.270042	279	4.24041	256	6.1044	[PATO:0000001^OBO_REL:has_qualifier(PATO:0000460)^OBO_REL:inheres_in(ZFA:0000282), PATO:0000001^OBO_REL:inheres_in(ZFA:0000282)]
ZFIN:ZDB-GENE-070117-310	unm m220	76	0.142408	68	0.270042	280	4.24041	256	6.1044	[PATO:0000001^OBO_REL:has_qualifier(PATO:0000460)^OBO_REL:inheres_in(ZFA:0000282), PATO:0000001^OBO_REL:inheres_in(ZFA:0000282)]
ZFIN:ZDB-GENE-070117-252	unm m394	76	0.142408	69	0.270042	281	4.24041	256	6.1044	[PATO:0000001^OBO_REL:has_qualifier(PATO:0000460)^OBO_REL:inheres_in(ZFA:0000282), PATO:0000001^OBO_REL:inheres_in(ZFA:0000282)]
ZFIN:ZDB-GENE-070117-2439	tub	76	0.142408	70	0.270042	282	4.24041	256	6.1044	[PATO:0000001^OBO_REL:has_qualifier(PATO:0000460)^OBO_REL:inheres_in(ZFA:0000282), PATO:0000001^OBO_REL:inheres_in(ZFA:0000282)]
ZFIN:ZDB-GENE-070117-191	unm m283	76	0.142408	71	0.270042	283	4.24041	256	6.1044	[PATO:0000001^OBO_REL:has_qualifier(PATO:0000460)^OBO_REL:inheres_in(ZFA:0000282), PATO:0000001^OBO_REL:inheres_in(ZFA:0000282)]
ZFIN:ZDB-GENE-070117-2148	kas	81	0.142354	111	0.265625	227	4.41112	480	5.31169	[PATO:0000051^OBO_REL:has_qualifier(PATO:0000460)^OBO_REL:inheres_in(ZFA:0001094)]
ZFIN:ZDB-GENE-070117-2143	kei	82	0.14226	316	0.233202	83	4.9937	112	7.07555	[PATO:0000001^OBO_REL:has_qualifier(PATO:0000460)^OBO_REL:inheres_in(ZFA:0000217), PATO:0000001^OBO_REL:inheres_in(ZFA:0000217)]
ZFIN:ZDB-GENE-070117-85	jey	83	0.141945	334	0.228916	153	4.61583	19	8.17917	[PATO:0000001^OBO_REL:has_qualifier(PATO:0000460)^OBO_REL:inheres_in(ZFA:0000035)]
ZFIN:ZDB-GENE-070117-2463	web	84	0.141855	82	0.26971	357	4.13173	646	4.67577	[ZFA:0001127]
ZFIN:ZDB-GENE-070427-12	fsb	85	0.141564	42	0.277992	80	5.01882	112	7.07555	[PATO:0000001^OBO_REL:has_qualifier(PATO:0000460)^OBO_REL:inheres_in(ZFA:0000217), PATO:0000001^OBO_REL:inheres_in(ZFA:0000217)]
ZFIN:ZDB-GENE-030131-5286	polr1a	86	0.141554	106	0.266932	387	4.09512	480	5.31169	[PATO:0000051^OBO_REL:has_qualifier(PATO:0000460)^OBO_REL:inheres_in(ZFA:0001094)]
ZFIN:ZDB-GENE-040109-1	nol5a	87	0.141417	122	0.261538	442	3.95476	480	5.31169	[PATO:0000051^OBO_REL:has_qualifier(PATO:0000460)^OBO_REL:inheres_in(ZFA:0001094)]
ZFIN:ZDB-GENE-070117-2510	cco	88	0.140906	102	0.269076	183	4.47411	256	6.1044	[PATO:0000001^OBO_REL:has_qualifier(PATO:0000460)^OBO_REL:inheres_in(ZFA:0000282), PATO:0000001^OBO_REL:inheres_in(ZFA:0000282)]
ZFIN:ZDB-GENE-070117-487	unm tn15	89	0.14076	37	0.279279	462	3.92125	646	4.67577	[ZFA:0001127]
ZFIN:ZDB-GENE-070117-368	unm tu274b	89	0.14076	37	0.279279	462	3.92125	646	4.67577	[ZFA:0001127]
ZFIN:ZDB-GENE-070117-198	unm tc234d	89	0.14076	37	0.279279	462	3.92125	646	4.67577	[ZFA:0001127]
ZFIN:ZDB-GENE-021220-6	ints7	92	0.140252	348	0.225	91	4.94746	19	8.17917	[PATO:0000001^OBO_REL:has_qualifier(PATO:0000460)^OBO_REL:inheres_in(ZFA:0000035)]
ZFIN:ZDB-GENE-030131-4027	fbxo5	93	0.139524	118	0.262097	304	4.21551	480	5.31169	[PATO:0000051^OBO_REL:has_qualifier(PATO:0000460)^OBO_REL:inheres_in(ZFA:0001094)]
ZFIN:ZDB-GENE-070117-281	unm tm28	94	0.139344	116	0.262548	250	4.30039	480	5.31169	[PATO:0000051^OBO_REL:has_qualifier(PATO:0000460)^OBO_REL:inheres_in(ZFA:0001094)]
ZFIN:ZDB-GENE-070117-240	unm tc280d	94	0.139344	117	0.262548	251	4.30039	480	5.31169	[PATO:0000051^OBO_REL:has_qualifier(PATO:0000460)^OBO_REL:inheres_in(ZFA:0001094)]
ZFIN:ZDB-GENE-980526-515	mafba	96	0.139316	396	0.216981	220	4.4177	112	7.07555	[PATO:0000001^OBO_REL:has_qualifier(PATO:0000460)^OBO_REL:inheres_in(ZFA:0000217), PATO:0000001^OBO_REL:inheres_in(ZFA:0000217)]
ZFIN:ZDB-GENE-070117-2465	bxe	96	0.139316	397	0.216981	221	4.4177	112	7.07555	[PATO:0000001^OBO_REL:has_qualifier(PATO:0000460)^OBO_REL:inheres_in(ZFA:0000217), PATO:0000001^OBO_REL:inheres_in(ZFA:0000217)]
ZFIN:ZDB-GENE-070117-2332	bge	96	0.139316	398	0.216981	222	4.4177	112	7.07555	[PATO:0000001^OBO_REL:has_qualifier(PATO:0000460)^OBO_REL:inheres_in(ZFA:0000217), PATO:0000001^OBO_REL:inheres_in(ZFA:0000217)]
ZFIN:ZDB-GENE-070117-2045	eso	96	0.139316	399	0.216981	223	4.4177	112	7.07555	[PATO:0000001^OBO_REL:has_qualifier(PATO:0000460)^OBO_REL:inheres_in(ZFA:0000217), PATO:0000001^OBO_REL:inheres_in(ZFA:0000217)]
ZFIN:ZDB-GENE-070117-2034	era	96	0.139316	400	0.216981	224	4.4177	112	7.07555	[PATO:0000001^OBO_REL:has_qualifier(PATO:0000460)^OBO_REL:inheres_in(ZFA:0000217), PATO:0000001^OBO_REL:inheres_in(ZFA:0000217)]
ZFIN:ZDB-GENE-070117-2387	spk(l)	101	0.139287	346	0.226087	20	5.5667	112	7.07555	[PATO:0000001^OBO_REL:has_qualifier(PATO:0000460)^OBO_REL:inheres_in(ZFA:0000217), PATO:0000001^OBO_REL:inheres_in(ZFA:0000217)]
ZFIN:ZDB-GENE-070117-2324	rnd	102	0.138587	389	0.218341	265	4.27176	112	7.07555	[PATO:0000001^OBO_REL:has_qualifier(PATO:0000460)^OBO_REL:inheres_in(ZFA:0000217), PATO:0000001^OBO_REL:inheres_in(ZFA:0000217)]
ZFIN:ZDB-GENE-070117-2124	arc	103	0.138507	171	0.251121	236	4.36753	256	6.1044	[PATO:0000001^OBO_REL:has_qualifier(PATO:0000460)^OBO_REL:inheres_in(ZFA:0000282), PATO:0000001^OBO_REL:inheres_in(ZFA:0000282)]
ZFIN:ZDB-GENE-070117-329	unm m287	104	0.138434	109	0.266393	329	4.15811	256	6.1044	[PATO:0000001^OBO_REL:has_qualifier(PATO:0000460)^OBO_REL:inheres_in(ZFA:0000282), PATO:0000001^OBO_REL:inheres_in(ZFA:0000282)]
ZFIN:ZDB-GENE-030131-2590	clint1	105	0.138172	124	0.2607	336	4.15688	480	5.31169	[PATO:0000051^OBO_REL:has_qualifier(PATO:0000460)^OBO_REL:inheres_in(ZFA:0001094)]
ZFIN:ZDB-GENE-070117-542	unm tc234e	106	0.137947	115	0.263374	323	4.17885	256	6.1044	[PATO:0000001^OBO_REL:has_qualifier(PATO:0000460)^OBO_REL:inheres_in(ZFA:0000282), PATO:0000001^OBO_REL:inheres_in(ZFA:0000282)]
ZFIN:ZDB-GENE-070117-2490	bot	107	0.137045	133	0.259109	382	4.10684	256	6.1044	[PATO:0000001^OBO_REL:has_qualifier(PATO:0000460)^OBO_REL:inheres_in(ZFA:0000282), PATO:0000001^OBO_REL:inheres_in(ZFA:0000282)]
ZFIN:ZDB-GENE-030131-6989	ebna1bp2l	108	0.136468	142	0.256917	491	3.88045	480	5.31169	[PATO:0000051^OBO_REL:has_qualifier(PATO:0000460)^OBO_REL:inheres_in(ZFA:0001094)]
ZFIN:ZDB-GENE-040426-2087	rngtt	109	0.136445	66	0.270742	530	3.76307	646	4.67577	[ZFA:0001127]
ZFIN:ZDB-GENE-070427-5	gpa	110	0.136352	57	0.274725	31	5.36745	71	7.39391	[ZFS:0000037]
ZFIN:ZDB-GENE-040930-9	snrpfl	111	0.136185	61	0.273128	462	3.92125	646	4.67577	[ZFA:0001127]
ZFIN:ZDB-GENE-040827-3	sf3b1	112	0.136185	62	0.273128	462	3.92125	646	4.67577	[ZFA:0001127]
ZFIN:ZDB-GENE-070117-2358	skm	113	0.136147	298	0.235495	325	4.17416	112	7.07555	[PATO:0000001^OBO_REL:has_qualifier(PATO:0000460)^OBO_REL:inheres_in(ZFA:0000217), PATO:0000001^OBO_REL:inheres_in(ZFA:0000217)]
ZFIN:ZDB-GENE-070117-2001	coo	114	0.135701	110	0.266393	329	4.15811	256	6.1044	[PATO:0000001^OBO_REL:has_qualifier(PATO:0000460)^OBO_REL:inheres_in(ZFA:0000282), PATO:0000001^OBO_REL:inheres_in(ZFA:0000282)]
ZFIN:ZDB-GENE-021226-3	lamc1	115	0.135255	308	0.234801	32	5.32993	2	11.7338	[PATO:0000587^OBO_REL:ends_during(ZFS:0000037)^OBO_REL:has_qualifier(PATO:0000460)^OBO_REL:inheres_in(ZFA:0000035)^OBO_REL:starts_during(ZFS:0000037), PATO:0000587^OBO_REL:ends_during(ZFS:0000037)^OBO_REL:inheres_in(ZFA:0000035)^OBO_REL:starts_during(ZFS:0000037), PATO:0000942^OBO_REL:ends_during(ZFS:0000037)^OBO_REL:has_qualifier(PATO:0000460)^OBO_REL:inheres_in(ZFA:0000035)^OBO_REL:starts_durin…
ZFIN:ZDB-GENE-020419-27	mcm7	116	0.134782	182	0.250923	322	4.18338	480	5.31169	[PATO:0000051^OBO_REL:has_qualifier(PATO:0000460)^OBO_REL:inheres_in(ZFA:0001094)]
ZFIN:ZDB-GENE-040929-1	loc157570	117	0.134637	163	0.253788	442	3.95476	480	5.31169	[PATO:0000051^OBO_REL:has_qualifier(PATO:0000460)^OBO_REL:inheres_in(ZFA:0001094)]
ZFIN:ZDB-GENE-070117-72	lln	118	0.134463	391	0.217742	154	4.61478	19	8.17917	[PATO:0000001^OBO_REL:has_qualifier(PATO:0000460)^OBO_REL:inheres_in(ZFA:0000035)]
ZFIN:ZDB-GENE-070117-302	unm tm136	119	0.134287	392	0.217573	489	3.8925	112	7.07555	[PATO:0000001^OBO_REL:has_qualifier(PATO:0000460)^OBO_REL:inheres_in(ZFA:0000217), PATO:0000001^OBO_REL:inheres_in(ZFA:0000217)]
ZFIN:ZDB-GENE-070117-813	unm s168	120	0.13343	84	0.269406	617	3.71757	646	4.67577	[ZFA:0001127]
ZFIN:ZDB-GENE-070117-812	unm s111	121	0.13343	85	0.269406	617	3.71757	646	4.67577	[ZFA:0001127]
ZFIN:ZDB-GENE-070117-730	zea	122	0.13343	86	0.269406	617	3.71757	646	4.67577	[ZFA:0001127]
ZFIN:ZDB-GENE-070117-728	woo	123	0.13343	87	0.269406	617	3.71757	646	4.67577	[ZFA:0001127]
ZFIN:ZDB-GENE-070117-672	gdr	124	0.13343	88	0.269406	617	3.71757	646	4.67577	[ZFA:0001127]
ZFIN:ZDB-GENE-070117-671	mcr	125	0.13343	89	0.269406	617	3.71757	646	4.67577	[ZFA:0001127]
ZFIN:ZDB-GENE-070117-634	unm m489	126	0.13343	90	0.269406	617	3.71757	646	4.67577	[ZFA:0001127]
ZFIN:ZDB-GENE-070117-61	cfs	127	0.13343	91	0.269406	617	3.71757	646	4.67577	[ZFA:0001127]
ZFIN:ZDB-GENE-070117-44	dnr	128	0.13343	92	0.269406	617	3.71757	646	4.67577	[ZFA:0001127]
ZFIN:ZDB-GENE-070117-2484	zny	129	0.13343	93	0.269406	617	3.71757	646	4.67577	[ZFA:0001127]
ZFIN:ZDB-GENE-070117-2483	zem	130	0.13343	94	0.269406	617	3.71757	646	4.67577	[ZFA:0001127]
ZFIN:ZDB-GENE-070117-2389	spy	131	0.13343	95	0.269406	617	3.71757	646	4.67577	[ZFA:0001127]
ZFIN:ZDB-GENE-070117-2288	pyr	132	0.13343	96	0.269406	617	3.71757	646	4.67577	[ZFA:0001127]
ZFIN:ZDB-GENE-070117-2276	pod	133	0.13343	97	0.269406	617	3.71757	646	4.67577	[ZFA:0001127]
ZFIN:ZDB-GENE-070117-1591	unm tm130g	134	0.13343	98	0.269406	617	3.71757	646	4.67577	[ZFA:0001127]
ZFIN:ZDB-GENE-020419-25	rpl24	136	0.13343	99	0.269406	617	3.71757	646	4.67577	[ZFA:0001127]
ZFIN:ZDB-GENE-020419-17	timm23	137	0.13343	100	0.269406	617	3.71757	646	4.67577	[ZFA:0001127]
ZFIN:ZDB-GENE-030131-7023	capzb	135	0.13343	101	0.269406	713	3.664	646	4.67577	[ZFA:0001127]
ZFIN:ZDB-GENE-070117-819	unm s547	138	0.133377	72	0.269912	617	3.71757	646	4.67577	[ZFA:0001127]
ZFIN:ZDB-GENE-070117-818	unm s545	139	0.133377	73	0.269912	617	3.71757	646	4.67577	[ZFA:0001127]
ZFIN:ZDB-GENE-070117-817	unm s509	140	0.133377	74	0.269912	617	3.71757	646	4.67577	[ZFA:0001127]
ZFIN:ZDB-GENE-070117-816	unm s507	141	0.133377	75	0.269912	617	3.71757	646	4.67577	[ZFA:0001127]
ZFIN:ZDB-GENE-070117-815	unm s332	142	0.133377	76	0.269912	617	3.71757	646	4.67577	[ZFA:0001127]
ZFIN:ZDB-GENE-070117-814	unm s181	143	0.133377	77	0.269912	617	3.71757	646	4.67577	[ZFA:0001127]
ZFIN:ZDB-GENE-070117-666	nbd	144	0.133377	78	0.269912	617	3.71757	646	4.67577	[ZFA:0001127]
ZFIN:ZDB-GENE-070117-107	rys	145	0.133377	79	0.269912	617	3.71757	646	4.67577	[ZFA:0001127]
ZFIN:ZDB-GENE-040824-3	rfc4	146	0.133377	80	0.269912	617	3.71757	646	4.67577	[ZFA:0001127]
ZFIN:ZDB-GENE-070117-194	unm tg226	147	0.133292	161	0.253906	338	4.1549	480	5.31169	[PATO:0000051^OBO_REL:has_qualifier(PATO:0000460)^OBO_REL:inheres_in(ZFA:0001094)]
ZFIN:ZDB-GENE-070117-74	ppo	148	0.132922	164	0.253676	361	4.12249	480	5.31169	[PATO:0000051^OBO_REL:has_qualifier(PATO:0000460)^OBO_REL:inheres_in(ZFA:0001094)]
ZFIN:ZDB-GENE-040715-4	lman2l	149	0.132646	103	0.269058	898	3.19273	646	4.67577	[ZFA:0001127]
ZFIN:ZDB-GENE-070117-1426	unm t30456	150	0.132586	920	0.132075	3	6.2249	2	11.7338	[PATO:0000969^OBO_REL:ends_during(ZFS:0000044)^OBO_REL:has_qualifier(PATO:0000460)^OBO_REL:inheres_in(ZFA:0001094)^OBO_REL:starts_during(ZFS:0000044), PATO:0000969^OBO_REL:ends_during(ZFS:0000044)^OBO_REL:inheres_in(ZFA:0001094)^OBO_REL:starts_during(ZFS:0000044)]
ZFIN:ZDB-GENE-070117-641	unm m392	151	0.132109	440	0.208889	37	5.19804	112	7.07555	[PATO:0000001^OBO_REL:has_qualifier(PATO:0000460)^OBO_REL:inheres_in(ZFA:0000217), PATO:0000001^OBO_REL:inheres_in(ZFA:0000217)]
ZFIN:ZDB-GENE-070117-631	unm to275b	152	0.132109	441	0.208889	37	5.19804	112	7.07555	[PATO:0000001^OBO_REL:has_qualifier(PATO:0000460)^OBO_REL:inheres_in(ZFA:0000217), PATO:0000001^OBO_REL:inheres_in(ZFA:0000217)]
ZFIN:ZDB-GENE-070117-621	unm m219	153	0.132109	442	0.208889	37	5.19804	112	7.07555	[PATO:0000001^OBO_REL:has_qualifier(PATO:0000460)^OBO_REL:inheres_in(ZFA:0000217), PATO:0000001^OBO_REL:inheres_in(ZFA:0000217)]
ZFIN:ZDB-GENE-070117-592	unm m183	154	0.132109	443	0.208889	37	5.19804	112	7.07555	[PATO:0000001^OBO_REL:has_qualifier(PATO:0000460)^OBO_REL:inheres_in(ZFA:0000217), PATO:0000001^OBO_REL:inheres_in(ZFA:0000217)]
ZFIN:ZDB-GENE-070117-566	unm m96	155	0.132109	444	0.208889	37	5.19804	112	7.07555	[PATO:0000001^OBO_REL:has_qualifier(PATO:0000460)^OBO_REL:inheres_in(ZFA:0000217), PATO:0000001^OBO_REL:inheres_in(ZFA:0000217)]
ZFIN:ZDB-GENE-070117-554	unm tf234	156	0.132109	445	0.208889	37	5.19804	112	7.07555	[PATO:0000001^OBO_REL:has_qualifier(PATO:0000460)^OBO_REL:inheres_in(ZFA:0000217), PATO:0000001^OBO_REL:inheres_in(ZFA:0000217)]
ZFIN:ZDB-GENE-070117-522	unm m548	157	0.132109	446	0.208889	37	5.19804	112	7.07555	[PATO:0000001^OBO_REL:has_qualifier(PATO:0000460)^OBO_REL:inheres_in(ZFA:0000217), PATO:0000001^OBO_REL:inheres_in(ZFA:0000217)]
ZFIN:ZDB-GENE-070117-407	unm m554	158	0.132109	447	0.208889	37	5.19804	112	7.07555	[PATO:0000001^OBO_REL:has_qualifier(PATO:0000460)^OBO_REL:inheres_in(ZFA:0000217), PATO:0000001^OBO_REL:inheres_in(ZFA:0000217)]
ZFIN:ZDB-GENE-070117-381	unm m389	159	0.132109	448	0.208889	37	5.19804	112	7.07555	[PATO:0000001^OBO_REL:has_qualifier(PATO:0000460)^OBO_REL:inheres_in(ZFA:0000217), PATO:0000001^OBO_REL:inheres_in(ZFA:0000217)]
ZFIN:ZDB-GENE-070117-335	unm m198	160	0.132109	449	0.208889	37	5.19804	112	7.07555	[PATO:0000001^OBO_REL:has_qualifier(PATO:0000460)^OBO_REL:inheres_in(ZFA:0000217), PATO:0000001^OBO_REL:inheres_in(ZFA:0000217)]
ZFIN:ZDB-GENE-070117-334	unm m690	161	0.132109	450	0.208889	37	5.19804	112	7.07555	[PATO:0000001^OBO_REL:has_qualifier(PATO:0000460)^OBO_REL:inheres_in(ZFA:0000217), PATO:0000001^OBO_REL:inheres_in(ZFA:0000217)]
ZFIN:ZDB-GENE-070117-308	unm m675	162	0.132109	451	0.208889	37	5.19804	112	7.07555	[PATO:0000001^OBO_REL:has_qualifier(PATO:0000460)^OBO_REL:inheres_in(ZFA:0000217), PATO:0000001^OBO_REL:inheres_in(ZFA:0000217)]
ZFIN:ZDB-GENE-070117-293	unm m150	163	0.132109	452	0.208889	37	5.19804	112	7.07555	[PATO:0000001^OBO_REL:has_qualifier(PATO:0000460)^OBO_REL:inheres_in(ZFA:0000217), PATO:0000001^OBO_REL:inheres_in(ZFA:0000217)]
ZFIN:ZDB-GENE-070117-270	unm m428	164	0.132109	453	0.208889	37	5.19804	112	7.07555	[PATO:0000001^OBO_REL:has_qualifier(PATO:0000460)^OBO_REL:inheres_in(ZFA:0000217), PATO:0000001^OBO_REL:inheres_in(ZFA:0000217)]
ZFIN:ZDB-GENE-070117-249	unm m269	165	0.132109	454	0.208889	37	5.19804	112	7.07555	[PATO:0000001^OBO_REL:has_qualifier(PATO:0000460)^OBO_REL:inheres_in(ZFA:0000217), PATO:0000001^OBO_REL:inheres_in(ZFA:0000217)]
ZFIN:ZDB-GENE-070117-2486	znk	166	0.132109	455	0.208889	37	5.19804	112	7.07555	[PATO:0000001^OBO_REL:has_qualifier(PATO:0000460)^OBO_REL:inheres_in(ZFA:0000217), PATO:0000001^OBO_REL:inheres_in(ZFA:0000217)]
ZFIN:ZDB-GENE-070117-2404	sed	167	0.132109	456	0.208889	37	5.19804	112	7.07555	[PATO:0000001^OBO_REL:has_qualifier(PATO:0000460)^OBO_REL:inheres_in(ZFA:0000217), PATO:0000001^OBO_REL:inheres_in(ZFA:0000217)]
ZFIN:ZDB-GENE-070117-2211	mnl	168	0.132109	457	0.208889	37	5.19804	112	7.07555	[PATO:0000001^OBO_REL:has_qualifier(PATO:0000460)^OBO_REL:inheres_in(ZFA:0000217), PATO:0000001^OBO_REL:inheres_in(ZFA:0000217)]
ZFIN:ZDB-GENE-070117-209	unm m539	169	0.132109	458	0.208889	37	5.19804	112	7.07555	[PATO:0000001^OBO_REL:has_qualifier(PATO:0000460)^OBO_REL:inheres_in(ZFA:0000217), PATO:0000001^OBO_REL:inheres_in(ZFA:0000217)]
ZFIN:ZDB-GENE-070117-2039	emp	170	0.132109	459	0.208889	37	5.19804	112	7.07555	[PATO:0000001^OBO_REL:has_qualifier(PATO:0000460)^OBO_REL:inheres_in(ZFA:0000217), PATO:0000001^OBO_REL:inheres_in(ZFA:0000217)]
ZFIN:ZDB-GENE-070117-2036	eis	171	0.132109	460	0.208889	37	5.19804	112	7.07555	[PATO:0000001^OBO_REL:has_qualifier(PATO:0000460)^OBO_REL:inheres_in(ZFA:0000217), PATO:0000001^OBO_REL:inheres_in(ZFA:0000217)]
ZFIN:ZDB-GENE-070117-163	unm m720	172	0.132109	461	0.208889	37	5.19804	112	7.07555	[PATO:0000001^OBO_REL:has_qualifier(PATO:0000460)^OBO_REL:inheres_in(ZFA:0000217), PATO:0000001^OBO_REL:inheres_in(ZFA:0000217)]
ZFIN:ZDB-GENE-070117-157	unm m234	173	0.132109	462	0.208889	37	5.19804	112	7.07555	[PATO:0000001^OBO_REL:has_qualifier(PATO:0000460)^OBO_REL:inheres_in(ZFA:0000217), PATO:0000001^OBO_REL:inheres_in(ZFA:0000217)]
ZFIN:ZDB-GENE-070117-601	unm tm83c	174	0.131378	168	0.252874	312	4.20837	256	6.1044	[PATO:0000001^OBO_REL:has_qualifier(PATO:0000460)^OBO_REL:inheres_in(ZFA:0000282), PATO:0000001^OBO_REL:inheres_in(ZFA:0000282)]
ZFIN:ZDB-GENE-070117-398	unm m708	175	0.131315	162	0.253846	329	4.15811	256	6.1044	[PATO:0000001^OBO_REL:has_qualifier(PATO:0000460)^OBO_REL:inheres_in(ZFA:0000282), PATO:0000001^OBO_REL:inheres_in(ZFA:0000282)]
ZFIN:ZDB-GENE-040718-181	sf3b5	176	0.131296	201	0.247148	449	3.94964	480	5.31169	[PATO:0000051^OBO_REL:has_qualifier(PATO:0000460)^OBO_REL:inheres_in(ZFA:0001094)]
ZFIN:ZDB-GENE-070117-2446	uhi	177	0.131083	268	0.237288	256	4.29008	256	6.1044	[PATO:0000001^OBO_REL:has_qualifier(PATO:0000460)^OBO_REL:inheres_in(ZFA:0000282), PATO:0000001^OBO_REL:inheres_in(ZFA:0000282)]
ZFIN:ZDB-GENE-030114-9	pola1	178	0.130867	220	0.245353	304	4.21551	480	5.31169	[PATO:0000051^OBO_REL:has_qualifier(PATO:0000460)^OBO_REL:inheres_in(ZFA:0001094)]
ZFIN:ZDB-GENE-070117-588	unm m562	179	0.130692	431	0.2103	359	4.12431	112	7.07555	[PATO:0000001^OBO_REL:has_qualifier(PATO:0000460)^OBO_REL:inheres_in(ZFA:0000217), PATO:0000001^OBO_REL:inheres_in(ZFA:0000217)]
ZFIN:ZDB-GENE-010816-1	odc1	180	0.13052	105	0.267544	617	3.71757	646	4.67577	[ZFA:0001127]
ZFIN:ZDB-GENE-041007-3	twistnb	181	0.130286	230	0.243542	304	4.21551	480	5.31169	[PATO:0000051^OBO_REL:has_qualifier(PATO:0000460)^OBO_REL:inheres_in(ZFA:0001094)]
ZFIN:ZDB-GENE-040924-2	flj11749l	182	0.130273	126	0.259414	530	3.76307	646	4.67577	[ZFA:0001127]
ZFIN:ZDB-GENE-040426-1997	cstf3	183	0.130273	127	0.259414	530	3.76307	646	4.67577	[ZFA:0001127]
ZFIN:ZDB-GENE-040426-1013	taf8	184	0.130273	128	0.259414	530	3.76307	646	4.67577	[ZFA:0001127]
ZFIN:ZDB-GENE-030219-83	mars	185	0.130273	129	0.259414	530	3.76307	646	4.67577	[ZFA:0001127]
ZFIN:ZDB-GENE-030131-464	wdr36	186	0.130273	130	0.259414	530	3.76307	646	4.67577	[ZFA:0001127]
ZFIN:ZDB-GENE-030131-371	wdr12	187	0.130273	131	0.259414	530	3.76307	646	4.67577	[ZFA:0001127]
ZFIN:ZDB-GENE-030131-355	zgc:55687	188	0.130273	132	0.259414	530	3.76307	646	4.67577	[ZFA:0001127]
ZFIN:ZDB-GENE-070117-2017	dfd	189	0.129454	219	0.245487	244	4.31754	256	6.1044	[PATO:0000001^OBO_REL:has_qualifier(PATO:0000460)^OBO_REL:inheres_in(ZFA:0000282), PATO:0000001^OBO_REL:inheres_in(ZFA:0000282)]
ZFIN:ZDB-GENE-070117-2240	ott	190	0.129384	165	0.252964	269	4.26102	646	4.67577	[ZFA:0001127]
ZFIN:ZDB-GENE-070117-196	unm th276	191	0.129284	407	0.215447	96	4.94063	112	7.07555	[PATO:0000001^OBO_REL:has_qualifier(PATO:0000460)^OBO_REL:inheres_in(ZFA:0000217), PATO:0000001^OBO_REL:inheres_in(ZFA:0000217)]
ZFIN:ZDB-GENE-030131-2492	sf1	192	0.129215	152	0.254902	530	3.76307	646	4.67577	[ZFA:0001127]
ZFIN:ZDB-GENE-070117-900	unm t30762	193	0.128927	55	0.275862	875	3.30425	646	4.67577	[ZFA:0001127]
ZFIN:ZDB-GENE-040728-1	mgc45866l	194	0.128878	236	0.242537	304	4.21551	480	5.31169	[PATO:0000051^OBO_REL:has_qualifier(PATO:0000460)^OBO_REL:inheres_in(ZFA:0001094)]
ZFIN:ZDB-GENE-040715-8	nup205	195	0.128878	237	0.242537	304	4.21551	480	5.31169	[PATO:0000051^OBO_REL:has_qualifier(PATO:0000460)^OBO_REL:inheres_in(ZFA:0001094)]
ZFIN:ZDB-GENE-031112-11	fen1	196	0.128766	140	0.257028	530	3.76307	646	4.67577	[ZFA:0001127]
ZFIN:ZDB-GENE-020418-1	ccna2	197	0.128766	141	0.257028	530	3.76307	646	4.67577	[ZFA:0001127]
ZFIN:ZDB-GENE-070117-2434	tdo	198	0.128693	153	0.254682	818	3.47042	256	6.1044	[PATO:0000001^OBO_REL:has_qualifier(PATO:0000460)^OBO_REL:inheres_in(ZFA:0000282), PATO:0000001^OBO_REL:inheres_in(ZFA:0000282)]
ZFIN:ZDB-GENE-030123-1	ttk	199	0.128609	146	0.256198	689	3.71065	646	4.67577	[ZFA:0001127]
ZFIN:ZDB-GENE-070426-3	alo	200	0.128239	58	0.274052	21	5.50639	71	7.39391	[ZFS:0000037]
ZFIN:ZDB-GENE-021209-1	mcm5	201	0.128184	134	0.259109	462	3.92125	646	4.67577	[ZFA:0001127]
ZFIN:ZDB-GENE-070117-285	unm tu274a	202	0.128132	359	0.223077	229	4.40468	112	7.07555	[PATO:0000001^OBO_REL:has_qualifier(PATO:0000460)^OBO_REL:inheres_in(ZFA:0000217), PATO:0000001^OBO_REL:inheres_in(ZFA:0000217)]
ZFIN:ZDB-GENE-070117-430	unm m251	203	0.128112	464	0.208511	149	4.63227	112	7.07555	[PATO:0000001^OBO_REL:has_qualifier(PATO:0000460)^OBO_REL:inheres_in(ZFA:0000217), PATO:0000001^OBO_REL:inheres_in(ZFA:0000217)]
ZFIN:ZDB-GENE-070117-2350	shr	204	0.128037	294	0.235772	155	4.6125	256	6.1044	[PATO:0000001^OBO_REL:has_qualifier(PATO:0000460)^OBO_REL:inheres_in(ZFA:0000282), PATO:0000001^OBO_REL:inheres_in(ZFA:0000282)]
ZFIN:ZDB-GENE-070117-2033	eps	205	0.127917	403	0.216667	359	4.12431	112	7.07555	[PATO:0000001^OBO_REL:has_qualifier(PATO:0000460)^OBO_REL:inheres_in(ZFA:0000217), PATO:0000001^OBO_REL:inheres_in(ZFA:0000217)]
ZFIN:ZDB-GENE-070117-2170	lee	206	0.127822	136	0.257642	577	3.72263	646	4.67577	[ZFA:0001127]
ZFIN:ZDB-GENE-001207-3	arnt2	207	0.127712	135	0.258475	940	2.91343	646	4.67577	[ZFA:0001127]
ZFIN:ZDB-GENE-041006-1	gtf3aa	208	0.127531	137	0.257642	617	3.71757	646	4.67577	[ZFA:0001127]
ZFIN:ZDB-GENE-040625-176	trnt1	209	0.127531	138	0.257642	617	3.71757	646	4.67577	[ZFA:0001127]
ZFIN:ZDB-GENE-030131-7050	dync1h1	210	0.127531	139	0.257642	617	3.71757	646	4.67577	[ZFA:0001127]
ZFIN:ZDB-GENE-001207-1	supt5h	211	0.127525	371	0.221854	413	4.04636	112	7.07555	[PATO:0000001^OBO_REL:has_qualifier(PATO:0000460)^OBO_REL:inheres_in(ZFA:0000217), PATO:0000001^OBO_REL:inheres_in(ZFA:0000217)]
ZFIN:ZDB-GENE-070117-69	blk	212	0.127404	320	0.232653	232	4.37817	256	6.1044	[PATO:0000001^OBO_REL:has_qualifier(PATO:0000460)^OBO_REL:inheres_in(ZFA:0000282), PATO:0000001^OBO_REL:inheres_in(ZFA:0000282)]
ZFIN:ZDB-GENE-030131-970	rpl7l1	213	0.1274	155	0.254237	617	3.71757	646	4.67577	[ZFA:0001127]
ZFIN:ZDB-GENE-030102-1	flj20272l	214	0.1274	156	0.254237	617	3.71757	646	4.67577	[ZFA:0001127]
ZFIN:ZDB-GENE-020419-7	cct7	215	0.1274	157	0.254237	617	3.71757	646	4.67577	[ZFA:0001127]
ZFIN:ZDB-GENE-020419-6	cct2	216	0.1274	158	0.254237	617	3.71757	646	4.67577	[ZFA:0001127]
ZFIN:ZDB-GENE-010601-1	vars	217	0.1274	159	0.254237	617	3.71757	646	4.67577	[ZFA:0001127]
ZFIN:ZDB-GENE-000616-14	gart	218	0.127372	119	0.261803	563	3.74944	646	4.67577	[ZFA:0001127]
ZFIN:ZDB-GENE-060429-1	pold1	219	0.127372	199	0.248175	243	4.31806	256	6.1044	[PATO:0000001^OBO_REL:has_qualifier(PATO:0000460)^OBO_REL:inheres_in(ZFA:0000282), PATO:0000001^OBO_REL:inheres_in(ZFA:0000282)]
ZFIN:ZDB-GENE-070117-580	unm tu202	220	0.127038	224	0.244755	252	4.30039	480	5.31169	[PATO:0000051^OBO_REL:has_qualifier(PATO:0000460)^OBO_REL:inheres_in(ZFA:0001094)]
ZFIN:ZDB-GENE-040909-1	abhd11	221	0.127018	170	0.252	689	3.71065	646	4.67577	[ZFA:0001127]
ZFIN:ZDB-GENE-070117-723	kes	222	0.126976	120	0.261803	617	3.71757	646	4.67577	[ZFA:0001127]
ZFIN:ZDB-GENE-070117-114	oui	223	0.126976	121	0.261803	617	3.71757	646	4.67577	[ZFA:0001127]
ZFIN:ZDB-GENE-070117-2067	flo	224	0.126941	221	0.245353	354	4.14983	256	6.1044	[PATO:0000001^OBO_REL:has_qualifier(PATO:0000460)^OBO_REL:inheres_in(ZFA:0000282), PATO:0000001^OBO_REL:inheres_in(ZFA:0000282)]
ZFIN:ZDB-GENE-070117-2000	cob	225	0.126687	181	0.25098	438	3.9703	256	6.1044	[PATO:0000001^OBO_REL:has_qualifier(PATO:0000460)^OBO_REL:inheres_in(ZFA:0000282), PATO:0000001^OBO_REL:inheres_in(ZFA:0000282)]
ZFIN:ZDB-GENE-040831-3	srp68	226	0.12662	148	0.256	462	3.92125	646	4.67577	[ZFA:0001127]
ZFIN:ZDB-GENE-000607-75	zgc:195326	227	0.126345	160	0.254098	530	3.76307	646	4.67577	[ZFA:0001127]
ZFIN:ZDB-GENE-070117-2079	aoi	228	0.126229	228	0.243728	171	4.52436	256	6.1044	[PATO:0000001^OBO_REL:has_qualifier(PATO:0000460)^OBO_REL:inheres_in(ZFA:0000282), PATO:0000001^OBO_REL:inheres_in(ZFA:0000282)]
ZFIN:ZDB-GENE-040426-2701	rps11	229	0.126187	245	0.240143	442	3.95476	480	5.31169	[PATO:0000051^OBO_REL:has_qualifier(PATO:0000460)^OBO_REL:inheres_in(ZFA:0001094)]
ZFIN:ZDB-GENE-030131-8093	utp11l	230	0.126187	246	0.240143	442	3.95476	480	5.31169	[PATO:0000051^OBO_REL:has_qualifier(PATO:0000460)^OBO_REL:inheres_in(ZFA:0001094)]
ZFIN:ZDB-GENE-030131-5297	rpl12	231	0.126187	247	0.240143	442	3.95476	480	5.31169	[PATO:0000051^OBO_REL:has_qualifier(PATO:0000460)^OBO_REL:inheres_in(ZFA:0001094)]
ZFIN:ZDB-GENE-050913-1	cwf19l2	232	0.125561	296	0.235714	304	4.21551	480	5.31169	[PATO:0000051^OBO_REL:has_qualifier(PATO:0000460)^OBO_REL:inheres_in(ZFA:0001094)]
ZFIN:ZDB-GENE-070117-2440	twn	233	0.125545	342	0.226415	771	3.59977	256	6.1044	[PATO:0000001^OBO_REL:has_qualifier(PATO:0000460)^OBO_REL:inheres_in(ZFA:0000282), PATO:0000001^OBO_REL:inheres_in(ZFA:0000282)]
ZFIN:ZDB-GENE-040915-1	cnot1	234	0.125532	194	0.249012	530	3.76307	646	4.67577	[ZFA:0001127]
ZFIN:ZDB-GENE-040618-2	psmb1	235	0.125532	195	0.249012	530	3.76307	646	4.67577	[ZFA:0001127]
ZFIN:ZDB-GENE-030616-54	thoc2	236	0.125532	196	0.249012	530	3.76307	646	4.67577	[ZFA:0001127]
ZFIN:ZDB-GENE-030411-2	seph	237	0.125532	197	0.249012	530	3.76307	646	4.67577	[ZFA:0001127]
ZFIN:ZDB-GENE-070117-2517	aln	238	0.125459	512	0.197026	379	4.10932	112	7.07555	[PATO:0000001^OBO_REL:has_qualifier(PATO:0000460)^OBO_REL:inheres_in(ZFA:0000217), PATO:0000001^OBO_REL:inheres_in(ZFA:0000217)]
ZFIN:ZDB-GENE-070117-2297	rdy	239	0.12538	238	0.242105	278	4.24394	480	5.31169	[PATO:0000051^OBO_REL:has_qualifier(PATO:0000460)^OBO_REL:inheres_in(ZFA:0001094)]
ZFIN:ZDB-GENE-070117-2421	tew	240	0.125202	191	0.249027	433	3.99833	256	6.1044	[PATO:0000001^OBO_REL:has_qualifier(PATO:0000460)^OBO_REL:inheres_in(ZFA:0000282), PATO:0000001^OBO_REL:inheres_in(ZFA:0000282)]
ZFIN:ZDB-GENE-040625-147	rpl11	241	0.124778	179	0.251012	530	3.76307	646	4.67577	[ZFA:0001127]
ZFIN:ZDB-GENE-030131-304	psmc6	242	0.124778	180	0.251012	530	3.76307	646	4.67577	[ZFA:0001127]
ZFIN:ZDB-GENE-070117-2346	ser	243	0.124559	209	0.246269	253	4.2984	646	4.67577	[ZFA:0001127]
ZFIN:ZDB-GENE-070117-2424	thc	244	0.124518	187	0.25	703	3.67598	646	4.67577	[ZFA:0001127]
ZFIN:ZDB-GENE-070117-175	unm te374b	245	0.124313	190	0.249042	459	3.92633	256	6.1044	[PATO:0000001^OBO_REL:has_qualifier(PATO:0000460)^OBO_REL:inheres_in(ZFA:0000282), PATO:0000001^OBO_REL:inheres_in(ZFA:0000282)]
ZFIN:ZDB-GENE-070117-2203	mia	246	0.12406	202	0.247104	438	3.9703	256	6.1044	[PATO:0000001^OBO_REL:has_qualifier(PATO:0000460)^OBO_REL:inheres_in(ZFA:0000282), PATO:0000001^OBO_REL:inheres_in(ZFA:0000282)]
ZFIN:ZDB-GENE-020419-24	mcm2	247	0.124013	169	0.252066	577	3.72263	646	4.67577	[ZFA:0001127]
ZFIN:ZDB-GENE-040831-4	gle1l	248	0.124007	211	0.246094	530	3.76307	646	4.67577	[ZFA:0001127]
ZFIN:ZDB-GENE-040823-3	prpf3	249	0.124007	212	0.246094	530	3.76307	646	4.67577	[ZFA:0001127]
ZFIN:ZDB-GENE-070117-237	unm m756	250	0.124007	243	0.240876	329	4.15811	256	6.1044	[PATO:0000001^OBO_REL:has_qualifier(PATO:0000460)^OBO_REL:inheres_in(ZFA:0000282), PATO:0000001^OBO_REL:inheres_in(ZFA:0000282)]
ZFIN:ZDB-GENE-021231-3	wdr43l	251	0.123633	172	0.251064	577	3.72263	646	4.67577	[ZFA:0001127]
ZFIN:ZDB-GENE-021220-2	ddx54	252	0.123633	173	0.251064	577	3.72263	646	4.67577	[ZFA:0001127]
ZFIN:ZDB-GENE-020419-38	terfa	253	0.123633	174	0.251064	577	3.72263	646	4.67577	[ZFA:0001127]
ZFIN:ZDB-GENE-020419-28	adssl	254	0.123633	175	0.251064	577	3.72263	646	4.67577	[ZFA:0001127]
ZFIN:ZDB-GENE-020419-22	sf3b4	255	0.123633	176	0.251064	577	3.72263	646	4.67577	[ZFA:0001127]
ZFIN:ZDB-GENE-020419-15	ppp1r10	256	0.123633	177	0.251064	577	3.72263	646	4.67577	[ZFA:0001127]
ZFIN:ZDB-GENE-020419-12	rps5	257	0.123633	178	0.251064	577	3.72263	646	4.67577	[ZFA:0001127]
ZFIN:ZDB-GENE-070117-2207	mlk	258	0.123572	265	0.237762	225	4.41137	256	6.1044	[PATO:0000001^OBO_REL:has_qualifier(PATO:0000460)^OBO_REL:inheres_in(ZFA:0000282), PATO:0000001^OBO_REL:inheres_in(ZFA:0000282)]
ZFIN:ZDB-GENE-040831-1	sars	259	0.12349	188	0.25	858	3.4023	646	4.67577	[ZFA:0001127]
ZFIN:ZDB-GENE-040426-804	wdr1	260	0.123221	192	0.249027	530	3.76307	646	4.67577	[ZFA:0001127]
ZFIN:ZDB-GENE-030131-333	wdr82	261	0.123221	193	0.249027	530	3.76307	646	4.67577	[ZFA:0001127]
ZFIN:ZDB-GENE-030131-9837	rrp1	262	0.123133	314	0.233677	442	3.95476	480	5.31169	[PATO:0000051^OBO_REL:has_qualifier(PATO:0000460)^OBO_REL:inheres_in(ZFA:0001094)]
ZFIN:ZDB-GENE-041124-3	ext2	263	0.123088	370	0.221893	142	4.65591	112	7.07555	[PATO:0000001^OBO_REL:has_qualifier(PATO:0000460)^OBO_REL:inheres_in(ZFA:0000217), PATO:0000001^OBO_REL:inheres_in(ZFA:0000217)]
ZFIN:ZDB-GENE-070117-204	unm tq235b	264	0.123058	210	0.246269	426	4.00207	256	6.1044	[PATO:0000001^OBO_REL:has_qualifier(PATO:0000460)^OBO_REL:inheres_in(ZFA:0000282), PATO:0000001^OBO_REL:inheres_in(ZFA:0000282)]
ZFIN:ZDB-GENE-020419-11	atp6v1e1	265	0.122978	419	0.212766	527	3.77676	231	6.66767	[ZFA:0001138]
ZFIN:ZDB-GENE-001212-1	atp1a1	266	0.122971	260	0.238994	519	3.8139	256	6.1044	[PATO:0000001^OBO_REL:has_qualifier(PATO:0000460)^OBO_REL:inheres_in(ZFA:0000282), PATO:0000001^OBO_REL:inheres_in(ZFA:0000282)]
ZFIN:ZDB-GENE-070117-562	unm tp219e	267	0.12293	482	0.20283	395	4.08036	112	7.07555	[PATO:0000001^OBO_REL:has_qualifier(PATO:0000460)^OBO_REL:inheres_in(ZFA:0000217), PATO:0000001^OBO_REL:inheres_in(ZFA:0000217)]
ZFIN:ZDB-GENE-070117-2161	lau	268	0.12293	483	0.20283	395	4.08036	112	7.07555	[PATO:0000001^OBO_REL:has_qualifier(PATO:0000460)^OBO_REL:inheres_in(ZFA:0000217), PATO:0000001^OBO_REL:inheres_in(ZFA:0000217)]
ZFIN:ZDB-GENE-070117-214	unm ty85e	269	0.12293	484	0.20283	395	4.08036	112	7.07555	[PATO:0000001^OBO_REL:has_qualifier(PATO:0000460)^OBO_REL:inheres_in(ZFA:0000217), PATO:0000001^OBO_REL:inheres_in(ZFA:0000217)]
ZFIN:ZDB-GENE-990415-238	rx3	270	0.122804	264	0.237785	33	5.31453	19	8.17917	[PATO:0000001^OBO_REL:has_qualifier(PATO:0000460)^OBO_REL:inheres_in(ZFA:0000035)]
ZFIN:ZDB-GENE-070117-2388	blc	271	0.122605	356	0.22449	121	4.77348	231	6.66767	[ZFA:0001138]
ZFIN:ZDB-GENE-070117-2069	ant	272	0.12248	259	0.23913	6	5.83062	71	7.39391	[ZFS:0000037]
ZFIN:ZDB-GENE-040927-28	ddx51	273	0.122472	213	0.245902	617	3.71757	646	4.67577	[ZFA:0001127]
ZFIN:ZDB-GENE-040801-236	suds3	274	0.122472	214	0.245902	617	3.71757	646	4.67577	[ZFA:0001127]
ZFIN:ZDB-GENE-030131-1736	exosc8	275	0.122472	215	0.245902	617	3.71757	646	4.67577	[ZFA:0001127]
ZFIN:ZDB-GENE-070117-583	unm ts276f	276	0.122259	149	0.255144	720	3.65168	646	4.67577	[ZFA:0001127]
ZFIN:ZDB-GENE-070117-346	unm tc31	277	0.122259	150	0.255144	720	3.65168	646	4.67577	[ZFA:0001127]
ZFIN:ZDB-GENE-070117-327	unm tm308	278	0.122259	151	0.255144	720	3.65168	646	4.67577	[ZFA:0001127]
ZFIN:ZDB-GENE-070117-294	unm ty5	279	0.122152	166	0.252964	462	3.92125	646	4.67577	[ZFA:0001127]
ZFIN:ZDB-GENE-070117-255	unm tm9d	280	0.122152	167	0.252964	462	3.92125	646	4.67577	[ZFA:0001127]
ZFIN:ZDB-GENE-040426-2817	ccdc49	281	0.121964	200	0.247967	617	3.71757	646	4.67577	[ZFA:0001127]
ZFIN:ZDB-GENE-040426-1707	skp1	282	0.12193	225	0.244186	530	3.76307	646	4.67577	[ZFA:0001127]
ZFIN:ZDB-GENE-070117-2460	wsh	283	0.121815	418	0.212996	240	4.33685	19	8.17917	[PATO:0000001^OBO_REL:has_qualifier(PATO:0000460)^OBO_REL:inheres_in(ZFA:0000035)]
ZFIN:ZDB-GENE-041008-2	taf1b	284	0.121762	204	0.246862	617	3.71757	646	4.67577	[ZFA:0001127]
ZFIN:ZDB-GENE-040720-1	ctdp1	285	0.121762	205	0.246862	617	3.71757	646	4.67577	[ZFA:0001127]
ZFIN:ZDB-GENE-040426-1702	exosc4	286	0.121762	206	0.246862	617	3.71757	646	4.67577	[ZFA:0001127]
ZFIN:ZDB-GENE-030131-5935	zgc:165381	287	0.121762	207	0.246862	617	3.71757	646	4.67577	[ZFA:0001127]
ZFIN:ZDB-GENE-020419-9	slc25a5	288	0.121762	208	0.246862	617	3.71757	646	4.67577	[ZFA:0001127]
ZFIN:ZDB-GENE-070117-383	unm te322	289	0.121731	231	0.243542	426	4.00207	256	6.1044	[PATO:0000001^OBO_REL:has_qualifier(PATO:0000460)^OBO_REL:inheres_in(ZFA:0000282), PATO:0000001^OBO_REL:inheres_in(ZFA:0000282)]
ZFIN:ZDB-GENE-070117-313	unm tg279	290	0.121731	232	0.243542	426	4.00207	256	6.1044	[PATO:0000001^OBO_REL:has_qualifier(PATO:0000460)^OBO_REL:inheres_in(ZFA:0000282), PATO:0000001^OBO_REL:inheres_in(ZFA:0000282)]
ZFIN:ZDB-GENE-070117-174	unm ty224	291	0.121731	233	0.243542	426	4.00207	256	6.1044	[PATO:0000001^OBO_REL:has_qualifier(PATO:0000460)^OBO_REL:inheres_in(ZFA:0000282), PATO:0000001^OBO_REL:inheres_in(ZFA:0000282)]
ZFIN:ZDB-GENE-070117-2115	hat	292	0.121611	422	0.21267	521	3.80551	112	7.07555	[PATO:0000001^OBO_REL:has_qualifier(PATO:0000460)^OBO_REL:inheres_in(ZFA:0000217), PATO:0000001^OBO_REL:inheres_in(ZFA:0000217)]
ZFIN:ZDB-GENE-030131-215	cfl1	293	0.121337	216	0.245902	563	3.74944	646	4.67577	[ZFA:0001127]
ZFIN:ZDB-GENE-070117-486	unm tv42b	294	0.121136	478	0.204167	395	4.08036	112	7.07555	[PATO:0000001^OBO_REL:has_qualifier(PATO:0000460)^OBO_REL:inheres_in(ZFA:0000217), PATO:0000001^OBO_REL:inheres_in(ZFA:0000217)]
ZFIN:ZDB-GENE-070117-490	unm tq262a	295	0.121024	203	0.247059	517	3.82147	646	4.67577	[ZFA:0001127]
ZFIN:ZDB-GENE-030805-5	tbx1	296	0.120729	435	0.209622	146	4.64297	112	7.07555	[PATO:0000001^OBO_REL:has_qualifier(PATO:0000460)^OBO_REL:inheres_in(ZFA:0000217), PATO:0000001^OBO_REL:inheres_in(ZFA:0000217)]
ZFIN:ZDB-GENE-030131-977	cct5	297	0.120491	239	0.241379	530	3.76307	646	4.67577	[ZFA:0001127]
ZFIN:ZDB-GENE-070117-2400	stw	298	0.120454	432	0.210084	327	4.16525	112	7.07555	[PATO:0000001^OBO_REL:has_qualifier(PATO:0000460)^OBO_REL:inheres_in(ZFA:0000217), PATO:0000001^OBO_REL:inheres_in(ZFA:0000217)]
ZFIN:ZDB-GENE-070117-168	unm m393	299	0.120421	229	0.24359	386	4.09855	256	6.1044	[PATO:0000001^OBO_REL:has_qualifier(PATO:0000460)^OBO_REL:inheres_in(ZFA:0000282), PATO:0000001^OBO_REL:inheres_in(ZFA:0000282)]
ZFIN:ZDB-GENE-030131-667	ddx46	300	0.120398	235	0.242915	563	3.74944	646	4.67577	[ZFA:0001127]
ZFIN:ZDB-GENE-070117-172	unm tk254b	301	0.120279	189	0.25	713	3.664	646	4.67577	[ZFA:0001127]
ZFIN:ZDB-GENE-030326-1	dlst	302	0.120244	226	0.244186	432	3.99994	362	5.41183	[ZFA:0001478]
ZFIN:ZDB-GENE-040426-1287	bysl	303	0.120143	327	0.22973	442	3.95476	480	5.31169	[PATO:0000051^OBO_REL:has_qualifier(PATO:0000460)^OBO_REL:inheres_in(ZFA:0001094)]
ZFIN:ZDB-GENE-030109-1	ruvbl2	304	0.120082	332	0.229167	304	4.21551	480	5.31169	[PATO:0000051^OBO_REL:has_qualifier(PATO:0000460)^OBO_REL:inheres_in(ZFA:0001094)]
ZFIN:ZDB-GENE-070117-806	darl	305	0.119943	147	0.256198	572	3.74162	646	4.67577	[ZFA:0001127]
ZFIN:ZDB-GENE-040907-1	rfc5	306	0.11988	222	0.245059	617	3.71757	646	4.67577	[ZFA:0001127]
ZFIN:ZDB-GENE-050506-101	paf1l	307	0.119681	227	0.243802	563	3.74944	646	4.67577	[ZFA:0001127]
ZFIN:ZDB-GENE-040825-3	ddx56	308	0.119585	218	0.245833	577	3.72263	646	4.67577	[ZFA:0001127]
ZFIN:ZDB-GENE-021115-7	plk1	309	0.119424	248	0.24	577	3.72263	646	4.67577	[ZFA:0001127]
ZFIN:ZDB-GENE-020419-36	baf53a	310	0.119424	249	0.24	577	3.72263	646	4.67577	[ZFA:0001127]
ZFIN:ZDB-GENE-020419-31	ncbp2	311	0.119424	250	0.24	577	3.72263	646	4.67577	[ZFA:0001127]
ZFIN:ZDB-GENE-020419-21	smc4	312	0.119424	251	0.24	577	3.72263	646	4.67577	[ZFA:0001127]
ZFIN:ZDB-GENE-020419-13	ars2	313	0.119424	252	0.24	577	3.72263	646	4.67577	[ZFA:0001127]
ZFIN:ZDB-GENE-070117-2029	dul	314	0.118972	336	0.228188	299	4.22654	256	6.1044	[PATO:0000001^OBO_REL:has_qualifier(PATO:0000460)^OBO_REL:inheres_in(ZFA:0000282), PATO:0000001^OBO_REL:inheres_in(ZFA:0000282)]
ZFIN:ZDB-GENE-070117-2321	bil	315	0.118802	267	0.237589	378	4.11225	256	6.1044	[PATO:0000001^OBO_REL:has_qualifier(PATO:0000460)^OBO_REL:inheres_in(ZFA:0000282), PATO:0000001^OBO_REL:inheres_in(ZFA:0000282)]
ZFIN:ZDB-GENE-070117-2467	wup	316	0.118785	405	0.216102	159	4.59372	231	6.66767	[ZFA:0001138]
ZFIN:ZDB-GENE-040923-1	slc25a24l	317	0.118312	253	0.2397	530	3.76307	646	4.67577	[ZFA:0001127]
ZFIN:ZDB-GENE-040426-2536	cdipt	318	0.118312	254	0.2397	530	3.76307	646	4.67577	[ZFA:0001127]
ZFIN:ZDB-GENE-021219-1	flj20508l	319	0.118312	255	0.2397	530	3.76307	646	4.67577	[ZFA:0001127]
ZFIN:ZDB-GENE-070117-2145	kim	320	0.118171	496	0.2	440	3.96633	112	7.07555	[PATO:0000001^OBO_REL:has_qualifier(PATO:0000460)^OBO_REL:inheres_in(ZFA:0000217), PATO:0000001^OBO_REL:inheres_in(ZFA:0000217)]
ZFIN:ZDB-GENE-040426-972	polr3f	321	0.118056	261	0.238462	617	3.71757	646	4.67577	[ZFA:0001127]
ZFIN:ZDB-GENE-030131-2165	nfyc	322	0.118056	262	0.238462	617	3.71757	646	4.67577	[ZFA:0001127]
ZFIN:ZDB-GENE-070117-269	unm m318	323	0.11779	471	0.205645	402	4.06974	112	7.07555	[PATO:0000001^OBO_REL:has_qualifier(PATO:0000460)^OBO_REL:inheres_in(ZFA:0000217), PATO:0000001^OBO_REL:inheres_in(ZFA:0000217)]
ZFIN:ZDB-GENE-070117-64	boo	324	0.117703	364	0.222222	362	4.11961	256	6.1044	[PATO:0000001^OBO_REL:has_qualifier(PATO:0000460)^OBO_REL:inheres_in(ZFA:0000282), PATO:0000001^OBO_REL:inheres_in(ZFA:0000282)]
ZFIN:ZDB-GENE-070117-2472	wde	325	0.117703	365	0.222222	362	4.11961	256	6.1044	[PATO:0000001^OBO_REL:has_qualifier(PATO:0000460)^OBO_REL:inheres_in(ZFA:0000282), PATO:0000001^OBO_REL:inheres_in(ZFA:0000282)]
ZFIN:ZDB-GENE-070117-2325	rde	326	0.117703	366	0.222222	362	4.11961	256	6.1044	[PATO:0000001^OBO_REL:has_qualifier(PATO:0000460)^OBO_REL:inheres_in(ZFA:0000282), PATO:0000001^OBO_REL:inheres_in(ZFA:0000282)]
ZFIN:ZDB-GENE-070117-2193	msk	327	0.117703	367	0.222222	362	4.11961	256	6.1044	[PATO:0000001^OBO_REL:has_qualifier(PATO:0000460)^OBO_REL:inheres_in(ZFA:0000282), PATO:0000001^OBO_REL:inheres_in(ZFA:0000282)]
ZFIN:ZDB-GENE-070117-2192	mre	328	0.117703	368	0.222222	362	4.11961	256	6.1044	[PATO:0000001^OBO_REL:has_qualifier(PATO:0000460)^OBO_REL:inheres_in(ZFA:0000282), PATO:0000001^OBO_REL:inheres_in(ZFA:0000282)]
ZFIN:ZDB-GENE-040426-2904	pob	329	0.117703	369	0.222222	362	4.11961	256	6.1044	[PATO:0000001^OBO_REL:has_qualifier(PATO:0000460)^OBO_REL:inheres_in(ZFA:0000282), PATO:0000001^OBO_REL:inheres_in(ZFA:0000282)]
ZFIN:ZDB-GENE-070117-1997	clx	330	0.117675	424	0.212355	217	4.42264	231	6.66767	[ZFA:0001138]
ZFIN:ZDB-GENE-040930-10	rpl28l	331	0.117481	256	0.239382	560	3.76091	646	4.67577	[ZFA:0001127]
ZFIN:ZDB-GENE-050909-1	crfb5	332	0.117446	269	0.237154	617	3.71757	646	4.67577	[ZFA:0001127]
ZFIN:ZDB-GENE-050522-437	ndufs5	333	0.117446	270	0.237154	617	3.71757	646	4.67577	[ZFA:0001127]
ZFIN:ZDB-GENE-041007-4	nola3	334	0.117446	271	0.237154	617	3.71757	646	4.67577	[ZFA:0001127]
ZFIN:ZDB-GENE-040930-11	rcl1	335	0.117446	272	0.237154	617	3.71757	646	4.67577	[ZFA:0001127]
ZFIN:ZDB-GENE-040924-3	wdr33	336	0.117446	273	0.237154	617	3.71757	646	4.67577	[ZFA:0001127]
ZFIN:ZDB-GENE-040915-3	kri1l	337	0.117446	274	0.237154	617	3.71757	646	4.67577	[ZFA:0001127]
ZFIN:ZDB-GENE-040712-1	ltv1	338	0.117446	275	0.237154	617	3.71757	646	4.67577	[ZFA:0001127]
ZFIN:ZDB-GENE-040426-1995	abce1	339	0.117446	276	0.237154	617	3.71757	646	4.67577	[ZFA:0001127]
ZFIN:ZDB-GENE-040426-1495	polr1c	340	0.117446	277	0.237154	617	3.71757	646	4.67577	[ZFA:0001127]
ZFIN:ZDB-GENE-040426-1029	rae1	341	0.117446	278	0.237154	617	3.71757	646	4.67577	[ZFA:0001127]
ZFIN:ZDB-GENE-040426-1011	qars	342	0.117446	279	0.237154	617	3.71757	646	4.67577	[ZFA:0001127]
ZFIN:ZDB-GENE-031030-2	eif4a1a	343	0.117446	280	0.237154	617	3.71757	646	4.67577	[ZFA:0001127]
ZFIN:ZDB-GENE-030828-12	hspa9	344	0.117446	281	0.237154	617	3.71757	646	4.67577	[ZFA:0001127]
ZFIN:ZDB-GENE-030131-8522	si:ch211-114c12.2	345	0.117446	282	0.237154	617	3.71757	646	4.67577	[ZFA:0001127]
ZFIN:ZDB-GENE-030131-616	gnl3	346	0.117446	283	0.237154	617	3.71757	646	4.67577	[ZFA:0001127]
ZFIN:ZDB-GENE-030131-3275	cpsf3	347	0.117446	284	0.237154	617	3.71757	646	4.67577	[ZFA:0001127]
ZFIN:ZDB-GENE-030131-3207	taf2	348	0.117446	285	0.237154	617	3.71757	646	4.67577	[ZFA:0001127]
ZFIN:ZDB-GENE-030102-2	zcchc7l	349	0.117446	286	0.237154	617	3.71757	646	4.67577	[ZFA:0001127]
ZFIN:ZDB-GENE-021231-2	dt1p1a10l	350	0.117446	287	0.237154	617	3.71757	646	4.67577	[ZFA:0001127]
ZFIN:ZDB-GENE-021213-1	sdad1	351	0.117446	288	0.237154	617	3.71757	646	4.67577	[ZFA:0001127]
ZFIN:ZDB-GENE-021115-8	kars	352	0.117446	289	0.237154	617	3.71757	646	4.67577	[ZFA:0001127]
ZFIN:ZDB-GENE-070117-409	unm m471	353	0.117442	430	0.210744	415	4.0365	231	6.66767	[ZFA:0001138]
ZFIN:ZDB-GENE-070427-4	pno	354	0.117393	125	0.259475	22	5.4835	71	7.39391	[ZFS:0000037]
ZFIN:ZDB-GENE-070117-416	unm m573	355	0.11711	338	0.227074	434	3.99139	480	5.31169	[PATO:0000051^OBO_REL:has_qualifier(PATO:0000460)^OBO_REL:inheres_in(ZFA:0001094)]
ZFIN:ZDB-GENE-990415-206	pes	356	0.117096	307	0.234848	688	3.71531	646	4.67577	[ZFA:0001127]
ZFIN:ZDB-GENE-040718-150	ufd1l	357	0.116978	290	0.237037	530	3.76307	646	4.67577	[ZFA:0001127]
ZFIN:ZDB-GENE-070117-467	unm tz284	358	0.116547	217	0.245902	713	3.664	646	4.67577	[ZFA:0001127]
ZFIN:ZDB-GENE-070117-2012	dad	359	0.116535	519	0.192568	116	4.79154	112	7.07555	[PATO:0000001^OBO_REL:has_qualifier(PATO:0000460)^OBO_REL:inheres_in(ZFA:0000217), PATO:0000001^OBO_REL:inheres_in(ZFA:0000217)]
ZFIN:ZDB-GENE-990415-180	nar	360	0.116161	358	0.22408	424	4.00987	256	6.1044	[PATO:0000001^OBO_REL:has_qualifier(PATO:0000460)^OBO_REL:inheres_in(ZFA:0000282), PATO:0000001^OBO_REL:inheres_in(ZFA:0000282)]
ZFIN:ZDB-GENE-070117-2466	wei	361	0.116052	470	0.205761	328	4.16525	112	7.07555	[PATO:0000001^OBO_REL:has_qualifier(PATO:0000460)^OBO_REL:inheres_in(ZFA:0000217), PATO:0000001^OBO_REL:inheres_in(ZFA:0000217)]
ZFIN:ZDB-GENE-070117-2356	sid	362	0.11603	380	0.219178	362	4.11961	256	6.1044	[PATO:0000001^OBO_REL:has_qualifier(PATO:0000460)^OBO_REL:inheres_in(ZFA:0000282), PATO:0000001^OBO_REL:inheres_in(ZFA:0000282)]
ZFIN:ZDB-GENE-070117-2259	pca	363	0.11603	381	0.219178	362	4.11961	256	6.1044	[PATO:0000001^OBO_REL:has_qualifier(PATO:0000460)^OBO_REL:inheres_in(ZFA:0000282), PATO:0000001^OBO_REL:inheres_in(ZFA:0000282)]
ZFIN:ZDB-GENE-070117-2241	out	364	0.11603	382	0.219178	362	4.11961	256	6.1044	[PATO:0000001^OBO_REL:has_qualifier(PATO:0000460)^OBO_REL:inheres_in(ZFA:0000282), PATO:0000001^OBO_REL:inheres_in(ZFA:0000282)]
ZFIN:ZDB-GENE-070117-2225	nie	365	0.11603	383	0.219178	362	4.11961	256	6.1044	[PATO:0000001^OBO_REL:has_qualifier(PATO:0000460)^OBO_REL:inheres_in(ZFA:0000282), PATO:0000001^OBO_REL:inheres_in(ZFA:0000282)]
ZFIN:ZDB-GENE-070117-2153	krt	366	0.11603	384	0.219178	362	4.11961	256	6.1044	[PATO:0000001^OBO_REL:has_qualifier(PATO:0000460)^OBO_REL:inheres_in(ZFA:0000282), PATO:0000001^OBO_REL:inheres_in(ZFA:0000282)]
ZFIN:ZDB-GENE-030605-1	smarca4	367	0.11603	385	0.219178	362	4.11961	256	6.1044	[PATO:0000001^OBO_REL:has_qualifier(PATO:0000460)^OBO_REL:inheres_in(ZFA:0000282), PATO:0000001^OBO_REL:inheres_in(ZFA:0000282)]
ZFIN:ZDB-GENE-030131-9180	synj1	368	0.11603	386	0.219178	362	4.11961	256	6.1044	[PATO:0000001^OBO_REL:has_qualifier(PATO:0000460)^OBO_REL:inheres_in(ZFA:0000282), PATO:0000001^OBO_REL:inheres_in(ZFA:0000282)]
ZFIN:ZDB-GENE-040426-2140	nol5	369	0.115652	363	0.222581	456	3.93659	480	5.31169	[PATO:0000051^OBO_REL:has_qualifier(PATO:0000460)^OBO_REL:inheres_in(ZFA:0001094)]
ZFIN:ZDB-GENE-030131-9184	rps3a	370	0.115631	310	0.234375	577	3.72263	646	4.67577	[ZFA:0001127]
ZFIN:ZDB-GENE-050320-149	nmd3	371	0.115537	311	0.234375	563	3.74944	646	4.67577	[ZFA:0001127]
ZFIN:ZDB-GENE-030131-6349	nolc1l	372	0.115537	312	0.234375	563	3.74944	646	4.67577	[ZFA:0001127]
ZFIN:ZDB-GENE-070117-2063	fll	373	0.115366	517	0.193277	130	4.73934	112	7.07555	[PATO:0000001^OBO_REL:has_qualifier(PATO:0000460)^OBO_REL:inheres_in(ZFA:0000217), PATO:0000001^OBO_REL:inheres_in(ZFA:0000217)]
ZFIN:ZDB-GENE-070117-422	unm m621	374	0.114973	258	0.239216	699	3.68217	646	4.67577	[ZFA:0001127]
ZFIN:ZDB-GENE-070117-2412	sbl	375	0.114911	357	0.22449	241	4.33225	256	6.1044	[PATO:0000001^OBO_REL:has_qualifier(PATO:0000460)^OBO_REL:inheres_in(ZFA:0000282), PATO:0000001^OBO_REL:inheres_in(ZFA:0000282)]
ZFIN:ZDB-GENE-070117-332	unm tj20c	376	0.11489	241	0.241245	711	3.66543	646	4.67577	[ZFA:0001127]
ZFIN:ZDB-GENE-020423-2	atp6ap1	377	0.114467	313	0.233716	713	3.664	646	4.67577	[ZFA:0001127]
ZFIN:ZDB-GENE-070117-2520	crm	378	0.11433	333	0.229167	725	3.64582	480	5.31169	[PATO:0000051^OBO_REL:has_qualifier(PATO:0000460)^OBO_REL:inheres_in(ZFA:0001094)]
ZFIN:ZDB-GENE-021125-1	smarca5	379	0.114307	319	0.232824	577	3.72263	646	4.67577	[ZFA:0001127]
ZFIN:ZDB-GENE-001221-1	nrf1	380	0.114289	378	0.219298	301	4.22176	256	6.1044	[PATO:0000001^OBO_REL:has_qualifier(PATO:0000460)^OBO_REL:inheres_in(ZFA:0000282), PATO:0000001^OBO_REL:inheres_in(ZFA:0000282)]
ZFIN:ZDB-GENE-030131-574	ift88	381	0.114245	263	0.238095	128	4.74048	192	6.88827	[PATO:0001507]
ZFIN:ZDB-GENE-021030-4	cad	382	0.114076	321	0.232558	617	3.71757	646	4.67577	[ZFA:0001127]
ZFIN:ZDB-GENE-031001-8	ddx27	383	0.113925	326	0.229885	577	3.72263	646	4.67577	[ZFA:0001127]
ZFIN:ZDB-GENE-030131-5566	kiaa0947l	384	0.113795	330	0.229391	530	3.76307	646	4.67577	[ZFA:0001127]
ZFIN:ZDB-GENE-030131-1613	otop1	385	0.113749	477	0.204819	160	4.59372	231	6.66767	[ZFA:0001138]
ZFIN:ZDB-GENE-040721-1	gins3	386	0.113551	323	0.231373	577	3.72263	646	4.67577	[ZFA:0001127]
ZFIN:ZDB-GENE-070117-2289	quo(l)	387	0.113255	531	0.188679	492	3.87668	112	7.07555	[PATO:0000001^OBO_REL:has_qualifier(PATO:0000460)^OBO_REL:inheres_in(ZFA:0000217), PATO:0000001^OBO_REL:inheres_in(ZFA:0000217)]
ZFIN:ZDB-GENE-070117-2112	hph	388	0.113255	532	0.188679	493	3.87668	112	7.07555	[PATO:0000001^OBO_REL:has_qualifier(PATO:0000460)^OBO_REL:inheres_in(ZFA:0000217), PATO:0000001^OBO_REL:inheres_in(ZFA:0000217)]
ZFIN:ZDB-GENE-030131-6435	synbl	389	0.112887	317	0.232975	487	3.89958	646	4.67577	[ZFA:0001127]
ZFIN:ZDB-GENE-030318-3	myo6b	390	0.112856	497	0.2	874	3.32533	112	7.07555	[PATO:0000001^OBO_REL:has_qualifier(PATO:0000460)^OBO_REL:inheres_in(ZFA:0000217), PATO:0000001^OBO_REL:inheres_in(ZFA:0000217)]
ZFIN:ZDB-GENE-040624-5	ctcf	391	0.112735	240	0.24127	97	4.93943	71	7.39391	[ZFS:0000037]
ZFIN:ZDB-GENE-050522-147	atp5o	392	0.112606	328	0.22963	560	3.76091	646	4.67577	[ZFA:0001127]
ZFIN:ZDB-GENE-040426-2039	uhrf1	393	0.112582	244	0.240642	12	5.68006	19	8.17917	[PATO:0000001^OBO_REL:has_qualifier(PATO:0000460)^OBO_REL:inheres_in(ZFA:0000035)]
ZFIN:ZDB-GENE-070117-215	unm tl17a	394	0.112458	315	0.233577	513	3.83373	646	4.67577	[ZFA:0001127]
ZFIN:ZDB-GENE-060118-1	lama1	395	0.112309	433	0.210084	117	4.7874	19	8.17917	[PATO:0000001^OBO_REL:has_qualifier(PATO:0000460)^OBO_REL:inheres_in(ZFA:0000035)]
ZFIN:ZDB-GENE-020419-5	cct3	396	0.112197	412	0.214286	362	4.11961	256	6.1044	[PATO:0000001^OBO_REL:has_qualifier(PATO:0000460)^OBO_REL:inheres_in(ZFA:0000282), PATO:0000001^OBO_REL:inheres_in(ZFA:0000282)]
ZFIN:ZDB-GENE-070117-1565	dri	397	0.112174	337	0.228137	777	3.5787	646	4.67577	[ZFA:0001127]
ZFIN:ZDB-GENE-070117-138	unm tg225	398	0.112007	481	0.203252	162	4.58481	231	6.66767	[ZFA:0001138]
ZFIN:ZDB-GENE-070117-617	unm tj229g	399	0.111854	291	0.236162	720	3.65168	646	4.67577	[ZFA:0001127]
ZFIN:ZDB-GENE-070117-911	unm t30613	400	0.111715	143	0.25641	875	3.30425	646	4.67577	[ZFA:0001127]
ZFIN:ZDB-GENE-070117-910	unm t30509	401	0.111715	144	0.25641	875	3.30425	646	4.67577	[ZFA:0001127]
ZFIN:ZDB-GENE-070117-904	unm t30759	402	0.111715	145	0.25641	875	3.30425	646	4.67577	[ZFA:0001127]
ZFIN:ZDB-GENE-070117-137	unm tj266c	403	0.111422	524	0.191571	440	3.96633	112	7.07555	[PATO:0000001^OBO_REL:has_qualifier(PATO:0000460)^OBO_REL:inheres_in(ZFA:0000217), PATO:0000001^OBO_REL:inheres_in(ZFA:0000217)]
ZFIN:ZDB-GENE-070117-2052	anh	404	0.111391	344	0.22619	897	3.21833	256	6.1044	[PATO:0000001^OBO_REL:has_qualifier(PATO:0000460)^OBO_REL:inheres_in(ZFA:0000282), PATO:0000001^OBO_REL:inheres_in(ZFA:0000282)]
ZFIN:ZDB-GENE-070117-2392	sub	405	0.111334	499	0.199134	300	4.22506	231	6.66767	[ZFA:0001138]
ZFIN:ZDB-GENE-070117-78	sff	406	0.111315	345	0.226148	689	3.71065	646	4.67577	[ZFA:0001127]
ZFIN:ZDB-GENE-070117-2480	zez	407	0.111142	436	0.209607	403	4.06651	256	6.1044	[PATO:0000001^OBO_REL:has_qualifier(PATO:0000460)^OBO_REL:inheres_in(ZFA:0000282), PATO:0000001^OBO_REL:inheres_in(ZFA:0000282)]
ZFIN:ZDB-GENE-070117-2246	ptw	408	0.111142	437	0.209607	403	4.06651	256	6.1044	[PATO:0000001^OBO_REL:has_qualifier(PATO:0000460)^OBO_REL:inheres_in(ZFA:0000282), PATO:0000001^OBO_REL:inheres_in(ZFA:0000282)]
ZFIN:ZDB-GENE-070117-2021	dis	409	0.111142	438	0.209607	403	4.06651	256	6.1044	[PATO:0000001^OBO_REL:has_qualifier(PATO:0000460)^OBO_REL:inheres_in(ZFA:0000282), PATO:0000001^OBO_REL:inheres_in(ZFA:0000282)]
ZFIN:ZDB-GENE-030131-1723	flj12716l	410	0.110763	341	0.226481	689	3.71065	646	4.67577	[ZFA:0001127]
ZFIN:ZDB-GENE-070117-2015	dgn	411	0.110659	420	0.212687	793	3.53201	256	6.1044	[PATO:0000001^OBO_REL:has_qualifier(PATO:0000460)^OBO_REL:inheres_in(ZFA:0000282), PATO:0000001^OBO_REL:inheres_in(ZFA:0000282)]
ZFIN:ZDB-GENE-040930-4	polr1d	412	0.110634	349	0.224719	577	3.72263	646	4.67577	[ZFA:0001127]
ZFIN:ZDB-GENE-040715-1	mcm3ap	413	0.110634	350	0.224719	577	3.72263	646	4.67577	[ZFA:0001127]
ZFIN:ZDB-GENE-040426-940	cdc37	414	0.110634	351	0.224719	577	3.72263	646	4.67577	[ZFA:0001127]
ZFIN:ZDB-GENE-040426-2764	mizf	415	0.110634	352	0.224719	577	3.72263	646	4.67577	[ZFA:0001127]
ZFIN:ZDB-GENE-030131-9878	noc3l	416	0.110634	353	0.224719	577	3.72263	646	4.67577	[ZFA:0001127]
ZFIN:ZDB-GENE-030131-8442	eif3d	417	0.110634	354	0.224719	577	3.72263	646	4.67577	[ZFA:0001127]
ZFIN:ZDB-GENE-030131-3197	zmat2	418	0.110634	355	0.224719	577	3.72263	646	4.67577	[ZFA:0001127]
ZFIN:ZDB-GENE-030131-8663	rplp1	419	0.110616	360	0.223022	390	4.09129	646	4.67577	[ZFA:0001127]
ZFIN:ZDB-GENE-070514-1	dry	420	0.110603	34	0.281013	119	4.7828	68	7.44835	[GO:0043010]
ZFIN:ZDB-GENE-020419-23	atp6v0c	421	0.11027	331	0.229236	158	4.59842	68	7.44835	[GO:0043010]
ZFIN:ZDB-GENE-070117-742	cfy	422	0.110187	324	0.231061	573	3.73243	646	4.67577	[ZFA:0001127]
ZFIN:ZDB-GENE-070117-673	itf	423	0.110005	309	0.234615	574	3.72985	646	4.67577	[ZFA:0001127]
ZFIN:ZDB-GENE-070117-167	unm tt279c	424	0.109974	297	0.235507	488	3.89958	646	4.67577	[ZFA:0001127]
ZFIN:ZDB-GENE-040426-1146	traf3ip1	425	0.109947	340	0.226744	128	4.74048	192	6.88827	[PATO:0001507]
ZFIN:ZDB-GENE-030616-5	wdr75	426	0.10937	347	0.226054	577	3.72263	646	4.67577	[ZFA:0001127]
ZFIN:ZDB-GENE-030505-1	foxi1	427	0.109169	535	0.187943	35	5.29303	112	7.07555	[PATO:0000001^OBO_REL:has_qualifier(PATO:0000460)^OBO_REL:inheres_in(ZFA:0000217), PATO:0000001^OBO_REL:inheres_in(ZFA:0000217)]
ZFIN:ZDB-GENE-070117-418	unm to259b	428	0.109082	528	0.190114	249	4.30227	112	7.07555	[PATO:0000001^OBO_REL:has_qualifier(PATO:0000460)^OBO_REL:inheres_in(ZFA:0000217), PATO:0000001^OBO_REL:inheres_in(ZFA:0000217)]
ZFIN:ZDB-GENE-030131-2921	dlat	429	0.108706	429	0.211618	707	3.66893	256	6.1044	[PATO:0000001^OBO_REL:has_qualifier(PATO:0000460)^OBO_REL:inheres_in(ZFA:0000282), PATO:0000001^OBO_REL:inheres_in(ZFA:0000282)]
ZFIN:ZDB-GENE-030131-3238	pabpc1a	430	0.108697	343	0.226415	703	3.67598	646	4.67577	[ZFA:0001127]
ZFIN:ZDB-GENE-040709-2	cpsf1	431	0.108689	421	0.212687	472	3.92007	480	5.31169	[PATO:0000051^OBO_REL:has_qualifier(PATO:0000460)^OBO_REL:inheres_in(ZFA:0001094)]
ZFIN:ZDB-GENE-070117-2106	hsd	432	0.108545	536	0.187773	292	4.23524	112	7.07555	[PATO:0000001^OBO_REL:has_qualifier(PATO:0000460)^OBO_REL:inheres_in(ZFA:0000217), PATO:0000001^OBO_REL:inheres_in(ZFA:0000217)]
ZFIN:ZDB-GENE-040827-1	ift172	433	0.108502	408	0.215447	294	4.23302	480	5.31169	[PATO:0000051^OBO_REL:has_qualifier(PATO:0000460)^OBO_REL:inheres_in(ZFA:0001094)]
ZFIN:ZDB-GENE-040614-1	ift57	434	0.108502	409	0.215447	294	4.23302	480	5.31169	[PATO:0000051^OBO_REL:has_qualifier(PATO:0000460)^OBO_REL:inheres_in(ZFA:0001094)]
ZFIN:ZDB-GENE-070117-290	unm ts40	435	0.108494	329	0.22963	808	3.50148	646	4.67577	[ZFA:0001127]
ZFIN:ZDB-GENE-070117-496	unm tg254c	436	0.108338	556	0.182222	131	4.73484	112	7.07555	[PATO:0000001^OBO_REL:has_qualifier(PATO:0000460)^OBO_REL:inheres_in(ZFA:0000217), PATO:0000001^OBO_REL:inheres_in(ZFA:0000217)]
ZFIN:ZDB-GENE-070117-291	unm m490	437	0.108338	557	0.182222	131	4.73484	112	7.07555	[PATO:0000001^OBO_REL:has_qualifier(PATO:0000460)^OBO_REL:inheres_in(ZFA:0000217), PATO:0000001^OBO_REL:inheres_in(ZFA:0000217)]
ZFIN:ZDB-GENE-070117-2173	lit	438	0.108338	558	0.182222	131	4.73484	112	7.07555	[PATO:0000001^OBO_REL:has_qualifier(PATO:0000460)^OBO_REL:inheres_in(ZFA:0000217), PATO:0000001^OBO_REL:inheres_in(ZFA:0000217)]
ZFIN:ZDB-GENE-070117-2119	hek	439	0.108338	559	0.182222	131	4.73484	112	7.07555	[PATO:0000001^OBO_REL:has_qualifier(PATO:0000460)^OBO_REL:inheres_in(ZFA:0000217), PATO:0000001^OBO_REL:inheres_in(ZFA:0000217)]
ZFIN:ZDB-GENE-070117-75	puo	440	0.108195	362	0.222997	530	3.76307	646	4.67577	[ZFA:0001127]
ZFIN:ZDB-GENE-070427-11	cod	441	0.107582	393	0.217544	25	5.43359	71	7.39391	[ZFS:0000037]
ZFIN:ZDB-GENE-070117-2497	bru	442	0.107403	404	0.216418	779	3.57022	256	6.1044	[PATO:0000001^OBO_REL:has_qualifier(PATO:0000460)^OBO_REL:inheres_in(ZFA:0000282), PATO:0000001^OBO_REL:inheres_in(ZFA:0000282)]
ZFIN:ZDB-GENE-040426-1333	surf6l	443	0.107372	376	0.21978	577	3.72263	646	4.67577	[ZFA:0001127]
ZFIN:ZDB-GENE-030131-9864	mybbp1a	444	0.107372	377	0.21978	577	3.72263	646	4.67577	[ZFA:0001127]
ZFIN:ZDB-GENE-030131-2085	rpl14	445	0.107309	374	0.221402	577	3.72263	646	4.67577	[ZFA:0001127]
ZFIN:ZDB-GENE-980526-178	fgf3	446	0.107057	361	0.223005	18	5.57279	19	8.17917	[PATO:0000001^OBO_REL:has_qualifier(PATO:0000460)^OBO_REL:inheres_in(ZFA:0000035)]
ZFIN:ZDB-GENE-030131-6986	ncl	447	0.106735	387	0.218978	577	3.72263	646	4.67577	[ZFA:0001127]
ZFIN:ZDB-GENE-070117-2146	kik	448	0.106571	505	0.197952	412	4.0495	112	7.07555	[PATO:0000001^OBO_REL:has_qualifier(PATO:0000460)^OBO_REL:inheres_in(ZFA:0000217), PATO:0000001^OBO_REL:inheres_in(ZFA:0000217)]
ZFIN:ZDB-GENE-070117-216	unm tp230	449	0.106321	339	0.22695	711	3.66543	646	4.67577	[ZFA:0001127]
ZFIN:ZDB-GENE-040426-2854	skiv2l2	450	0.106306	183	0.250794	68	5.14338	71	7.39391	[ZFS:0000037]
ZFIN:ZDB-GENE-040426-764	nol10	451	0.106255	390	0.217993	560	3.76091	646	4.67577	[ZFA:0001127]
ZFIN:ZDB-GENE-070117-2426	thi	452	0.106202	476	0.204918	362	4.11961	256	6.1044	[PATO:0000001^OBO_REL:has_qualifier(PATO:0000460)^OBO_REL:inheres_in(ZFA:0000282), PATO:0000001^OBO_REL:inheres_in(ZFA:0000282)]
ZFIN:ZDB-GENE-070627-6	gin5	453	0.106115	234	0.243243	248	4.30625	582	5.30749	[ZFS:0000044]
ZFIN:ZDB-GENE-070117-2096	gec	454	0.105793	480	0.20339	403	4.06651	256	6.1044	[PATO:0000001^OBO_REL:has_qualifier(PATO:0000460)^OBO_REL:inheres_in(ZFA:0000282), PATO:0000001^OBO_REL:inheres_in(ZFA:0000282)]
ZFIN:ZDB-GENE-040526-1	dzip1	455	0.105497	521	0.191977	140	4.67405	19	8.17917	[PATO:0000001^OBO_REL:has_qualifier(PATO:0000460)^OBO_REL:inheres_in(ZFA:0000035)]
ZFIN:ZDB-GENE-070117-2135	ivy	456	0.105409	413	0.214008	242	4.33225	256	6.1044	[PATO:0000001^OBO_REL:has_qualifier(PATO:0000460)^OBO_REL:inheres_in(ZFA:0000282), PATO:0000001^OBO_REL:inheres_in(ZFA:0000282)]
ZFIN:ZDB-GENE-040718-259	atp6v1f	457	0.105078	411	0.214533	703	3.67598	646	4.67577	[ZFA:0001127]
ZFIN:ZDB-GENE-000926-1	atoh7	458	0.104852	410	0.215447	420	4.01626	256	6.1044	[PATO:0000001^OBO_REL:has_qualifier(PATO:0000460)^OBO_REL:inheres_in(ZFA:0000282), PATO:0000001^OBO_REL:inheres_in(ZFA:0000282)]
ZFIN:ZDB-GENE-040704-44	fam32al	459	0.103935	325	0.230088	141	4.66041	71	7.39391	[ZFS:0000037]
ZFIN:ZDB-GENE-980605-30	tcf7l1a	460	0.103914	490	0.201681	403	4.06651	256	6.1044	[PATO:0000001^OBO_REL:has_qualifier(PATO:0000460)^OBO_REL:inheres_in(ZFA:0000282), PATO:0000001^OBO_REL:inheres_in(ZFA:0000282)]
ZFIN:ZDB-GENE-070117-38	aus	461	0.103914	491	0.201681	403	4.06651	256	6.1044	[PATO:0000001^OBO_REL:has_qualifier(PATO:0000460)^OBO_REL:inheres_in(ZFA:0000282), PATO:0000001^OBO_REL:inheres_in(ZFA:0000282)]
ZFIN:ZDB-GENE-030131-8646	rpl9	462	0.103223	406	0.215827	577	3.72263	646	4.67577	[ZFA:0001127]
ZFIN:ZDB-GENE-011128-10	gnat2	463	0.103086	372	0.22179	707	3.66893	256	6.1044	[PATO:0000001^OBO_REL:has_qualifier(PATO:0000460)^OBO_REL:inheres_in(ZFA:0000282), PATO:0000001^OBO_REL:inheres_in(ZFA:0000282)]
ZFIN:ZDB-GENE-050808-1	nsfb	464	0.10302	414	0.213992	389	4.09354	480	5.31169	[PATO:0000051^OBO_REL:has_qualifier(PATO:0000460)^OBO_REL:inheres_in(ZFA:0001094)]
ZFIN:ZDB-GENE-070117-2205	dctn1a	465	0.102938	507	0.197761	62	5.18247	71	7.39391	[ZFS:0000037]
ZFIN:ZDB-GENE-070117-2415	tan	466	0.102799	527	0.190283	161	4.58934	231	6.66767	[ZFA:0001138]
ZFIN:ZDB-GENE-040426-811	rpsa	467	0.102708	425	0.212014	577	3.72263	646	4.67577	[ZFA:0001127]
ZFIN:ZDB-GENE-030131-8064	nkapl	468	0.102708	426	0.212014	577	3.72263	646	4.67577	[ZFA:0001127]
ZFIN:ZDB-GENE-030131-6378	heatr1	469	0.102708	427	0.212014	577	3.72263	646	4.67577	[ZFA:0001127]
ZFIN:ZDB-GENE-070117-118	eby	470	0.102588	394	0.217391	707	3.66893	256	6.1044	[PATO:0000001^OBO_REL:has_qualifier(PATO:0000460)^OBO_REL:inheres_in(ZFA:0000282), PATO:0000001^OBO_REL:inheres_in(ZFA:0000282)]
ZFIN:ZDB-GENE-070117-975	unm t30189	471	0.102488	299	0.235043	900	3.18689	646	4.67577	[ZFA:0001127]
ZFIN:ZDB-GENE-070117-898	unm t30802	472	0.102488	300	0.235043	900	3.18689	646	4.67577	[ZFA:0001127]
ZFIN:ZDB-GENE-070117-1550	unm t30979	473	0.102488	301	0.235043	900	3.18689	646	4.67577	[ZFA:0001127]
ZFIN:ZDB-GENE-070117-1549	unm t30978	474	0.102488	302	0.235043	900	3.18689	646	4.67577	[ZFA:0001127]
ZFIN:ZDB-GENE-070117-1548	unm t30980	475	0.102488	303	0.235043	900	3.18689	646	4.67577	[ZFA:0001127]
ZFIN:ZDB-GENE-070117-1529	unm t30187	476	0.102488	304	0.235043	900	3.18689	646	4.67577	[ZFA:0001127]
ZFIN:ZDB-GENE-070117-1320	unm t30188	477	0.102488	305	0.235043	900	3.18689	646	4.67577	[ZFA:0001127]
ZFIN:ZDB-GENE-070117-1318	unm t30290	478	0.102488	306	0.235043	900	3.18689	646	4.67577	[ZFA:0001127]
ZFIN:ZDB-GENE-990415-92	hspa8	479	0.102393	415	0.213768	577	3.72263	646	4.67577	[ZFA:0001127]
ZFIN:ZDB-GENE-040426-1936	fbl	480	0.102393	416	0.213768	577	3.72263	646	4.67577	[ZFA:0001127]
ZFIN:ZDB-GENE-030131-9685	ddx18	481	0.102393	417	0.213768	577	3.72263	646	4.67577	[ZFA:0001127]
ZFIN:ZDB-GENE-040426-2823	sec23a	482	0.10235	434	0.209877	254	4.29549	256	6.1044	[PATO:0000001^OBO_REL:has_qualifier(PATO:0000460)^OBO_REL:inheres_in(ZFA:0000282), PATO:0000001^OBO_REL:inheres_in(ZFA:0000282)]
ZFIN:ZDB-GENE-070117-2469	wib	483	0.101958	513	0.196078	420	4.01626	256	6.1044	[PATO:0000001^OBO_REL:has_qualifier(PATO:0000460)^OBO_REL:inheres_in(ZFA:0000282), PATO:0000001^OBO_REL:inheres_in(ZFA:0000282)]
ZFIN:ZDB-GENE-990415-46	dye	484	0.101842	423	0.2125	503	3.86021	256	6.1044	[PATO:0000001^OBO_REL:has_qualifier(PATO:0000460)^OBO_REL:inheres_in(ZFA:0000282), PATO:0000001^OBO_REL:inheres_in(ZFA:0000282)]
ZFIN:ZDB-GENE-070117-124	unm ta42	485	0.101723	514	0.196078	403	4.06651	256	6.1044	[PATO:0000001^OBO_REL:has_qualifier(PATO:0000460)^OBO_REL:inheres_in(ZFA:0000282), PATO:0000001^OBO_REL:inheres_in(ZFA:0000282)]
ZFIN:ZDB-GENE-070117-2417	blw	486	0.101344	492	0.201413	302	4.22176	256	6.1044	[PATO:0000001^OBO_REL:has_qualifier(PATO:0000460)^OBO_REL:inheres_in(ZFA:0000282), PATO:0000001^OBO_REL:inheres_in(ZFA:0000282)]
ZFIN:ZDB-GENE-070117-949	unm t30510	487	0.100512	266	0.237705	900	3.18689	646	4.67577	[ZFA:0001127]
ZFIN:ZDB-GENE-070427-8	roo	488	0.100441	468	0.206767	64	5.15993	71	7.39391	[ZFS:0000037]
ZFIN:ZDB-GENE-030616-450	epb41l5	489	0.100276	318	0.232975	239	4.34586	256	6.1044	[PATO:0000001^OBO_REL:has_qualifier(PATO:0000460)^OBO_REL:inheres_in(ZFA:0000282), PATO:0000001^OBO_REL:inheres_in(ZFA:0000282)]
ZFIN:ZDB-GENE-021217-1	med29	490	0.100175	466	0.207792	507	3.84524	646	4.67577	[ZFA:0001127]
ZFIN:ZDB-GENE-030131-9818	silva	491	0.0999191	465	0.208494	435	3.98813	256	6.1044	[PATO:0000001^OBO_REL:has_qualifier(PATO:0000460)^OBO_REL:inheres_in(ZFA:0000282), PATO:0000001^OBO_REL:inheres_in(ZFA:0000282)]
ZFIN:ZDB-GENE-040426-1947	chaf1b	492	0.0999071	401	0.216981	79	5.01923	55	8.11905	[PATO:0000001^OBO_REL:inheres_in(ZFA:0000035), ZFA:0000035]
ZFIN:ZDB-GENE-070427-6	ton	493	0.0996357	508	0.197719	70	5.10687	112	7.07555	[PATO:0000001^OBO_REL:has_qualifier(PATO:0000460)^OBO_REL:inheres_in(ZFA:0000217), PATO:0000001^OBO_REL:inheres_in(ZFA:0000217)]
ZFIN:ZDB-GENE-070117-2232	nob	494	0.0995466	525	0.191057	181	4.49027	231	6.66767	[ZFA:0001138]
ZFIN:ZDB-GENE-080212-3	gly	495	0.0993153	463	0.208633	24	5.47536	71	7.39391	[ZFS:0000037]
ZFIN:ZDB-GENE-070117-45	hht	496	0.0990869	472	0.205479	508	3.84524	646	4.67577	[ZFA:0001127]
ZFIN:ZDB-GENE-070427-3	kmi	497	0.0986865	375	0.22063	15	5.6538	71	7.39391	[ZFS:0000037]
ZFIN:ZDB-GENE-070427-10	peb	498	0.0980296	479	0.204082	64	5.15993	71	7.39391	[ZFS:0000037]
ZFIN:ZDB-GENE-070117-388	unm tn218d	499	0.0979685	560	0.182222	184	4.47038	231	6.66767	[ZFA:0001138]
ZFIN:ZDB-GENE-070117-288	unm tu242d	500	0.0979685	561	0.182222	185	4.47038	231	6.66767	[ZFA:0001138]
ZFIN:ZDB-GENE-070117-2320	rst	501	0.0979685	562	0.182222	186	4.47038	231	6.66767	[ZFA:0001138]
ZFIN:ZDB-GENE-070117-2198	men	502	0.0979685	563	0.182222	187	4.47038	231	6.66767	[ZFA:0001138]
ZFIN:ZDB-GENE-070117-189	unm th279c	503	0.0979685	564	0.182222	188	4.47038	231	6.66767	[ZFA:0001138]
ZFIN:ZDB-GENE-070117-81	drk	504	0.0969537	509	0.197479	772	3.59758	646	4.67577	[ZFA:0001127]
ZFIN:ZDB-GENE-070117-745	nbg	505	0.0967833	486	0.201794	727	3.64156	646	4.67577	[ZFA:0001127]
ZFIN:ZDB-GENE-070117-744	nbf	506	0.0967833	487	0.201794	727	3.64156	646	4.67577	[ZFA:0001127]
ZFIN:ZDB-GENE-070117-743	nbe	507	0.0967833	488	0.201794	727	3.64156	646	4.67577	[ZFA:0001127]
ZFIN:ZDB-GENE-070117-670	gef	508	0.0967833	489	0.201794	727	3.64156	646	4.67577	[ZFA:0001127]
ZFIN:ZDB-GENE-000616-15	foxh1	509	0.0965	506	0.19788	425	4.00332	480	5.31169	[PATO:0000051^OBO_REL:has_qualifier(PATO:0000460)^OBO_REL:inheres_in(ZFA:0001094)]
ZFIN:ZDB-GENE-020712-1	mpp5a	510	0.0963983	373	0.221607	238	4.34765	256	6.1044	[PATO:0000001^OBO_REL:has_qualifier(PATO:0000460)^OBO_REL:inheres_in(ZFA:0000282), PATO:0000001^OBO_REL:inheres_in(ZFA:0000282)]
ZFIN:ZDB-GENE-070117-2328	sah	511	0.0961614	530	0.189394	417	4.02561	231	6.66767	[ZFA:0001138]
ZFIN:ZDB-GENE-021226-1	lamb1	512	0.0959945	493	0.20122	85	4.9621	19	8.17917	[PATO:0000001^OBO_REL:has_qualifier(PATO:0000460)^OBO_REL:inheres_in(ZFA:0000035)]
ZFIN:ZDB-GENE-070117-643	unm te262e	513	0.0958313	516	0.193548	486	3.90535	231	6.66767	[ZFA:0001138]
ZFIN:ZDB-GENE-030318-2	chm	514	0.0954229	388	0.218673	148	4.63824	71	7.39391	[ZFS:0000037]
ZFIN:ZDB-GENE-000403-1	axin1	515	0.0953058	242	0.240896	123	4.76332	192	6.88827	[PATO:0001507]
ZFIN:ZDB-GENE-980526-44	ptc1	516	0.0951677	485	0.2019	30	5.38606	19	8.17917	[PATO:0000001^OBO_REL:has_qualifier(PATO:0000460)^OBO_REL:inheres_in(ZFA:0000035)]
ZFIN:ZDB-GENE-990415-22	dharma	517	0.095084	511	0.19726	414	4.04248	256	6.1044	[PATO:0000001^OBO_REL:has_qualifier(PATO:0000460)^OBO_REL:inheres_in(ZFA:0000282), PATO:0000001^OBO_REL:inheres_in(ZFA:0000282)]
ZFIN:ZDB-GENE-070117-665	nbc	518	0.0950006	500	0.199074	796	3.51897	646	4.67577	[ZFA:0001127]
ZFIN:ZDB-GENE-070117-594	unm th05d	519	0.0950006	501	0.199074	796	3.51897	646	4.67577	[ZFA:0001127]
ZFIN:ZDB-GENE-070117-40	ppa	520	0.0950006	502	0.199074	796	3.51897	646	4.67577	[ZFA:0001127]
ZFIN:ZDB-GENE-070117-2329	sll	521	0.0947034	549	0.183206	230	4.39041	231	6.66767	[ZFA:0001138]
ZFIN:ZDB-GENE-070117-2047	exi	522	0.0946964	571	0.181159	495	3.87044	256	6.1044	[PATO:0000001^OBO_REL:has_qualifier(PATO:0000460)^OBO_REL:inheres_in(ZFA:0000282), PATO:0000001^OBO_REL:inheres_in(ZFA:0000282)]
ZFIN:ZDB-GENE-070117-2111	hen	523	0.0942429	495	0.200637	270	4.26016	362	5.41183	[ZFA:0001478]
ZFIN:ZDB-GENE-070427-9	ter	524	0.0934363	494	0.20082	138	4.71314	231	6.66767	[ZFA:0001138]
ZFIN:ZDB-GENE-070117-1329	unm t30248	525	0.0921669	322	0.232365	899	3.19273	646	4.67577	[ZFA:0001127]
ZFIN:ZDB-GENE-030616-3	pcdh15a	526	0.0912349	623	0.171103	892	3.24542	112	7.07555	[PATO:0000001^OBO_REL:has_qualifier(PATO:0000460)^OBO_REL:inheres_in(ZFA:0000217), PATO:0000001^OBO_REL:inheres_in(ZFA:0000217)]
ZFIN:ZDB-GENE-030616-554	slc17a6	527	0.0910063	504	0.198142	120	4.77409	71	7.39391	[ZFS:0000037]
ZFIN:ZDB-GENE-040822-18	cdc26	528	0.0906296	379	0.219277	36	5.26974	65	7.60447	[PATO:0000587^inheres_in_part_of(UBERON:FBbt_00004508-FMA_54448-MA_0000261-MIAA_0000140-XAO_0000179-ZFA_0000107)]
ZFIN:ZDB-GENE-070117-821	bug	529	0.0898832	522	0.191781	727	3.64156	646	4.67577	[ZFA:0001127]
ZFIN:ZDB-GENE-070117-820	xie	530	0.0898832	523	0.191781	727	3.64156	646	4.67577	[ZFA:0001127]
ZFIN:ZDB-GENE-070117-2492	brk	531	0.089824	533	0.188552	862	3.37112	256	6.1044	[PATO:0000001^OBO_REL:has_qualifier(PATO:0000460)^OBO_REL:inheres_in(ZFA:0000282), PATO:0000001^OBO_REL:inheres_in(ZFA:0000282)]
ZFIN:ZDB-GENE-070117-1543	unm t30318	532	0.0895257	473	0.205128	914	3.13875	646	4.67577	[ZFA:0001127]
ZFIN:ZDB-GENE-070117-1496	unm t30317	533	0.0895257	474	0.205128	914	3.13875	646	4.67577	[ZFA:0001127]
ZFIN:ZDB-GENE-070117-1285	unm t30316	534	0.0895257	475	0.205128	916	3.13875	646	4.67577	[ZFA:0001127]
ZFIN:ZDB-GENE-070117-2219	mrd	535	0.0891568	554	0.182573	311	4.21362	582	5.30749	[ZFS:0000044]
ZFIN:ZDB-GENE-040426-2209	tacstd	536	0.0891437	628	0.168889	266	4.2667	231	6.66767	[ZFA:0001138]
ZFIN:ZDB-GENE-010328-10	cldnj	537	0.0891437	629	0.168889	267	4.2667	231	6.66767	[ZFA:0001138]
ZFIN:ZDB-GENE-070117-277	unm to119e	538	0.0879796	541	0.186147	809	3.4985	646	4.67577	[ZFA:0001127]
ZFIN:ZDB-GENE-070117-41	vos	539	0.0875036	542	0.18552	727	3.64156	646	4.67577	[ZFA:0001127]
ZFIN:ZDB-GENE-070117-716	boj	540	0.0871558	543	0.18552	727	3.64156	646	4.67577	[ZFA:0001127]
ZFIN:ZDB-GENE-070117-417	unm tg239a	541	0.0868523	550	0.183206	576	3.72686	646	4.67577	[ZFA:0001127]
ZFIN:ZDB-GENE-030131-9762	paics	542	0.0867646	545	0.185185	758	3.60065	646	4.67577	[ZFA:0001127]
ZFIN:ZDB-GENE-070117-2384	sps	543	0.0864534	641	0.165957	28	5.39985	11	9.27433	[PATO:0000001^OBO_REL:ends_during(ZFS:0000044)^OBO_REL:has_qualifier(PATO:0000460)^OBO_REL:inheres_in(ZFA:0001094)^OBO_REL:starts_during(ZFS:0000044)]
ZFIN:ZDB-GENE-070117-811	dzd	544	0.0863265	575	0.180328	781	3.55713	646	4.67577	[ZFA:0001127]
ZFIN:ZDB-GENE-021219-2	atp6v1h	545	0.0860308	529	0.189723	528	3.76718	646	4.67577	[ZFA:0001127]
ZFIN:ZDB-GENE-030321-1	gli1	546	0.0860205	538	0.187192	174	4.5185	192	6.88827	[PATO:0001507]
ZFIN:ZDB-GENE-070117-476	unm tc323a	547	0.0860136	648	0.164336	293	4.23472	231	6.66767	[ZFA:0001138]
ZFIN:ZDB-GENE-030131-7949	supt6h	548	0.0860122	428	0.211663	102	4.87001	112	7.07555	[PATO:0000001^OBO_REL:has_qualifier(PATO:0000460)^OBO_REL:inheres_in(ZFA:0000217), PATO:0000001^OBO_REL:inheres_in(ZFA:0000217)]
ZFIN:ZDB-GENE-990415-171	cdh2	549	0.0847283	548	0.183766	5	5.90668	2	11.7338	[PATO:0000587^OBO_REL:ends_during(ZFS:0000037)^OBO_REL:has_qualifier(PATO:0000460)^OBO_REL:inheres_in(ZFA:0000035)^OBO_REL:starts_during(ZFS:0000037), PATO:0000587^OBO_REL:ends_during(ZFS:0000037)^OBO_REL:inheres_in(ZFA:0000035)^OBO_REL:starts_during(ZFS:0000037), PATO:0000942^OBO_REL:ends_during(ZFS:0000037)^OBO_REL:has_qualifier(PATO:0000460)^OBO_REL:inheres_in(ZFA:0000035)^OBO_REL:starts_durin…
ZFIN:ZDB-GENE-070427-7	nco	550	0.0846161	539	0.187075	64	5.15993	71	7.39391	[ZFS:0000037]
ZFIN:ZDB-GENE-070117-2077	ful	551	0.0842453	599	0.174342	792	3.53324	256	6.1044	[PATO:0000001^OBO_REL:has_qualifier(PATO:0000460)^OBO_REL:inheres_in(ZFA:0000282), PATO:0000001^OBO_REL:inheres_in(ZFA:0000282)]
ZFIN:ZDB-GENE-070117-805	ssd	552	0.0836112	566	0.181452	727	3.64156	646	4.67577	[ZFA:0001127]
ZFIN:ZDB-GENE-070117-804	pday	553	0.0836112	567	0.181452	727	3.64156	646	4.67577	[ZFA:0001127]
ZFIN:ZDB-GENE-070117-803	gosh	554	0.0836112	568	0.181452	727	3.64156	646	4.67577	[ZFA:0001127]
ZFIN:ZDB-GENE-070117-718	lim	555	0.0836112	569	0.181452	727	3.64156	646	4.67577	[ZFA:0001127]
ZFIN:ZDB-GENE-070117-109	mti	556	0.0836112	570	0.181452	727	3.64156	646	4.67577	[ZFA:0001127]
ZFIN:ZDB-GENE-060125-1	med12	557	0.083365	577	0.180055	164	4.56673	192	6.88827	[PATO:0001507]
ZFIN:ZDB-GENE-030131-6778	rtf1	558	0.0831977	395	0.217391	113	4.79634	192	6.88827	[PATO:0001507]
ZFIN:ZDB-GENE-070117-531	unm m204	559	0.0831449	547	0.183824	706	3.67322	646	4.67577	[ZFA:0001127]
ZFIN:ZDB-GENE-070117-87	kno	560	0.0818915	620	0.172043	814	3.48491	646	4.67577	[ZFA:0001127]
ZFIN:ZDB-GENE-070117-39	gin10	561	0.0818338	537	0.1875	105	4.83473	256	6.1044	[PATO:0000001^OBO_REL:has_qualifier(PATO:0000460)^OBO_REL:inheres_in(ZFA:0000282), PATO:0000001^OBO_REL:inheres_in(ZFA:0000282)]
ZFIN:ZDB-GENE-030911-7	disp1	562	0.0811874	635	0.167076	356	4.14045	256	6.1044	[PATO:0000001^OBO_REL:has_qualifier(PATO:0000460)^OBO_REL:inheres_in(ZFA:0000282), PATO:0000001^OBO_REL:inheres_in(ZFA:0000282)]
ZFIN:ZDB-GENE-070117-516	unm m374	563	0.0811739	590	0.175732	758	3.60065	646	4.67577	[ZFA:0001127]
ZFIN:ZDB-GENE-070117-455	unm m179	564	0.0811739	591	0.175732	758	3.60065	646	4.67577	[ZFA:0001127]
ZFIN:ZDB-GENE-070117-320	unm m164	565	0.0811739	592	0.175732	758	3.60065	646	4.67577	[ZFA:0001127]
ZFIN:ZDB-GENE-070117-2507	casper	566	0.0811739	593	0.175732	758	3.60065	646	4.67577	[ZFA:0001127]
ZFIN:ZDB-GENE-040426-1828	plxnd1	567	0.080533	534	0.188406	10	5.70287	15	8.97887	[PATO:0000052^inheres_in_part_of(UBERON:FBbt_00004508-FMA_54448-MA_0000261-MIAA_0000140-XAO_0000179-ZFA_0000107)]
ZFIN:ZDB-GENE-031210-1	slc24a5	568	0.080419	503	0.198738	401	4.07312	192	6.88827	[PATO:0001507]
ZFIN:ZDB-GENE-030131-1531	atp6v0d1	569	0.0800986	615	0.172131	758	3.60065	646	4.67577	[ZFA:0001127]
ZFIN:ZDB-GENE-070117-882	yoi	570	0.0799841	580	0.177866	727	3.64156	646	4.67577	[ZFA:0001127]
ZFIN:ZDB-GENE-070117-729	wud	571	0.0799841	581	0.177866	727	3.64156	646	4.67577	[ZFA:0001127]
ZFIN:ZDB-GENE-070117-2255	pep	572	0.0796807	579	0.178439	451	3.94388	646	4.67577	[ZFA:0001127]
ZFIN:ZDB-GENE-990603-6	prim1	573	0.0796417	402	0.216718	297	4.23065	71	7.39391	[ZFS:0000037]
ZFIN:ZDB-GENE-990415-174	neurog1	574	0.0794305	576	0.180272	917	3.13827	362	5.41183	[ZFA:0001478]
ZFIN:ZDB-GENE-070117-280	zar	575	0.0792515	546	0.184136	86	4.96122	71	7.39391	[ZFS:0000037]
ZFIN:ZDB-GENE-030131-2887	polr3b	576	0.0791542	498	0.2	74	5.08101	65	7.60447	[PATO:0000587^inheres_in_part_of(UBERON:FBbt_00004508-FMA_54448-MA_0000261-MIAA_0000140-XAO_0000179-ZFA_0000107)]
ZFIN:ZDB-GENE-070117-254	unm tq1	577	0.0783396	616	0.172131	758	3.60065	646	4.67577	[ZFA:0001127]
ZFIN:ZDB-GENE-070117-2379	bls	578	0.0783396	617	0.172131	758	3.60065	646	4.67577	[ZFA:0001127]
ZFIN:ZDB-GENE-070117-379	unm tc249b	579	0.0782639	618	0.172131	758	3.60065	646	4.67577	[ZFA:0001127]
ZFIN:ZDB-GENE-070117-141	unm m741	580	0.0782639	619	0.172131	758	3.60065	646	4.67577	[ZFA:0001127]
ZFIN:ZDB-GENE-070117-1913	unm t31268	581	0.0781827	551	0.182979	233	4.37166	56	7.9264	[PATO:0002006]
ZFIN:ZDB-GENE-070117-1907	unm t31255	582	0.0781827	552	0.182979	234	4.37166	56	7.9264	[PATO:0002006]
ZFIN:ZDB-GENE-070117-1888	unm t31023	583	0.0781827	553	0.182979	235	4.37166	56	7.9264	[PATO:0002006]
ZFIN:ZDB-GENE-070117-212	unm tg203b	584	0.0778058	574	0.180723	758	3.60065	646	4.67577	[ZFA:0001127]
ZFIN:ZDB-GENE-021115-2	trpm7	585	0.0776634	520	0.192513	743	3.63272	256	6.1044	[PATO:0000001^OBO_REL:has_qualifier(PATO:0000460)^OBO_REL:inheres_in(ZFA:0000282), PATO:0000001^OBO_REL:inheres_in(ZFA:0000282)]
ZFIN:ZDB-GENE-051113-132	cdc16	586	0.0774907	467	0.206823	60	5.19415	65	7.60447	[PATO:0000587^inheres_in_part_of(UBERON:FBbt_00004508-FMA_54448-MA_0000261-MIAA_0000140-XAO_0000179-ZFA_0000107)]
ZFIN:ZDB-GENE-980526-485	pou5f1	587	0.0772306	515	0.194915	23	5.47801	112	7.07555	[PATO:0000001^OBO_REL:has_qualifier(PATO:0000460)^OBO_REL:inheres_in(ZFA:0000217), PATO:0000001^OBO_REL:inheres_in(ZFA:0000217)]
ZFIN:ZDB-GENE-070117-1912	unm t31264	588	0.0771102	510	0.197425	476	3.90575	582	5.30749	[ZFS:0000044]
ZFIN:ZDB-GENE-041124-2	extl3	589	0.076434	565	0.182058	490	3.89222	71	7.39391	[ZFS:0000037]
ZFIN:ZDB-GENE-070117-2444	blr	590	0.0764249	584	0.176895	451	3.94388	646	4.67577	[ZFA:0001127]
ZFIN:ZDB-GENE-070117-459	unm m449	591	0.0762002	582	0.177606	744	3.62788	646	4.67577	[ZFA:0001127]
ZFIN:ZDB-GENE-070117-2168	let	592	0.0761923	636	0.166667	790	3.53413	646	4.67577	[ZFA:0001127]
ZFIN:ZDB-GENE-070117-632	shy	593	0.0757597	578	0.180055	86	4.96122	71	7.39391	[ZFS:0000037]
ZFIN:ZDB-GENE-070117-55	spe	594	0.0757189	583	0.176923	744	3.62788	646	4.67577	[ZFA:0001127]
ZFIN:ZDB-GENE-030131-3827	eif3ea	595	0.0751962	526	0.190476	101	4.89731	71	7.39391	[ZFS:0000037]
ZFIN:ZDB-GENE-070117-724	ddl	596	0.0750026	633	0.167224	727	3.64156	646	4.67577	[ZFA:0001127]
ZFIN:ZDB-GENE-011105-1	prkci	597	0.074884	555	0.182403	321	4.18712	192	6.88827	[PATO:0001507]
ZFIN:ZDB-GENE-070117-478	unm tx224	598	0.0747996	601	0.174074	296	4.23189	362	5.41183	[ZFA:0001478]
ZFIN:ZDB-GENE-070117-2494	bry	599	0.0747833	596	0.174603	758	3.60065	646	4.67577	[ZFA:0001127]
ZFIN:ZDB-GENE-980526-89	smo	600	0.0744779	639	0.166118	77	5.06895	71	7.39391	[ZFS:0000037]
ZFIN:ZDB-GENE-070117-142	unm tc233b	601	0.074384	587	0.176471	856	3.41539	646	4.67577	[ZFA:0001127]
ZFIN:ZDB-GENE-070117-739	kle	602	0.0743184	630	0.168539	758	3.60065	646	4.67577	[ZFA:0001127]
ZFIN:ZDB-GENE-070117-740	bgm	603	0.0741828	625	0.169742	910	3.16749	646	4.67577	[ZFA:0001127]
ZFIN:ZDB-GENE-070117-469	unm m571	604	0.0739469	594	0.174905	744	3.62788	646	4.67577	[ZFA:0001127]
ZFIN:ZDB-GENE-040426-2452	sfpq	605	0.0738668	585	0.176842	569	3.74826	256	6.1044	[PATO:0000001^OBO_REL:has_qualifier(PATO:0000460)^OBO_REL:inheres_in(ZFA:0000282), PATO:0000001^OBO_REL:inheres_in(ZFA:0000282)]
ZFIN:ZDB-GENE-070117-2263	pup	606	0.0738594	602	0.174061	755	3.6056	646	4.67577	[ZFA:0001127]
ZFIN:ZDB-GENE-070117-1582	unm dtdi3	607	0.0737997	626	0.16955	335	4.15754	362	5.41183	[ZFA:0001478]
ZFIN:ZDB-GENE-040426-1664	pde6c	608	0.0737836	544	0.185393	114	4.7944	71	7.39391	[ZFS:0000037]
ZFIN:ZDB-GENE-991026-3	tyr	609	0.073216	589	0.17603	744	3.62788	646	4.67577	[ZFA:0001127]
ZFIN:ZDB-GENE-991110-8	tcf7l2	610	0.0729919	790	0.141414	2	6.71132	7	11.4118	[PATO:0000587^OBO_REL:ends_during(ZFS:0000044)^OBO_REL:has_qualifier(PATO:0000460)^OBO_REL:inheres_in(ZFA:0001094)^OBO_REL:starts_during(ZFS:0000044), PATO:0000587^OBO_REL:ends_during(ZFS:0000044)^OBO_REL:inheres_in(ZFA:0001094)^OBO_REL:starts_during(ZFS:0000044)]
ZFIN:ZDB-GENE-020919-3	unc45b	611	0.0728529	469	0.206633	34	5.31311	71	7.39391	[ZFS:0000037]
ZFIN:ZDB-GENE-070117-2268	pic	612	0.0724604	614	0.173077	422	4.0151	914	4.56634	[PATO:0000001^OBO_REL:has_qualifier(PATO:0000460)^OBO_REL:inheres_in(ZFA:0001094)]
ZFIN:ZDB-GENE-070117-2004	ctd	613	0.0718939	643	0.165541	303	4.21594	362	5.41183	[ZFA:0001478]
ZFIN:ZDB-GENE-060612-1	crb2	614	0.0718228	722	0.151394	695	3.69197	256	6.1044	[PATO:0000001^OBO_REL:has_qualifier(PATO:0000460)^OBO_REL:inheres_in(ZFA:0000282), PATO:0000001^OBO_REL:inheres_in(ZFA:0000282)]
ZFIN:ZDB-GENE-980526-166	shha	615	0.0716708	678	0.158451	175	4.51682	68	7.44835	[GO:0043010]
ZFIN:ZDB-GENE-070117-2066	flr	616	0.0715933	612	0.17364	103	4.85913	192	6.88827	[PATO:0001507]
ZFIN:ZDB-GENE-020905-2	copa	617	0.071346	595	0.174699	698	3.6843	362	5.41183	[ZFA:0001478]
ZFIN:ZDB-GENE-051220-1	lhx2	618	0.0708868	653	0.162712	819	3.46675	914	4.56634	[PATO:0000001^OBO_REL:has_qualifier(PATO:0000460)^OBO_REL:inheres_in(ZFA:0001094)]
ZFIN:ZDB-GENE-070117-2032	alb	619	0.0707726	518	0.192941	137	4.72686	192	6.88827	[PATO:0001507]
ZFIN:ZDB-GENE-070117-2027	drb	620	0.0706638	644	0.165441	430	4.00125	362	5.41183	[ZFA:0001478]
ZFIN:ZDB-GENE-070117-2501	bul	621	0.0704807	713	0.152838	522	3.80261	256	6.1044	[PATO:0000001^OBO_REL:has_qualifier(PATO:0000460)^OBO_REL:inheres_in(ZFA:0000282), PATO:0000001^OBO_REL:inheres_in(ZFA:0000282)]
ZFIN:ZDB-GENE-070117-1918	unm t31536	622	0.0702518	603	0.173913	476	3.90575	582	5.30749	[ZFS:0000044]
ZFIN:ZDB-GENE-070117-1908	unm t31258	623	0.0702518	604	0.173913	476	3.90575	582	5.30749	[ZFS:0000044]
ZFIN:ZDB-GENE-070117-1906	unm t31254	624	0.0702518	605	0.173913	476	3.90575	582	5.30749	[ZFS:0000044]
ZFIN:ZDB-GENE-070117-1905	unm t31253	625	0.0702518	606	0.173913	476	3.90575	582	5.30749	[ZFS:0000044]
ZFIN:ZDB-GENE-070117-1897	unm t31168	626	0.0702518	607	0.173913	476	3.90575	582	5.30749	[ZFS:0000044]
ZFIN:ZDB-GENE-070117-1895	unm t31166	627	0.0702518	608	0.173913	476	3.90575	582	5.30749	[ZFS:0000044]
ZFIN:ZDB-GENE-070117-1893	unm t31146	628	0.0702518	609	0.173913	476	3.90575	582	5.30749	[ZFS:0000044]
ZFIN:ZDB-GENE-070117-1891	unm t31143	629	0.0702518	610	0.173913	476	3.90575	582	5.30749	[ZFS:0000044]
ZFIN:ZDB-GENE-070117-1889	unm t31098	630	0.0702518	611	0.173913	476	3.90575	582	5.30749	[ZFS:0000044]
ZFIN:ZDB-GENE-080318-10	unm b1166	631	0.0697173	654	0.162698	454	3.93906	362	5.41183	[ZFA:0001478]
ZFIN:ZDB-GENE-070117-2462	wat	632	0.069634	651	0.163333	437	3.97757	362	5.41183	[ZFA:0001478]
ZFIN:ZDB-GENE-070117-2285	pun	633	0.0693222	685	0.156805	324	4.17539	362	5.41183	[ZFA:0001478]
ZFIN:ZDB-GENE-070117-2274	pio	634	0.0692064	659	0.160839	326	4.17127	256	6.1044	[PATO:0000001^OBO_REL:has_qualifier(PATO:0000460)^OBO_REL:inheres_in(ZFA:0000282), PATO:0000001^OBO_REL:inheres_in(ZFA:0000282)]
ZFIN:ZDB-GENE-071022-1	ophelia	635	0.0691208	637	0.166667	104	4.83572	71	7.39391	[ZFS:0000037]
ZFIN:ZDB-GENE-070117-2049	fad	636	0.0690575	588	0.176072	124	4.76095	71	7.39391	[ZFS:0000037]
ZFIN:ZDB-GENE-070117-1563	dhv	637	0.0690385	669	0.160494	913	3.14756	480	5.31169	[PATO:0000051^OBO_REL:has_qualifier(PATO:0000460)^OBO_REL:inheres_in(ZFA:0001094)]
ZFIN:ZDB-GENE-030219-38	copb1	638	0.0690039	597	0.174497	615	3.72176	362	5.41183	[ZFA:0001478]
ZFIN:ZDB-GENE-010724-7	copb2	639	0.0690039	598	0.174497	615	3.72176	362	5.41183	[ZFA:0001478]
ZFIN:ZDB-GENE-070117-2187	mao(l)	640	0.0688248	622	0.171521	473	3.91257	914	4.56634	[PATO:0000001^OBO_REL:has_qualifier(PATO:0000460)^OBO_REL:inheres_in(ZFA:0001094)]
ZFIN:ZDB-GENE-070117-2370	sno	641	0.0686511	652	0.162963	430	4.00125	362	5.41183	[ZFA:0001478]
ZFIN:ZDB-GENE-070117-2482	ziz	642	0.0684621	661	0.160656	411	4.05116	362	5.41183	[ZFA:0001478]
ZFIN:ZDB-GENE-070117-521	unm ti205	643	0.0683604	677	0.158537	504	3.85939	362	5.41183	[ZFA:0001478]
ZFIN:ZDB-GENE-070426-2	mko	644	0.0681635	627	0.169197	16	5.63959	71	7.39391	[ZFS:0000037]
ZFIN:ZDB-GENE-070117-1578	fuh	645	0.0678156	645	0.165441	697	3.686	480	5.31169	[PATO:0000051^OBO_REL:has_qualifier(PATO:0000460)^OBO_REL:inheres_in(ZFA:0001094)]
ZFIN:ZDB-GENE-020104-1	hnf1b	646	0.0677155	638	0.166287	27	5.42203	56	7.9264	[PATO:0002006]
ZFIN:ZDB-GENE-070117-1917	unm t31535	647	0.067558	613	0.173387	380	4.10878	362	5.41183	[ZFA:0001478]
ZFIN:ZDB-GENE-070117-46	ich	648	0.067504	708	0.15331	147	4.6419	362	5.41183	[ZFA:0001478]
ZFIN:ZDB-GENE-041007-1	mybl2	649	0.0674512	600	0.174263	99	4.91362	71	7.39391	[ZFS:0000037]
ZFIN:ZDB-GENE-070117-623	unm ty103a	650	0.0672389	697	0.154676	509	3.84235	480	5.31169	[PATO:0000051^OBO_REL:has_qualifier(PATO:0000460)^OBO_REL:inheres_in(ZFA:0001094)]
ZFIN:ZDB-GENE-070117-2335	sch	651	0.0672248	671	0.16041	773	3.58849	362	5.41183	[ZFA:0001478]
ZFIN:ZDB-GENE-070117-2410	blo	652	0.067084	729	0.15035	455	3.93891	362	5.41183	[ZFA:0001478]
ZFIN:ZDB-GENE-070117-2184	luc	653	0.066891	680	0.158055	416	4.03273	362	5.41183	[ZFA:0001478]
ZFIN:ZDB-GENE-070117-2422	tnt	654	0.0664766	660	0.160772	870	3.3316	362	5.41183	[ZFA:0001478]
ZFIN:ZDB-GENE-070117-226	unm tp65	655	0.0657731	679	0.158273	518	3.81733	362	5.41183	[ZFA:0001478]
ZFIN:ZDB-GENE-070117-177	unm m763	656	0.0656584	725	0.150862	724	3.65035	480	5.31169	[PATO:0000051^OBO_REL:has_qualifier(PATO:0000460)^OBO_REL:inheres_in(ZFA:0001094)]
ZFIN:ZDB-GENE-020419-39	stil	657	0.0652855	624	0.170354	145	4.64657	192	6.88827	[PATO:0001507]
ZFIN:ZDB-GENE-070117-1225	unm t30752	658	0.0649439	640	0.166008	193	4.43738	362	5.41183	[ZFA:0001478]
ZFIN:ZDB-GENE-070117-170	unm tp71e	659	0.0647657	717	0.152174	506	3.84845	480	5.31169	[PATO:0000051^OBO_REL:has_qualifier(PATO:0000460)^OBO_REL:inheres_in(ZFA:0001094)]
ZFIN:ZDB-GENE-070117-1890	unm t31099	660	0.0646974	646	0.164444	84	4.97416	7	11.4118	[PATO:0000969]
ZFIN:ZDB-GENE-070117-2046	exp	661	0.0645743	675	0.159236	575	3.72902	362	5.41183	[ZFA:0001478]
ZFIN:ZDB-GENE-070117-253	unm tk259	662	0.0640981	691	0.15625	813	3.48795	362	5.41183	[ZFA:0001478]
ZFIN:ZDB-GENE-990415-72	fgf8a	663	0.0640945	686	0.156695	14	5.66065	19	8.17917	[PATO:0000001^OBO_REL:has_qualifier(PATO:0000460)^OBO_REL:inheres_in(ZFA:0000035)]
ZFIN:ZDB-GENE-070117-210	unm th242b	664	0.0639913	692	0.155844	524	3.79961	362	5.41183	[ZFA:0001478]
ZFIN:ZDB-GENE-980526-29	dla	665	0.0637548	747	0.145833	453	3.94271	362	5.41183	[ZFA:0001478]
ZFIN:ZDB-GENE-070117-512	grb	666	0.0634716	586	0.176724	86	4.96122	71	7.39391	[ZFS:0000037]
ZFIN:ZDB-GENE-030131-6458	musk	667	0.0632298	621	0.171745	419	4.01634	71	7.39391	[ZFS:0000037]
ZFIN:ZDB-GENE-000920-1	edn1	668	0.0632166	672	0.16	172	4.52152	362	5.41183	[ZFA:0001478]
ZFIN:ZDB-GENE-070117-1526	unm t30359	669	0.0631808	649	0.164	194	4.43738	362	5.41183	[ZFA:0001478]
ZFIN:ZDB-GENE-070117-497	unm tc313	670	0.0631697	699	0.154098	497	3.863	362	5.41183	[ZFA:0001478]
ZFIN:ZDB-GENE-070117-494	unm tv214a	671	0.0631697	700	0.154098	497	3.863	362	5.41183	[ZFA:0001478]
ZFIN:ZDB-GENE-070117-275	unm tf244	672	0.0631697	701	0.154098	497	3.863	362	5.41183	[ZFA:0001478]
ZFIN:ZDB-GENE-020905-1	atp2a1	673	0.0630794	745	0.146628	822	3.4589	362	5.41183	[ZFA:0001478]
ZFIN:ZDB-GENE-070117-54	gna	674	0.0629755	681	0.157706	811	3.48869	934	3.99061	[PATO:0000001^OBO_REL:has_qualifier(PATO:0000460)^OBO_REL:inheres_in(ZFA:0001439)]
ZFIN:ZDB-GENE-070117-2470	woe	675	0.0629755	682	0.157706	811	3.48869	934	3.99061	[PATO:0000001^OBO_REL:has_qualifier(PATO:0000460)^OBO_REL:inheres_in(ZFA:0001439)]
ZFIN:ZDB-GENE-060825-45	atp7a	676	0.0629407	733	0.149606	182	4.4879	192	6.88827	[PATO:0001507]
ZFIN:ZDB-GENE-070117-2419	tem	677	0.0628843	741	0.147482	756	3.60278	480	5.31169	[PATO:0000051^OBO_REL:has_qualifier(PATO:0000460)^OBO_REL:inheres_in(ZFA:0001094)]
ZFIN:ZDB-GENE-070117-2202	bad(l)	678	0.0626091	776	0.143939	520	3.81198	480	5.31169	[PATO:0000051^OBO_REL:has_qualifier(PATO:0000460)^OBO_REL:inheres_in(ZFA:0001094)]
ZFIN:ZDB-GENE-070117-1203	unm t30611	679	0.0623373	662	0.160643	195	4.43738	362	5.41183	[ZFA:0001478]
ZFIN:ZDB-GENE-070117-1202	unm t30441	680	0.0623373	663	0.160643	196	4.43738	362	5.41183	[ZFA:0001478]
ZFIN:ZDB-GENE-070117-1201	unm t30362	681	0.0623373	664	0.160643	197	4.43738	362	5.41183	[ZFA:0001478]
ZFIN:ZDB-GENE-070117-1200	unm t30361	682	0.0623373	665	0.160643	198	4.43738	362	5.41183	[ZFA:0001478]
ZFIN:ZDB-GENE-070117-1199	unm t30442	683	0.0623373	666	0.160643	199	4.43738	362	5.41183	[ZFA:0001478]
ZFIN:ZDB-GENE-070117-1139	unm t30604	684	0.0623373	667	0.160643	200	4.43738	362	5.41183	[ZFA:0001478]
ZFIN:ZDB-GENE-070117-1138	unm t30748	685	0.0623373	668	0.160643	201	4.43738	362	5.41183	[ZFA:0001478]
ZFIN:ZDB-GENE-070117-190	unm tm339	686	0.0622748	738	0.147651	497	3.863	362	5.41183	[ZFA:0001478]
ZFIN:ZDB-GENE-070117-432	unm tn21	687	0.0621383	712	0.152866	497	3.863	362	5.41183	[ZFA:0001478]
ZFIN:ZDB-GENE-070117-2244	pal	688	0.0621283	746	0.146444	783	3.54635	480	5.31169	[PATO:0000051^OBO_REL:has_qualifier(PATO:0000460)^OBO_REL:inheres_in(ZFA:0001094)]
ZFIN:ZDB-GENE-070117-828	lre	689	0.0620362	710	0.153153	871	3.33134	256	6.1044	[PATO:0000001^OBO_REL:has_qualifier(PATO:0000460)^OBO_REL:inheres_in(ZFA:0000282), PATO:0000001^OBO_REL:inheres_in(ZFA:0000282)]
ZFIN:ZDB-GENE-070117-2114	aqb	690	0.0617498	767	0.144781	571	3.74678	480	5.31169	[PATO:0000051^OBO_REL:has_qualifier(PATO:0000460)^OBO_REL:inheres_in(ZFA:0001094)]
ZFIN:ZDB-GENE-041020-1	tll1	691	0.0616675	730	0.15	757	3.60077	362	5.41183	[ZFA:0001478]
ZFIN:ZDB-GENE-070117-957	unm t30538	692	0.0616556	673	0.159483	340	4.15313	582	5.30749	[ZFS:0000044]
ZFIN:ZDB-GENE-070117-1436	unm t30603	693	0.0616556	674	0.159483	340	4.15313	582	5.30749	[ZFS:0000044]
ZFIN:ZDB-GENE-070117-2090	gno	694	0.0615625	792	0.141304	523	3.80101	362	5.41183	[ZFA:0001478]
ZFIN:ZDB-GENE-070117-465	unm m758	695	0.0615058	787	0.141631	510	3.83851	480	5.31169	[PATO:0000051^OBO_REL:has_qualifier(PATO:0000460)^OBO_REL:inheres_in(ZFA:0001094)]
ZFIN:ZDB-GENE-070117-2441	tun	696	0.0615058	788	0.141631	510	3.83851	480	5.31169	[PATO:0000051^OBO_REL:has_qualifier(PATO:0000460)^OBO_REL:inheres_in(ZFA:0001094)]
ZFIN:ZDB-GENE-070117-2051	faa	697	0.0615058	789	0.141631	510	3.83851	480	5.31169	[PATO:0000051^OBO_REL:has_qualifier(PATO:0000460)^OBO_REL:inheres_in(ZFA:0001094)]
ZFIN:ZDB-GENE-070117-244	unm tz227c	698	0.0614951	721	0.151639	515	3.82906	480	5.31169	[PATO:0000051^OBO_REL:has_qualifier(PATO:0000460)^OBO_REL:inheres_in(ZFA:0001094)]
ZFIN:ZDB-GENE-040824-2	clasp1	699	0.0613968	784	0.141791	778	3.5736	480	5.31169	[PATO:0000051^OBO_REL:has_qualifier(PATO:0000460)^OBO_REL:inheres_in(ZFA:0001094)]
ZFIN:ZDB-GENE-070117-2239	ori	700	0.0613786	806	0.13964	794	3.52575	480	5.31169	[PATO:0000051^OBO_REL:has_qualifier(PATO:0000460)^OBO_REL:inheres_in(ZFA:0001094)]
ZFIN:ZDB-GENE-070117-2147	klu	701	0.0613786	807	0.13964	794	3.52575	480	5.31169	[PATO:0000051^OBO_REL:has_qualifier(PATO:0000460)^OBO_REL:inheres_in(ZFA:0001094)]
ZFIN:ZDB-GENE-070117-492	unm tx239	702	0.0607991	719	0.152104	825	3.4488	362	5.41183	[ZFA:0001478]
ZFIN:ZDB-GENE-070117-2491	brd	703	0.0606881	693	0.155556	694	3.69411	914	4.56634	[PATO:0000001^OBO_REL:has_qualifier(PATO:0000460)^OBO_REL:inheres_in(ZFA:0001094)]
ZFIN:ZDB-GENE-030616-132	mycbp2	704	0.0606668	684	0.156977	418	4.0249	909	4.58655	[ZFS:0100000]
ZFIN:ZDB-GENE-021031-4	plod3	705	0.0606549	735	0.148368	701	3.67795	362	5.41183	[ZFA:0001478]
ZFIN:ZDB-GENE-070117-1471	unm t30619	706	0.0606128	656	0.16129	202	4.43738	362	5.41183	[ZFA:0001478]
ZFIN:ZDB-GENE-070117-1325	unm t30363	707	0.0606128	657	0.16129	203	4.43738	362	5.41183	[ZFA:0001478]
ZFIN:ZDB-GENE-070117-961	unm t30778	708	0.0604813	751	0.145374	284	4.23844	582	5.30749	[ZFS:0000044]
ZFIN:ZDB-GENE-070117-958	unm t30726	709	0.0604813	752	0.145374	285	4.23844	582	5.30749	[ZFS:0000044]
ZFIN:ZDB-GENE-070117-956	unm t30625	710	0.0604813	753	0.145374	286	4.23844	582	5.30749	[ZFS:0000044]
ZFIN:ZDB-GENE-070117-955	unm t30779	711	0.0604813	754	0.145374	287	4.23844	582	5.30749	[ZFS:0000044]
ZFIN:ZDB-GENE-070117-1442	unm t30440	712	0.0604813	755	0.145374	288	4.23844	582	5.30749	[ZFS:0000044]
ZFIN:ZDB-GENE-070117-1439	unm t30737	713	0.0604813	756	0.145374	289	4.23844	582	5.30749	[ZFS:0000044]
ZFIN:ZDB-GENE-070117-1390	unm t30755	714	0.0604813	757	0.145374	290	4.23844	582	5.30749	[ZFS:0000044]
ZFIN:ZDB-GENE-070117-1336	unm t30630	715	0.0604813	758	0.145374	290	4.23844	582	5.30749	[ZFS:0000044]
ZFIN:ZDB-GENE-070117-1910	unm t31259	716	0.060309	670	0.160494	380	4.10878	362	5.41183	[ZFA:0001478]
ZFIN:ZDB-GENE-070117-2326	roy	717	0.0602407	702	0.153846	100	4.90215	13	9.03332	[PATO:0000001^OBO_REL:ends_during(ZFS:0000044)^OBO_REL:inheres_in(ZFA:0001094)^OBO_REL:starts_during(ZFS:0000044)]
ZFIN:ZDB-GENE-070117-2223	nev	718	0.0602392	695	0.155224	941	2.90382	914	4.56634	[PATO:0000001^OBO_REL:has_qualifier(PATO:0000460)^OBO_REL:inheres_in(ZFA:0001094)]
ZFIN:ZDB-GENE-070117-283	unm m203	719	0.0602109	823	0.137097	751	3.62531	480	5.31169	[PATO:0000051^OBO_REL:has_qualifier(PATO:0000460)^OBO_REL:inheres_in(ZFA:0001094)]
ZFIN:ZDB-GENE-990415-181	ndr2	720	0.0601427	748	0.145791	215	4.43691	256	6.1044	[PATO:0000001^OBO_REL:has_qualifier(PATO:0000460)^OBO_REL:inheres_in(ZFA:0000282), PATO:0000001^OBO_REL:inheres_in(ZFA:0000282)]
ZFIN:ZDB-GENE-990415-128	six3b	721	0.06001	647	0.16443	355	4.14453	646	4.67577	[ZFA:0001127]
ZFIN:ZDB-GENE-070117-2175	lok	722	0.0591766	694	0.155405	169	4.54505	71	7.39391	[ZFS:0000037]
ZFIN:ZDB-GENE-070117-2338	sla	723	0.0589549	734	0.148936	752	3.62275	362	5.41183	[ZFA:0001478]
ZFIN:ZDB-GENE-070117-76	skr	724	0.0587531	865	0.133094	726	3.6417	480	5.31169	[PATO:0000051^OBO_REL:has_qualifier(PATO:0000460)^OBO_REL:inheres_in(ZFA:0001094)]
ZFIN:ZDB-GENE-070117-404	unm td207	725	0.0586631	655	0.162162	827	3.44161	934	3.99061	[PATO:0000001^OBO_REL:has_qualifier(PATO:0000460)^OBO_REL:inheres_in(ZFA:0001439)]
ZFIN:ZDB-GENE-070117-2454	vip	726	0.0584279	709	0.153191	525	3.79057	914	4.56634	[PATO:0000001^OBO_REL:has_qualifier(PATO:0000460)^OBO_REL:inheres_in(ZFA:0001094)]
ZFIN:ZDB-GENE-070117-2083	get	727	0.0583947	777	0.143911	391	4.08282	362	5.41183	[ZFA:0001478]
ZFIN:ZDB-GENE-040901-1	furina	728	0.0583947	778	0.143911	391	4.08282	362	5.41183	[ZFA:0001478]
ZFIN:ZDB-GENE-030131-3445	dicer1	729	0.0581729	439	0.208904	399	4.07697	361	5.83289	[GO:0007423]
ZFIN:ZDB-GENE-060503-416	slc17a8	730	0.057923	728	0.15051	63	5.18221	71	7.39391	[ZFS:0000037]
ZFIN:ZDB-GENE-070117-2013	dem	731	0.0577209	849	0.134694	789	3.54158	480	5.31169	[PATO:0000051^OBO_REL:has_qualifier(PATO:0000460)^OBO_REL:inheres_in(ZFA:0001094)]
ZFIN:ZDB-GENE-060718-1	rerea	732	0.0575715	749	0.145714	13	5.67984	56	7.9264	[PATO:0002006]
ZFIN:ZDB-GENE-070117-925	unm t30462	733	0.0575644	687	0.156627	204	4.43738	362	5.41183	[ZFA:0001478]
ZFIN:ZDB-GENE-070117-1328	unm t30734	734	0.0575644	688	0.156627	205	4.43738	362	5.41183	[ZFA:0001478]
ZFIN:ZDB-GENE-070117-1327	unm t30354	735	0.0575644	689	0.156627	206	4.43738	362	5.41183	[ZFA:0001478]
ZFIN:ZDB-GENE-070117-1324	unm t30356	736	0.0575644	690	0.156627	207	4.43738	362	5.41183	[ZFA:0001478]
ZFIN:ZDB-GENE-070306-11	unm b1074	737	0.0573664	765	0.145038	383	4.10543	480	5.31169	[PATO:0000051^OBO_REL:has_qualifier(PATO:0000460)^OBO_REL:inheres_in(ZFA:0001094)]
ZFIN:ZDB-GENE-980526-137	chrna1	738	0.0573482	634	0.167089	896	3.22949	909	4.58655	[ZFS:0100000]
ZFIN:ZDB-GENE-070117-923	unm t30459	739	0.0573166	698	0.154506	340	4.15313	582	5.30749	[ZFS:0000044]
ZFIN:ZDB-GENE-040801-106	glrbb	740	0.0573133	750	0.14557	891	3.25076	362	5.41183	[ZFA:0001478]
ZFIN:ZDB-GENE-070117-397	unm m358	741	0.057301	817	0.137931	384	4.10522	362	5.41183	[ZFA:0001478]
ZFIN:ZDB-GENE-040930-7	c13orf22l	742	0.0572537	939	0.130631	853	3.41709	480	5.31169	[PATO:0000051^OBO_REL:has_qualifier(PATO:0000460)^OBO_REL:inheres_in(ZFA:0001094)]
ZFIN:ZDB-GENE-040426-2787	plrg1	743	0.0572537	940	0.130631	853	3.41709	480	5.31169	[PATO:0000051^OBO_REL:has_qualifier(PATO:0000460)^OBO_REL:inheres_in(ZFA:0001094)]
ZFIN:ZDB-GENE-030131-2453	top2a	744	0.0572537	941	0.130631	853	3.41709	480	5.31169	[PATO:0000051^OBO_REL:has_qualifier(PATO:0000460)^OBO_REL:inheres_in(ZFA:0001094)]
ZFIN:ZDB-GENE-070117-67	bdd	745	0.0571851	861	0.133333	696	3.69081	480	5.31169	[PATO:0000051^OBO_REL:has_qualifier(PATO:0000460)^OBO_REL:inheres_in(ZFA:0001094)]
ZFIN:ZDB-GENE-070117-2337	sbd	746	0.0571213	766	0.145038	693	3.7035	914	4.56634	[PATO:0000001^OBO_REL:has_qualifier(PATO:0000460)^OBO_REL:inheres_in(ZFA:0001094)]
ZFIN:ZDB-GENE-070117-1915	unm t31393	747	0.0571088	703	0.153846	275	4.24676	56	7.9264	[PATO:0002006]
ZFIN:ZDB-GENE-070117-1903	unm t31248	748	0.0571088	704	0.153846	276	4.24676	56	7.9264	[PATO:0002006]
ZFIN:ZDB-GENE-070117-1892	unm t31144	749	0.0571088	705	0.153846	277	4.24676	56	7.9264	[PATO:0002006]
ZFIN:ZDB-GENE-070117-1503	unm t30540	750	0.0569445	759	0.145374	340	4.15313	582	5.30749	[ZFS:0000044]
ZFIN:ZDB-GENE-070117-1438	unm t30864	751	0.0569445	760	0.145374	340	4.15313	582	5.30749	[ZFS:0000044]
ZFIN:ZDB-GENE-070117-1437	unm t30838	752	0.0569445	761	0.145374	340	4.15313	582	5.30749	[ZFS:0000044]
ZFIN:ZDB-GENE-070117-1100	unm t30632	753	0.0569445	762	0.145374	340	4.15313	582	5.30749	[ZFS:0000044]
ZFIN:ZDB-GENE-070117-1025	unm t30460	754	0.0569445	763	0.145374	340	4.15313	582	5.30749	[ZFS:0000044]
ZFIN:ZDB-GENE-040426-2784	sass6	755	0.0569441	540	0.186275	26	5.42968	71	7.39391	[ZFS:0000037]
ZFIN:ZDB-GENE-020419-29	scarb2	756	0.0568604	994	0.12844	496	3.86463	362	5.41183	[ZFA:0001478]
ZFIN:ZDB-GENE-070117-2149	koi	757	0.0568418	785	0.141791	391	4.08282	362	5.41183	[ZFA:0001478]
ZFIN:ZDB-GENE-070117-2024	dol	758	0.0568418	786	0.141791	391	4.08282	362	5.41183	[ZFA:0001478]
ZFIN:ZDB-GENE-040831-2	ect2	759	0.056835	860	0.133603	787	3.54168	480	5.31169	[PATO:0000051^OBO_REL:has_qualifier(PATO:0000460)^OBO_REL:inheres_in(ZFA:0001094)]
ZFIN:ZDB-GENE-001019-1	robo2	760	0.0566406	683	0.157576	75	5.07818	71	7.39391	[ZFS:0000037]
ZFIN:ZDB-GENE-980526-501	tal1	761	0.056622	658	0.161165	115	4.79287	192	6.88827	[PATO:0001507]
ZFIN:ZDB-GENE-070117-1326	unm t30364	762	0.0565026	739	0.147541	208	4.43738	362	5.41183	[ZFA:0001478]
ZFIN:ZDB-GENE-000208-25	bmp7	763	0.0564859	839	0.136076	505	3.85138	362	5.41183	[ZFA:0001478]
ZFIN:ZDB-GENE-080318-9	unm b1128	764	0.056472	572	0.181159	872	3.33023	362	5.41183	[ZFA:0001478]
ZFIN:ZDB-GENE-080318-8	unm b1127	765	0.056472	573	0.181159	872	3.33023	362	5.41183	[ZFA:0001478]
ZFIN:ZDB-GENE-070117-1371	unm t30609	766	0.0563228	716	0.152263	209	4.43738	362	5.41183	[ZFA:0001478]
ZFIN:ZDB-GENE-070117-477	unm th5d	767	0.0563202	812	0.138686	717	3.65834	362	5.41183	[ZFA:0001478]
ZFIN:ZDB-GENE-070117-2448	uml	768	0.0559545	711	0.153025	909	3.18336	914	4.56634	[PATO:0000001^OBO_REL:has_qualifier(PATO:0000460)^OBO_REL:inheres_in(ZFA:0001094)]
ZFIN:ZDB-GENE-070117-2108	hot	769	0.0555082	795	0.140625	774	3.58511	914	4.56634	[PATO:0000001^OBO_REL:has_qualifier(PATO:0000460)^OBO_REL:inheres_in(ZFA:0001094)]
ZFIN:ZDB-GENE-070117-2152	kon	770	0.055357	815	0.138158	857	3.41112	362	5.41183	[ZFA:0001478]
ZFIN:ZDB-GENE-071205-1	kof	771	0.0553431	676	0.15864	226	4.41136	192	6.88827	[PATO:0001507]
ZFIN:ZDB-GENE-070117-2473	wir	772	0.0552895	796	0.140625	852	3.4187	480	5.31169	[PATO:0000051^OBO_REL:has_qualifier(PATO:0000460)^OBO_REL:inheres_in(ZFA:0001094)]
ZFIN:ZDB-GENE-070117-484	unm tg292a	773	0.0552338	831	0.136546	744	3.62538	480	5.31169	[PATO:0000051^OBO_REL:has_qualifier(PATO:0000460)^OBO_REL:inheres_in(ZFA:0001094)]
ZFIN:ZDB-GENE-020419-32	hdac1	774	0.055208	814	0.138167	82	5.00122	19	8.17917	[PATO:0000001^OBO_REL:has_qualifier(PATO:0000460)^OBO_REL:inheres_in(ZFA:0000035)]
ZFIN:ZDB-GENE-030131-8589	dhx16	775	0.0552066	934	0.130952	787	3.54168	480	5.31169	[PATO:0000051^OBO_REL:has_qualifier(PATO:0000460)^OBO_REL:inheres_in(ZFA:0001094)]
ZFIN:ZDB-GENE-070117-2331	stb	776	0.055067	797	0.140562	526	3.7822	480	5.31169	[PATO:0000051^OBO_REL:has_qualifier(PATO:0000460)^OBO_REL:inheres_in(ZFA:0001094)]
ZFIN:ZDB-GENE-040630-7	pou1f1	777	0.0548381	768	0.144628	754	3.60838	480	5.31169	[PATO:0000051^OBO_REL:has_qualifier(PATO:0000460)^OBO_REL:inheres_in(ZFA:0001094)]
ZFIN:ZDB-GENE-080318-7	unm b1182	778	0.0547416	706	0.153846	529	3.76666	362	5.41183	[ZFA:0001478]
ZFIN:ZDB-GENE-070117-364	unm tm126	779	0.05472	832	0.136531	775	3.58319	480	5.31169	[PATO:0000051^OBO_REL:has_qualifier(PATO:0000460)^OBO_REL:inheres_in(ZFA:0001094)]
ZFIN:ZDB-GENE-990615-5	tbx16	780	0.0543845	949	0.12963	823	3.45809	362	5.41183	[ZFA:0001478]
ZFIN:ZDB-GENE-030826-1	birc5a	781	0.054373	910	0.13278	744	3.62538	480	5.31169	[PATO:0000051^OBO_REL:has_qualifier(PATO:0000460)^OBO_REL:inheres_in(ZFA:0001094)]
ZFIN:ZDB-GENE-990706-8	gli2a	782	0.0543617	835	0.136445	502	3.86109	19	8.17917	[PATO:0000001^OBO_REL:has_qualifier(PATO:0000460)^OBO_REL:inheres_in(ZFA:0000035)]
ZFIN:ZDB-GENE-990415-198	oep	783	0.054348	720	0.151724	219	4.4211	19	8.17917	[PATO:0000001^OBO_REL:has_qualifier(PATO:0000460)^OBO_REL:inheres_in(ZFA:0000035)]
ZFIN:ZDB-GENE-030109-2	ruvbl1	784	0.0541833	917	0.132576	744	3.62538	480	5.31169	[PATO:0000051^OBO_REL:has_qualifier(PATO:0000460)^OBO_REL:inheres_in(ZFA:0001094)]
ZFIN:ZDB-GENE-030131-2281	col4a5	785	0.0540584	650	0.163683	780	3.56315	646	4.67577	[ZFA:0001127]
ZFIN:ZDB-GENE-070117-229	unm ti216c	786	0.054052	853	0.134454	994	2.74407	480	5.31169	[PATO:0000051^OBO_REL:has_qualifier(PATO:0000460)^OBO_REL:inheres_in(ZFA:0001094)]
ZFIN:ZDB-GENE-040930-8	c21orf59l	787	0.0540232	922	0.131915	860	3.3817	480	5.31169	[PATO:0000051^OBO_REL:has_qualifier(PATO:0000460)^OBO_REL:inheres_in(ZFA:0001094)]
ZFIN:ZDB-GENE-990415-173	notch1a	788	0.0540082	715	0.152672	218	4.42221	192	6.88827	[PATO:0001507]
ZFIN:ZDB-GENE-070117-1249	unm t30539	789	0.0539792	736	0.148148	210	4.43738	362	5.41183	[ZFA:0001478]
ZFIN:ZDB-GENE-990415-256	ndr1	790	0.0539778	771	0.144351	72	5.09668	7	11.4118	[PATO:0000946]
ZFIN:ZDB-GENE-070117-272	unm tm46b	791	0.0539735	718	0.152174	879	3.27907	934	3.99061	[PATO:0000001^OBO_REL:has_qualifier(PATO:0000460)^OBO_REL:inheres_in(ZFA:0001439)]
ZFIN:ZDB-GENE-070117-2429	tbr	792	0.0539621	937	0.130802	826	3.44484	480	5.31169	[PATO:0000051^OBO_REL:has_qualifier(PATO:0000460)^OBO_REL:inheres_in(ZFA:0001094)]
ZFIN:ZDB-GENE-070117-1313	unm t30749	793	0.0537335	975	0.129032	211	4.43738	362	5.41183	[ZFA:0001478]
ZFIN:ZDB-GENE-070117-2500	bcs	794	0.0536418	979	0.128755	880	3.2614	480	5.31169	[PATO:0000051^OBO_REL:has_qualifier(PATO:0000460)^OBO_REL:inheres_in(ZFA:0001094)]
ZFIN:ZDB-GENE-070117-2427	blp	795	0.0536418	980	0.128755	880	3.2614	480	5.31169	[PATO:0000051^OBO_REL:has_qualifier(PATO:0000460)^OBO_REL:inheres_in(ZFA:0001094)]
ZFIN:ZDB-GENE-070117-2349	ble	796	0.0536418	981	0.128755	880	3.2614	480	5.31169	[PATO:0000051^OBO_REL:has_qualifier(PATO:0000460)^OBO_REL:inheres_in(ZFA:0001094)]
ZFIN:ZDB-GENE-070117-2247	pap	797	0.0536418	982	0.128755	880	3.2614	480	5.31169	[PATO:0000051^OBO_REL:has_qualifier(PATO:0000460)^OBO_REL:inheres_in(ZFA:0001094)]
ZFIN:ZDB-GENE-070117-2162	wlk	798	0.0536418	983	0.128755	880	3.2614	480	5.31169	[PATO:0000051^OBO_REL:has_qualifier(PATO:0000460)^OBO_REL:inheres_in(ZFA:0001094)]
ZFIN:ZDB-GENE-070117-2132	ifl	799	0.0536418	984	0.128755	880	3.2614	480	5.31169	[PATO:0000051^OBO_REL:has_qualifier(PATO:0000460)^OBO_REL:inheres_in(ZFA:0001094)]
ZFIN:ZDB-GENE-070117-2022	dzg	800	0.0536418	985	0.128755	880	3.2614	480	5.31169	[PATO:0000051^OBO_REL:has_qualifier(PATO:0000460)^OBO_REL:inheres_in(ZFA:0001094)]
ZFIN:ZDB-GENE-070117-63	bll	801	0.0535554	987	0.128631	815	3.47517	480	5.31169	[PATO:0000051^OBO_REL:has_qualifier(PATO:0000460)^OBO_REL:inheres_in(ZFA:0001094)]
ZFIN:ZDB-GENE-070117-62	anc	802	0.0535554	988	0.128631	815	3.47517	480	5.31169	[PATO:0000051^OBO_REL:has_qualifier(PATO:0000460)^OBO_REL:inheres_in(ZFA:0001094)]
ZFIN:ZDB-GENE-000201-18	pbx4	803	0.0530453	770	0.144526	436	3.98149	71	7.39391	[ZFS:0000037]
ZFIN:ZDB-GENE-990712-18	eya1	804	0.0526831	851	0.134615	17	5.63047	7	11.4118	[PATO:0000946]
ZFIN:ZDB-GENE-070117-779	unm p82emcf	805	0.0526738	816	0.138047	776	3.5792	362	5.41183	[ZFA:0001478]
ZFIN:ZDB-GENE-070117-1444	unm t30607	806	0.0526487	782	0.142857	212	4.43738	362	5.41183	[ZFA:0001478]
ZFIN:ZDB-GENE-990603-12	wnt11	807	0.0526334	780	0.143363	73	5.08963	192	6.88827	[PATO:0001507]
ZFIN:ZDB-GENE-070117-2442	tur	808	0.0525087	838	0.136201	869	3.3397	480	5.31169	[PATO:0000051^OBO_REL:has_qualifier(PATO:0000460)^OBO_REL:inheres_in(ZFA:0001094)]
ZFIN:ZDB-GENE-070306-10	unm b1039	809	0.0524936	821	0.137324	339	4.15459	480	5.31169	[PATO:0000051^OBO_REL:has_qualifier(PATO:0000460)^OBO_REL:inheres_in(ZFA:0001094)]
ZFIN:ZDB-GENE-980526-437	ntl	810	0.0524624	714	0.15283	385	4.10327	192	6.88827	[PATO:0001507]
ZFIN:ZDB-GENE-070117-2373	sof	811	0.0522453	810	0.138801	817	3.47382	362	5.41183	[ZFA:0001478]
ZFIN:ZDB-GENE-070117-2026	dbl	812	0.0521485	742	0.147482	358	4.13046	480	5.31169	[PATO:0000051^OBO_REL:has_qualifier(PATO:0000460)^OBO_REL:inheres_in(ZFA:0001094)]
ZFIN:ZDB-GENE-070117-2292	que	813	0.0519433	811	0.13871	821	3.4621	362	5.41183	[ZFA:0001478]
ZFIN:ZDB-GENE-990415-47	dld	814	0.0518372	847	0.134868	400	4.07368	362	5.41183	[ZFA:0001478]
ZFIN:ZDB-GENE-070117-509	unm m399	815	0.0515522	989	0.128631	861	3.37952	480	5.31169	[PATO:0000051^OBO_REL:has_qualifier(PATO:0000460)^OBO_REL:inheres_in(ZFA:0001094)]
ZFIN:ZDB-GENE-070117-239	unm tp72e	816	0.0513752	833	0.136519	782	3.55509	362	5.41183	[ZFA:0001478]
ZFIN:ZDB-GENE-070117-2215	ban	817	0.0512701	854	0.134387	868	3.34633	480	5.31169	[PATO:0000051^OBO_REL:has_qualifier(PATO:0000460)^OBO_REL:inheres_in(ZFA:0001094)]
ZFIN:ZDB-GENE-070117-2291	qam	818	0.0512091	978	0.128834	461	3.92341	362	5.41183	[ZFA:0001478]
ZFIN:ZDB-GENE-070117-2023	doc	819	0.0512017	781	0.143333	702	3.67678	362	5.41183	[ZFA:0001478]
ZFIN:ZDB-GENE-020123-2	s1pr2	820	0.0510682	732	0.149635	156	4.60079	192	6.88827	[PATO:0001507]
ZFIN:ZDB-GENE-070117-2508	chg	821	0.0510439	799	0.140221	859	3.39021	362	5.41183	[ZFA:0001478]
ZFIN:ZDB-GENE-070117-1599	mer	822	0.0509344	859	0.133621	791	3.53398	480	5.31169	[PATO:0000051^OBO_REL:has_qualifier(PATO:0000460)^OBO_REL:inheres_in(ZFA:0001094)]
ZFIN:ZDB-GENE-070117-786	unm p32cqeg	823	0.0508989	918	0.13253	890	3.25172	934	3.99061	[PATO:0000001^OBO_REL:has_qualifier(PATO:0000460)^OBO_REL:inheres_in(ZFA:0001439)]
ZFIN:ZDB-GENE-070117-2208	mir	824	0.0507965	921	0.132075	810	3.49617	914	4.56634	[PATO:0000001^OBO_REL:has_qualifier(PATO:0000460)^OBO_REL:inheres_in(ZFA:0001094)]
ZFIN:ZDB-GENE-070117-2252	pek	825	0.0506132	850	0.134694	786	3.54174	914	4.56634	[PATO:0000001^OBO_REL:has_qualifier(PATO:0000460)^OBO_REL:inheres_in(ZFA:0001094)]
ZFIN:ZDB-GENE-070117-2262	pgy	826	0.0506082	820	0.137809	824	3.45538	914	4.56634	[PATO:0000001^OBO_REL:has_qualifier(PATO:0000460)^OBO_REL:inheres_in(ZFA:0001094)]
ZFIN:ZDB-GENE-070117-2016	deg	827	0.0505985	925	0.131474	887	3.2611	934	3.99061	[PATO:0000001^OBO_REL:has_qualifier(PATO:0000460)^OBO_REL:inheres_in(ZFA:0001439)]
ZFIN:ZDB-GENE-070117-2382	spr(l)	828	0.0505917	926	0.131387	514	3.8326	362	5.41183	[ZFA:0001478]
ZFIN:ZDB-GENE-070117-1435	unm t30741	829	0.0503417	818	0.137931	340	4.15313	582	5.30749	[ZFS:0000044]
ZFIN:ZDB-GENE-071219-2	pig5	830	0.0500631	631	0.167401	998	2.10472	998	3.24893	[PATO:0000001^OBO_REL:inheres_in(UBERON:FBbt_00004508-FMA_54448-MA_0000261-MIAA_0000140-XAO_0000179-ZFA_0000107)]
ZFIN:ZDB-GENE-070627-3	gin2	831	0.0500631	632	0.167401	998	2.10472	998	3.24893	[PATO:0000001^OBO_REL:inheres_in(UBERON:FBbt_00004508-FMA_54448-MA_0000261-MIAA_0000140-XAO_0000179-ZFA_0000107)]
ZFIN:ZDB-GENE-070117-564	unm to219	832	0.049979	834	0.136508	710	3.66828	362	5.41183	[ZFA:0001478]
ZFIN:ZDB-GENE-070117-2060	fub	833	0.0497795	842	0.135659	918	3.13642	914	4.56634	[PATO:0000001^OBO_REL:has_qualifier(PATO:0000460)^OBO_REL:inheres_in(ZFA:0001094)]
ZFIN:ZDB-GENE-070423-1	gfpt1	834	0.0497195	726	0.150685	61	5.19359	71	7.39391	[ZFS:0000037]
ZFIN:ZDB-GENE-020419-34	dtl	835	0.0495196	956	0.129371	228	4.40604	362	5.41183	[ZFA:0001478]
ZFIN:ZDB-GENE-980526-253	mef2ca	836	0.0494477	707	0.153409	179	4.49282	362	5.41183	[ZFA:0001478]
ZFIN:ZDB-GENE-030530-1	szl	837	0.0492943	943	0.130326	192	4.45194	13	9.03332	[PATO:0000001^OBO_REL:ends_during(ZFS:0000044)^OBO_REL:inheres_in(ZFA:0001094)^OBO_REL:starts_during(ZFS:0000044)]
ZFIN:ZDB-GENE-071108-1	psoriasis	838	0.0492103	731	0.149847	78	5.04741	71	7.39391	[ZFS:0000037]
ZFIN:ZDB-GENE-030131-5188	espl1	839	0.0491769	798	0.140299	69	5.11765	71	7.39391	[ZFS:0000037]
ZFIN:ZDB-GENE-070117-1493	unm t30461	840	0.0491754	923	0.131915	340	4.15313	582	5.30749	[ZFS:0000044]
ZFIN:ZDB-GENE-070117-2414	sug	841	0.0491729	935	0.130952	799	3.51618	914	4.56634	[PATO:0000001^OBO_REL:has_qualifier(PATO:0000460)^OBO_REL:inheres_in(ZFA:0001094)]
ZFIN:ZDB-GENE-070117-2478	yug	842	0.0489705	855	0.134328	700	3.67999	914	4.56634	[PATO:0000001^OBO_REL:has_qualifier(PATO:0000460)^OBO_REL:inheres_in(ZFA:0001094)]
ZFIN:ZDB-GENE-030616-594	plcb3	843	0.0488305	783	0.141907	81	5.0178	71	7.39391	[ZFS:0000037]
ZFIN:ZDB-GENE-030131-2193	prdm1a	844	0.0484151	999	0.127937	450	3.94682	362	5.41183	[ZFA:0001478]
ZFIN:ZDB-GENE-070117-873	unm s277	845	0.048227	724	0.151163	106	4.81567	192	6.88827	[PATO:0001507]
ZFIN:ZDB-GENE-070117-1142	unm t30688	846	0.0480289	809	0.13913	921	3.04804	362	5.41183	[ZFA:0001478]
ZFIN:ZDB-GENE-990415-33	chd	847	0.0478486	827	0.136915	460	3.92591	256	6.1044	[PATO:0000001^OBO_REL:has_qualifier(PATO:0000460)^OBO_REL:inheres_in(ZFA:0000282), PATO:0000001^OBO_REL:inheres_in(ZFA:0000282)]
ZFIN:ZDB-GENE-070117-714	rog	848	0.0475934	945	0.130045	784	3.54394	362	5.41183	[ZFA:0001478]
ZFIN:ZDB-GENE-070117-2130	hps	849	0.0475934	946	0.130045	784	3.54394	362	5.41183	[ZFA:0001478]
ZFIN:ZDB-GENE-070117-2471	win	850	0.047471	986	0.128755	718	3.65217	914	4.56634	[PATO:0000001^OBO_REL:has_qualifier(PATO:0000460)^OBO_REL:inheres_in(ZFA:0001094)]
ZFIN:ZDB-GENE-000511-1	hand2	851	0.047466	642	0.165761	255	4.29043	192	6.88827	[PATO:0001507]
ZFIN:ZDB-GENE-980526-87	wnt5b	852	0.0474093	737	0.148014	125	4.75343	192	6.88827	[PATO:0001507]
ZFIN:ZDB-GENE-070117-1899	unm t31169	853	0.0473171	727	0.150628	800	3.51083	582	5.30749	[ZFS:0000044]
ZFIN:ZDB-GENE-070117-2141	kap	854	0.0472893	743	0.147186	920	3.06481	914	4.56634	[PATO:0000001^OBO_REL:has_qualifier(PATO:0000460)^OBO_REL:inheres_in(ZFA:0001094)]
ZFIN:ZDB-GENE-070117-2217	mur	855	0.0472655	997	0.128205	718	3.65217	914	4.56634	[PATO:0000001^OBO_REL:has_qualifier(PATO:0000460)^OBO_REL:inheres_in(ZFA:0001094)]
ZFIN:ZDB-GENE-070117-519	unm tc294a	856	0.0470954	836	0.136364	887	3.2611	934	3.99061	[PATO:0000001^OBO_REL:has_qualifier(PATO:0000460)^OBO_REL:inheres_in(ZFA:0001439)]
ZFIN:ZDB-GENE-070117-1492	unm t30514	857	0.0470076	800	0.139831	921	3.04804	362	5.41183	[ZFA:0001478]
ZFIN:ZDB-GENE-070117-1491	unm t30228	858	0.0470076	801	0.139831	921	3.04804	362	5.41183	[ZFA:0001478]
ZFIN:ZDB-GENE-070117-1123	unm t30432	859	0.0470076	802	0.139831	921	3.04804	362	5.41183	[ZFA:0001478]
ZFIN:ZDB-GENE-070117-1122	unm t30431	860	0.0470076	803	0.139831	921	3.04804	362	5.41183	[ZFA:0001478]
ZFIN:ZDB-GENE-070117-1075	unm t30229	861	0.0470076	804	0.139831	921	3.04804	362	5.41183	[ZFA:0001478]
ZFIN:ZDB-GENE-070117-1073	unm t30515	862	0.0470076	805	0.139831	921	3.04804	362	5.41183	[ZFA:0001478]
ZFIN:ZDB-GENE-020129-1	cacna1c	863	0.0469286	841	0.135762	516	3.82432	909	4.58655	[ZFS:0100000]
ZFIN:ZDB-GENE-070117-225	unm tf212	864	0.046718	844	0.135484	911	3.15783	362	5.41183	[ZFA:0001478]
ZFIN:ZDB-GENE-070117-342	unm tg415	865	0.0466762	858	0.134185	911	3.15783	362	5.41183	[ZFA:0001478]
ZFIN:ZDB-GENE-070117-439	unm m451	866	0.0466432	845	0.135246	894	3.23759	934	3.99061	[PATO:0000001^OBO_REL:has_qualifier(PATO:0000460)^OBO_REL:inheres_in(ZFA:0001439)]
ZFIN:ZDB-GENE-070117-1896	unm t31167	867	0.0464982	808	0.139241	800	3.51083	582	5.30749	[ZFS:0000044]
ZFIN:ZDB-GENE-980526-474	bmp2b	868	0.0464837	919	0.132316	353	4.15015	192	6.88827	[PATO:0001507]
ZFIN:ZDB-GENE-070117-161	unm tq221b	869	0.0464642	977	0.128906	919	3.07023	362	5.41183	[ZFA:0001478]
ZFIN:ZDB-GENE-070117-426	unm tc248b	870	0.0463665	864	0.133106	820	3.4646	362	5.41183	[ZFA:0001478]
ZFIN:ZDB-GENE-070117-1518	unm t30466	871	0.0459794	927	0.131356	921	3.04804	362	5.41183	[ZFA:0001478]
ZFIN:ZDB-GENE-070117-1473	unm t30517	872	0.0459794	928	0.131356	921	3.04804	362	5.41183	[ZFA:0001478]
ZFIN:ZDB-GENE-070117-1378	unm t30255	873	0.0459794	929	0.131356	921	3.04804	362	5.41183	[ZFA:0001478]
ZFIN:ZDB-GENE-070117-1377	unm t30467	874	0.0459794	930	0.131356	921	3.04804	362	5.41183	[ZFA:0001478]
ZFIN:ZDB-GENE-070117-1319	unm t30516	875	0.0459794	931	0.131356	921	3.04804	362	5.41183	[ZFA:0001478]
ZFIN:ZDB-GENE-070117-1314	unm t30512	876	0.0459794	932	0.131356	921	3.04804	362	5.41183	[ZFA:0001478]
ZFIN:ZDB-GENE-070117-1252	unm t30253	877	0.0459794	933	0.131356	921	3.04804	362	5.41183	[ZFA:0001478]
ZFIN:ZDB-GENE-070117-425	unm m261	878	0.0459241	852	0.134615	995	2.51415	934	3.99061	[PATO:0000001^OBO_REL:has_qualifier(PATO:0000460)^OBO_REL:inheres_in(ZFA:0001439)]
ZFIN:ZDB-GENE-070117-1418	unm t30468	879	0.045837	957	0.12931	921	3.04804	362	5.41183	[ZFA:0001478]
ZFIN:ZDB-GENE-070117-1293	unm t30365	880	0.045837	958	0.12931	921	3.04804	362	5.41183	[ZFA:0001478]
ZFIN:ZDB-GENE-070117-1264	unm t30254	881	0.045837	959	0.12931	921	3.04804	362	5.41183	[ZFA:0001478]
ZFIN:ZDB-GENE-070117-1250	unm t30518	882	0.045837	960	0.12931	921	3.04804	362	5.41183	[ZFA:0001478]
ZFIN:ZDB-GENE-991124-7	tbx5	883	0.0448378	794	0.140741	191	4.46079	192	6.88827	[PATO:0001507]
ZFIN:ZDB-GENE-070117-1894	unm t31148	884	0.0448084	837	0.136364	800	3.51083	582	5.30749	[ZFS:0000044]
ZFIN:ZDB-GENE-070117-267	unm tt227c	885	0.0447847	942	0.130435	887	3.2611	934	3.99061	[PATO:0000001^OBO_REL:has_qualifier(PATO:0000460)^OBO_REL:inheres_in(ZFA:0001439)]
ZFIN:ZDB-GENE-070117-1904	unm t31252	886	0.0447495	740	0.147541	800	3.51083	582	5.30749	[ZFS:0000044]
ZFIN:ZDB-GENE-070117-279	unm tg310a	887	0.0447139	840	0.136	895	3.23759	934	3.99061	[PATO:0000001^OBO_REL:has_qualifier(PATO:0000460)^OBO_REL:inheres_in(ZFA:0001439)]
ZFIN:ZDB-GENE-070117-936	unm t30464	888	0.044624	991	0.128514	213	4.43738	362	5.41183	[ZFA:0001478]
ZFIN:ZDB-GENE-070117-1422	unm t30463	889	0.044624	992	0.128514	214	4.43738	362	5.41183	[ZFA:0001478]
ZFIN:ZDB-GENE-070117-473	unm te353	890	0.0446115	950	0.129568	863	3.37011	362	5.41183	[ZFA:0001478]
ZFIN:ZDB-GENE-070117-452	unm tg209f	891	0.0446115	951	0.129568	863	3.37011	362	5.41183	[ZFA:0001478]
ZFIN:ZDB-GENE-070117-363	unm tu33	892	0.0446115	952	0.129568	863	3.37011	362	5.41183	[ZFA:0001478]
ZFIN:ZDB-GENE-070117-337	unm tm70d	893	0.0446115	953	0.129568	863	3.37011	362	5.41183	[ZFA:0001478]
ZFIN:ZDB-GENE-070117-169	unm tc265b	894	0.0446115	954	0.129568	863	3.37011	362	5.41183	[ZFA:0001478]
ZFIN:ZDB-GENE-050913-90	aplnrb	895	0.0445756	696	0.154717	106	4.81567	192	6.88827	[PATO:0001507]
ZFIN:ZDB-GENE-070117-2092	gon	896	0.0443326	723	0.151394	997	2.10982	934	3.99061	[PATO:0000001^OBO_REL:has_qualifier(PATO:0000460)^OBO_REL:inheres_in(ZFA:0001439)]
ZFIN:ZDB-GENE-070117-1901	unm t31245	897	0.044188	764	0.145161	800	3.51083	582	5.30749	[ZFS:0000044]
ZFIN:ZDB-GENE-070117-1886	unm t31022	898	0.0441369	856	0.134199	800	3.51083	582	5.30749	[ZFS:0000044]
ZFIN:ZDB-GENE-011119-1	kny	899	0.0441067	996	0.128326	118	4.78683	56	7.9264	[PATO:0002006]
ZFIN:ZDB-GENE-040712-6	ccm2	900	0.0438234	819	0.13783	189	4.46929	192	6.88827	[PATO:0001507]
ZFIN:ZDB-GENE-060110-1	fgf20a	901	0.0437479	791	0.141343	178	4.50656	192	6.88827	[PATO:0001507]
ZFIN:ZDB-GENE-990415-75	flh	902	0.0432857	862	0.133333	268	4.26126	192	6.88827	[PATO:0001507]
ZFIN:ZDB-GENE-070117-1081	unm t30772	903	0.0432712	857	0.134199	828	3.43062	582	5.30749	[ZFS:0000044]
ZFIN:ZDB-GENE-990415-277	foxn4	904	0.0430657	744	0.146875	157	4.60079	192	6.88827	[PATO:0001507]
ZFIN:ZDB-GENE-070117-1462	unm t30769	905	0.0428462	772	0.144068	828	3.43062	582	5.30749	[ZFS:0000044]
ZFIN:ZDB-GENE-070117-1461	unm t30776	906	0.0428462	773	0.144068	828	3.43062	582	5.30749	[ZFS:0000044]
ZFIN:ZDB-GENE-070117-1460	unm t30775	907	0.0428462	774	0.144068	828	3.43062	582	5.30749	[ZFS:0000044]
ZFIN:ZDB-GENE-070117-1459	unm t30768	908	0.0428462	775	0.144068	828	3.43062	582	5.30749	[ZFS:0000044]
ZFIN:ZDB-GENE-070228-5	unm be1324	909	0.0427971	793	0.141221	474	3.91114	582	5.30749	[ZFS:0000044]
ZFIN:ZDB-GENE-070117-1343	unm t30766	910	0.04274	848	0.134783	828	3.43062	582	5.30749	[ZFS:0000044]
ZFIN:ZDB-GENE-010614-1	cxcr4b	911	0.0427399	924	0.131805	753	3.61325	909	4.58655	[ZFS:0100000]
ZFIN:ZDB-GENE-071205-6	tps	912	0.0425022	828	0.136719	165	4.54873	192	6.88827	[PATO:0001507]
ZFIN:ZDB-GENE-071205-3	bln	913	0.0425022	829	0.136719	166	4.54873	192	6.88827	[PATO:0001507]
ZFIN:ZDB-GENE-071205-2	mkn	914	0.0425022	830	0.136719	167	4.54873	192	6.88827	[PATO:0001507]
ZFIN:ZDB-GENE-070117-2110	hrp	915	0.0424831	769	0.144578	943	2.86984	914	4.56634	[PATO:0000001^OBO_REL:has_qualifier(PATO:0000460)^OBO_REL:inheres_in(ZFA:0001094)]
ZFIN:ZDB-GENE-070117-2327	ruz	916	0.0424511	995	0.128421	90	4.9555	71	7.39391	[ZFS:0000037]
ZFIN:ZDB-GENE-071205-5	loe	917	0.0423689	822	0.137255	168	4.54873	192	6.88827	[PATO:0001507]
ZFIN:ZDB-GENE-070117-563	unm m272	918	0.0421931	936	0.130909	996	2.42506	934	3.99061	[PATO:0000001^OBO_REL:has_qualifier(PATO:0000460)^OBO_REL:inheres_in(ZFA:0001439)]
ZFIN:ZDB-GENE-070117-1902	unm t31246	919	0.0420395	843	0.135593	800	3.51083	582	5.30749	[ZFS:0000044]
ZFIN:ZDB-GENE-070306-6	unm b953	920	0.0418266	976	0.129032	410	4.05847	909	4.58655	[ZFS:0100000]
ZFIN:ZDB-GENE-070117-933	unm t30921	921	0.0416178	813	0.138655	939	3.03391	947	3.79124	[cell_quality]
ZFIN:ZDB-GENE-080317-4	qad	922	0.0412458	779	0.143426	106	4.81567	192	6.88827	[PATO:0001507]
ZFIN:ZDB-GENE-070117-1347	unm t30663	923	0.0408842	990	0.128631	828	3.43062	582	5.30749	[ZFS:0000044]
ZFIN:ZDB-GENE-070117-1884	unm t31773	924	0.0407103	961	0.129167	828	3.43062	582	5.30749	[ZFS:0000044]
ZFIN:ZDB-GENE-070117-1874	unm t31495	925	0.0407103	962	0.129167	828	3.43062	582	5.30749	[ZFS:0000044]
ZFIN:ZDB-GENE-070117-1873	unm t31420	926	0.0407103	963	0.129167	828	3.43062	582	5.30749	[ZFS:0000044]
ZFIN:ZDB-GENE-070117-1870	unm t31299	927	0.0407103	964	0.129167	828	3.43062	582	5.30749	[ZFS:0000044]
ZFIN:ZDB-GENE-070117-1869	unm t31298	928	0.0407103	965	0.129167	828	3.43062	582	5.30749	[ZFS:0000044]
ZFIN:ZDB-GENE-070117-1868	unm t31052	929	0.0407103	966	0.129167	828	3.43062	582	5.30749	[ZFS:0000044]
ZFIN:ZDB-GENE-070117-1866	unm t31037	930	0.0407103	967	0.129167	828	3.43062	582	5.30749	[ZFS:0000044]
ZFIN:ZDB-GENE-070117-1864	unm t31036	931	0.0407103	968	0.129167	828	3.43062	582	5.30749	[ZFS:0000044]
ZFIN:ZDB-GENE-070117-1863	unm t31035	932	0.0407103	969	0.129167	828	3.43062	582	5.30749	[ZFS:0000044]
ZFIN:ZDB-GENE-070117-1861	unm t31032	933	0.0407103	970	0.129167	828	3.43062	582	5.30749	[ZFS:0000044]
ZFIN:ZDB-GENE-070117-1860	unm t31031	934	0.0407103	971	0.129167	828	3.43062	582	5.30749	[ZFS:0000044]
ZFIN:ZDB-GENE-070117-1859	unm t31030	935	0.0407103	972	0.129167	828	3.43062	582	5.30749	[ZFS:0000044]
ZFIN:ZDB-GENE-070117-1520	unm t30669	936	0.0407103	973	0.129167	828	3.43062	582	5.30749	[ZFS:0000044]
ZFIN:ZDB-GENE-070117-1086	unm t30771	937	0.0407103	974	0.129167	828	3.43062	582	5.30749	[ZFS:0000044]
ZFIN:ZDB-GENE-070117-1881	unm t31501	938	0.0404815	947	0.129921	828	3.43062	582	5.30749	[ZFS:0000044]
ZFIN:ZDB-GENE-070117-1858	unm t31028	939	0.0404815	948	0.129921	828	3.43062	582	5.30749	[ZFS:0000044]
ZFIN:ZDB-GENE-990603-9	smad5	940	0.0400615	998	0.128205	457	3.9357	480	5.31169	[PATO:0000051^OBO_REL:has_qualifier(PATO:0000460)^OBO_REL:inheres_in(ZFA:0001094)]
ZFIN:ZDB-GENE-080317-2	ctb	941	0.0399635	824	0.137037	106	4.81567	192	6.88827	[PATO:0001507]
ZFIN:ZDB-GENE-070117-1555	bay	942	0.0399635	825	0.137037	106	4.81567	192	6.88827	[PATO:0001507]
ZFIN:ZDB-GENE-070117-999	unm t30183	943	0.0398776	866	0.133047	944	2.84458	954	3.74791	[ZFA:0000396]
ZFIN:ZDB-GENE-070117-982	unm t30859	944	0.0398776	867	0.133047	944	2.84458	954	3.74791	[ZFA:0000396]
ZFIN:ZDB-GENE-070117-927	unm t30948	945	0.0398776	868	0.133047	944	2.84458	954	3.74791	[ZFA:0000396]
ZFIN:ZDB-GENE-070117-1934	unm t31492	946	0.0398776	869	0.133047	944	2.84458	954	3.74791	[ZFA:0000396]
ZFIN:ZDB-GENE-070117-1933	unm t31490	947	0.0398776	870	0.133047	944	2.84458	954	3.74791	[ZFA:0000396]
ZFIN:ZDB-GENE-070117-1931	unm t31436	948	0.0398776	871	0.133047	944	2.84458	954	3.74791	[ZFA:0000396]
ZFIN:ZDB-GENE-070117-1930	unm t31435	949	0.0398776	872	0.133047	944	2.84458	954	3.74791	[ZFA:0000396]
ZFIN:ZDB-GENE-070117-1929	unm t31415	950	0.0398776	873	0.133047	944	2.84458	954	3.74791	[ZFA:0000396]
ZFIN:ZDB-GENE-070117-1928	unm t31414	951	0.0398776	874	0.133047	944	2.84458	954	3.74791	[ZFA:0000396]
ZFIN:ZDB-GENE-070117-1927	unm t31338	952	0.0398776	875	0.133047	944	2.84458	954	3.74791	[ZFA:0000396]
ZFIN:ZDB-GENE-070117-1926	unm t31337	953	0.0398776	876	0.133047	944	2.84458	954	3.74791	[ZFA:0000396]
ZFIN:ZDB-GENE-070117-1925	unm t31289	954	0.0398776	877	0.133047	944	2.84458	954	3.74791	[ZFA:0000396]
ZFIN:ZDB-GENE-070117-1924	unm t31288	955	0.0398776	878	0.133047	944	2.84458	954	3.74791	[ZFA:0000396]
ZFIN:ZDB-GENE-070117-1923	unm t31156	956	0.0398776	879	0.133047	944	2.84458	954	3.74791	[ZFA:0000396]
ZFIN:ZDB-GENE-070117-1922	unm t31154	957	0.0398776	880	0.133047	944	2.84458	954	3.74791	[ZFA:0000396]
ZFIN:ZDB-GENE-070117-1920	unm t31087	958	0.0398776	881	0.133047	944	2.84458	954	3.74791	[ZFA:0000396]
ZFIN:ZDB-GENE-070117-1919	unm t31011	959	0.0398776	882	0.133047	944	2.84458	954	3.74791	[ZFA:0000396]
ZFIN:ZDB-GENE-070117-1909	unm t31010	960	0.0398776	883	0.133047	944	2.84458	954	3.74791	[ZFA:0000396]
ZFIN:ZDB-GENE-070117-1898	unm t31009	961	0.0398776	884	0.133047	944	2.84458	954	3.74791	[ZFA:0000396]
ZFIN:ZDB-GENE-070117-1887	unm t31008	962	0.0398776	885	0.133047	944	2.84458	954	3.74791	[ZFA:0000396]
ZFIN:ZDB-GENE-070117-1545	unm t30244	963	0.0398776	886	0.133047	944	2.84458	954	3.74791	[ZFA:0000396]
ZFIN:ZDB-GENE-070117-1537	unm t30246	964	0.0398776	887	0.133047	944	2.84458	954	3.74791	[ZFA:0000396]
ZFIN:ZDB-GENE-070117-1525	unm t30243	965	0.0398776	888	0.133047	944	2.84458	954	3.74791	[ZFA:0000396]
ZFIN:ZDB-GENE-070117-1485	unm t30241	966	0.0398776	889	0.133047	944	2.84458	954	3.74791	[ZFA:0000396]
ZFIN:ZDB-GENE-070117-1380	unm t30274	967	0.0398776	890	0.133047	944	2.84458	954	3.74791	[ZFA:0000396]
ZFIN:ZDB-GENE-070117-1379	unm t30275	968	0.0398776	891	0.133047	944	2.84458	954	3.74791	[ZFA:0000396]
ZFIN:ZDB-GENE-070117-1357	unm t30890	969	0.0398776	892	0.133047	944	2.84458	954	3.74791	[ZFA:0000396]
ZFIN:ZDB-GENE-070117-1356	unm t30946	970	0.0398776	893	0.133047	944	2.84458	954	3.74791	[ZFA:0000396]
ZFIN:ZDB-GENE-070117-1355	unm t30947	971	0.0398776	894	0.133047	944	2.84458	954	3.74791	[ZFA:0000396]
ZFIN:ZDB-GENE-070117-1307	unm t30278	972	0.0398776	895	0.133047	944	2.84458	954	3.74791	[ZFA:0000396]
ZFIN:ZDB-GENE-070117-1296	unm t30309	973	0.0398776	896	0.133047	944	2.84458	954	3.74791	[ZFA:0000396]
ZFIN:ZDB-GENE-070117-1292	unm t30853	974	0.0398776	897	0.133047	944	2.84458	954	3.74791	[ZFA:0000396]
ZFIN:ZDB-GENE-070117-1258	unm t30307	975	0.0398776	898	0.133047	944	2.84458	954	3.74791	[ZFA:0000396]
ZFIN:ZDB-GENE-070117-1253	unm t30920	976	0.0398776	899	0.133047	944	2.84458	954	3.74791	[ZFA:0000396]
ZFIN:ZDB-GENE-070117-1198	unm t30226	977	0.0398776	900	0.133047	944	2.84458	954	3.74791	[ZFA:0000396]
ZFIN:ZDB-GENE-070117-1197	unm t30221	978	0.0398776	901	0.133047	944	2.84458	954	3.74791	[ZFA:0000396]
ZFIN:ZDB-GENE-070117-1195	unm t30223	979	0.0398776	902	0.133047	944	2.84458	954	3.74791	[ZFA:0000396]
ZFIN:ZDB-GENE-070117-1194	unm t30224	980	0.0398776	903	0.133047	944	2.84458	954	3.74791	[ZFA:0000396]
ZFIN:ZDB-GENE-070117-1193	unm t30205	981	0.0398776	904	0.133047	944	2.84458	954	3.74791	[ZFA:0000396]
ZFIN:ZDB-GENE-070117-1192	unm t30204	982	0.0398776	905	0.133047	944	2.84458	954	3.74791	[ZFA:0000396]
ZFIN:ZDB-GENE-070117-1191	unm t30202	983	0.0398776	906	0.133047	944	2.84458	954	3.74791	[ZFA:0000396]
ZFIN:ZDB-GENE-070117-1190	unm t30182	984	0.0398776	907	0.133047	944	2.84458	954	3.74791	[ZFA:0000396]
ZFIN:ZDB-GENE-070117-1137	unm t30225	985	0.0398776	908	0.133047	944	2.84458	954	3.74791	[ZFA:0000396]
ZFIN:ZDB-GENE-070117-1136	unm t30158	986	0.0398776	909	0.133047	944	2.84458	954	3.74791	[ZFA:0000396]
ZFIN:ZDB-GENE-070117-1185	unm t30677	987	0.0393001	826	0.136929	828	3.43062	582	5.30749	[ZFS:0000044]
ZFIN:ZDB-GENE-070117-1974	unm t31182	988	0.0392142	955	0.129464	893	3.24262	582	5.30749	[ZFS:0000044]
ZFIN:ZDB-GENE-070117-1885	unm t30955	989	0.0383263	993	0.128514	800	3.51083	582	5.30749	[ZFS:0000044]
ZFIN:ZDB-GENE-070117-1448	unm t30644	990	0.037478	911	0.13278	988	2.75735	947	3.79124	[cell_quality]
ZFIN:ZDB-GENE-070117-1097	unm t30544	991	0.037478	912	0.13278	988	2.75735	947	3.79124	[cell_quality]
ZFIN:ZDB-GENE-070117-1095	unm t30588	992	0.037478	913	0.13278	988	2.75735	947	3.79124	[cell_quality]
ZFIN:ZDB-GENE-070117-1093	unm t30643	993	0.037478	914	0.13278	988	2.75735	947	3.79124	[cell_quality]
ZFIN:ZDB-GENE-070117-1092	unm t30706	994	0.037478	915	0.13278	988	2.75735	947	3.79124	[cell_quality]
ZFIN:ZDB-GENE-070117-1091	unm t30705	995	0.037478	916	0.13278	988	2.75735	947	3.79124	[cell_quality]
ZFIN:ZDB-GENE-080317-1	psn	996	0.0372238	863	0.133333	106	4.81567	192	6.88827	[PATO:0001507]
ZFIN:ZDB-GENE-080317-6	slv	997	0.0356723	944	0.130268	106	4.81567	192	6.88827	[PATO:0001507]
ZFIN:ZDB-GENE-010606-1	cdh1	998	0.0356625	846	0.135246	942	2.88805	914	4.56634	[PATO:0000001^OBO_REL:has_qualifier(PATO:0000460)^OBO_REL:inheres_in(ZFA:0001094)]
ZFIN:ZDB-GENE-070117-1989	kiaa1279	999	0.0339135	938	0.130734	139	4.69765	192	6.88827	[PATO:0001507]
