# Supplementary material for: Linking Human Diseases to Animal Models Using Ontology-Based Phenotype Annotation
Source: PLoS Biol. 2009 Nov 24;7(11):e1000247. doi: 10.1371/journal.pbio.1000247 (PMC2774506; doi:10.1371/journal.pbio.1000247)
Supplement: Table S25 — Comparison between zebrafish doc and all currently annotated zebrafish genes. Ranks and scores for each metric (simIC, simJ, avgICCS, and maxIC) and phenotype giving the maxIC score are reported. Known shh pathway genes are highlighted in yellow. Only ranks for first 1,000 are calculated. (0.27 MB XLS) [file pbio.1000247.s025.xls]

## Sheet: ZFIN-doc-top-1000-hits-by-simj-
zfin gene id	zfin gene name	simGIC rank	simGIC	simJ rank	simJ	avgICCS rank	avgICCS	maxIC rank	maxIC	maxIC phenotype
ZFIN:ZDB-GENE-070117-2023	doc		1		1		7.81863		10.2743	[PATO:0000001^OBO_REL:has_qualifier(PATO:0000460)^OBO_REL:inheres_in(GO:0030903), PATO:0000001^OBO_REL:inheres_in(GO:0030903), PATO:0000001^inheres_in_part_of(UBERON:XAO_0000315-ZFA_0001056), PATO:0000001^OBO_REL:has_qualifier(PATO:0000460)^OBO_REL:inheres_in(ZFA:0001089), PATO:0000001^OBO_REL:inheres_in(ZFA:0001089), ZFA:0001089]
ZFIN:ZDB-GENE-030219-38	copb1	1	0.634982	1	0.746753	1	6.75235	1	10.2743	[PATO:0000001^OBO_REL:has_qualifier(PATO:0000460)^OBO_REL:inheres_in(GO:0030903), PATO:0000001^OBO_REL:inheres_in(GO:0030903)]
ZFIN:ZDB-GENE-010724-7	copb2	1	0.634982	1	0.746753	1	6.75235	1	10.2743	[PATO:0000001^OBO_REL:has_qualifier(PATO:0000460)^OBO_REL:inheres_in(GO:0030903), PATO:0000001^OBO_REL:inheres_in(GO:0030903)]
ZFIN:ZDB-GENE-070117-2508	chg	3	0.628452	3	0.740458	27	5.77655	1	10.2743	[PATO:0000001^OBO_REL:has_qualifier(PATO:0000460)^OBO_REL:inheres_in(GO:0030903), PATO:0000001^OBO_REL:inheres_in(GO:0030903)]
ZFIN:ZDB-GENE-070117-2090	gno	4	0.619685	5	0.708029	3	6.36971	59	7.14879	[PATO:0000001^OBO_REL:has_qualifier(PATO:0000460)^OBO_REL:inheres_in(ZFA:0000155)]
ZFIN:ZDB-GENE-070117-226	unm tp65	5	0.595199	6	0.685315	3	6.36971	59	7.14879	[PATO:0000001^OBO_REL:has_qualifier(PATO:0000460)^OBO_REL:inheres_in(ZFA:0000155)]
ZFIN:ZDB-GENE-070117-2152	kon	6	0.586407	7	0.65625	58	5.36531	59	7.14879	[PATO:0000001^OBO_REL:has_qualifier(PATO:0000460)^OBO_REL:inheres_in(ZFA:0000155)]
ZFIN:ZDB-GENE-070117-2382	spr(l)	7	0.574167	4	0.708955	40	5.62865	119	7.0899	[PATO:0000001^OBO_REL:has_qualifier(PATO:0000460)^OBO_REL:inheres_in(ZFA:0000135)]
ZFIN:ZDB-GENE-050302-80	scube2	8	0.548421	20	0.612022	25	5.82329	1	10.2743	[PATO:0000001^inheres_in_part_of(UBERON:XAO_0000315-ZFA_0001056), PATO:0000001^OBO_REL:has_qualifier(PATO:0000460)^OBO_REL:inheres_in(ZFA:0001089), PATO:0000001^OBO_REL:inheres_in(ZFA:0001089), ZFA:0001089]
ZFIN:ZDB-GENE-070117-2206	mik	9	0.538694	8	0.648855	68	5.22509	119	7.0899	[PATO:0000001^OBO_REL:has_qualifier(PATO:0000460)^OBO_REL:inheres_in(ZFA:0000135)]
ZFIN:ZDB-GENE-070117-2169	lev	9	0.538694	8	0.648855	68	5.22509	119	7.0899	[PATO:0000001^OBO_REL:has_qualifier(PATO:0000460)^OBO_REL:inheres_in(ZFA:0000135)]
ZFIN:ZDB-GENE-070117-1605	unm dtbi3	9	0.538694	8	0.648855	68	5.22509	119	7.0899	[PATO:0000001^OBO_REL:has_qualifier(PATO:0000460)^OBO_REL:inheres_in(ZFA:0000135)]
ZFIN:ZDB-GENE-070117-2373	sof	12	0.530554	13	0.627907	21	5.95633	37	7.97887	[ZFA:0000473]
ZFIN:ZDB-GENE-070117-2335	sch	13	0.530064	12	0.628931	75	5.17381	119	7.0899	[PATO:0000001^OBO_REL:has_qualifier(PATO:0000460)^OBO_REL:inheres_in(ZFA:0000135)]
ZFIN:ZDB-GENE-070117-2370	sno	14	0.511238	11	0.629371	42	5.59375	119	7.0899	[PATO:0000001^OBO_REL:has_qualifier(PATO:0000460)^OBO_REL:inheres_in(ZFA:0000135)]
ZFIN:ZDB-GENE-990615-5	tbx16	15	0.508926	33	0.592179	82	5.09722	59	7.14879	[PATO:0000001^OBO_REL:has_qualifier(PATO:0000460)^OBO_REL:inheres_in(ZFA:0000155)]
ZFIN:ZDB-GENE-070117-476	unm tc323a	16	0.502471	38	0.584906	22	5.91688	59	7.14879	[PATO:0000001^OBO_REL:has_qualifier(PATO:0000460)^OBO_REL:inheres_in(ZFA:0000155)]
ZFIN:ZDB-GENE-070117-2113	hup	17	0.50217	17	0.617021	115	4.65546	119	7.0899	[PATO:0000001^OBO_REL:has_qualifier(PATO:0000460)^OBO_REL:inheres_in(ZFA:0000135)]
ZFIN:ZDB-GENE-070117-2027	drb	18	0.499685	18	0.616438	42	5.59375	119	7.0899	[PATO:0000001^OBO_REL:has_qualifier(PATO:0000460)^OBO_REL:inheres_in(ZFA:0000135)]
ZFIN:ZDB-GENE-070117-210	unm th242b	19	0.496051	16	0.617647	24	5.87405	1	10.2743	[PATO:0000001^OBO_REL:has_qualifier(PATO:0000460)^OBO_REL:inheres_in(GO:0030903), PATO:0000001^OBO_REL:inheres_in(GO:0030903)]
ZFIN:ZDB-GENE-070117-274	unm tu238	20	0.49554	22	0.603659	56	5.37934	59	7.14879	[PATO:0000001^OBO_REL:has_qualifier(PATO:0000460)^OBO_REL:inheres_in(ZFA:0000155)]
ZFIN:ZDB-GENE-070117-239	unm tp72e	21	0.493297	19	0.615385	19	6.00105	59	7.14879	[PATO:0000001^OBO_REL:has_qualifier(PATO:0000460)^OBO_REL:inheres_in(ZFA:0000155)]
ZFIN:ZDB-GENE-070117-225	unm tf212	22	0.492271	23	0.60355	50	5.53153	37	7.97887	[ZFA:0000473]
ZFIN:ZDB-GENE-070117-342	unm tg415	23	0.491462	30	0.593023	50	5.53153	37	7.97887	[ZFA:0000473]
ZFIN:ZDB-GENE-070117-473	unm te353	24	0.490412	24	0.598765	13	6.06962	59	7.14879	[PATO:0000001^OBO_REL:has_qualifier(PATO:0000460)^OBO_REL:inheres_in(ZFA:0000155)]
ZFIN:ZDB-GENE-070117-452	unm tg209f	24	0.490412	24	0.598765	13	6.06962	59	7.14879	[PATO:0000001^OBO_REL:has_qualifier(PATO:0000460)^OBO_REL:inheres_in(ZFA:0000155)]
ZFIN:ZDB-GENE-070117-363	unm tu33	24	0.490412	24	0.598765	13	6.06962	59	7.14879	[PATO:0000001^OBO_REL:has_qualifier(PATO:0000460)^OBO_REL:inheres_in(ZFA:0000155)]
ZFIN:ZDB-GENE-070117-337	unm tm70d	24	0.490412	24	0.598765	13	6.06962	59	7.14879	[PATO:0000001^OBO_REL:has_qualifier(PATO:0000460)^OBO_REL:inheres_in(ZFA:0000155)]
ZFIN:ZDB-GENE-070117-169	unm tc265b	24	0.490412	24	0.598765	13	6.06962	59	7.14879	[PATO:0000001^OBO_REL:has_qualifier(PATO:0000460)^OBO_REL:inheres_in(ZFA:0000155)]
ZFIN:ZDB-GENE-070117-2482	ziz	29	0.48692	21	0.605882	10	6.27967	59	7.14879	[PATO:0000001^OBO_REL:has_qualifier(PATO:0000460)^OBO_REL:inheres_in(ZFA:0000155)]
ZFIN:ZDB-GENE-070117-2100	gul	30	0.484293	40	0.578231	112	4.66281	119	7.0899	[PATO:0000001^OBO_REL:has_qualifier(PATO:0000460)^OBO_REL:inheres_in(ZFA:0000135)]
ZFIN:ZDB-GENE-070117-2284	pro	31	0.483439	14	0.618705	68	5.22509	119	7.0899	[PATO:0000001^OBO_REL:has_qualifier(PATO:0000460)^OBO_REL:inheres_in(ZFA:0000135)]
ZFIN:ZDB-GENE-070117-2087	git	31	0.483439	14	0.618705	68	5.22509	119	7.0899	[PATO:0000001^OBO_REL:has_qualifier(PATO:0000460)^OBO_REL:inheres_in(ZFA:0000135)]
ZFIN:ZDB-GENE-070117-492	unm tx239	33	0.476256	39	0.58046	38	5.63656	59	7.14879	[PATO:0000001^OBO_REL:has_qualifier(PATO:0000460)^OBO_REL:inheres_in(ZFA:0000155)]
ZFIN:ZDB-GENE-070117-497	unm tc313	34	0.471544	42	0.575581	3	6.36971	59	7.14879	[PATO:0000001^OBO_REL:has_qualifier(PATO:0000460)^OBO_REL:inheres_in(ZFA:0000155)]
ZFIN:ZDB-GENE-070117-494	unm tv214a	34	0.471544	42	0.575581	3	6.36971	59	7.14879	[PATO:0000001^OBO_REL:has_qualifier(PATO:0000460)^OBO_REL:inheres_in(ZFA:0000155)]
ZFIN:ZDB-GENE-070117-275	unm tf244	34	0.471544	42	0.575581	3	6.36971	59	7.14879	[PATO:0000001^OBO_REL:has_qualifier(PATO:0000460)^OBO_REL:inheres_in(ZFA:0000155)]
ZFIN:ZDB-GENE-070117-574	unm ty236b	37	0.468953	37	0.586207	153	4.41691	119	7.0899	[PATO:0000001^OBO_REL:has_qualifier(PATO:0000460)^OBO_REL:inheres_in(ZFA:0000135)]
ZFIN:ZDB-GENE-020905-2	copa	38	0.467629	31	0.592784	45	5.58522	1	10.2743	[PATO:0000001^OBO_REL:has_qualifier(PATO:0000460)^OBO_REL:inheres_in(GO:0030903), PATO:0000001^OBO_REL:inheres_in(GO:0030903)]
ZFIN:ZDB-GENE-070117-779	unm p82emcf	39	0.466843	29	0.596273	47	5.56836	59	7.14879	[PATO:0000001^OBO_REL:has_qualifier(PATO:0000460)^OBO_REL:inheres_in(ZFA:0000155)]
ZFIN:ZDB-GENE-070117-2410	blo	40	0.459904	36	0.589744	59	5.34081	119	7.0899	[PATO:0000001^OBO_REL:has_qualifier(PATO:0000460)^OBO_REL:inheres_in(ZFA:0000135)]
ZFIN:ZDB-GENE-070117-2462	wat	41	0.456978	41	0.576471	3	6.36971	59	7.14879	[PATO:0000001^OBO_REL:has_qualifier(PATO:0000460)^OBO_REL:inheres_in(ZFA:0000155)]
ZFIN:ZDB-GENE-070117-2054	flw	42	0.451344	34	0.590278	90	4.90325	119	7.0899	[PATO:0000001^OBO_REL:has_qualifier(PATO:0000460)^OBO_REL:inheres_in(ZFA:0000135)]
ZFIN:ZDB-GENE-070117-2053	fal	43	0.451344	34	0.590278	91	4.90325	119	7.0899	[PATO:0000001^OBO_REL:has_qualifier(PATO:0000460)^OBO_REL:inheres_in(ZFA:0000135)]
ZFIN:ZDB-GENE-070117-2344	sml	44	0.450708	50	0.559783	12	6.1125	59	7.14879	[PATO:0000001^OBO_REL:has_qualifier(PATO:0000460)^OBO_REL:inheres_in(ZFA:0000155)]
ZFIN:ZDB-GENE-070117-46	ich	45	0.447529	32	0.592357	59	5.34081	119	7.0899	[PATO:0000001^OBO_REL:has_qualifier(PATO:0000460)^OBO_REL:inheres_in(ZFA:0000135)]
ZFIN:ZDB-GENE-070117-2146	kik	46	0.447453	52	0.551724	22	5.91688	59	7.14879	[PATO:0000001^OBO_REL:has_qualifier(PATO:0000460)^OBO_REL:inheres_in(ZFA:0000155)]
ZFIN:ZDB-GENE-990415-47	dld	47	0.444122	45	0.571429	47	5.56836	59	7.14879	[PATO:0000001^OBO_REL:has_qualifier(PATO:0000460)^OBO_REL:inheres_in(ZFA:0000155)]
ZFIN:ZDB-GENE-070117-190	unm tm339	48	0.441521	48	0.562874	29	5.73557	119	7.0899	[PATO:0000001^OBO_REL:has_qualifier(PATO:0000460)^OBO_REL:inheres_in(ZFA:0000135)]
ZFIN:ZDB-GENE-070117-253	unm tk259	49	0.440016	59	0.537234	38	5.63656	59	7.14879	[PATO:0000001^OBO_REL:has_qualifier(PATO:0000460)^OBO_REL:inheres_in(ZFA:0000155)]
ZFIN:ZDB-GENE-070117-2338	sla	50	0.439829	54	0.546875	35	5.64942	59	7.14879	[PATO:0000001^OBO_REL:has_qualifier(PATO:0000460)^OBO_REL:inheres_in(ZFA:0000155)]
ZFIN:ZDB-GENE-070117-2188	mgt	51	0.439739	57	0.541401	74	5.21527	119	7.0899	[PATO:0000001^OBO_REL:has_qualifier(PATO:0000460)^OBO_REL:inheres_in(ZFA:0000135)]
ZFIN:ZDB-GENE-070117-2292	que	52	0.436425	51	0.554286	78	5.13903	119	7.0899	[PATO:0000001^OBO_REL:has_qualifier(PATO:0000460)^OBO_REL:inheres_in(ZFA:0000135)]
ZFIN:ZDB-GENE-070117-2234	not	53	0.435827	47	0.563953	13	6.06962	59	7.14879	[PATO:0000001^OBO_REL:has_qualifier(PATO:0000460)^OBO_REL:inheres_in(ZFA:0000155)]
ZFIN:ZDB-GENE-070117-2004	ctd	54	0.431284	49	0.56213	41	5.61456	119	7.0899	[PATO:0000001^OBO_REL:has_qualifier(PATO:0000460)^OBO_REL:inheres_in(ZFA:0000135)]
ZFIN:ZDB-GENE-070117-331	unm to2a	55	0.430395	60	0.530055	31	5.6877	59	7.14879	[PATO:0000001^OBO_REL:has_qualifier(PATO:0000460)^OBO_REL:inheres_in(ZFA:0000155)]
ZFIN:ZDB-GENE-980526-29	dla	56	0.429516	46	0.566038	73	5.21924	119	7.0899	[PATO:0000001^OBO_REL:has_qualifier(PATO:0000460)^OBO_REL:inheres_in(ZFA:0000135)]
ZFIN:ZDB-GENE-070117-432	unm tn21	57	0.429225	56	0.543956	3	6.36971	59	7.14879	[PATO:0000001^OBO_REL:has_qualifier(PATO:0000460)^OBO_REL:inheres_in(ZFA:0000155)]
ZFIN:ZDB-GENE-070117-426	unm tc248b	58	0.420025	53	0.549383	64	5.29366	119	7.0899	[PATO:0000001^OBO_REL:has_qualifier(PATO:0000460)^OBO_REL:inheres_in(ZFA:0000135)]
ZFIN:ZDB-GENE-030911-7	disp1	59	0.419362	77	0.470149	28	5.77345	1	10.2743	[PATO:0000001^inheres_in_part_of(UBERON:XAO_0000315-ZFA_0001056), PATO:0000001^OBO_REL:has_qualifier(PATO:0000460)^OBO_REL:inheres_in(ZFA:0001089), PATO:0000001^OBO_REL:inheres_in(ZFA:0001089), ZFA:0001089]
ZFIN:ZDB-GENE-070117-2422	tnt	60	0.414537	61	0.530055	136	4.56757	119	7.0899	[PATO:0000001^OBO_REL:has_qualifier(PATO:0000460)^OBO_REL:inheres_in(ZFA:0000135)]
ZFIN:ZDB-GENE-021031-4	plod3	61	0.413443	63	0.522388	85	4.99984	59	7.14879	[PATO:0000001^OBO_REL:has_qualifier(PATO:0000460)^OBO_REL:inheres_in(ZFA:0000155)]
ZFIN:ZDB-GENE-070117-501	unm tm130e	62	0.412053	67	0.5	37	5.63741	59	7.14879	[PATO:0000001^OBO_REL:has_qualifier(PATO:0000460)^OBO_REL:inheres_in(ZFA:0000155)]
ZFIN:ZDB-GENE-030131-2193	prdm1a	63	0.412005	70	0.493617	20	5.97681	1	10.2743	[PATO:0000001^inheres_in_part_of(UBERON:XAO_0000315-ZFA_0001056), PATO:0000001^OBO_REL:has_qualifier(PATO:0000460)^OBO_REL:inheres_in(ZFA:0001089), PATO:0000001^OBO_REL:inheres_in(ZFA:0001089), ZFA:0001089]
ZFIN:ZDB-GENE-070117-1582	unm dtdi3	64	0.406446	58	0.538922	42	5.59375	119	7.0899	[PATO:0000001^OBO_REL:has_qualifier(PATO:0000460)^OBO_REL:inheres_in(ZFA:0000135)]
ZFIN:ZDB-GENE-070117-2184	luc	65	0.399421	71	0.492537	11	6.19637	59	7.14879	[PATO:0000001^OBO_REL:has_qualifier(PATO:0000460)^OBO_REL:inheres_in(ZFA:0000155)]
ZFIN:ZDB-GENE-040801-106	glrbb	66	0.394259	62	0.527174	135	4.56772	119	7.0899	[PATO:0000001^OBO_REL:has_qualifier(PATO:0000460)^OBO_REL:inheres_in(ZFA:0000135)]
ZFIN:ZDB-GENE-070117-607	unm tu46	67	0.393999	66	0.502591	31	5.6877	59	7.14879	[PATO:0000001^OBO_REL:has_qualifier(PATO:0000460)^OBO_REL:inheres_in(ZFA:0000155)]
ZFIN:ZDB-GENE-070117-559	unm tm97d	68	0.393083	68	0.497436	31	5.6877	59	7.14879	[PATO:0000001^OBO_REL:has_qualifier(PATO:0000460)^OBO_REL:inheres_in(ZFA:0000155)]
ZFIN:ZDB-GENE-000208-25	bmp7	69	0.392138	55	0.544444	105	4.81415	119	7.0899	[PATO:0000001^OBO_REL:has_qualifier(PATO:0000460)^OBO_REL:inheres_in(ZFA:0000135)]
ZFIN:ZDB-GENE-070117-2046	exp	70	0.390579	64	0.521505	103	4.83464	119	7.0899	[PATO:0000001^OBO_REL:has_qualifier(PATO:0000460)^OBO_REL:inheres_in(ZFA:0000135)]
ZFIN:ZDB-GENE-070117-2358	skm	71	0.375938	73	0.478947	137	4.56397	119	7.0899	[PATO:0000001^OBO_REL:has_qualifier(PATO:0000460)^OBO_REL:inheres_in(ZFA:0000135)]
ZFIN:ZDB-GENE-020905-1	atp2a1	72	0.375521	74	0.47619	104	4.82317	37	7.97887	[ZFA:0000473]
ZFIN:ZDB-GENE-041020-1	tll1	73	0.374634	65	0.518519	93	4.8852	119	7.0899	[PATO:0000001^OBO_REL:has_qualifier(PATO:0000460)^OBO_REL:inheres_in(ZFA:0000135)]
ZFIN:ZDB-GENE-070117-2291	qam	74	0.363128	69	0.494792	54	5.44739	119	7.0899	[PATO:0000001^OBO_REL:has_qualifier(PATO:0000460)^OBO_REL:inheres_in(ZFA:0000135)]
ZFIN:ZDB-GENE-070117-564	unm to219	75	0.358041	76	0.473404	66	5.27404	119	7.0899	[PATO:0000001^OBO_REL:has_qualifier(PATO:0000460)^OBO_REL:inheres_in(ZFA:0000135)]
ZFIN:ZDB-GENE-020419-29	scarb2	76	0.35363	78	0.454545	130	4.6328	119	7.0899	[PATO:0000001^OBO_REL:has_qualifier(PATO:0000460)^OBO_REL:inheres_in(ZFA:0000135)]
ZFIN:ZDB-GENE-070117-397	unm m358	77	0.342407	72	0.492063	30	5.73557	119	7.0899	[PATO:0000001^OBO_REL:has_qualifier(PATO:0000460)^OBO_REL:inheres_in(ZFA:0000135)]
ZFIN:ZDB-GENE-070117-2285	pun	78	0.331385	80	0.44186	67	5.25506	119	7.0899	[PATO:0000001^OBO_REL:has_qualifier(PATO:0000460)^OBO_REL:inheres_in(ZFA:0000135)]
ZFIN:ZDB-GENE-070117-521	unm ti205	79	0.317427	81	0.42381	89	4.90752	119	7.0899	[PATO:0000001^OBO_REL:has_qualifier(PATO:0000460)^OBO_REL:inheres_in(ZFA:0000135)]
ZFIN:ZDB-GENE-030131-6458	musk	80	0.309208	75	0.474138	132	4.60793	59	7.14879	[PATO:0000001^OBO_REL:has_qualifier(PATO:0000460)^OBO_REL:inheres_in(ZFA:0000155)]
ZFIN:ZDB-GENE-990415-22	dharma	81	0.292806	82	0.407115	92	4.89227	59	7.14879	[PATO:0000001^OBO_REL:has_qualifier(PATO:0000460)^OBO_REL:inheres_in(ZFA:0000155)]
ZFIN:ZDB-GENE-980526-474	bmp2b	82	0.276365	79	0.444444	61	5.32562	59	7.14879	[PATO:0000001^OBO_REL:has_qualifier(PATO:0000460)^OBO_REL:inheres_in(ZFA:0000155)]
ZFIN:ZDB-GENE-070117-2262	pgy	83	0.250801	85	0.353933	55	5.41012	59	7.14879	[PATO:0000001^OBO_REL:has_qualifier(PATO:0000460)^OBO_REL:inheres_in(ZFA:0000155)]
ZFIN:ZDB-GENE-060118-1	lama1	84	0.240704	92	0.312997	81	5.11994	1	10.2743	[PATO:0000001^OBO_REL:has_qualifier(PATO:0000460)^OBO_REL:inheres_in(GO:0030903), PATO:0000001^OBO_REL:inheres_in(GO:0030903)]
ZFIN:ZDB-GENE-060825-45	atp7a	85	0.23649	86	0.34717	145	4.49164	119	7.0899	[PATO:0000001^OBO_REL:has_qualifier(PATO:0000460)^OBO_REL:inheres_in(ZFA:0000135)]
ZFIN:ZDB-GENE-990415-75	flh	86	0.230428	83	0.400709	53	5.49318	59	7.14879	[PATO:0000001^OBO_REL:has_qualifier(PATO:0000460)^OBO_REL:inheres_in(ZFA:0000155)]
ZFIN:ZDB-GENE-070117-786	unm p32cqeg	87	0.218565	90	0.316964	84	5.0809	1	10.2743	[PATO:0000001^OBO_REL:has_qualifier(PATO:0000460)^OBO_REL:inheres_in(GO:0030903), PATO:0000001^OBO_REL:inheres_in(GO:0030903)]
ZFIN:ZDB-GENE-070117-2334	sam	88	0.215129	97	0.292208	34	5.65774	59	7.14879	[PATO:0000001^OBO_REL:has_qualifier(PATO:0000460)^OBO_REL:inheres_in(ZFA:0000155)]
ZFIN:ZDB-GENE-020416-5	tbx24	89	0.215025	94	0.301435	46	5.58159	1	10.2743	[PATO:0000001^inheres_in_part_of(UBERON:XAO_0000315-ZFA_0001056), PATO:0000001^OBO_REL:has_qualifier(PATO:0000460)^OBO_REL:inheres_in(ZFA:0001089), PATO:0000001^OBO_REL:inheres_in(ZFA:0001089), ZFA:0001089]
ZFIN:ZDB-GENE-030530-1	szl	90	0.206426	84	0.360294	147	4.45413	155	7.04726	[PATO:0000001^OBO_REL:inheres_in(ZFA:0000135), ZFA:0000135, ZFA:0000862]
ZFIN:ZDB-GENE-080318-10	unm b1166	91	0.204711	89	0.325	26	5.81533	59	7.14879	[PATO:0000001^OBO_REL:has_qualifier(PATO:0000460)^OBO_REL:inheres_in(ZFA:0000155)]
ZFIN:ZDB-GENE-070117-2327	ruz	92	0.202151	87	0.334311	76	5.17372	37	7.97887	[ZFA:0000473]
ZFIN:ZDB-GENE-980526-437	ntl	93	0.199466	88	0.328321	96	4.87476	1	10.2743	[PATO:0000001^OBO_REL:has_qualifier(PATO:0000460)^OBO_REL:inheres_in(GO:0030903), PATO:0000001^OBO_REL:inheres_in(GO:0030903), PATO:0000001^inheres_in_part_of(UBERON:XAO_0000315-ZFA_0001056), PATO:0000001^OBO_REL:has_qualifier(PATO:0000460)^OBO_REL:inheres_in(ZFA:0001089), PATO:0000001^OBO_REL:inheres_in(ZFA:0001089), ZFA:0001089]
ZFIN:ZDB-GENE-070117-284	unm tm57b	94	0.199165	113	0.273973	36	5.64413	59	7.14879	[PATO:0000001^OBO_REL:has_qualifier(PATO:0000460)^OBO_REL:inheres_in(ZFA:0000155)]
ZFIN:ZDB-GENE-070117-2442	tur	95	0.198362	99	0.289617	133	4.58894	37	7.97887	[ZFA:0000473]
ZFIN:ZDB-GENE-980526-166	shha	96	0.197507	108	0.279379	86	4.95756	1	10.2743	[PATO:0000001^inheres_in_part_of(UBERON:XAO_0000315-ZFA_0001056), PATO:0000001^OBO_REL:has_qualifier(PATO:0000460)^OBO_REL:inheres_in(ZFA:0001089), PATO:0000001^OBO_REL:inheres_in(ZFA:0001089), ZFA:0001089]
ZFIN:ZDB-GENE-040824-2	clasp1	97	0.196294	95	0.300578	87	4.94481	59	7.14879	[PATO:0000001^OBO_REL:has_qualifier(PATO:0000460)^OBO_REL:inheres_in(ZFA:0000155)]
ZFIN:ZDB-GENE-070117-573	unm tc227c	98	0.195876	111	0.27439	49	5.56651	59	7.14879	[PATO:0000001^OBO_REL:has_qualifier(PATO:0000460)^OBO_REL:inheres_in(ZFA:0000155)]
ZFIN:ZDB-GENE-000125-4	dlc	99	0.19216	93	0.310976	106	4.81163	59	7.14879	[PATO:0000001^OBO_REL:has_qualifier(PATO:0000460)^OBO_REL:inheres_in(ZFA:0000155)]
ZFIN:ZDB-GENE-010426-1	dmd	100	0.191744	103	0.282486	83	5.08382	18	9.64629	[UBERON:XAO_0000315-ZFA_0001056, ZFA:0001056]
ZFIN:ZDB-GENE-021226-3	lamc1	101	0.190798	96	0.292621	77	5.15338	1	10.2743	[PATO:0000001^OBO_REL:has_qualifier(PATO:0000460)^OBO_REL:inheres_in(GO:0030903), PATO:0000001^OBO_REL:inheres_in(GO:0030903)]
ZFIN:ZDB-GENE-021226-1	lamb1	102	0.187948	98	0.291139	62	5.31892	1	10.2743	[PATO:0000001^OBO_REL:has_qualifier(PATO:0000460)^OBO_REL:inheres_in(GO:0030903), PATO:0000001^OBO_REL:inheres_in(GO:0030903)]
ZFIN:ZDB-GENE-070117-74	ppo	103	0.182548	101	0.287129	95	4.87616	59	7.14879	[PATO:0000001^OBO_REL:has_qualifier(PATO:0000460)^OBO_REL:inheres_in(ZFA:0000155)]
ZFIN:ZDB-GENE-070117-87	kno	104	0.182344	100	0.287958	131	4.60933	59	7.14879	[PATO:0000001^OBO_REL:has_qualifier(PATO:0000460)^OBO_REL:inheres_in(ZFA:0000155)]
ZFIN:ZDB-GENE-070117-117	gko	105	0.176515	133	0.256757	65	5.27547	59	7.14879	[PATO:0000001^OBO_REL:has_qualifier(PATO:0000460)^OBO_REL:inheres_in(ZFA:0000155)]
ZFIN:ZDB-GENE-990415-173	notch1a	106	0.171225	91	0.315476	160	4.36242	37	7.97887	[ZFA:0000473]
ZFIN:ZDB-GENE-980526-87	wnt5b	107	0.170715	104	0.281755	63	5.29698	18	9.64629	[UBERON:XAO_0000315-ZFA_0001056, ZFA:0001056]
ZFIN:ZDB-GENE-000426-1	fn1	108	0.169591	106	0.280423	144	4.49818	59	7.14879	[PATO:0000001^OBO_REL:has_qualifier(PATO:0000460)^OBO_REL:inheres_in(ZFA:0000155)]
ZFIN:ZDB-GENE-070117-1565	dri	109	0.16269	114	0.273684	184	4.18924	59	7.14879	[PATO:0000001^OBO_REL:has_qualifier(PATO:0000460)^OBO_REL:inheres_in(ZFA:0000155)]
ZFIN:ZDB-GENE-070117-2114	aqb	110	0.157177	110	0.275862	111	4.68976	166	6.38503	[PATO:0000001^OBO_REL:has_qualifier(PATO:0000460)^OBO_REL:inheres_in(ZFA:0001117), PATO:0000001^OBO_REL:inheres_in(ZFA:0001117)]
ZFIN:ZDB-GENE-001207-1	supt5h	111	0.155996	132	0.257642	108	4.77185	59	7.14879	[PATO:0000001^OBO_REL:has_qualifier(PATO:0000460)^OBO_REL:inheres_in(ZFA:0000155)]
ZFIN:ZDB-GENE-070117-322	unm m143	112	0.15563	131	0.258065	204	4.05269	59	7.14879	[PATO:0000001^OBO_REL:has_qualifier(PATO:0000460)^OBO_REL:inheres_in(ZFA:0000155)]
ZFIN:ZDB-GENE-070117-822	tor	113	0.154527	223	0.229008	155	4.39326	59	7.14879	[PATO:0000001^OBO_REL:has_qualifier(PATO:0000460)^OBO_REL:inheres_in(ZFA:0000155)]
ZFIN:ZDB-GENE-980526-485	pou5f1	114	0.15299	105	0.281167	113	4.66137	59	7.14879	[PATO:0000001^OBO_REL:has_qualifier(PATO:0000460)^OBO_REL:inheres_in(ZFA:0000155)]
ZFIN:ZDB-GENE-070117-257	unm m260	115	0.151176	213	0.230216	588	3.52072	59	7.14879	[PATO:0000001^OBO_REL:has_qualifier(PATO:0000460)^OBO_REL:inheres_in(ZFA:0000155)]
ZFIN:ZDB-GENE-990603-12	wnt11	116	0.149391	128	0.258352	79	5.12679	18	9.64629	[UBERON:XAO_0000315-ZFA_0001056, ZFA:0001056]
ZFIN:ZDB-GENE-000616-15	foxh1	117	0.148893	116	0.270936	159	4.36389	167	6.38503	[PATO:0000001^OBO_REL:has_qualifier(PATO:0000460)^OBO_REL:inheres_in(ZFA:0001117), PATO:0000001^OBO_REL:inheres_in(ZFA:0001117)]
ZFIN:ZDB-GENE-070117-2077	ful	118	0.148735	102	0.283721	489	3.56512	332	5.7394	[PATO:0000718^OBO_REL:has_qualifier(PATO:0000460)^OBO_REL:inheres_in(ZFA:0001094), PATO:0000718^OBO_REL:inheres_in(ZFA:0001094)]
ZFIN:ZDB-GENE-031116-52	itga5	119	0.146658	118	0.268817	102	4.83966	59	7.14879	[PATO:0000001^OBO_REL:has_qualifier(PATO:0000460)^OBO_REL:inheres_in(ZFA:0000155)]
ZFIN:ZDB-GENE-070117-2029	dul	120	0.140582	123	0.261062	226	3.98934	333	5.7394	[PATO:0000718^OBO_REL:has_qualifier(PATO:0000460)^OBO_REL:inheres_in(ZFA:0001094), PATO:0000718^OBO_REL:inheres_in(ZFA:0001094)]
ZFIN:ZDB-GENE-000626-1	tnnt2	121	0.139118	112	0.274286	166	4.3365	163	6.42087	[PATO:0000001^inheres_in_part_of(UBERON:FBbt_00000126-FMA_69072-MIAA_0000174-XAO_0000050-ZFA_0000041)]
ZFIN:ZDB-GENE-070117-2061	alf	122	0.138883	208	0.231293	134	4.57535	168	6.38503	[PATO:0000001^OBO_REL:has_qualifier(PATO:0000460)^OBO_REL:inheres_in(ZFA:0001117), PATO:0000001^OBO_REL:inheres_in(ZFA:0001117)]
ZFIN:ZDB-GENE-070117-2060	fub	123	0.138864	117	0.269461	197	4.07031	37	7.97887	[ZFA:0000473]
ZFIN:ZDB-GENE-070117-2037	ele	124	0.1379	162	0.239583	172	4.26675	169	6.38503	[PATO:0000001^OBO_REL:has_qualifier(PATO:0000460)^OBO_REL:inheres_in(ZFA:0001117), PATO:0000001^OBO_REL:inheres_in(ZFA:0001117)]
ZFIN:ZDB-GENE-060119-1	lama2	125	0.136128	219	0.229682	80	5.12309	1	10.2743	[PATO:0000001^inheres_in_part_of(UBERON:XAO_0000315-ZFA_0001056), PATO:0000001^OBO_REL:has_qualifier(PATO:0000460)^OBO_REL:inheres_in(ZFA:0001089), PATO:0000001^OBO_REL:inheres_in(ZFA:0001089), ZFA:0001089]
ZFIN:ZDB-GENE-070117-2111	hen	126	0.133775	138	0.254237	186	4.1699	334	5.7394	[PATO:0000718^OBO_REL:has_qualifier(PATO:0000460)^OBO_REL:inheres_in(ZFA:0001094), PATO:0000718^OBO_REL:inheres_in(ZFA:0001094)]
ZFIN:ZDB-GENE-070117-2240	ott	127	0.133512	136	0.255319	349	3.68893	335	5.7394	[PATO:0000718^OBO_REL:has_qualifier(PATO:0000460)^OBO_REL:inheres_in(ZFA:0001094), PATO:0000718^OBO_REL:inheres_in(ZFA:0001094)]
ZFIN:ZDB-GENE-070117-2337	sbd	128	0.133346	120	0.265896	310	3.78283	336	5.7394	[PATO:0000718^OBO_REL:has_qualifier(PATO:0000460)^OBO_REL:inheres_in(ZFA:0001094), PATO:0000718^OBO_REL:inheres_in(ZFA:0001094)]
ZFIN:ZDB-GENE-040426-2823	sec23a	129	0.132828	119	0.267857	254	3.89182	485	5.15633	[ZFA:0000737]
ZFIN:ZDB-GENE-070117-2137	jam	130	0.13261	134	0.25641	229	3.97338	37	7.97887	[ZFA:0000473]
ZFIN:ZDB-GENE-070117-609	unm m446	131	0.131606	163	0.239362	488	3.56552	59	7.14879	[PATO:0000001^OBO_REL:has_qualifier(PATO:0000460)^OBO_REL:inheres_in(ZFA:0000155)]
ZFIN:ZDB-GENE-070117-2149	koi	132	0.131461	121	0.264045	150	4.44706	337	5.7394	[PATO:0000718^OBO_REL:has_qualifier(PATO:0000460)^OBO_REL:inheres_in(ZFA:0001094), PATO:0000718^OBO_REL:inheres_in(ZFA:0001094)]
ZFIN:ZDB-GENE-070117-2024	dol	133	0.131461	122	0.264045	151	4.44706	338	5.7394	[PATO:0000718^OBO_REL:has_qualifier(PATO:0000460)^OBO_REL:inheres_in(ZFA:0001094), PATO:0000718^OBO_REL:inheres_in(ZFA:0001094)]
ZFIN:ZDB-GENE-070117-1910	unm t31259	134	0.131236	107	0.280255	142	4.51131	157	6.99229	[ZFA:0001580]
ZFIN:ZDB-GENE-070117-1246	unm t30151	135	0.130829	230	0.228395	117	4.63875	23	8.73376	[PATO:0000001^inheres_in_part_of(UBERON:FMA_85522-MIAA_0000068-XAO_0000058-ZFA_0000155)]
ZFIN:ZDB-GENE-070117-2110	hrp	136	0.130792	281	0.221557	244	3.93239	170	6.38503	[PATO:0000001^OBO_REL:has_qualifier(PATO:0000460)^OBO_REL:inheres_in(ZFA:0001117), PATO:0000001^OBO_REL:inheres_in(ZFA:0001117)]
ZFIN:ZDB-GENE-070117-2200	mtc	137	0.129874	142	0.251337	183	4.20046	339	5.7394	[PATO:0000718^OBO_REL:has_qualifier(PATO:0000460)^OBO_REL:inheres_in(ZFA:0001094), PATO:0000718^OBO_REL:inheres_in(ZFA:0001094)]
ZFIN:ZDB-GENE-070117-2083	get	138	0.12958	129	0.258242	156	4.37016	340	5.7394	[PATO:0000718^OBO_REL:has_qualifier(PATO:0000460)^OBO_REL:inheres_in(ZFA:0001094), PATO:0000718^OBO_REL:inheres_in(ZFA:0001094)]
ZFIN:ZDB-GENE-040901-1	furina	139	0.12958	130	0.258242	157	4.37016	341	5.7394	[PATO:0000718^OBO_REL:has_qualifier(PATO:0000460)^OBO_REL:inheres_in(ZFA:0001094), PATO:0000718^OBO_REL:inheres_in(ZFA:0001094)]
ZFIN:ZDB-GENE-050105-3	slc6a9	140	0.128905	186	0.234177	741	3.22702	342	5.7394	[PATO:0000718^OBO_REL:has_qualifier(PATO:0000460)^OBO_REL:inheres_in(ZFA:0001094), PATO:0000718^OBO_REL:inheres_in(ZFA:0001094)]
ZFIN:ZDB-GENE-070117-2252	pek	141	0.128009	137	0.254777	171	4.2776	343	5.7394	[PATO:0000718^OBO_REL:has_qualifier(PATO:0000460)^OBO_REL:inheres_in(ZFA:0001094), PATO:0000718^OBO_REL:inheres_in(ZFA:0001094)]
ZFIN:ZDB-GENE-070117-2108	hot	142	0.127631	135	0.255952	181	4.20384	344	5.7394	[PATO:0000718^OBO_REL:has_qualifier(PATO:0000460)^OBO_REL:inheres_in(ZFA:0001094), PATO:0000718^OBO_REL:inheres_in(ZFA:0001094)]
ZFIN:ZDB-GENE-070117-1312	unm t30212	143	0.127561	224	0.228916	117	4.63875	23	8.73376	[PATO:0000001^inheres_in_part_of(UBERON:FMA_85522-MIAA_0000068-XAO_0000058-ZFA_0000155)]
ZFIN:ZDB-GENE-070117-2447	udu	144	0.127132	366	0.211679	206	4.04308	171	6.38503	[PATO:0000001^OBO_REL:has_qualifier(PATO:0000460)^OBO_REL:inheres_in(ZFA:0001117), PATO:0000001^OBO_REL:inheres_in(ZFA:0001117)]
ZFIN:ZDB-GENE-070117-2360	sky	145	0.126719	158	0.242424	230	3.97338	37	7.97887	[ZFA:0000473]
ZFIN:ZDB-GENE-070117-1501	unm t30343	146	0.126343	190	0.233129	117	4.63875	23	8.73376	[PATO:0000001^inheres_in_part_of(UBERON:FMA_85522-MIAA_0000068-XAO_0000058-ZFA_0000155)]
ZFIN:ZDB-GENE-070117-1245	unm t30152	147	0.126343	191	0.233129	117	4.63875	23	8.73376	[PATO:0000001^inheres_in_part_of(UBERON:FMA_85522-MIAA_0000068-XAO_0000058-ZFA_0000155)]
ZFIN:ZDB-GENE-070117-1099	unm t30210	148	0.126343	192	0.233129	117	4.63875	23	8.73376	[PATO:0000001^inheres_in_part_of(UBERON:FMA_85522-MIAA_0000068-XAO_0000058-ZFA_0000155)]
ZFIN:ZDB-GENE-070117-878	mrn	149	0.126335	145	0.248555	255	3.89156	486	5.15633	[ZFA:0000737]
ZFIN:ZDB-GENE-010606-1	cdh1	150	0.126231	319	0.217391	107	4.77694	172	6.38503	[PATO:0000001^OBO_REL:has_qualifier(PATO:0000460)^OBO_REL:inheres_in(ZFA:0001117), PATO:0000001^OBO_REL:inheres_in(ZFA:0001117)]
ZFIN:ZDB-GENE-070117-1901	unm t31245	151	0.12616	109	0.27673	223	3.99681	279	6.34144	[ZFA:0001058]
ZFIN:ZDB-GENE-070117-1064	unm t30831	152	0.125855	180	0.236111	109	4.71712	280	6.34144	[ZFA:0001058]
ZFIN:ZDB-GENE-070117-1061	unm t30870	153	0.125855	181	0.236111	109	4.71712	281	6.34144	[ZFA:0001058]
ZFIN:ZDB-GENE-070117-2331	stb	154	0.125377	139	0.253086	162	4.34266	173	6.38503	[PATO:0000001^OBO_REL:has_qualifier(PATO:0000460)^OBO_REL:inheres_in(ZFA:0001117), PATO:0000001^OBO_REL:inheres_in(ZFA:0001117)]
ZFIN:ZDB-GENE-070117-623	unm ty103a	155	0.125376	153	0.243523	114	4.65656	174	6.38503	[PATO:0000001^OBO_REL:has_qualifier(PATO:0000460)^OBO_REL:inheres_in(ZFA:0001117), PATO:0000001^OBO_REL:inheres_in(ZFA:0001117)]
ZFIN:ZDB-GENE-031125-3	rbm19	156	0.125202	146	0.247475	241	3.93469	156	7.04726	[PATO:0000001^OBO_REL:inheres_in(ZFA:0000135), ZFA:0000135, ZFA:0000862]
ZFIN:ZDB-GENE-070117-973	unm t30573	157	0.12494	278	0.221557	117	4.63875	23	8.73376	[PATO:0000001^inheres_in_part_of(UBERON:FMA_85522-MIAA_0000068-XAO_0000058-ZFA_0000155)]
ZFIN:ZDB-GENE-070117-972	unm t30614	158	0.12494	279	0.221557	117	4.63875	23	8.73376	[PATO:0000001^inheres_in_part_of(UBERON:FMA_85522-MIAA_0000068-XAO_0000058-ZFA_0000155)]
ZFIN:ZDB-GENE-070117-970	unm t30211	159	0.12494	280	0.221557	117	4.63875	23	8.73376	[PATO:0000001^inheres_in_part_of(UBERON:FMA_85522-MIAA_0000068-XAO_0000058-ZFA_0000155)]
ZFIN:ZDB-GENE-070117-1508	unm t30616	160	0.12494	282	0.221557	117	4.63875	23	8.73376	[PATO:0000001^inheres_in_part_of(UBERON:FMA_85522-MIAA_0000068-XAO_0000058-ZFA_0000155)]
ZFIN:ZDB-GENE-070117-1489	unm t30617	161	0.12494	283	0.221557	117	4.63875	23	8.73376	[PATO:0000001^inheres_in_part_of(UBERON:FMA_85522-MIAA_0000068-XAO_0000058-ZFA_0000155)]
ZFIN:ZDB-GENE-070117-1337	unm t30697	162	0.12494	284	0.221557	117	4.63875	23	8.73376	[PATO:0000001^inheres_in_part_of(UBERON:FMA_85522-MIAA_0000068-XAO_0000058-ZFA_0000155)]
ZFIN:ZDB-GENE-070117-1291	unm t30615	163	0.12494	285	0.221557	117	4.63875	23	8.73376	[PATO:0000001^inheres_in_part_of(UBERON:FMA_85522-MIAA_0000068-XAO_0000058-ZFA_0000155)]
ZFIN:ZDB-GENE-070117-2473	wir	164	0.124641	159	0.241176	193	4.10857	175	6.38503	[PATO:0000001^OBO_REL:has_qualifier(PATO:0000460)^OBO_REL:inheres_in(ZFA:0001117), PATO:0000001^OBO_REL:inheres_in(ZFA:0001117)]
ZFIN:ZDB-GENE-070117-645	unm ti216d	165	0.124404	252	0.22449	335	3.75222	176	6.38503	[PATO:0000001^OBO_REL:has_qualifier(PATO:0000460)^OBO_REL:inheres_in(ZFA:0001117), PATO:0000001^OBO_REL:inheres_in(ZFA:0001117)]
ZFIN:ZDB-GENE-070117-132	unm ty40	166	0.124404	253	0.22449	336	3.75222	177	6.38503	[PATO:0000001^OBO_REL:has_qualifier(PATO:0000460)^OBO_REL:inheres_in(ZFA:0001117), PATO:0000001^OBO_REL:inheres_in(ZFA:0001117)]
ZFIN:ZDB-GENE-011119-1	kny	167	0.124129	244	0.226054	52	5.52834	18	9.64629	[UBERON:XAO_0000315-ZFA_0001056, ZFA:0001056]
ZFIN:ZDB-GENE-041124-3	ext2	168	0.123846	165	0.238806	187	4.16787	345	5.7394	[PATO:0000718^OBO_REL:has_qualifier(PATO:0000460)^OBO_REL:inheres_in(ZFA:0001094), PATO:0000718^OBO_REL:inheres_in(ZFA:0001094)]
ZFIN:ZDB-GENE-070117-2048	fac	169	0.1234	166	0.238342	222	3.99857	346	5.7394	[PATO:0000718^OBO_REL:has_qualifier(PATO:0000460)^OBO_REL:inheres_in(ZFA:0001094), PATO:0000718^OBO_REL:inheres_in(ZFA:0001094)]
ZFIN:ZDB-GENE-070117-1249	unm t30539	170	0.122151	149	0.245283	97	4.8724	158	6.99229	[ZFA:0001580]
ZFIN:ZDB-GENE-070117-971	unm t30294	171	0.120669	188	0.233533	117	4.63875	23	8.73376	[PATO:0000001^inheres_in_part_of(UBERON:FMA_85522-MIAA_0000068-XAO_0000058-ZFA_0000155)]
ZFIN:ZDB-GENE-070117-2167	awa	172	0.120491	151	0.244048	203	4.05288	347	5.7394	[PATO:0000718^OBO_REL:has_qualifier(PATO:0000460)^OBO_REL:inheres_in(ZFA:0001094), PATO:0000718^OBO_REL:inheres_in(ZFA:0001094)]
ZFIN:ZDB-GENE-070117-2463	web	173	0.120295	157	0.243094	338	3.75143	348	5.7394	[PATO:0000718^OBO_REL:has_qualifier(PATO:0000460)^OBO_REL:inheres_in(ZFA:0001094), PATO:0000718^OBO_REL:inheres_in(ZFA:0001094)]
ZFIN:ZDB-GENE-030131-6665	chrnd	174	0.120165	141	0.251497	571	3.54166	349	5.7394	[PATO:0000718^OBO_REL:has_qualifier(PATO:0000460)^OBO_REL:inheres_in(ZFA:0001094), PATO:0000718^OBO_REL:inheres_in(ZFA:0001094)]
ZFIN:ZDB-GENE-070117-580	unm tu202	175	0.119907	269	0.222222	140	4.51831	178	6.38503	[PATO:0000001^OBO_REL:has_qualifier(PATO:0000460)^OBO_REL:inheres_in(ZFA:0001117), PATO:0000001^OBO_REL:inheres_in(ZFA:0001117)]
ZFIN:ZDB-GENE-070117-2124	arc	176	0.119298	177	0.2375	195	4.08114	179	6.38503	[PATO:0000001^OBO_REL:has_qualifier(PATO:0000460)^OBO_REL:inheres_in(ZFA:0001117), PATO:0000001^OBO_REL:inheres_in(ZFA:0001117)]
ZFIN:ZDB-GENE-070117-2478	yug	177	0.11926	148	0.24581	148	4.4533	180	6.38503	[PATO:0000001^OBO_REL:has_qualifier(PATO:0000460)^OBO_REL:inheres_in(ZFA:0001117), PATO:0000001^OBO_REL:inheres_in(ZFA:0001117)]
ZFIN:ZDB-GENE-030805-5	tbx1	178	0.119069	156	0.243119	224	3.99605	350	5.7394	[PATO:0000718^OBO_REL:has_qualifier(PATO:0000460)^OBO_REL:inheres_in(ZFA:0001094), PATO:0000718^OBO_REL:inheres_in(ZFA:0001094)]
ZFIN:ZDB-GENE-070117-2362	slp	179	0.118773	211	0.230769	319	3.76395	37	7.97887	[ZFA:0000473]
ZFIN:ZDB-GENE-070117-2346	ser	180	0.117721	231	0.228155	270	3.85302	351	5.7394	[PATO:0000718^OBO_REL:has_qualifier(PATO:0000460)^OBO_REL:inheres_in(ZFA:0001094), PATO:0000718^OBO_REL:inheres_in(ZFA:0001094)]
ZFIN:ZDB-GENE-070117-84	jaw	181	0.117589	167	0.238318	199	4.06239	446	5.41183	[ZFA:0001478]
ZFIN:ZDB-GENE-980528-2059	bmp4	182	0.117417	275	0.221675	88	4.91396	59	7.14879	[PATO:0000001^OBO_REL:has_qualifier(PATO:0000460)^OBO_REL:inheres_in(ZFA:0000155)]
ZFIN:ZDB-GENE-041011-3	ppp1r12a	183	0.117416	144	0.25	139	4.53711	181	6.38503	[PATO:0000001^OBO_REL:has_qualifier(PATO:0000460)^OBO_REL:inheres_in(ZFA:0001117), PATO:0000001^OBO_REL:inheres_in(ZFA:0001117)]
ZFIN:ZDB-GENE-040526-1	dzip1	184	0.117239	268	0.222628	143	4.50264	182	6.38503	[PATO:0000001^OBO_REL:has_qualifier(PATO:0000460)^OBO_REL:inheres_in(ZFA:0001117), PATO:0000001^OBO_REL:inheres_in(ZFA:0001117)]
ZFIN:ZDB-GENE-990415-33	chd	185	0.116964	179	0.236559	116	4.65507	59	7.14879	[PATO:0000001^OBO_REL:has_qualifier(PATO:0000460)^OBO_REL:inheres_in(ZFA:0000155)]
ZFIN:ZDB-GENE-070117-85	jey	186	0.116631	266	0.222826	152	4.4426	183	6.38503	[PATO:0000001^OBO_REL:has_qualifier(PATO:0000460)^OBO_REL:inheres_in(ZFA:0001117), PATO:0000001^OBO_REL:inheres_in(ZFA:0001117)]
ZFIN:ZDB-GENE-070117-2215	ban	187	0.115872	365	0.211765	196	4.07585	184	6.38503	[PATO:0000001^OBO_REL:has_qualifier(PATO:0000460)^OBO_REL:inheres_in(ZFA:0001117), PATO:0000001^OBO_REL:inheres_in(ZFA:0001117)]
ZFIN:ZDB-GENE-011010-3	aldh1a2	188	0.11586	185	0.234375	256	3.89156	487	5.15633	[ZFA:0000737]
ZFIN:ZDB-GENE-070117-2145	kim	189	0.11584	221	0.229508	225	3.99516	447	5.41183	[ZFA:0001478]
ZFIN:ZDB-GENE-070117-2107	ham	190	0.115528	263	0.223176	158	4.36611	37	7.97887	[ZFA:0000473]
ZFIN:ZDB-GENE-070117-2297	rdy	191	0.115475	218	0.22973	271	3.85099	488	5.15633	[ZFA:0000737]
ZFIN:ZDB-GENE-070117-283	unm m203	192	0.115164	160	0.240741	294	3.83311	615	5.10076	[ZFA:0000108]
ZFIN:ZDB-GENE-070117-2446	uhi	193	0.114964	242	0.226744	185	4.1777	185	6.38503	[PATO:0000001^OBO_REL:has_qualifier(PATO:0000460)^OBO_REL:inheres_in(ZFA:0001117), PATO:0000001^OBO_REL:inheres_in(ZFA:0001117)]
ZFIN:ZDB-GENE-070117-2079	aoi	194	0.114718	245	0.225806	202	4.05486	352	5.7394	[PATO:0000718^OBO_REL:has_qualifier(PATO:0000460)^OBO_REL:inheres_in(ZFA:0001094), PATO:0000718^OBO_REL:inheres_in(ZFA:0001094)]
ZFIN:ZDB-GENE-040426-2140	nol5	195	0.114596	288	0.221311	188	4.14014	186	6.38503	[PATO:0000001^OBO_REL:has_qualifier(PATO:0000460)^OBO_REL:inheres_in(ZFA:0001117), PATO:0000001^OBO_REL:inheres_in(ZFA:0001117)]
ZFIN:ZDB-GENE-070117-1498	unm t30786	196	0.114238	417	0.207792	393	3.64059	282	6.34144	[ZFA:0001058]
ZFIN:ZDB-GENE-070117-1445	unm t30827	197	0.114238	418	0.207792	394	3.64059	283	6.34144	[ZFA:0001058]
ZFIN:ZDB-GENE-070117-1351	unm t31025	198	0.114238	419	0.207792	395	3.64059	284	6.34144	[ZFA:0001058]
ZFIN:ZDB-GENE-070117-1350	unm t30774	199	0.114238	420	0.207792	396	3.64059	285	6.34144	[ZFA:0001058]
ZFIN:ZDB-GENE-070117-1349	unm t30773	200	0.114238	421	0.207792	397	3.64059	286	6.34144	[ZFA:0001058]
ZFIN:ZDB-GENE-070117-1348	unm t30785	201	0.114238	422	0.207792	398	3.64059	287	6.34144	[ZFA:0001058]
ZFIN:ZDB-GENE-070117-1346	unm t30680	202	0.114238	423	0.207792	399	3.64059	288	6.34144	[ZFA:0001058]
ZFIN:ZDB-GENE-070117-1345	unm t30770	203	0.114238	424	0.207792	400	3.64059	289	6.34144	[ZFA:0001058]
ZFIN:ZDB-GENE-070117-1344	unm t30767	204	0.114238	425	0.207792	401	3.64059	290	6.34144	[ZFA:0001058]
ZFIN:ZDB-GENE-070117-1196	unm t30790	205	0.114238	426	0.207792	402	3.64059	291	6.34144	[ZFA:0001058]
ZFIN:ZDB-GENE-070117-1174	unm t30675	206	0.114238	427	0.207792	403	3.64059	292	6.34144	[ZFA:0001058]
ZFIN:ZDB-GENE-070117-1163	unm t30674	207	0.114238	428	0.207792	404	3.64059	293	6.34144	[ZFA:0001058]
ZFIN:ZDB-GENE-070117-1152	unm t30672	208	0.114238	429	0.207792	405	3.64059	294	6.34144	[ZFA:0001058]
ZFIN:ZDB-GENE-070117-1141	unm t30666	209	0.114238	430	0.207792	406	3.64059	295	6.34144	[ZFA:0001058]
ZFIN:ZDB-GENE-070117-1090	unm t30673	210	0.114238	431	0.207792	407	3.64059	296	6.34144	[ZFA:0001058]
ZFIN:ZDB-GENE-070117-1087	unm t30665	211	0.114238	432	0.207792	408	3.64059	297	6.34144	[ZFA:0001058]
ZFIN:ZDB-GENE-070117-1078	unm t30667	212	0.114238	433	0.207792	409	3.64059	298	6.34144	[ZFA:0001058]
ZFIN:ZDB-GENE-070117-1077	unm t30664	213	0.114238	434	0.207792	410	3.64059	299	6.34144	[ZFA:0001058]
ZFIN:ZDB-GENE-070117-277	unm to119e	214	0.114094	150	0.245161	568	3.55112	616	5.10076	[ZFA:0000108]
ZFIN:ZDB-GENE-020419-19	csnk1a1	215	0.11386	226	0.228916	348	3.7072	489	5.15633	[ZFA:0000737]
ZFIN:ZDB-GENE-980526-404	foxa2	216	0.113828	707	0.195946	233	3.95587	187	6.38503	[PATO:0000001^OBO_REL:has_qualifier(PATO:0000460)^OBO_REL:inheres_in(ZFA:0001117), PATO:0000001^OBO_REL:inheres_in(ZFA:0001117)]
ZFIN:ZDB-GENE-070117-2347	sen	217	0.113828	708	0.195946	234	3.95587	188	6.38503	[PATO:0000001^OBO_REL:has_qualifier(PATO:0000460)^OBO_REL:inheres_in(ZFA:0001117), PATO:0000001^OBO_REL:inheres_in(ZFA:0001117)]
ZFIN:ZDB-GENE-070117-2343	snt	218	0.113828	709	0.195946	235	3.95587	189	6.38503	[PATO:0000001^OBO_REL:has_qualifier(PATO:0000460)^OBO_REL:inheres_in(ZFA:0001117), PATO:0000001^OBO_REL:inheres_in(ZFA:0001117)]
ZFIN:ZDB-GENE-041124-2	extl3	219	0.113342	302	0.219269	375	3.665	353	5.7394	[PATO:0000718^OBO_REL:has_qualifier(PATO:0000460)^OBO_REL:inheres_in(ZFA:0001094), PATO:0000718^OBO_REL:inheres_in(ZFA:0001094)]
ZFIN:ZDB-GENE-070117-2503	buf	220	0.1131	320	0.217105	320	3.76395	37	7.97887	[ZFA:0000473]
ZFIN:ZDB-GENE-070117-2342	sne	221	0.1131	321	0.217105	321	3.76395	37	7.97887	[ZFA:0000473]
ZFIN:ZDB-GENE-070117-2056	fap	222	0.1131	322	0.217105	322	3.76395	37	7.97887	[ZFA:0000473]
ZFIN:ZDB-GENE-070117-2030	dus	223	0.1131	323	0.217105	323	3.76395	37	7.97887	[ZFA:0000473]
ZFIN:ZDB-GENE-070117-2414	sug	224	0.112375	152	0.243902	311	3.78219	354	5.7394	[PATO:0000718^OBO_REL:has_qualifier(PATO:0000460)^OBO_REL:inheres_in(ZFA:0001094), PATO:0000718^OBO_REL:inheres_in(ZFA:0001094)]
ZFIN:ZDB-GENE-070117-543	unm tv53	225	0.112309	214	0.229885	246	3.91641	190	6.38503	[PATO:0000001^OBO_REL:has_qualifier(PATO:0000460)^OBO_REL:inheres_in(ZFA:0001117), PATO:0000001^OBO_REL:inheres_in(ZFA:0001117)]
ZFIN:ZDB-GENE-070117-199	unm tn222	226	0.112309	216	0.229885	247	3.91641	191	6.38503	[PATO:0000001^OBO_REL:has_qualifier(PATO:0000460)^OBO_REL:inheres_in(ZFA:0001117), PATO:0000001^OBO_REL:inheres_in(ZFA:0001117)]
ZFIN:ZDB-GENE-070117-488	unm ty118a	227	0.111816	215	0.229885	313	3.78044	490	5.15633	[ZFA:0000737]
ZFIN:ZDB-GENE-060429-1	pold1	228	0.111711	246	0.225352	216	4.00923	355	5.7394	[PATO:0000718^OBO_REL:has_qualifier(PATO:0000460)^OBO_REL:inheres_in(ZFA:0001094), PATO:0000718^OBO_REL:inheres_in(ZFA:0001094)]
ZFIN:ZDB-GENE-030313-1	rapsn	229	0.111443	372	0.211538	725	3.30747	37	7.97887	[ZFA:0000473]
ZFIN:ZDB-GENE-070117-2419	tem	230	0.111383	161	0.239583	200	4.06059	421	5.67847	[ZFA:0001477]
ZFIN:ZDB-GENE-070117-1057	unm t30292	231	0.11111	295	0.220339	154	4.3936	57	7.56383	[ZFA:0000548]
ZFIN:ZDB-GENE-020507-3	vangl2	232	0.11074	435	0.20777	94	4.88422	18	9.64629	[UBERON:XAO_0000315-ZFA_0001056, ZFA:0001056]
ZFIN:ZDB-GENE-070117-2268	pic	233	0.110696	187	0.233766	250	3.90834	356	5.7394	[PATO:0000718^OBO_REL:has_qualifier(PATO:0000460)^OBO_REL:inheres_in(ZFA:0001094), PATO:0000718^OBO_REL:inheres_in(ZFA:0001094)]
ZFIN:ZDB-GENE-070117-398	unm m708	234	0.110655	210	0.231156	388	3.64793	491	5.15633	[ZFA:0000737]
ZFIN:ZDB-GENE-070117-2452	vic	235	0.110221	858	0.190789	207	4.04308	192	6.38503	[PATO:0000001^OBO_REL:has_qualifier(PATO:0000460)^OBO_REL:inheres_in(ZFA:0001117), PATO:0000001^OBO_REL:inheres_in(ZFA:0001117)]
ZFIN:ZDB-GENE-070117-2385	spi	236	0.110221	859	0.190789	208	4.04308	193	6.38503	[PATO:0000001^OBO_REL:has_qualifier(PATO:0000460)^OBO_REL:inheres_in(ZFA:0001117), PATO:0000001^OBO_REL:inheres_in(ZFA:0001117)]
ZFIN:ZDB-GENE-070117-2351	sic	237	0.110221	860	0.190789	209	4.04308	194	6.38503	[PATO:0000001^OBO_REL:has_qualifier(PATO:0000460)^OBO_REL:inheres_in(ZFA:0001117), PATO:0000001^OBO_REL:inheres_in(ZFA:0001117)]
ZFIN:ZDB-GENE-070117-2330	slt	238	0.110221	861	0.190789	210	4.04308	195	6.38503	[PATO:0000001^OBO_REL:has_qualifier(PATO:0000460)^OBO_REL:inheres_in(ZFA:0001117), PATO:0000001^OBO_REL:inheres_in(ZFA:0001117)]
ZFIN:ZDB-GENE-070117-2273	pir	239	0.110221	862	0.190789	211	4.04308	196	6.38503	[PATO:0000001^OBO_REL:has_qualifier(PATO:0000460)^OBO_REL:inheres_in(ZFA:0001117), PATO:0000001^OBO_REL:inheres_in(ZFA:0001117)]
ZFIN:ZDB-GENE-070117-2103	hkn	240	0.110221	863	0.190789	212	4.04308	197	6.38503	[PATO:0000001^OBO_REL:has_qualifier(PATO:0000460)^OBO_REL:inheres_in(ZFA:0001117), PATO:0000001^OBO_REL:inheres_in(ZFA:0001117)]
ZFIN:ZDB-GENE-070117-848	unm s459	241	0.109845	189	0.233333	368	3.68076	617	5.10076	[ZFA:0000108]
ZFIN:ZDB-GENE-070117-915	unm t30360	242	0.109785	375	0.210526	174	4.255	300	6.34144	[ZFA:0001058]
ZFIN:ZDB-GENE-021206-1	hspd1	243	0.109015	455	0.205882	201	4.05718	221	6.36743	[PATO:0000001^inheres_in_part_of(UBERON:MIAA_0000087-XAO_0000002-ZFA_0000108)]
ZFIN:ZDB-GENE-070117-1347	unm t30663	244	0.108819	390	0.208861	411	3.64059	301	6.34144	[ZFA:0001058]
ZFIN:ZDB-GENE-070117-1917	unm t31535	245	0.108793	115	0.272727	697	3.39067	422	5.67847	[ZFA:0001477]
ZFIN:ZDB-GENE-070117-943	unm t30788	246	0.108768	536	0.202532	412	3.64059	302	6.34144	[ZFA:0001058]
ZFIN:ZDB-GENE-070117-1427	unm t30787	247	0.108768	552	0.202532	413	3.64059	303	6.34144	[ZFA:0001058]
ZFIN:ZDB-GENE-070117-1228	unm t30789	248	0.108768	553	0.202532	414	3.64059	304	6.34144	[ZFA:0001058]
ZFIN:ZDB-GENE-070117-1088	unm t30671	249	0.108768	554	0.202532	415	3.64059	305	6.34144	[ZFA:0001058]
ZFIN:ZDB-GENE-070117-1084	unm t30784	250	0.108768	556	0.202532	416	3.64059	306	6.34144	[ZFA:0001058]
ZFIN:ZDB-GENE-070117-1083	unm t30670	251	0.108768	557	0.202532	417	3.64059	307	6.34144	[ZFA:0001058]
ZFIN:ZDB-GENE-070117-1082	unm t30678	252	0.108768	558	0.202532	418	3.64059	308	6.34144	[ZFA:0001058]
ZFIN:ZDB-GENE-070117-1080	unm t31027	253	0.108768	559	0.202532	419	3.64059	309	6.34144	[ZFA:0001058]
ZFIN:ZDB-GENE-070117-1079	unm t30668	254	0.108768	560	0.202532	420	3.64059	310	6.34144	[ZFA:0001058]
ZFIN:ZDB-GENE-070117-1076	unm t30676	255	0.108768	561	0.202532	421	3.64059	311	6.34144	[ZFA:0001058]
ZFIN:ZDB-GENE-070117-366	unm tz249	256	0.108689	194	0.232143	232	3.95818	448	5.41183	[ZFA:0001478]
ZFIN:ZDB-GENE-070117-1884	unm t31773	257	0.108329	539	0.202532	422	3.64059	312	6.34144	[ZFA:0001058]
ZFIN:ZDB-GENE-070117-1874	unm t31495	258	0.108329	540	0.202532	423	3.64059	313	6.34144	[ZFA:0001058]
ZFIN:ZDB-GENE-070117-1873	unm t31420	259	0.108329	541	0.202532	424	3.64059	314	6.34144	[ZFA:0001058]
ZFIN:ZDB-GENE-070117-1870	unm t31299	260	0.108329	542	0.202532	425	3.64059	315	6.34144	[ZFA:0001058]
ZFIN:ZDB-GENE-070117-1869	unm t31298	261	0.108329	543	0.202532	426	3.64059	316	6.34144	[ZFA:0001058]
ZFIN:ZDB-GENE-070117-1868	unm t31052	262	0.108329	544	0.202532	427	3.64059	317	6.34144	[ZFA:0001058]
ZFIN:ZDB-GENE-070117-1866	unm t31037	263	0.108329	545	0.202532	428	3.64059	318	6.34144	[ZFA:0001058]
ZFIN:ZDB-GENE-070117-1864	unm t31036	264	0.108329	546	0.202532	429	3.64059	319	6.34144	[ZFA:0001058]
ZFIN:ZDB-GENE-070117-1863	unm t31035	265	0.108329	547	0.202532	430	3.64059	320	6.34144	[ZFA:0001058]
ZFIN:ZDB-GENE-070117-1861	unm t31032	266	0.108329	548	0.202532	431	3.64059	321	6.34144	[ZFA:0001058]
ZFIN:ZDB-GENE-070117-1860	unm t31031	267	0.108329	549	0.202532	432	3.64059	322	6.34144	[ZFA:0001058]
ZFIN:ZDB-GENE-070117-1859	unm t31030	268	0.108329	550	0.202532	433	3.64059	323	6.34144	[ZFA:0001058]
ZFIN:ZDB-GENE-070117-1520	unm t30669	269	0.108329	551	0.202532	434	3.64059	324	6.34144	[ZFA:0001058]
ZFIN:ZDB-GENE-070117-1086	unm t30771	270	0.108329	555	0.202532	435	3.64059	325	6.34144	[ZFA:0001058]
ZFIN:ZDB-GENE-070117-2122	hel	271	0.108242	155	0.243243	739	3.22794	357	5.7394	[PATO:0000718^OBO_REL:has_qualifier(PATO:0000460)^OBO_REL:inheres_in(ZFA:0001094), PATO:0000718^OBO_REL:inheres_in(ZFA:0001094)]
ZFIN:ZDB-GENE-030321-1	gli1	272	0.108133	339	0.215152	161	4.35459	198	6.38503	[PATO:0000001^OBO_REL:has_qualifier(PATO:0000460)^OBO_REL:inheres_in(ZFA:0001117), PATO:0000001^OBO_REL:inheres_in(ZFA:0001117)]
ZFIN:ZDB-GENE-001212-1	atp1a1	273	0.108132	395	0.208494	371	3.67903	199	6.38503	[PATO:0000001^OBO_REL:has_qualifier(PATO:0000460)^OBO_REL:inheres_in(ZFA:0001117), PATO:0000001^OBO_REL:inheres_in(ZFA:0001117)]
ZFIN:ZDB-GENE-070117-636	unm m668	274	0.107874	227	0.228723	345	3.73588	618	5.10076	[ZFA:0000108]
ZFIN:ZDB-GENE-030131-8663	rplp1	275	0.10786	164	0.239234	333	3.75566	680	4.68663	[ZFA:0001115]
ZFIN:ZDB-GENE-070117-2229	bzj	276	0.107858	270	0.222222	138	4.54574	200	6.38503	[PATO:0000001^OBO_REL:has_qualifier(PATO:0000460)^OBO_REL:inheres_in(ZFA:0001117), PATO:0000001^OBO_REL:inheres_in(ZFA:0001117)]
ZFIN:ZDB-GENE-070117-2354	sin	277	0.107836	966	0.188312	213	4.04308	201	6.38503	[PATO:0000001^OBO_REL:has_qualifier(PATO:0000460)^OBO_REL:inheres_in(ZFA:0001117), PATO:0000001^OBO_REL:inheres_in(ZFA:0001117)]
ZFIN:ZDB-GENE-040709-2	cpsf1	278	0.10705	297	0.22	164	4.3367	202	6.38503	[PATO:0000001^OBO_REL:has_qualifier(PATO:0000460)^OBO_REL:inheres_in(ZFA:0001117), PATO:0000001^OBO_REL:inheres_in(ZFA:0001117)]
ZFIN:ZDB-GENE-070117-2168	let	279	0.106431	222	0.22905	587	3.52118	619	5.10076	[ZFA:0000108]
ZFIN:ZDB-GENE-070117-2407	str	280	0.106401	202	0.231293	465	3.62599	358	5.7394	[PATO:0000718^OBO_REL:has_qualifier(PATO:0000460)^OBO_REL:inheres_in(ZFA:0001094), PATO:0000718^OBO_REL:inheres_in(ZFA:0001094)]
ZFIN:ZDB-GENE-070117-2293	quh	281	0.106401	203	0.231293	466	3.62599	359	5.7394	[PATO:0000718^OBO_REL:has_qualifier(PATO:0000460)^OBO_REL:inheres_in(ZFA:0001094), PATO:0000718^OBO_REL:inheres_in(ZFA:0001094)]
ZFIN:ZDB-GENE-070117-2278	plk	282	0.106401	204	0.231293	467	3.62599	360	5.7394	[PATO:0000718^OBO_REL:has_qualifier(PATO:0000460)^OBO_REL:inheres_in(ZFA:0001094), PATO:0000718^OBO_REL:inheres_in(ZFA:0001094)]
ZFIN:ZDB-GENE-070117-2270	pip	283	0.106401	205	0.231293	468	3.62599	361	5.7394	[PATO:0000718^OBO_REL:has_qualifier(PATO:0000460)^OBO_REL:inheres_in(ZFA:0001094), PATO:0000718^OBO_REL:inheres_in(ZFA:0001094)]
ZFIN:ZDB-GENE-070117-2178	loa	284	0.106401	206	0.231293	469	3.62599	362	5.7394	[PATO:0000718^OBO_REL:has_qualifier(PATO:0000460)^OBO_REL:inheres_in(ZFA:0001094), PATO:0000718^OBO_REL:inheres_in(ZFA:0001094)]
ZFIN:ZDB-GENE-070117-2166	leg	285	0.106401	207	0.231293	470	3.62599	363	5.7394	[PATO:0000718^OBO_REL:has_qualifier(PATO:0000460)^OBO_REL:inheres_in(ZFA:0001094), PATO:0000718^OBO_REL:inheres_in(ZFA:0001094)]
ZFIN:ZDB-GENE-070117-194	unm tg226	286	0.106337	360	0.212121	176	4.23861	203	6.38503	[PATO:0000001^OBO_REL:has_qualifier(PATO:0000460)^OBO_REL:inheres_in(ZFA:0001117), PATO:0000001^OBO_REL:inheres_in(ZFA:0001117)]
ZFIN:ZDB-GENE-070117-2010	ddf	287	0.10604	143	0.25	343	3.7407	620	5.10076	[ZFA:0000108]
ZFIN:ZDB-GENE-030131-2085	rpl14	288	0.10565	176	0.237624	266	3.88168	681	4.68663	[ZFA:0001115]
ZFIN:ZDB-GENE-070117-1185	unm t30677	289	0.105437	447	0.20625	436	3.64059	326	6.34144	[ZFA:0001058]
ZFIN:ZDB-GENE-070117-477	unm th5d	290	0.105428	183	0.235294	268	3.86854	449	5.41183	[ZFA:0001478]
ZFIN:ZDB-GENE-070117-177	unm m763	291	0.105197	333	0.215686	180	4.22251	204	6.38503	[PATO:0000001^OBO_REL:has_qualifier(PATO:0000460)^OBO_REL:inheres_in(ZFA:0001117), PATO:0000001^OBO_REL:inheres_in(ZFA:0001117)]
ZFIN:ZDB-GENE-070117-2287	puz	292	0.105114	312	0.218085	194	4.10131	364	5.7394	[PATO:0000718^OBO_REL:has_qualifier(PATO:0000460)^OBO_REL:inheres_in(ZFA:0001094), PATO:0000718^OBO_REL:inheres_in(ZFA:0001094)]
ZFIN:ZDB-GENE-070117-2141	kap	293	0.104789	154	0.243243	813	3.15589	365	5.7394	[PATO:0000718^OBO_REL:has_qualifier(PATO:0000460)^OBO_REL:inheres_in(ZFA:0001094), PATO:0000718^OBO_REL:inheres_in(ZFA:0001094)]
ZFIN:ZDB-GENE-070117-1896	unm t31167	294	0.10445	124	0.26	707	3.35063	621	5.10076	[ZFA:0000108]
ZFIN:ZDB-GENE-070117-2511	cho	295	0.104243	751	0.194103	57	5.37821	1	10.2743	[PATO:0000001^inheres_in_part_of(UBERON:XAO_0000315-ZFA_0001056), PATO:0000001^OBO_REL:has_qualifier(PATO:0000460)^OBO_REL:inheres_in(ZFA:0001089), PATO:0000001^OBO_REL:inheres_in(ZFA:0001089), ZFA:0001089]
ZFIN:ZDB-GENE-011026-1	sox32	296	0.104104	209	0.231183	308	3.78986	366	5.7394	[PATO:0000718^OBO_REL:has_qualifier(PATO:0000460)^OBO_REL:inheres_in(ZFA:0001094), PATO:0000718^OBO_REL:inheres_in(ZFA:0001094)]
ZFIN:ZDB-GENE-070117-2412	sbl	297	0.103813	261	0.223464	573	3.53635	367	5.7394	[PATO:0000718^OBO_REL:has_qualifier(PATO:0000460)^OBO_REL:inheres_in(ZFA:0001094), PATO:0000718^OBO_REL:inheres_in(ZFA:0001094)]
ZFIN:ZDB-GENE-070117-1022	unm t30222	298	0.10373	127	0.25974	768	3.21066	838	4.3054	[UBERON:FMA_6200-FMA_62000-MA_0000183-MIAA_0000421-XAO_0000012-ZFA_0000079]
ZFIN:ZDB-GENE-070117-2207	mlk	299	0.103696	404	0.207965	307	3.79591	368	5.7394	[PATO:0000718^OBO_REL:has_qualifier(PATO:0000460)^OBO_REL:inheres_in(ZFA:0001094), PATO:0000718^OBO_REL:inheres_in(ZFA:0001094)]
ZFIN:ZDB-GENE-070117-281	unm tm28	300	0.103691	453	0.205882	177	4.23861	205	6.38503	[PATO:0000001^OBO_REL:has_qualifier(PATO:0000460)^OBO_REL:inheres_in(ZFA:0001117), PATO:0000001^OBO_REL:inheres_in(ZFA:0001117)]
ZFIN:ZDB-GENE-070117-240	unm tc280d	301	0.103691	454	0.205882	178	4.23861	206	6.38503	[PATO:0000001^OBO_REL:has_qualifier(PATO:0000460)^OBO_REL:inheres_in(ZFA:0001117), PATO:0000001^OBO_REL:inheres_in(ZFA:0001117)]
ZFIN:ZDB-GENE-070117-2415	tan	302	0.10362	257	0.224138	189	4.13965	369	5.7394	[PATO:0000718^OBO_REL:has_qualifier(PATO:0000460)^OBO_REL:inheres_in(ZFA:0001094), PATO:0000718^OBO_REL:inheres_in(ZFA:0001094)]
ZFIN:ZDB-GENE-990415-180	nar	303	0.103189	313	0.217949	337	3.7518	492	5.15633	[ZFA:0000737]
ZFIN:ZDB-GENE-030326-1	dlst	304	0.102792	178	0.237113	481	3.57457	450	5.41183	[ZFA:0001478]
ZFIN:ZDB-GENE-070117-1899	unm t31169	305	0.102781	125	0.25974	708	3.35063	622	5.10076	[ZFA:0000108]
ZFIN:ZDB-GENE-070117-237	unm m756	306	0.102646	330	0.215962	389	3.64793	493	5.15633	[ZFA:0000737]
ZFIN:ZDB-GENE-070117-161	unm tq221b	307	0.102485	168	0.238095	738	3.22977	451	5.41183	[ZFA:0001478]
ZFIN:ZDB-GENE-070117-484	unm tg292a	308	0.102436	325	0.216867	169	4.28572	207	6.38503	[PATO:0000001^OBO_REL:has_qualifier(PATO:0000460)^OBO_REL:inheres_in(ZFA:0001117), PATO:0000001^OBO_REL:inheres_in(ZFA:0001117)]
ZFIN:ZDB-GENE-990603-9	smad5	309	0.10215	289	0.221212	146	4.47627	59	7.14879	[PATO:0000001^OBO_REL:has_qualifier(PATO:0000460)^OBO_REL:inheres_in(ZFA:0000155)]
ZFIN:ZDB-GENE-070117-2490	bot	310	0.101789	262	0.223404	694	3.40609	623	5.10076	[ZFA:0000108]
ZFIN:ZDB-GENE-070117-2395	sth	311	0.10177	248	0.225	740	3.22794	370	5.7394	[PATO:0000718^OBO_REL:has_qualifier(PATO:0000460)^OBO_REL:inheres_in(ZFA:0001094), PATO:0000718^OBO_REL:inheres_in(ZFA:0001094)]
ZFIN:ZDB-GENE-070117-2148	kas	312	0.101514	389	0.208955	291	3.83523	371	5.7394	[PATO:0000718^OBO_REL:has_qualifier(PATO:0000460)^OBO_REL:inheres_in(ZFA:0001094), PATO:0000718^OBO_REL:inheres_in(ZFA:0001094)]
ZFIN:ZDB-GENE-070117-2202	bad(l)	313	0.101194	292	0.220994	253	3.89421	372	5.7394	[PATO:0000718^OBO_REL:has_qualifier(PATO:0000460)^OBO_REL:inheres_in(ZFA:0001094), PATO:0000718^OBO_REL:inheres_in(ZFA:0001094)]
ZFIN:ZDB-GENE-070306-7	unm b984	314	0.101119	446	0.206278	170	4.28383	59	7.14879	[PATO:0000001^OBO_REL:has_qualifier(PATO:0000460)^OBO_REL:inheres_in(ZFA:0000155)]
ZFIN:ZDB-GENE-070117-2067	flo	315	0.101018	290	0.221154	214	4.04103	373	5.7394	[PATO:0000718^OBO_REL:has_qualifier(PATO:0000460)^OBO_REL:inheres_in(ZFA:0001094), PATO:0000718^OBO_REL:inheres_in(ZFA:0001094)]
ZFIN:ZDB-GENE-070117-2471	win	316	0.100966	287	0.221477	474	3.62087	374	5.7394	[PATO:0000718^OBO_REL:has_qualifier(PATO:0000460)^OBO_REL:inheres_in(ZFA:0001094), PATO:0000718^OBO_REL:inheres_in(ZFA:0001094)]
ZFIN:ZDB-GENE-060125-1	med12	317	0.100508	232	0.227758	306	3.79692	423	5.67847	[ZFA:0001477]
ZFIN:ZDB-GENE-070117-2477	yqe	318	0.100399	286	0.221519	471	3.62599	375	5.7394	[PATO:0000718^OBO_REL:has_qualifier(PATO:0000460)^OBO_REL:inheres_in(ZFA:0001094), PATO:0000718^OBO_REL:inheres_in(ZFA:0001094)]
ZFIN:ZDB-GENE-070117-2223	nev	319	0.100262	464	0.204724	805	3.18066	376	5.7394	[PATO:0000718^OBO_REL:has_qualifier(PATO:0000460)^OBO_REL:inheres_in(ZFA:0001094), PATO:0000718^OBO_REL:inheres_in(ZFA:0001094)]
ZFIN:ZDB-GENE-070117-2012	dad	320	0.100123	528	0.20354	341	3.74147	452	5.41183	[ZFA:0001478]
ZFIN:ZDB-GENE-030616-5	wdr75	321	0.0999993	201	0.231959	444	3.63676	794	4.66498	[PATO:0000169]
ZFIN:ZDB-GENE-030131-1723	flj12716l	322	0.0999159	338	0.215247	370	3.67941	494	5.15633	[ZFA:0000737]
ZFIN:ZDB-GENE-040426-811	rpsa	323	0.0996628	254	0.224299	316	3.76799	682	4.68663	[ZFA:0001115]
ZFIN:ZDB-GENE-030131-8064	nkapl	324	0.0996628	255	0.224299	317	3.76799	683	4.68663	[ZFA:0001115]
ZFIN:ZDB-GENE-030131-6378	heatr1	325	0.0996628	256	0.224299	369	3.68041	684	4.68663	[ZFA:0001115]
ZFIN:ZDB-GENE-070117-1313	unm t30749	326	0.0993819	229	0.228395	454	3.6282	453	5.41183	[ZFA:0001478]
ZFIN:ZDB-GENE-070117-1962	unm t31486	327	0.0993296	675	0.197368	507	3.5588	222	6.36743	[PATO:0000001^inheres_in_part_of(UBERON:MIAA_0000087-XAO_0000002-ZFA_0000108)]
ZFIN:ZDB-GENE-070117-1961	unm t31485	328	0.0993296	676	0.197368	508	3.5588	223	6.36743	[PATO:0000001^inheres_in_part_of(UBERON:MIAA_0000087-XAO_0000002-ZFA_0000108)]
ZFIN:ZDB-GENE-070117-1960	unm t31484	329	0.0993296	677	0.197368	509	3.5588	224	6.36743	[PATO:0000001^inheres_in_part_of(UBERON:MIAA_0000087-XAO_0000002-ZFA_0000108)]
ZFIN:ZDB-GENE-070117-1959	unm t31483	330	0.0993296	678	0.197368	510	3.5588	225	6.36743	[PATO:0000001^inheres_in_part_of(UBERON:MIAA_0000087-XAO_0000002-ZFA_0000108)]
ZFIN:ZDB-GENE-070117-1957	unm t31439	331	0.0993296	679	0.197368	511	3.5588	226	6.36743	[PATO:0000001^inheres_in_part_of(UBERON:MIAA_0000087-XAO_0000002-ZFA_0000108)]
ZFIN:ZDB-GENE-070117-1951	unm t31285	332	0.0993296	680	0.197368	512	3.5588	227	6.36743	[PATO:0000001^inheres_in_part_of(UBERON:MIAA_0000087-XAO_0000002-ZFA_0000108)]
ZFIN:ZDB-GENE-070117-1950	unm t31284	333	0.0993296	681	0.197368	513	3.5588	228	6.36743	[PATO:0000001^inheres_in_part_of(UBERON:MIAA_0000087-XAO_0000002-ZFA_0000108)]
ZFIN:ZDB-GENE-070117-1767	unm t31510	334	0.099269	585	0.2	514	3.5588	229	6.36743	[PATO:0000001^inheres_in_part_of(UBERON:MIAA_0000087-XAO_0000002-ZFA_0000108)]
ZFIN:ZDB-GENE-070117-1766	unm t31509	335	0.099269	586	0.2	515	3.5588	230	6.36743	[PATO:0000001^inheres_in_part_of(UBERON:MIAA_0000087-XAO_0000002-ZFA_0000108)]
ZFIN:ZDB-GENE-070117-1763	unm t31507	336	0.099269	587	0.2	516	3.5588	231	6.36743	[PATO:0000001^inheres_in_part_of(UBERON:MIAA_0000087-XAO_0000002-ZFA_0000108)]
ZFIN:ZDB-GENE-070117-1762	unm t31506	337	0.099269	588	0.2	517	3.5588	232	6.36743	[PATO:0000001^inheres_in_part_of(UBERON:MIAA_0000087-XAO_0000002-ZFA_0000108)]
ZFIN:ZDB-GENE-070117-1761	unm t31480	338	0.099269	589	0.2	518	3.5588	233	6.36743	[PATO:0000001^inheres_in_part_of(UBERON:MIAA_0000087-XAO_0000002-ZFA_0000108)]
ZFIN:ZDB-GENE-070117-1760	unm t31479	339	0.099269	590	0.2	519	3.5588	234	6.36743	[PATO:0000001^inheres_in_part_of(UBERON:MIAA_0000087-XAO_0000002-ZFA_0000108)]
ZFIN:ZDB-GENE-070117-1759	unm t31478	340	0.099269	591	0.2	520	3.5588	235	6.36743	[PATO:0000001^inheres_in_part_of(UBERON:MIAA_0000087-XAO_0000002-ZFA_0000108)]
ZFIN:ZDB-GENE-070117-1758	unm t31430	341	0.099269	592	0.2	521	3.5588	236	6.36743	[PATO:0000001^inheres_in_part_of(UBERON:MIAA_0000087-XAO_0000002-ZFA_0000108)]
ZFIN:ZDB-GENE-070117-1757	unm t31429	342	0.099269	593	0.2	522	3.5588	237	6.36743	[PATO:0000001^inheres_in_part_of(UBERON:MIAA_0000087-XAO_0000002-ZFA_0000108)]
ZFIN:ZDB-GENE-070117-1756	unm t31428	343	0.099269	594	0.2	523	3.5588	238	6.36743	[PATO:0000001^inheres_in_part_of(UBERON:MIAA_0000087-XAO_0000002-ZFA_0000108)]
ZFIN:ZDB-GENE-070117-1755	unm t31408	344	0.099269	595	0.2	524	3.5588	239	6.36743	[PATO:0000001^inheres_in_part_of(UBERON:MIAA_0000087-XAO_0000002-ZFA_0000108)]
ZFIN:ZDB-GENE-070117-1752	unm t31405	345	0.099269	596	0.2	525	3.5588	240	6.36743	[PATO:0000001^inheres_in_part_of(UBERON:MIAA_0000087-XAO_0000002-ZFA_0000108)]
ZFIN:ZDB-GENE-070117-1751	unm t31404	346	0.099269	597	0.2	526	3.5588	241	6.36743	[PATO:0000001^inheres_in_part_of(UBERON:MIAA_0000087-XAO_0000002-ZFA_0000108)]
ZFIN:ZDB-GENE-070117-1750	unm t31402	347	0.099269	598	0.2	527	3.5588	242	6.36743	[PATO:0000001^inheres_in_part_of(UBERON:MIAA_0000087-XAO_0000002-ZFA_0000108)]
ZFIN:ZDB-GENE-070117-1749	unm t31401	348	0.099269	599	0.2	528	3.5588	243	6.36743	[PATO:0000001^inheres_in_part_of(UBERON:MIAA_0000087-XAO_0000002-ZFA_0000108)]
ZFIN:ZDB-GENE-070117-1748	unm t31365	349	0.099269	600	0.2	529	3.5588	244	6.36743	[PATO:0000001^inheres_in_part_of(UBERON:MIAA_0000087-XAO_0000002-ZFA_0000108)]
ZFIN:ZDB-GENE-070117-1747	unm t31364	350	0.099269	601	0.2	530	3.5588	245	6.36743	[PATO:0000001^inheres_in_part_of(UBERON:MIAA_0000087-XAO_0000002-ZFA_0000108)]
ZFIN:ZDB-GENE-070117-1746	unm t31363	351	0.099269	602	0.2	531	3.5588	246	6.36743	[PATO:0000001^inheres_in_part_of(UBERON:MIAA_0000087-XAO_0000002-ZFA_0000108)]
ZFIN:ZDB-GENE-070117-1745	unm t31362	352	0.099269	603	0.2	532	3.5588	247	6.36743	[PATO:0000001^inheres_in_part_of(UBERON:MIAA_0000087-XAO_0000002-ZFA_0000108)]
ZFIN:ZDB-GENE-070117-1744	unm t31325	353	0.099269	604	0.2	533	3.5588	248	6.36743	[PATO:0000001^inheres_in_part_of(UBERON:MIAA_0000087-XAO_0000002-ZFA_0000108)]
ZFIN:ZDB-GENE-070117-1742	unm t31324	354	0.099269	605	0.2	534	3.5588	249	6.36743	[PATO:0000001^inheres_in_part_of(UBERON:MIAA_0000087-XAO_0000002-ZFA_0000108)]
ZFIN:ZDB-GENE-070117-1741	unm t31322	355	0.099269	606	0.2	535	3.5588	250	6.36743	[PATO:0000001^inheres_in_part_of(UBERON:MIAA_0000087-XAO_0000002-ZFA_0000108)]
ZFIN:ZDB-GENE-070117-1740	unm t31321	356	0.099269	607	0.2	536	3.5588	251	6.36743	[PATO:0000001^inheres_in_part_of(UBERON:MIAA_0000087-XAO_0000002-ZFA_0000108)]
ZFIN:ZDB-GENE-070117-1739	unm t31320	357	0.099269	608	0.2	537	3.5588	252	6.36743	[PATO:0000001^inheres_in_part_of(UBERON:MIAA_0000087-XAO_0000002-ZFA_0000108)]
ZFIN:ZDB-GENE-070117-1738	unm t31319	358	0.099269	609	0.2	538	3.5588	253	6.36743	[PATO:0000001^inheres_in_part_of(UBERON:MIAA_0000087-XAO_0000002-ZFA_0000108)]
ZFIN:ZDB-GENE-070117-1737	unm t31317	359	0.099269	610	0.2	539	3.5588	254	6.36743	[PATO:0000001^inheres_in_part_of(UBERON:MIAA_0000087-XAO_0000002-ZFA_0000108)]
ZFIN:ZDB-GENE-070117-1736	unm t31283	360	0.099269	611	0.2	540	3.5588	255	6.36743	[PATO:0000001^inheres_in_part_of(UBERON:MIAA_0000087-XAO_0000002-ZFA_0000108)]
ZFIN:ZDB-GENE-070117-1735	unm t31282	361	0.099269	612	0.2	541	3.5588	256	6.36743	[PATO:0000001^inheres_in_part_of(UBERON:MIAA_0000087-XAO_0000002-ZFA_0000108)]
ZFIN:ZDB-GENE-070117-1734	unm t31281	362	0.099269	613	0.2	542	3.5588	257	6.36743	[PATO:0000001^inheres_in_part_of(UBERON:MIAA_0000087-XAO_0000002-ZFA_0000108)]
ZFIN:ZDB-GENE-070117-1733	unm t31278	363	0.099269	614	0.2	543	3.5588	258	6.36743	[PATO:0000001^inheres_in_part_of(UBERON:MIAA_0000087-XAO_0000002-ZFA_0000108)]
ZFIN:ZDB-GENE-070117-1731	unm t31276	364	0.099269	615	0.2	544	3.5588	259	6.36743	[PATO:0000001^inheres_in_part_of(UBERON:MIAA_0000087-XAO_0000002-ZFA_0000108)]
ZFIN:ZDB-GENE-070117-1730	unm t31270	365	0.099269	616	0.2	545	3.5588	260	6.36743	[PATO:0000001^inheres_in_part_of(UBERON:MIAA_0000087-XAO_0000002-ZFA_0000108)]
ZFIN:ZDB-GENE-070117-1729	unm t31269	366	0.099269	617	0.2	546	3.5588	261	6.36743	[PATO:0000001^inheres_in_part_of(UBERON:MIAA_0000087-XAO_0000002-ZFA_0000108)]
ZFIN:ZDB-GENE-070117-1727	unm t31263	367	0.099269	618	0.2	547	3.5588	262	6.36743	[PATO:0000001^inheres_in_part_of(UBERON:MIAA_0000087-XAO_0000002-ZFA_0000108)]
ZFIN:ZDB-GENE-070117-1724	unm t31230	368	0.099269	619	0.2	548	3.5588	263	6.36743	[PATO:0000001^inheres_in_part_of(UBERON:MIAA_0000087-XAO_0000002-ZFA_0000108)]
ZFIN:ZDB-GENE-070117-1723	unm t31228	369	0.099269	620	0.2	549	3.5588	264	6.36743	[PATO:0000001^inheres_in_part_of(UBERON:MIAA_0000087-XAO_0000002-ZFA_0000108)]
ZFIN:ZDB-GENE-070117-1722	unm t31227	370	0.099269	621	0.2	550	3.5588	265	6.36743	[PATO:0000001^inheres_in_part_of(UBERON:MIAA_0000087-XAO_0000002-ZFA_0000108)]
ZFIN:ZDB-GENE-070117-1719	unm t31226	371	0.099269	622	0.2	551	3.5588	266	6.36743	[PATO:0000001^inheres_in_part_of(UBERON:MIAA_0000087-XAO_0000002-ZFA_0000108)]
ZFIN:ZDB-GENE-070117-1717	unm t31220	372	0.099269	623	0.2	552	3.5588	267	6.36743	[PATO:0000001^inheres_in_part_of(UBERON:MIAA_0000087-XAO_0000002-ZFA_0000108)]
ZFIN:ZDB-GENE-070117-1716	unm t31219	373	0.099269	624	0.2	553	3.5588	268	6.36743	[PATO:0000001^inheres_in_part_of(UBERON:MIAA_0000087-XAO_0000002-ZFA_0000108)]
ZFIN:ZDB-GENE-070117-1714	unm t31210	374	0.099269	625	0.2	554	3.5588	269	6.36743	[PATO:0000001^inheres_in_part_of(UBERON:MIAA_0000087-XAO_0000002-ZFA_0000108)]
ZFIN:ZDB-GENE-070117-1713	unm t31209	375	0.099269	626	0.2	555	3.5588	270	6.36743	[PATO:0000001^inheres_in_part_of(UBERON:MIAA_0000087-XAO_0000002-ZFA_0000108)]
ZFIN:ZDB-GENE-070117-1203	unm t30611	376	0.0992315	169	0.238095	455	3.6282	454	5.41183	[ZFA:0001478]
ZFIN:ZDB-GENE-070117-1202	unm t30441	377	0.0992315	170	0.238095	456	3.6282	455	5.41183	[ZFA:0001478]
ZFIN:ZDB-GENE-070117-1201	unm t30362	378	0.0992315	171	0.238095	457	3.6282	456	5.41183	[ZFA:0001478]
ZFIN:ZDB-GENE-070117-1200	unm t30361	379	0.0992315	172	0.238095	458	3.6282	457	5.41183	[ZFA:0001478]
ZFIN:ZDB-GENE-070117-1199	unm t30442	380	0.0992315	173	0.238095	459	3.6282	458	5.41183	[ZFA:0001478]
ZFIN:ZDB-GENE-070117-1139	unm t30604	381	0.0992315	174	0.238095	460	3.6282	459	5.41183	[ZFA:0001478]
ZFIN:ZDB-GENE-070117-1138	unm t30748	382	0.0992315	175	0.238095	461	3.6282	460	5.41183	[ZFA:0001478]
ZFIN:ZDB-GENE-050809-1	slc8a1a	383	0.0990704	273	0.222222	472	3.62599	377	5.7394	[PATO:0000718^OBO_REL:has_qualifier(PATO:0000460)^OBO_REL:inheres_in(ZFA:0001094), PATO:0000718^OBO_REL:inheres_in(ZFA:0001094)]
ZFIN:ZDB-GENE-010906-1	ache	384	0.0990167	983	0.18802	228	3.9824	37	7.97887	[ZFA:0000473]
ZFIN:ZDB-GENE-070117-2177	log	385	0.0989695	304	0.219081	478	3.60704	378	5.7394	[PATO:0000718^OBO_REL:has_qualifier(PATO:0000460)^OBO_REL:inheres_in(ZFA:0001094), PATO:0000718^OBO_REL:inheres_in(ZFA:0001094)]
ZFIN:ZDB-GENE-070117-1326	unm t30364	386	0.0987919	182	0.236025	491	3.56188	424	5.67847	[ZFA:0001477]
ZFIN:ZDB-GENE-070117-1764	unm t31508	387	0.098763	658	0.198675	556	3.5588	271	6.36743	[PATO:0000001^inheres_in_part_of(UBERON:MIAA_0000087-XAO_0000002-ZFA_0000108)]
ZFIN:ZDB-GENE-070117-1753	unm t31407	388	0.098763	659	0.198675	557	3.5588	272	6.36743	[PATO:0000001^inheres_in_part_of(UBERON:MIAA_0000087-XAO_0000002-ZFA_0000108)]
ZFIN:ZDB-GENE-070117-1725	unm t31232	389	0.098763	660	0.198675	558	3.5588	273	6.36743	[PATO:0000001^inheres_in_part_of(UBERON:MIAA_0000087-XAO_0000002-ZFA_0000108)]
ZFIN:ZDB-GENE-070117-1712	unm t31207	390	0.098763	661	0.198675	559	3.5588	274	6.36743	[PATO:0000001^inheres_in_part_of(UBERON:MIAA_0000087-XAO_0000002-ZFA_0000108)]
ZFIN:ZDB-GENE-070117-1711	unm t31200	391	0.098763	662	0.198675	560	3.5588	275	6.36743	[PATO:0000001^inheres_in_part_of(UBERON:MIAA_0000087-XAO_0000002-ZFA_0000108)]
ZFIN:ZDB-GENE-070117-1718	unm t31225	392	0.0987529	403	0.208054	561	3.5588	276	6.36743	[PATO:0000001^inheres_in_part_of(UBERON:MIAA_0000087-XAO_0000002-ZFA_0000108)]
ZFIN:ZDB-GENE-070117-1894	unm t31148	393	0.0986915	126	0.25974	709	3.35063	624	5.10076	[ZFA:0000108]
ZFIN:ZDB-GENE-070117-1358	unm t30605	394	0.0986834	628	0.2	163	4.33729	327	6.34144	[ZFA:0001058]
ZFIN:ZDB-GENE-030131-5286	polr1a	395	0.0985579	276	0.221649	506	3.5611	817	4.56634	[PATO:0000001^OBO_REL:has_qualifier(PATO:0000460)^OBO_REL:inheres_in(ZFA:0001094)]
ZFIN:ZDB-GENE-070117-2047	exi	396	0.0983819	308	0.218905	691	3.42092	685	4.68663	[ZFA:0001115]
ZFIN:ZDB-GENE-070117-1579	unm tc311x	397	0.0982878	329	0.216495	220	4.00104	495	5.15633	[ZFA:0000737]
ZFIN:ZDB-GENE-070117-2274	pio	398	0.0982566	353	0.21256	249	3.91312	379	5.7394	[PATO:0000718^OBO_REL:has_qualifier(PATO:0000460)^OBO_REL:inheres_in(ZFA:0001094), PATO:0000718^OBO_REL:inheres_in(ZFA:0001094)]
ZFIN:ZDB-GENE-990415-206	pes	399	0.0982266	305	0.218905	693	3.40733	625	5.10076	[ZFA:0000108]
ZFIN:ZDB-GENE-030131-8646	rpl9	400	0.0980943	220	0.229665	613	3.47917	686	4.68663	[ZFA:0001115]
ZFIN:ZDB-GENE-070117-76	skr	401	0.0978841	309	0.21875	219	4.00335	496	5.15633	[ZFA:0000737]
ZFIN:ZDB-GENE-070117-1728	unm t31267	402	0.0978314	459	0.205298	562	3.5588	277	6.36743	[PATO:0000001^inheres_in_part_of(UBERON:MIAA_0000087-XAO_0000002-ZFA_0000108)]
ZFIN:ZDB-GENE-000920-1	edn1	403	0.0976827	303	0.219178	149	4.44961	380	5.7394	[PATO:0000718^OBO_REL:has_qualifier(PATO:0000460)^OBO_REL:inheres_in(ZFA:0001094), PATO:0000718^OBO_REL:inheres_in(ZFA:0001094)]
ZFIN:ZDB-GENE-070117-2501	bul	404	0.0975568	296	0.22	696	3.39518	626	5.10076	[ZFA:0000108]
ZFIN:ZDB-GENE-070117-1715	unm t31218	405	0.0973593	573	0.201299	563	3.5588	278	6.36743	[PATO:0000001^inheres_in_part_of(UBERON:MIAA_0000087-XAO_0000002-ZFA_0000108)]
ZFIN:ZDB-GENE-070117-509	unm m399	406	0.0973585	574	0.201258	236	3.953	627	5.10076	[ZFA:0000108]
ZFIN:ZDB-GENE-070117-2400	stw	407	0.0972734	376	0.210526	362	3.68467	381	5.7394	[PATO:0000718^OBO_REL:has_qualifier(PATO:0000460)^OBO_REL:inheres_in(ZFA:0001094), PATO:0000718^OBO_REL:inheres_in(ZFA:0001094)]
ZFIN:ZDB-GENE-070117-2115	hat	408	0.0972184	271	0.222222	736	3.23437	382	5.7394	[PATO:0000718^OBO_REL:has_qualifier(PATO:0000460)^OBO_REL:inheres_in(ZFA:0001094), PATO:0000718^OBO_REL:inheres_in(ZFA:0001094)]
ZFIN:ZDB-GENE-070117-67	bdd	409	0.0968711	267	0.222826	242	3.9327	497	5.15633	[ZFA:0000737]
ZFIN:ZDB-GENE-070117-456	unm tz214a	410	0.0968064	357	0.212121	98	4.86044	208	6.38503	[PATO:0000001^OBO_REL:has_qualifier(PATO:0000460)^OBO_REL:inheres_in(ZFA:0001117), PATO:0000001^OBO_REL:inheres_in(ZFA:0001117)]
ZFIN:ZDB-GENE-070117-228	unm tf206	411	0.0968064	358	0.212121	98	4.86044	209	6.38503	[PATO:0000001^OBO_REL:has_qualifier(PATO:0000460)^OBO_REL:inheres_in(ZFA:0001117), PATO:0000001^OBO_REL:inheres_in(ZFA:0001117)]
ZFIN:ZDB-GENE-070117-221	unm tq254	412	0.0968064	359	0.212121	98	4.86044	210	6.38503	[PATO:0000001^OBO_REL:has_qualifier(PATO:0000460)^OBO_REL:inheres_in(ZFA:0001117), PATO:0000001^OBO_REL:inheres_in(ZFA:0001117)]
ZFIN:ZDB-GENE-070117-136	unm tp202	413	0.0968064	361	0.212121	98	4.86044	211	6.38503	[PATO:0000001^OBO_REL:has_qualifier(PATO:0000460)^OBO_REL:inheres_in(ZFA:0001117), PATO:0000001^OBO_REL:inheres_in(ZFA:0001117)]
ZFIN:ZDB-GENE-070117-2324	rnd	414	0.0966929	436	0.207317	390	3.64726	461	5.41183	[ZFA:0001478]
ZFIN:ZDB-GENE-080318-9	unm b1128	415	0.0966364	306	0.218905	167	4.31716	159	6.9264	[ZFA:0001424]
ZFIN:ZDB-GENE-080318-8	unm b1127	416	0.0966364	307	0.218905	168	4.31716	160	6.9264	[ZFA:0001424]
ZFIN:ZDB-GENE-070117-1585	unm dtfs4	423	0.0964791	349	0.212766	237	3.94171	634	5.10076	[ZFA:0000108]
ZFIN:ZDB-GENE-070117-1584	unm dtfa9	424	0.0964791	350	0.212766	238	3.94171	635	5.10076	[ZFA:0000108]
ZFIN:ZDB-GENE-070117-635	unm m326	417	0.0964791	343	0.212766	272	3.85078	628	5.10076	[ZFA:0000108]
ZFIN:ZDB-GENE-070117-568	unm tz296	418	0.0964791	344	0.212766	273	3.85078	629	5.10076	[ZFA:0000108]
ZFIN:ZDB-GENE-070117-403	unm m196	419	0.0964791	345	0.212766	274	3.85078	630	5.10076	[ZFA:0000108]
ZFIN:ZDB-GENE-070117-2070	fra	420	0.0964791	346	0.212766	275	3.85078	631	5.10076	[ZFA:0000108]
ZFIN:ZDB-GENE-070117-1996	unm m77	421	0.0964791	347	0.212766	276	3.85078	632	5.10076	[ZFA:0000108]
ZFIN:ZDB-GENE-070117-197	unm m375	422	0.0964791	348	0.212766	277	3.85078	633	5.10076	[ZFA:0000108]
ZFIN:ZDB-GENE-070117-125	unm m176	425	0.0964791	351	0.212766	278	3.85078	636	5.10076	[ZFA:0000108]
ZFIN:ZDB-GENE-070117-2350	shr	426	0.0964747	310	0.218579	305	3.80306	498	5.15633	[ZFA:0000737]
ZFIN:ZDB-GENE-070117-1526	unm t30359	427	0.096448	184	0.235294	462	3.6282	462	5.41183	[ZFA:0001478]
ZFIN:ZDB-GENE-040929-1	loc157570	428	0.0963016	301	0.219512	593	3.4965	818	4.56634	[PATO:0000001^OBO_REL:has_qualifier(PATO:0000460)^OBO_REL:inheres_in(ZFA:0001094)]
ZFIN:ZDB-GENE-070117-616	unm m105	429	0.0960155	663	0.19863	292	3.83434	637	5.10076	[ZFA:0000108]
ZFIN:ZDB-GENE-070117-2239	ori	430	0.0959292	736	0.194444	217	4.00604	212	6.38503	[PATO:0000001^OBO_REL:has_qualifier(PATO:0000460)^OBO_REL:inheres_in(ZFA:0001117), PATO:0000001^OBO_REL:inheres_in(ZFA:0001117)]
ZFIN:ZDB-GENE-070117-2147	klu	431	0.0959292	737	0.194444	218	4.00604	213	6.38503	[PATO:0000001^OBO_REL:has_qualifier(PATO:0000460)^OBO_REL:inheres_in(ZFA:0001117), PATO:0000001^OBO_REL:inheres_in(ZFA:0001117)]
ZFIN:ZDB-GENE-080318-7	unm b1182	432	0.0957869	340	0.214286	141	4.51515	161	6.9264	[ZFA:0001424]
ZFIN:ZDB-GENE-030131-6986	ncl	433	0.0957511	274	0.222222	614	3.47917	687	4.68663	[ZFA:0001115]
ZFIN:ZDB-GENE-070117-2172	lte	434	0.095599	445	0.206573	487	3.56793	383	5.7394	[PATO:0000718^OBO_REL:has_qualifier(PATO:0000460)^OBO_REL:inheres_in(ZFA:0001094), PATO:0000718^OBO_REL:inheres_in(ZFA:0001094)]
ZFIN:ZDB-GENE-070117-2492	brk	435	0.0954896	341	0.214286	815	3.14887	499	5.15633	[ZFA:0000737]
ZFIN:ZDB-GENE-070117-2179	lof	436	0.0954536	946	0.188811	293	3.83434	638	5.10076	[ZFA:0000108]
ZFIN:ZDB-GENE-070117-478	unm tx224	437	0.0953846	328	0.216495	182	4.20258	463	5.41183	[ZFA:0001478]
ZFIN:ZDB-GENE-040426-1264	wdr46	438	0.0953112	200	0.232044	339	3.74788	688	4.68663	[ZFA:0001115]
ZFIN:ZDB-GENE-070117-1089	unm t30679	439	0.0952979	700	0.196429	437	3.64059	328	6.34144	[ZFA:0001058]
ZFIN:ZDB-GENE-070117-2232	nob	440	0.095194	373	0.211429	191	4.11504	384	5.7394	[PATO:0000718^OBO_REL:has_qualifier(PATO:0000460)^OBO_REL:inheres_in(ZFA:0001094), PATO:0000718^OBO_REL:inheres_in(ZFA:0001094)]
ZFIN:ZDB-GENE-070117-2208	mir	441	0.0950989	327	0.216667	314	3.77502	385	5.7394	[PATO:0000718^OBO_REL:has_qualifier(PATO:0000460)^OBO_REL:inheres_in(ZFA:0001094), PATO:0000718^OBO_REL:inheres_in(ZFA:0001094)]
ZFIN:ZDB-GENE-070117-77	sph	442	0.0947677	720	0.194805	704	3.36307	639	5.10076	[ZFA:0000108]
ZFIN:ZDB-GENE-070117-2015	dgn	443	0.0946573	243	0.226131	828	3.03471	689	4.68663	[ZFA:0001115]
ZFIN:ZDB-GENE-070117-2217	mur	444	0.0945971	362	0.211921	340	3.74213	386	5.7394	[PATO:0000718^OBO_REL:has_qualifier(PATO:0000460)^OBO_REL:inheres_in(ZFA:0001094), PATO:0000718^OBO_REL:inheres_in(ZFA:0001094)]
ZFIN:ZDB-GENE-070117-2488	zon	445	0.0945554	299	0.219512	615	3.47803	640	5.10076	[ZFA:0000108]
ZFIN:ZDB-GENE-070117-1904	unm t31252	446	0.0945448	140	0.251572	710	3.35063	641	5.10076	[ZFA:0000108]
ZFIN:ZDB-GENE-040426-1287	bysl	447	0.0944141	385	0.209402	451	3.63069	690	4.68663	[ZFA:0001115]
ZFIN:ZDB-GENE-070117-563	unm m272	448	0.0942775	324	0.216931	829	3.02591	642	5.10076	[ZFA:0000108]
ZFIN:ZDB-GENE-070117-925	unm t30462	449	0.0940807	193	0.232143	492	3.56188	425	5.67847	[ZFA:0001477]
ZFIN:ZDB-GENE-070117-1328	unm t30734	450	0.0940807	196	0.232143	493	3.56188	426	5.67847	[ZFA:0001477]
ZFIN:ZDB-GENE-070117-1327	unm t30354	451	0.0940807	197	0.232143	494	3.56188	427	5.67847	[ZFA:0001477]
ZFIN:ZDB-GENE-070117-1324	unm t30356	452	0.0940807	199	0.232143	495	3.56188	428	5.67847	[ZFA:0001477]
ZFIN:ZDB-GENE-040718-181	sf3b5	453	0.0937487	326	0.216749	252	3.89601	691	4.68663	[ZFA:0001115]
ZFIN:ZDB-GENE-070117-1881	unm t31501	454	0.0936215	872	0.190751	438	3.64059	329	6.34144	[ZFA:0001058]
ZFIN:ZDB-GENE-070117-1858	unm t31028	455	0.0936215	873	0.190751	439	3.64059	330	6.34144	[ZFA:0001058]
ZFIN:ZDB-GENE-070117-2497	bru	456	0.0934399	442	0.206897	910	2.87803	387	5.7394	[PATO:0000718^OBO_REL:has_qualifier(PATO:0000460)^OBO_REL:inheres_in(ZFA:0001094), PATO:0000718^OBO_REL:inheres_in(ZFA:0001094)]
ZFIN:ZDB-GENE-030131-2773	trim33	457	0.0934035	719	0.195	309	3.78903	37	7.97887	[ZFA:0000473]
ZFIN:ZDB-GENE-070117-302	unm tm136	458	0.0933562	441	0.206897	699	3.37745	464	5.41183	[ZFA:0001478]
ZFIN:ZDB-GENE-030131-9837	rrp1	459	0.0933271	392	0.208696	475	3.61551	692	4.68663	[ZFA:0001115]
ZFIN:ZDB-GENE-070117-1471	unm t30619	460	0.0932773	195	0.232143	496	3.56188	429	5.67847	[ZFA:0001477]
ZFIN:ZDB-GENE-070117-1325	unm t30363	461	0.0932773	198	0.232143	497	3.56188	430	5.67847	[ZFA:0001477]
ZFIN:ZDB-GENE-070117-446	unm m360	462	0.0931794	396	0.208333	279	3.85078	643	5.10076	[ZFA:0000108]
ZFIN:ZDB-GENE-070117-423	unm m361	463	0.0931794	397	0.208333	280	3.85078	644	5.10076	[ZFA:0000108]
ZFIN:ZDB-GENE-070117-2398	sto	464	0.0931794	398	0.208333	281	3.85078	645	5.10076	[ZFA:0000108]
ZFIN:ZDB-GENE-070117-2295	rfl	465	0.0931794	399	0.208333	282	3.85078	646	5.10076	[ZFA:0000108]
ZFIN:ZDB-GENE-070117-2011	dan	466	0.0931794	401	0.208333	283	3.85078	647	5.10076	[ZFA:0000108]
ZFIN:ZDB-GENE-020129-1	cacna1c	467	0.0931229	342	0.212963	205	4.0453	164	6.42087	[PATO:0000001^inheres_in_part_of(UBERON:FBbt_00000126-FMA_69072-MIAA_0000174-XAO_0000050-ZFA_0000041)]
ZFIN:ZDB-GENE-070117-2510	cco	468	0.092994	460	0.205128	574	3.53635	388	5.7394	[PATO:0000718^OBO_REL:has_qualifier(PATO:0000460)^OBO_REL:inheres_in(ZFA:0001094), PATO:0000718^OBO_REL:inheres_in(ZFA:0001094)]
ZFIN:ZDB-GENE-070117-865	unm s245	469	0.0929514	363	0.211765	449	3.63469	500	5.15633	[ZFA:0000737]
ZFIN:ZDB-GENE-070117-864	unm s273	470	0.0929514	364	0.211765	450	3.63469	501	5.15633	[ZFA:0000737]
ZFIN:ZDB-GENE-070117-1225	unm t30752	471	0.0929022	217	0.229885	463	3.6282	465	5.41183	[ZFA:0001478]
ZFIN:ZDB-GENE-070117-625	unm to79b	472	0.0925403	377	0.210227	257	3.88289	466	5.41183	[ZFA:0001478]
ZFIN:ZDB-GENE-070117-208	unm ty22e	473	0.0925403	378	0.210227	258	3.88289	467	5.41183	[ZFA:0001478]
ZFIN:ZDB-GENE-070117-2466	wei	474	0.0924398	466	0.204545	363	3.68467	389	5.7394	[PATO:0000718^OBO_REL:has_qualifier(PATO:0000460)^OBO_REL:inheres_in(ZFA:0001094), PATO:0000718^OBO_REL:inheres_in(ZFA:0001094)]
ZFIN:ZDB-GENE-070117-290	unm ts40	475	0.0923825	352	0.21256	312	3.78093	431	5.67847	[ZFA:0001477]
ZFIN:ZDB-GENE-070117-2135	ivy	476	0.0923311	384	0.209424	575	3.53635	390	5.7394	[PATO:0000718^OBO_REL:has_qualifier(PATO:0000460)^OBO_REL:inheres_in(ZFA:0001094), PATO:0000718^OBO_REL:inheres_in(ZFA:0001094)]
ZFIN:ZDB-GENE-070117-519	unm tc294a	477	0.0919466	212	0.230337	344	3.73761	502	5.15633	[ZFA:0000737]
ZFIN:ZDB-GENE-070117-2454	vip	478	0.0918899	538	0.202532	590	3.51142	391	5.7394	[PATO:0000718^OBO_REL:has_qualifier(PATO:0000460)^OBO_REL:inheres_in(ZFA:0001094), PATO:0000718^OBO_REL:inheres_in(ZFA:0001094)]
ZFIN:ZDB-GENE-030131-6778	rtf1	479	0.0916751	534	0.203279	165	4.33665	23	8.73376	[PATO:0000001^inheres_in_part_of(UBERON:FMA_85522-MIAA_0000068-XAO_0000058-ZFA_0000155)]
ZFIN:ZDB-GENE-990415-92	hspa8	480	0.0915946	335	0.215311	445	3.63676	795	4.66498	[PATO:0000169]
ZFIN:ZDB-GENE-040426-1936	fbl	481	0.0915946	336	0.215311	446	3.63676	796	4.66498	[PATO:0000169]
ZFIN:ZDB-GENE-030131-9685	ddx18	482	0.0915946	337	0.215311	447	3.63676	797	4.66498	[PATO:0000169]
ZFIN:ZDB-GENE-070117-2013	dem	483	0.0914242	394	0.208589	378	3.6566	432	5.67847	[ZFA:0001477]
ZFIN:ZDB-GENE-991124-7	tbx5	484	0.0913373	147	0.247253	688	3.42774	648	5.10076	[ZFA:0000108]
ZFIN:ZDB-GENE-070117-1102	unm t30634	485	0.0912737	264	0.22293	498	3.56188	433	5.67847	[ZFA:0001477]
ZFIN:ZDB-GENE-070117-1101	unm t30635	486	0.0912737	265	0.22293	499	3.56188	434	5.67847	[ZFA:0001477]
ZFIN:ZDB-GENE-040426-764	nol10	487	0.0906003	379	0.209821	686	3.43082	693	4.68663	[ZFA:0001115]
ZFIN:ZDB-GENE-010614-1	cxcr4b	488	0.0905181	356	0.212355	175	4.24671	59	7.14879	[PATO:0000001^OBO_REL:has_qualifier(PATO:0000460)^OBO_REL:inheres_in(ZFA:0000155)]
ZFIN:ZDB-GENE-070117-2251	pch	489	0.0901855	885	0.190141	827	3.04245	392	5.7394	[PATO:0000718^OBO_REL:has_qualifier(PATO:0000460)^OBO_REL:inheres_in(ZFA:0001094), PATO:0000718^OBO_REL:inheres_in(ZFA:0001094)]
ZFIN:ZDB-GENE-070117-1384	unm t30620	490	0.0901029	355	0.2125	500	3.56188	435	5.67847	[ZFA:0001477]
ZFIN:ZDB-GENE-070117-510	unm tc4	491	0.0900729	407	0.207865	259	3.88289	468	5.41183	[ZFA:0001478]
ZFIN:ZDB-GENE-070117-233	unm te292d	492	0.0900729	408	0.207865	260	3.88289	469	5.41183	[ZFA:0001478]
ZFIN:ZDB-GENE-070117-187	unm tq253g	493	0.0900729	409	0.207865	261	3.88289	470	5.41183	[ZFA:0001478]
ZFIN:ZDB-GENE-070117-158	unm tg414a	494	0.0900729	410	0.207865	262	3.88289	471	5.41183	[ZFA:0001478]
ZFIN:ZDB-GENE-070117-2517	aln	495	0.0900566	636	0.199005	315	3.77402	472	5.41183	[ZFA:0001478]
ZFIN:ZDB-GENE-040930-10	rpl28l	496	0.0900343	311	0.218274	731	3.28461	840	3.9088	[ZFA:0001114]
ZFIN:ZDB-GENE-070117-2499	bub	497	0.0900194	277	0.221591	832	2.99569	473	5.41183	[ZFA:0001478]
ZFIN:ZDB-GENE-070117-2328	sah	498	0.0898997	577	0.201031	448	3.63548	393	5.7394	[PATO:0000718^OBO_REL:has_qualifier(PATO:0000460)^OBO_REL:inheres_in(ZFA:0001094), PATO:0000718^OBO_REL:inheres_in(ZFA:0001094)]
ZFIN:ZDB-GENE-070117-871	unm s606	499	0.0897294	380	0.209581	364	3.6824	503	5.15633	[ZFA:0000737]
ZFIN:ZDB-GENE-070117-858	unm s206	500	0.0897294	381	0.209581	365	3.6824	504	5.15633	[ZFA:0000737]
ZFIN:ZDB-GENE-031002-48	tln1	501	0.0897294	382	0.209581	366	3.6824	505	5.15633	[ZFA:0000737]
ZFIN:ZDB-GENE-011022-1	ugdh	502	0.0897294	383	0.209581	367	3.6824	506	5.15633	[ZFA:0000737]
ZFIN:ZDB-GENE-070117-742	cfy	503	0.0897136	568	0.20197	303	3.80617	214	6.38503	[PATO:0000001^OBO_REL:has_qualifier(PATO:0000460)^OBO_REL:inheres_in(ZFA:0001117), PATO:0000001^OBO_REL:inheres_in(ZFA:0001117)]
ZFIN:ZDB-GENE-070117-1997	clx	504	0.089607	578	0.201031	572	3.54072	394	5.7394	[PATO:0000718^OBO_REL:has_qualifier(PATO:0000460)^OBO_REL:inheres_in(ZFA:0001094), PATO:0000718^OBO_REL:inheres_in(ZFA:0001094)]
ZFIN:ZDB-GENE-070117-601	unm tm83c	505	0.0895075	452	0.205882	300	3.8195	507	5.15633	[ZFA:0000737]
ZFIN:ZDB-GENE-070117-78	sff	506	0.0892583	387	0.209091	374	3.67385	508	5.15633	[ZFA:0000737]
ZFIN:ZDB-GENE-070117-811	dzd	507	0.0890878	317	0.217647	643	3.4337	694	4.68663	[ZFA:0001115]
ZFIN:ZDB-GENE-070117-1371	unm t30609	508	0.0890781	293	0.220859	501	3.56188	436	5.67847	[ZFA:0001477]
ZFIN:ZDB-GENE-020419-23	atp6v0c	509	0.0889818	251	0.224576	329	3.76092	649	5.10076	[ZFA:0000108]
ZFIN:ZDB-GENE-070117-69	blk	510	0.0887345	291	0.220994	391	3.64072	695	4.68663	[ZFA:0001115]
ZFIN:ZDB-GENE-040513-7	cdh23	511	0.0886548	997	0.1875	476	3.61528	215	6.38503	[PATO:0000001^OBO_REL:has_qualifier(PATO:0000460)^OBO_REL:inheres_in(ZFA:0001117), PATO:0000001^OBO_REL:inheres_in(ZFA:0001117)]
ZFIN:ZDB-GENE-040426-2701	rps11	512	0.0886222	467	0.204545	594	3.4965	819	4.56634	[PATO:0000001^OBO_REL:has_qualifier(PATO:0000460)^OBO_REL:inheres_in(ZFA:0001094)]
ZFIN:ZDB-GENE-030131-8093	utp11l	513	0.0886222	468	0.204545	595	3.4965	820	4.56634	[PATO:0000001^OBO_REL:has_qualifier(PATO:0000460)^OBO_REL:inheres_in(ZFA:0001094)]
ZFIN:ZDB-GENE-030131-5297	rpl12	514	0.0886222	469	0.204545	596	3.4965	821	4.56634	[PATO:0000001^OBO_REL:has_qualifier(PATO:0000460)^OBO_REL:inheres_in(ZFA:0001094)]
ZFIN:ZDB-GENE-030131-4827	hhip	515	0.0881968	318	0.217391	814	3.15277	650	5.10076	[ZFA:0000108]
ZFIN:ZDB-GENE-990415-9	acvr1	516	0.0881177	416	0.207792	589	3.51404	395	5.7394	[PATO:0000718^OBO_REL:has_qualifier(PATO:0000460)^OBO_REL:inheres_in(ZFA:0001094), PATO:0000718^OBO_REL:inheres_in(ZFA:0001094)]
ZFIN:ZDB-GENE-070117-1444	unm t30607	517	0.0879926	228	0.228571	464	3.6282	474	5.41183	[ZFA:0001478]
ZFIN:ZDB-GENE-000403-1	axin1	518	0.087874	444	0.206667	231	3.96625	162	6.88827	[GO:0048568]
ZFIN:ZDB-GENE-070117-2016	deg	519	0.087847	400	0.208333	732	3.27955	509	5.15633	[ZFA:0000737]
ZFIN:ZDB-GENE-030131-8589	dhx16	520	0.0878268	439	0.207101	690	3.42267	822	4.56634	[PATO:0000001^OBO_REL:has_qualifier(PATO:0000460)^OBO_REL:inheres_in(ZFA:0001094)]
ZFIN:ZDB-GENE-040426-2290	rpl19	521	0.0875442	225	0.228916	591	3.50087	798	4.66498	[PATO:0000169]
ZFIN:ZDB-GENE-070117-2436	trp	522	0.0875328	474	0.204082	808	3.17411	396	5.7394	[PATO:0000718^OBO_REL:has_qualifier(PATO:0000460)^OBO_REL:inheres_in(ZFA:0001094), PATO:0000718^OBO_REL:inheres_in(ZFA:0001094)]
ZFIN:ZDB-GENE-070117-2432	tip	523	0.0875328	475	0.204082	809	3.17411	397	5.7394	[PATO:0000718^OBO_REL:has_qualifier(PATO:0000460)^OBO_REL:inheres_in(ZFA:0001094), PATO:0000718^OBO_REL:inheres_in(ZFA:0001094)]
ZFIN:ZDB-GENE-070117-2081	gam	524	0.0875328	477	0.204082	810	3.17411	398	5.7394	[PATO:0000718^OBO_REL:has_qualifier(PATO:0000460)^OBO_REL:inheres_in(ZFA:0001094), PATO:0000718^OBO_REL:inheres_in(ZFA:0001094)]
ZFIN:ZDB-GENE-070117-2467	wup	525	0.0874872	465	0.204678	616	3.47427	399	5.7394	[PATO:0000718^OBO_REL:has_qualifier(PATO:0000460)^OBO_REL:inheres_in(ZFA:0001094), PATO:0000718^OBO_REL:inheres_in(ZFA:0001094)]
ZFIN:ZDB-GENE-980526-340	gata5	526	0.0873775	562	0.202381	473	3.62599	400	5.7394	[PATO:0000718^OBO_REL:has_qualifier(PATO:0000460)^OBO_REL:inheres_in(ZFA:0001094), PATO:0000718^OBO_REL:inheres_in(ZFA:0001094)]
ZFIN:ZDB-GENE-070117-229	unm ti216c	527	0.0872431	948	0.188679	726	3.30203	651	5.10076	[ZFA:0000108]
ZFIN:ZDB-GENE-070117-418	unm to259b	528	0.0870391	567	0.202073	263	3.88289	475	5.41183	[ZFA:0001478]
ZFIN:ZDB-GENE-040827-1	ift172	529	0.0870195	249	0.224719	289	3.83792	696	4.68663	[ZFA:0001115]
ZFIN:ZDB-GENE-040614-1	ift57	530	0.0870195	250	0.224719	290	3.83792	697	4.68663	[ZFA:0001115]
ZFIN:ZDB-GENE-070117-2426	thi	531	0.0867592	529	0.20339	635	3.4344	510	5.15633	[ZFA:0000737]
ZFIN:ZDB-GENE-990714-24	tcp1	532	0.0864899	635	0.199074	215	4.01102	476	5.41183	[ZFA:0001478]
ZFIN:ZDB-GENE-070117-2387	spk(l)	533	0.0864046	696	0.196429	245	3.92159	401	5.7394	[PATO:0000718^OBO_REL:has_qualifier(PATO:0000460)^OBO_REL:inheres_in(ZFA:0001094), PATO:0000718^OBO_REL:inheres_in(ZFA:0001094)]
ZFIN:ZDB-GENE-070117-417	unm tg239a	534	0.0863601	637	0.198953	701	3.37544	511	5.15633	[ZFA:0000737]
ZFIN:ZDB-GENE-030114-9	pola1	535	0.0862736	527	0.203791	267	3.87345	698	4.68663	[ZFA:0001115]
ZFIN:ZDB-GENE-020123-2	s1pr2	536	0.0861925	247	0.225131	772	3.19507	402	5.7394	[PATO:0000718^OBO_REL:has_qualifier(PATO:0000460)^OBO_REL:inheres_in(ZFA:0001094), PATO:0000718^OBO_REL:inheres_in(ZFA:0001094)]
ZFIN:ZDB-GENE-030131-3238	pabpc1a	537	0.0861853	406	0.207921	728	3.29783	841	3.9088	[ZFA:0001114]
ZFIN:ZDB-GENE-070117-204	unm tq235b	538	0.0861509	463	0.204762	324	3.76206	512	5.15633	[ZFA:0000737]
ZFIN:ZDB-GENE-040831-2	ect2	539	0.0861028	449	0.206061	700	3.37705	823	4.56634	[PATO:0000001^OBO_REL:has_qualifier(PATO:0000460)^OBO_REL:inheres_in(ZFA:0001094)]
ZFIN:ZDB-GENE-980526-253	mef2ca	540	0.0860919	402	0.208178	239	3.94139	403	5.7394	[PATO:0000718^OBO_REL:has_qualifier(PATO:0000460)^OBO_REL:inheres_in(ZFA:0001094), PATO:0000718^OBO_REL:inheres_in(ZFA:0001094)]
ZFIN:ZDB-GENE-070117-617	unm tj229g	541	0.0860507	526	0.203791	325	3.76206	513	5.15633	[ZFA:0000737]
ZFIN:ZDB-GENE-070117-75	puo	542	0.0860459	458	0.205357	567	3.55289	514	5.15633	[ZFA:0000737]
ZFIN:ZDB-GENE-070117-936	unm t30464	543	0.0858967	298	0.219512	502	3.56188	437	5.67847	[ZFA:0001477]
ZFIN:ZDB-GENE-070117-1422	unm t30463	544	0.0858967	300	0.219512	503	3.56188	438	5.67847	[ZFA:0001477]
ZFIN:ZDB-GENE-070117-612	unm ti236	545	0.0858853	565	0.202186	264	3.88289	477	5.41183	[ZFA:0001478]
ZFIN:ZDB-GENE-070117-529	unm tx238c	546	0.0858853	566	0.202186	265	3.88289	478	5.41183	[ZFA:0001478]
ZFIN:ZDB-GENE-070117-124	unm ta42	547	0.0857526	669	0.197861	702	3.36944	515	5.15633	[ZFA:0000737]
ZFIN:ZDB-GENE-070117-267	unm tt227c	548	0.0856651	332	0.215789	452	3.62934	516	5.15633	[ZFA:0000737]
ZFIN:ZDB-GENE-030131-574	ift88	549	0.085662	471	0.204255	346	3.7243	216	6.38503	[PATO:0000001^OBO_REL:has_qualifier(PATO:0000460)^OBO_REL:inheres_in(ZFA:0001117), PATO:0000001^OBO_REL:inheres_in(ZFA:0001117)]
ZFIN:ZDB-GENE-040109-1	nol5a	550	0.0856309	461	0.204878	486	3.56987	699	4.68663	[ZFA:0001115]
ZFIN:ZDB-GENE-070117-2020	dns	551	0.0854924	354	0.2125	737	3.23344	932	3.86802	[UBERON:FBbt_00000111-FMA_69070-MIAA_0000173-XAO_0000001-ZFA_0000016]
ZFIN:ZDB-GENE-070117-2255	pep	552	0.0854393	476	0.204082	576	3.53635	404	5.7394	[PATO:0000718^OBO_REL:has_qualifier(PATO:0000460)^OBO_REL:inheres_in(ZFA:0001094), PATO:0000718^OBO_REL:inheres_in(ZFA:0001094)]
ZFIN:ZDB-GENE-030131-5566	kiaa0947l	553	0.0854007	572	0.201835	477	3.61329	517	5.15633	[ZFA:0000737]
ZFIN:ZDB-GENE-070117-587	unm m437	554	0.0853541	673	0.197368	284	3.85078	652	5.10076	[ZFA:0000108]
ZFIN:ZDB-GENE-070117-2220	nag	555	0.0853541	674	0.197368	285	3.85078	653	5.10076	[ZFA:0000108]
ZFIN:ZDB-GENE-070117-135	unm m258	556	0.0853541	682	0.197368	286	3.85078	654	5.10076	[ZFA:0000108]
ZFIN:ZDB-GENE-070117-969	unm t30828	558	0.0853083	728	0.194444	607	3.47959	656	5.10076	[ZFA:0000108]
ZFIN:ZDB-GENE-991105-4	cx43	557	0.0853083	727	0.194444	620	3.46568	655	5.10076	[ZFA:0000108]
ZFIN:ZDB-GENE-070117-593	unm th209g	559	0.0853083	729	0.194444	621	3.46568	657	5.10076	[ZFA:0000108]
ZFIN:ZDB-GENE-070117-591	unm tc327d	560	0.0853083	730	0.194444	622	3.46568	658	5.10076	[ZFA:0000108]
ZFIN:ZDB-GENE-070117-485	unm th240c	561	0.0853083	731	0.194444	623	3.46568	659	5.10076	[ZFA:0000108]
ZFIN:ZDB-GENE-070117-374	unm tf18c	562	0.0853083	732	0.194444	624	3.46568	660	5.10076	[ZFA:0000108]
ZFIN:ZDB-GENE-070117-251	unm te309	563	0.0853083	733	0.194444	625	3.46568	661	5.10076	[ZFA:0000108]
ZFIN:ZDB-GENE-070117-2443	tut	564	0.0853083	734	0.194444	626	3.46568	662	5.10076	[ZFA:0000108]
ZFIN:ZDB-GENE-070117-241	unm m191	565	0.0853083	735	0.194444	627	3.46568	663	5.10076	[ZFA:0000108]
ZFIN:ZDB-GENE-070117-2093	gsp	566	0.0853083	738	0.194444	628	3.46568	664	5.10076	[ZFA:0000108]
ZFIN:ZDB-GENE-070117-179	unm tq289b	567	0.0853083	739	0.194444	629	3.46568	665	5.10076	[ZFA:0000108]
ZFIN:ZDB-GENE-070117-164	unm ts294b	568	0.0853083	740	0.194444	630	3.46568	666	5.10076	[ZFA:0000108]
ZFIN:ZDB-GENE-070117-2448	uml	569	0.0852412	388	0.208955	296	3.82041	405	5.7394	[PATO:0000718^OBO_REL:has_qualifier(PATO:0000460)^OBO_REL:inheres_in(ZFA:0001094), PATO:0000718^OBO_REL:inheres_in(ZFA:0001094)]
ZFIN:ZDB-GENE-070117-2440	twn	570	0.085188	405	0.207921	830	3.02375	700	4.68663	[ZFA:0001115]
ZFIN:ZDB-GENE-050522-147	atp5o	571	0.0851563	443	0.206731	735	3.2658	842	3.9088	[ZFA:0001114]
ZFIN:ZDB-GENE-021220-6	ints7	572	0.085065	530	0.20339	579	3.52683	518	5.15633	[ZFA:0000737]
ZFIN:ZDB-GENE-040827-4	pkd2	573	0.0850457	456	0.205607	173	4.26622	217	6.38503	[PATO:0000001^OBO_REL:has_qualifier(PATO:0000460)^OBO_REL:inheres_in(ZFA:0001117), PATO:0000001^OBO_REL:inheres_in(ZFA:0001117)]
ZFIN:ZDB-GENE-030131-9184	rps3a	574	0.085	374	0.21134	330	3.75797	701	4.68663	[ZFA:0001115]
ZFIN:ZDB-GENE-070117-383	unm te322	575	0.0849665	569	0.201878	326	3.76206	519	5.15633	[ZFA:0000737]
ZFIN:ZDB-GENE-070117-313	unm tg279	576	0.0849665	570	0.201878	327	3.76206	520	5.15633	[ZFA:0000737]
ZFIN:ZDB-GENE-070117-174	unm ty224	577	0.0849665	571	0.201878	328	3.76206	521	5.15633	[ZFA:0000737]
ZFIN:ZDB-GENE-070117-2504	byp	578	0.0846496	645	0.198718	569	3.54903	406	5.7394	[PATO:0000718^OBO_REL:has_qualifier(PATO:0000460)^OBO_REL:inheres_in(ZFA:0001094), PATO:0000718^OBO_REL:inheres_in(ZFA:0001094)]
ZFIN:ZDB-GENE-030505-1	foxi1	579	0.0846486	791	0.192488	198	4.06878	479	5.41183	[ZFA:0001478]
ZFIN:ZDB-GENE-070117-2329	sll	580	0.0845919	788	0.192708	192	4.11504	407	5.7394	[PATO:0000718^OBO_REL:has_qualifier(PATO:0000460)^OBO_REL:inheres_in(ZFA:0001094), PATO:0000718^OBO_REL:inheres_in(ZFA:0001094)]
ZFIN:ZDB-GENE-070117-364	unm tm126	581	0.0845775	294	0.22043	379	3.6566	439	5.67847	[ZFA:0001477]
ZFIN:ZDB-GENE-070117-272	unm tm46b	582	0.0843907	386	0.209184	453	3.62934	522	5.15633	[ZFA:0000737]
ZFIN:ZDB-GENE-070117-1578	fuh	583	0.0842701	668	0.19797	248	3.9156	523	5.15633	[ZFA:0000737]
ZFIN:ZDB-GENE-021209-1	mcm5	584	0.0842454	472	0.204188	580	3.52683	524	5.15633	[ZFA:0000737]
ZFIN:ZDB-GENE-040426-804	wdr1	585	0.0840991	450	0.20603	636	3.4344	525	5.15633	[ZFA:0000737]
ZFIN:ZDB-GENE-030131-333	wdr82	586	0.0840991	451	0.20603	637	3.4344	526	5.15633	[ZFA:0000737]
ZFIN:ZDB-GENE-021115-7	plk1	587	0.0840668	367	0.21164	350	3.685	702	4.68663	[ZFA:0001115]
ZFIN:ZDB-GENE-020419-36	baf53a	588	0.0840668	368	0.21164	351	3.685	703	4.68663	[ZFA:0001115]
ZFIN:ZDB-GENE-020419-31	ncbp2	589	0.0840668	369	0.21164	352	3.685	704	4.68663	[ZFA:0001115]
ZFIN:ZDB-GENE-020419-21	smc4	590	0.0840668	370	0.21164	353	3.685	705	4.68663	[ZFA:0001115]
ZFIN:ZDB-GENE-020419-13	ars2	591	0.0840668	371	0.21164	354	3.685	706	4.68663	[ZFA:0001115]
ZFIN:ZDB-GENE-040426-1076	eif3g	592	0.0838916	478	0.20398	380	3.65114	707	4.68663	[ZFA:0001115]
ZFIN:ZDB-GENE-070117-486	unm tv42b	593	0.0837631	714	0.195402	295	3.82744	480	5.41183	[ZFA:0001478]
ZFIN:ZDB-GENE-070117-2485	zin	594	0.0837447	794	0.191781	818	3.05611	408	5.7394	[PATO:0000718^OBO_REL:has_qualifier(PATO:0000460)^OBO_REL:inheres_in(ZFA:0001094), PATO:0000718^OBO_REL:inheres_in(ZFA:0001094)]
ZFIN:ZDB-GENE-070117-2156	kus	595	0.0837447	795	0.191781	819	3.05611	409	5.7394	[PATO:0000718^OBO_REL:has_qualifier(PATO:0000460)^OBO_REL:inheres_in(ZFA:0001094), PATO:0000718^OBO_REL:inheres_in(ZFA:0001094)]
ZFIN:ZDB-GENE-070117-2097	gre	596	0.0837447	796	0.191781	820	3.05611	410	5.7394	[PATO:0000718^OBO_REL:has_qualifier(PATO:0000460)^OBO_REL:inheres_in(ZFA:0001094), PATO:0000718^OBO_REL:inheres_in(ZFA:0001094)]
ZFIN:ZDB-GENE-030130-1	epb41	597	0.0837447	797	0.191781	821	3.05611	411	5.7394	[PATO:0000718^OBO_REL:has_qualifier(PATO:0000460)^OBO_REL:inheres_in(ZFA:0001094), PATO:0000718^OBO_REL:inheres_in(ZFA:0001094)]
ZFIN:ZDB-GENE-070117-439	unm m451	598	0.0833435	717	0.195122	269	3.85385	218	6.38503	[PATO:0000001^OBO_REL:has_qualifier(PATO:0000460)^OBO_REL:inheres_in(ZFA:0001117), PATO:0000001^OBO_REL:inheres_in(ZFA:0001117)]
ZFIN:ZDB-GENE-040831-3	srp68	599	0.0828875	579	0.201031	638	3.4344	527	5.15633	[ZFA:0000737]
ZFIN:ZDB-GENE-070117-2460	wsh	600	0.0827255	683	0.197183	770	3.20796	412	5.7394	[PATO:0000718^OBO_REL:has_qualifier(PATO:0000460)^OBO_REL:inheres_in(ZFA:0001094), PATO:0000718^OBO_REL:inheres_in(ZFA:0001094)]
ZFIN:ZDB-GENE-070117-2187	mao(l)	601	0.0826619	711	0.195745	373	3.67458	413	5.7394	[PATO:0000718^OBO_REL:has_qualifier(PATO:0000460)^OBO_REL:inheres_in(ZFA:0001094), PATO:0000718^OBO_REL:inheres_in(ZFA:0001094)]
ZFIN:ZDB-GENE-070117-279	unm tg310a	602	0.0825774	334	0.215569	342	3.74121	219	6.38503	[PATO:0000001^OBO_REL:has_qualifier(PATO:0000460)^OBO_REL:inheres_in(ZFA:0001117), PATO:0000001^OBO_REL:inheres_in(ZFA:0001117)]
ZFIN:ZDB-GENE-040723-1	gnl3l	603	0.0825623	331	0.215909	592	3.50087	799	4.66498	[PATO:0000169]
ZFIN:ZDB-GENE-030131-1613	otop1	604	0.0825138	884	0.190217	617	3.47427	414	5.7394	[PATO:0000718^OBO_REL:has_qualifier(PATO:0000460)^OBO_REL:inheres_in(ZFA:0001094), PATO:0000718^OBO_REL:inheres_in(ZFA:0001094)]
ZFIN:ZDB-GENE-070117-624	unm m719	605	0.0823708	877	0.190476	631	3.46568	667	5.10076	[ZFA:0000108]
ZFIN:ZDB-GENE-070117-143	unm m658	606	0.0823708	880	0.190476	632	3.46568	668	5.10076	[ZFA:0000108]
ZFIN:ZDB-GENE-070117-1918	unm t31536	607	0.0822221	233	0.227273	742	3.21729	528	5.15633	[ZFA:0000737]
ZFIN:ZDB-GENE-070117-1908	unm t31258	608	0.0822221	234	0.227273	743	3.21729	529	5.15633	[ZFA:0000737]
ZFIN:ZDB-GENE-070117-1906	unm t31254	609	0.0822221	235	0.227273	744	3.21729	530	5.15633	[ZFA:0000737]
ZFIN:ZDB-GENE-070117-1905	unm t31253	610	0.0822221	236	0.227273	745	3.21729	531	5.15633	[ZFA:0000737]
ZFIN:ZDB-GENE-070117-1897	unm t31168	611	0.0822221	237	0.227273	746	3.21729	532	5.15633	[ZFA:0000737]
ZFIN:ZDB-GENE-070117-1895	unm t31166	612	0.0822221	238	0.227273	747	3.21729	533	5.15633	[ZFA:0000737]
ZFIN:ZDB-GENE-070117-1893	unm t31146	613	0.0822221	239	0.227273	748	3.21729	534	5.15633	[ZFA:0000737]
ZFIN:ZDB-GENE-070117-1891	unm t31143	614	0.0822221	240	0.227273	749	3.21729	535	5.15633	[ZFA:0000737]
ZFIN:ZDB-GENE-070117-1889	unm t31098	615	0.0822221	241	0.227273	750	3.21729	536	5.15633	[ZFA:0000737]
ZFIN:ZDB-GENE-070117-2265	pif	616	0.0821877	894	0.189873	287	3.85078	669	5.10076	[ZFA:0000108]
ZFIN:ZDB-GENE-070117-1583	unm dtfa17	617	0.0821243	933	0.189189	608	3.47959	670	5.10076	[ZFA:0000108]
ZFIN:ZDB-GENE-070117-2469	wib	618	0.0820648	802	0.191489	687	3.42893	537	5.15633	[ZFA:0000737]
ZFIN:ZDB-GENE-020419-37	uxs1	619	0.0818663	772	0.19375	689	3.4243	538	5.15633	[ZFA:0000737]
ZFIN:ZDB-GENE-070306-10	unm b1039	620	0.0817843	792	0.192118	179	4.22314	440	5.67847	[ZFA:0001477]
ZFIN:ZDB-GENE-041007-3	twistnb	621	0.0817693	701	0.196262	301	3.81091	708	4.68663	[ZFA:0001115]
ZFIN:ZDB-GENE-070117-1595	unm ty54x	622	0.0817154	563	0.202381	804	3.18719	539	5.15633	[ZFA:0000737]
ZFIN:ZDB-GENE-070117-1956	unm t31438	623	0.0816961	926	0.189542	833	2.99441	671	5.10076	[ZFA:0000108]
ZFIN:ZDB-GENE-070117-1948	unm t31185	624	0.0816961	927	0.189542	834	2.99441	672	5.10076	[ZFA:0000108]
ZFIN:ZDB-GENE-070117-1946	unm t31160	625	0.0816961	928	0.189542	835	2.99441	673	5.10076	[ZFA:0000108]
ZFIN:ZDB-GENE-070117-502	unm tf214f	626	0.0816753	695	0.196429	581	3.52683	540	5.15633	[ZFA:0000737]
ZFIN:ZDB-GENE-070117-2386	spl	627	0.0816753	697	0.196429	582	3.52683	541	5.15633	[ZFA:0000737]
ZFIN:ZDB-GENE-070117-2254	pel	628	0.0816753	698	0.196429	583	3.52683	542	5.15633	[ZFA:0000737]
ZFIN:ZDB-GENE-070117-219	unm tr206c	629	0.0816753	699	0.196429	584	3.52683	543	5.15633	[ZFA:0000737]
ZFIN:ZDB-GENE-040712-6	ccm2	630	0.0814033	393	0.208661	243	3.93257	165	6.42087	[PATO:0000001^inheres_in_part_of(UBERON:FBbt_00000126-FMA_69072-MIAA_0000174-XAO_0000050-ZFA_0000041)]
ZFIN:ZDB-GENE-000208-20	bon	631	0.0810041	533	0.203297	566	3.55515	441	5.67847	[ZFA:0001477]
ZFIN:ZDB-GENE-070117-71	cnc	632	0.0808015	580	0.20098	392	3.64072	709	4.68663	[ZFA:0001115]
ZFIN:ZDB-GENE-070117-2159	lnd	633	0.0807944	665	0.19802	705	3.35581	674	5.10076	[ZFA:0000108]
ZFIN:ZDB-GENE-070117-216	unm tp230	634	0.0806299	774	0.193694	377	3.66427	544	5.15633	[ZFA:0000737]
ZFIN:ZDB-GENE-070117-404	unm td207	635	0.0805156	391	0.208791	711	3.34102	545	5.15633	[ZFA:0000737]
ZFIN:ZDB-GENE-030131-2299	cltca	636	0.0805052	883	0.190217	490	3.56404	546	5.15633	[ZFA:0000737]
ZFIN:ZDB-GENE-070117-1062	unm t30508	637	0.0804964	935	0.189189	609	3.47959	675	5.10076	[ZFA:0000108]
ZFIN:ZDB-GENE-070117-984	unm t30865	638	0.0804181	930	0.189189	610	3.47959	676	5.10076	[ZFA:0000108]
ZFIN:ZDB-GENE-070117-1414	unm t30627	639	0.0804181	934	0.189189	611	3.47959	677	5.10076	[ZFA:0000108]
ZFIN:ZDB-GENE-070117-202	unm m195	640	0.0803541	996	0.1875	816	3.12465	37	7.97887	[ZFA:0000473]
ZFIN:ZDB-GENE-070117-81	drk	641	0.0802536	438	0.207101	722	3.32498	710	4.68663	[ZFA:0001115]
ZFIN:ZDB-GENE-021217-1	med29	642	0.0802414	634	0.2	304	3.80571	57	7.56383	[ZFA:0000548]
ZFIN:ZDB-GENE-070117-2444	blr	643	0.0798801	718	0.195122	577	3.53635	415	5.7394	[PATO:0000718^OBO_REL:has_qualifier(PATO:0000460)^OBO_REL:inheres_in(ZFA:0001094), PATO:0000718^OBO_REL:inheres_in(ZFA:0001094)]
ZFIN:ZDB-GENE-070117-2491	brd	644	0.079876	752	0.194093	334	3.75265	416	5.7394	[PATO:0000718^OBO_REL:has_qualifier(PATO:0000460)^OBO_REL:inheres_in(ZFA:0001094), PATO:0000718^OBO_REL:inheres_in(ZFA:0001094)]
ZFIN:ZDB-GENE-040923-1	slc25a24l	645	0.0797486	702	0.196172	639	3.4344	547	5.15633	[ZFA:0000737]
ZFIN:ZDB-GENE-040426-2536	cdipt	646	0.0797486	703	0.196172	640	3.4344	548	5.15633	[ZFA:0000737]
ZFIN:ZDB-GENE-021219-1	flj20508l	647	0.0797486	704	0.196172	641	3.4344	549	5.15633	[ZFA:0000737]
ZFIN:ZDB-GENE-070117-2073	frx	648	0.0793083	937	0.189024	811	3.17411	417	5.7394	[PATO:0000718^OBO_REL:has_qualifier(PATO:0000460)^OBO_REL:inheres_in(ZFA:0001094), PATO:0000718^OBO_REL:inheres_in(ZFA:0001094)]
ZFIN:ZDB-GENE-030131-9102	col1a1	649	0.0791572	575	0.20122	288	3.84614	613	5.1413	[ZFA:0000434]
ZFIN:ZDB-GENE-070117-294	unm ty5	650	0.0790669	666	0.19797	585	3.52683	550	5.15633	[ZFA:0000737]
ZFIN:ZDB-GENE-070117-255	unm tm9d	651	0.0790669	667	0.19797	586	3.52683	551	5.15633	[ZFA:0000737]
ZFIN:ZDB-GENE-990415-174	neurog1	652	0.078896	664	0.198198	698	3.38302	481	5.41183	[ZFA:0001478]
ZFIN:ZDB-GENE-070117-34	enm	653	0.0787672	789	0.192547	714	3.33952	552	5.15633	[ZFA:0000737]
ZFIN:ZDB-GENE-030131-2341	med24	654	0.0787672	790	0.192547	715	3.33952	553	5.15633	[ZFA:0000737]
ZFIN:ZDB-GENE-070117-416	unm m573	655	0.0787496	462	0.204819	712	3.34084	824	4.56634	[PATO:0000001^OBO_REL:has_qualifier(PATO:0000460)^OBO_REL:inheres_in(ZFA:0001094)]
ZFIN:ZDB-GENE-040718-150	ufd1l	656	0.0785853	777	0.193396	642	3.4344	554	5.15633	[ZFA:0000737]
ZFIN:ZDB-GENE-070117-1604	unm dtbe6	658	0.0785486	932	0.189189	612	3.47959	679	5.10076	[ZFA:0000108]
ZFIN:ZDB-GENE-070117-2201	med	657	0.0785486	931	0.189189	633	3.46568	678	5.10076	[ZFA:0000108]
ZFIN:ZDB-GENE-070117-498	unm tu227	659	0.0783862	706	0.19598	812	3.17348	442	5.67847	[ZFA:0001477]
ZFIN:ZDB-GENE-070117-628	unm tm70f	660	0.0782858	810	0.191083	644	3.43134	555	5.15633	[ZFA:0000737]
ZFIN:ZDB-GENE-070117-567	unm tp46	661	0.0782858	811	0.191083	645	3.43134	556	5.15633	[ZFA:0000737]
ZFIN:ZDB-GENE-070117-565	unm tv60c	662	0.0782858	812	0.191083	646	3.43134	557	5.15633	[ZFA:0000737]
ZFIN:ZDB-GENE-070117-555	unm th9	663	0.0782858	813	0.191083	647	3.43134	558	5.15633	[ZFA:0000737]
ZFIN:ZDB-GENE-070117-547	unm tm102e	664	0.0782858	814	0.191083	648	3.43134	559	5.15633	[ZFA:0000737]
ZFIN:ZDB-GENE-070117-514	unm to274	665	0.0782858	815	0.191083	649	3.43134	560	5.15633	[ZFA:0000737]
ZFIN:ZDB-GENE-070117-508	unm tn17	666	0.0782858	816	0.191083	650	3.43134	561	5.15633	[ZFA:0000737]
ZFIN:ZDB-GENE-070117-472	unm tt209c	667	0.0782858	817	0.191083	651	3.43134	562	5.15633	[ZFA:0000737]
ZFIN:ZDB-GENE-070117-463	unm tn20c	668	0.0782858	818	0.191083	652	3.43134	563	5.15633	[ZFA:0000737]
ZFIN:ZDB-GENE-070117-431	unm tx238f	669	0.0782858	819	0.191083	653	3.43134	564	5.15633	[ZFA:0000737]
ZFIN:ZDB-GENE-070117-420	unm tm88e	670	0.0782858	820	0.191083	654	3.43134	565	5.15633	[ZFA:0000737]
ZFIN:ZDB-GENE-070117-405	unm tu259	671	0.0782858	821	0.191083	655	3.43134	566	5.15633	[ZFA:0000737]
ZFIN:ZDB-GENE-070117-396	unm tm42d	672	0.0782858	822	0.191083	656	3.43134	567	5.15633	[ZFA:0000737]
ZFIN:ZDB-GENE-070117-377	unm tw4	673	0.0782858	823	0.191083	657	3.43134	568	5.15633	[ZFA:0000737]
ZFIN:ZDB-GENE-070117-362	unm tm78	674	0.0782858	824	0.191083	658	3.43134	569	5.15633	[ZFA:0000737]
ZFIN:ZDB-GENE-070117-339	unm tj214	675	0.0782858	825	0.191083	659	3.43134	570	5.15633	[ZFA:0000737]
ZFIN:ZDB-GENE-070117-286	unm ty7c	676	0.0782858	826	0.191083	660	3.43134	571	5.15633	[ZFA:0000737]
ZFIN:ZDB-GENE-070117-2512	chn	677	0.0782858	827	0.191083	661	3.43134	572	5.15633	[ZFA:0000737]
ZFIN:ZDB-GENE-070117-2425	tbo	678	0.0782858	828	0.191083	662	3.43134	573	5.15633	[ZFA:0000737]
ZFIN:ZDB-GENE-070117-2409	stp_m365	679	0.0782858	829	0.191083	663	3.43134	574	5.15633	[ZFA:0000737]
ZFIN:ZDB-GENE-070117-2406	stn	680	0.0782858	830	0.191083	664	3.43134	575	5.15633	[ZFA:0000737]
ZFIN:ZDB-GENE-070117-2318	roh	681	0.0782858	831	0.191083	665	3.43134	576	5.15633	[ZFA:0000737]
ZFIN:ZDB-GENE-070117-2317	rix	682	0.0782858	832	0.191083	666	3.43134	577	5.15633	[ZFA:0000737]
ZFIN:ZDB-GENE-070117-2283	pos	683	0.0782858	833	0.191083	667	3.43134	578	5.15633	[ZFA:0000737]
ZFIN:ZDB-GENE-070117-2230	noc	684	0.0782858	834	0.191083	668	3.43134	579	5.15633	[ZFA:0000737]
ZFIN:ZDB-GENE-070117-2180	ljw	685	0.0782858	835	0.191083	669	3.43134	580	5.15633	[ZFA:0000737]
ZFIN:ZDB-GENE-070117-2105	apa	686	0.0782858	836	0.191083	670	3.43134	581	5.15633	[ZFA:0000737]
ZFIN:ZDB-GENE-070117-2102	hai	687	0.0782858	837	0.191083	671	3.43134	582	5.15633	[ZFA:0000737]
ZFIN:ZDB-GENE-070117-2099	gro	688	0.0782858	838	0.191083	672	3.43134	583	5.15633	[ZFA:0000737]
ZFIN:ZDB-GENE-070117-2068	flc	689	0.0782858	839	0.191083	673	3.43134	584	5.15633	[ZFA:0000737]
ZFIN:ZDB-GENE-070117-2058	fel	690	0.0782858	840	0.191083	674	3.43134	585	5.15633	[ZFA:0000737]
ZFIN:ZDB-GENE-070117-2025	doo	691	0.0782858	841	0.191083	675	3.43134	586	5.15633	[ZFA:0000737]
ZFIN:ZDB-GENE-070117-162	unm ta85d	692	0.0782858	843	0.191083	676	3.43134	587	5.15633	[ZFA:0000737]
ZFIN:ZDB-GENE-070117-1587	unm tg290x	693	0.0782858	844	0.191083	677	3.43134	588	5.15633	[ZFA:0000737]
ZFIN:ZDB-GENE-070117-1562	odk	694	0.0782858	845	0.191083	678	3.43134	589	5.15633	[ZFA:0000737]
ZFIN:ZDB-GENE-040826-5	slc35d1	695	0.0782858	846	0.191083	679	3.43134	590	5.15633	[ZFA:0000737]
ZFIN:ZDB-GENE-040727-3	b4galt7	696	0.0782858	847	0.191083	680	3.43134	591	5.15633	[ZFA:0000737]
ZFIN:ZDB-GENE-030131-7928	rpn2	697	0.0782858	848	0.191083	681	3.43134	592	5.15633	[ZFA:0000737]
ZFIN:ZDB-GENE-030131-4909	mbtps1	698	0.0782858	849	0.191083	682	3.43134	593	5.15633	[ZFA:0000737]
ZFIN:ZDB-GENE-021212-1	ddx55	699	0.0782858	850	0.191083	683	3.43134	594	5.15633	[ZFA:0000737]
ZFIN:ZDB-GENE-021022-3	myst3	700	0.0782858	851	0.191083	684	3.43134	595	5.15633	[ZFA:0000737]
ZFIN:ZDB-GENE-020419-3	b3gat3	701	0.0782858	852	0.191083	685	3.43134	596	5.15633	[ZFA:0000737]
ZFIN:ZDB-GENE-050913-1	cwf19l2	702	0.078018	963	0.188341	302	3.81091	711	4.68663	[ZFA:0001115]
ZFIN:ZDB-GENE-070117-1912	unm t31264	703	0.0777554	272	0.222222	751	3.21729	597	5.15633	[ZFA:0000737]
ZFIN:ZDB-GENE-070228-5	unm be1324	704	0.077679	670	0.197802	190	4.11795	331	6.34144	[ZFA:0001058]
ZFIN:ZDB-GENE-030109-2	ruvbl1	705	0.0774752	470	0.20442	227	3.98916	712	4.68663	[ZFA:0001115]
ZFIN:ZDB-GENE-030131-8671	rpl6	706	0.0772438	773	0.193717	692	3.41034	825	4.56634	[PATO:0000001^OBO_REL:has_qualifier(PATO:0000460)^OBO_REL:inheres_in(ZFA:0001094)]
ZFIN:ZDB-GENE-070306-6	unm b953	707	0.0771284	881	0.190265	251	3.90608	443	5.67847	[ZFA:0001477]
ZFIN:ZDB-GENE-040426-1333	surf6l	708	0.0770688	742	0.194313	331	3.75797	713	4.68663	[ZFA:0001115]
ZFIN:ZDB-GENE-030131-9864	mybbp1a	709	0.0770688	743	0.194313	332	3.75797	714	4.68663	[ZFA:0001115]
ZFIN:ZDB-GENE-030616-554	slc17a6	710	0.076935	876	0.190661	706	3.35387	418	5.7394	[PATO:0000718^OBO_REL:has_qualifier(PATO:0000460)^OBO_REL:inheres_in(ZFA:0001094), PATO:0000718^OBO_REL:inheres_in(ZFA:0001094)]
ZFIN:ZDB-GENE-030616-132	mycbp2	711	0.0768898	998	0.187266	347	3.71414	419	5.7394	[PATO:0000718^OBO_REL:has_qualifier(PATO:0000460)^OBO_REL:inheres_in(ZFA:0001094), PATO:0000718^OBO_REL:inheres_in(ZFA:0001094)]
ZFIN:ZDB-GENE-070117-347	unm tl205	712	0.0766982	974	0.188235	716	3.33952	598	5.15633	[ZFA:0000737]
ZFIN:ZDB-GENE-030131-6989	ebna1bp2l	713	0.0766914	853	0.190955	618	3.4709	826	4.56634	[PATO:0000001^OBO_REL:has_qualifier(PATO:0000460)^OBO_REL:inheres_in(ZFA:0001094)]
ZFIN:ZDB-GENE-040426-2833	stxbp3	714	0.0764627	982	0.188073	240	3.93909	482	5.41183	[ZFA:0001478]
ZFIN:ZDB-GENE-040825-1	rnf113a	715	0.0764276	793	0.192118	564	3.55592	715	4.68663	[ZFA:0001115]
ZFIN:ZDB-GENE-070117-1499	unm t30458	716	0.0764002	672	0.19774	504	3.56188	444	5.67847	[ZFA:0001477]
ZFIN:ZDB-GENE-030131-970	rpl7l1	717	0.0763376	411	0.207865	773	3.18726	716	4.68663	[ZFA:0001115]
ZFIN:ZDB-GENE-030102-1	flj20272l	718	0.0763376	412	0.207865	774	3.18726	717	4.68663	[ZFA:0001115]
ZFIN:ZDB-GENE-020419-7	cct7	719	0.0763376	413	0.207865	775	3.18726	718	4.68663	[ZFA:0001115]
ZFIN:ZDB-GENE-020419-6	cct2	720	0.0763376	414	0.207865	776	3.18726	719	4.68663	[ZFA:0001115]
ZFIN:ZDB-GENE-010601-1	vars	721	0.0763376	415	0.207865	777	3.18726	720	4.68663	[ZFA:0001115]
ZFIN:ZDB-GENE-070117-2263	pup	722	0.0763363	886	0.190045	771	3.20796	420	5.7394	[PATO:0000718^OBO_REL:has_qualifier(PATO:0000460)^OBO_REL:inheres_in(ZFA:0001094), PATO:0000718^OBO_REL:inheres_in(ZFA:0001094)]
ZFIN:ZDB-GENE-040728-3	pdcd7	723	0.0762349	314	0.217949	440	3.64025	721	4.68663	[ZFA:0001115]
ZFIN:ZDB-GENE-031001-11	hspa5	724	0.0762349	315	0.217949	441	3.64025	722	4.68663	[ZFA:0001115]
ZFIN:ZDB-GENE-020423-4	naca	725	0.0762349	316	0.217949	442	3.64025	723	4.68663	[ZFA:0001115]
ZFIN:ZDB-GENE-030131-4027	fbxo5	726	0.0759862	910	0.189744	376	3.66496	800	4.66498	[PATO:0000169]
ZFIN:ZDB-GENE-040930-4	polr1d	727	0.0759403	744	0.194175	355	3.685	724	4.68663	[ZFA:0001115]
ZFIN:ZDB-GENE-040715-1	mcm3ap	728	0.0759403	745	0.194175	356	3.685	725	4.68663	[ZFA:0001115]
ZFIN:ZDB-GENE-040426-940	cdc37	729	0.0759403	746	0.194175	357	3.685	726	4.68663	[ZFA:0001115]
ZFIN:ZDB-GENE-040426-2764	mizf	730	0.0759403	747	0.194175	358	3.685	727	4.68663	[ZFA:0001115]
ZFIN:ZDB-GENE-030131-9878	noc3l	731	0.0759403	748	0.194175	359	3.685	728	4.68663	[ZFA:0001115]
ZFIN:ZDB-GENE-030131-8442	eif3d	732	0.0759403	749	0.194175	360	3.685	729	4.68663	[ZFA:0001115]
ZFIN:ZDB-GENE-030131-3197	zmat2	733	0.0759403	750	0.194175	361	3.685	730	4.68663	[ZFA:0001115]
ZFIN:ZDB-GENE-030131-215	cfl1	734	0.0757742	457	0.205405	695	3.39553	731	4.68663	[ZFA:0001115]
ZFIN:ZDB-GENE-990415-247	rrm1	735	0.0755066	582	0.2	717	3.32978	827	4.56634	[PATO:0000001^OBO_REL:has_qualifier(PATO:0000460)^OBO_REL:inheres_in(ZFA:0001094)]
ZFIN:ZDB-GENE-070117-1913	unm t31268	736	0.0754673	258	0.223602	752	3.21729	599	5.15633	[ZFA:0000737]
ZFIN:ZDB-GENE-070117-1907	unm t31255	737	0.0754673	259	0.223602	753	3.21729	600	5.15633	[ZFA:0000737]
ZFIN:ZDB-GENE-070117-1888	unm t31023	738	0.0754673	260	0.223602	754	3.21729	601	5.15633	[ZFA:0000737]
ZFIN:ZDB-GENE-040907-1	rfc5	739	0.0754533	448	0.206186	733	3.27206	732	4.68663	[ZFA:0001115]
ZFIN:ZDB-GENE-030131-2590	clint1	740	0.075157	805	0.191176	578	3.53309	733	4.68663	[ZFA:0001115]
ZFIN:ZDB-GENE-040924-7	flj20195l	741	0.0749331	643	0.198895	718	3.32978	828	4.56634	[PATO:0000001^OBO_REL:has_qualifier(PATO:0000460)^OBO_REL:inheres_in(ZFA:0001094)]
ZFIN:ZDB-GENE-070117-72	lln	742	0.0748521	576	0.201087	734	3.27206	734	4.68663	[ZFA:0001115]
ZFIN:ZDB-GENE-030131-2808	polr2gl	743	0.0745641	741	0.194444	597	3.49504	829	4.56634	[PATO:0000001^OBO_REL:has_qualifier(PATO:0000460)^OBO_REL:inheres_in(ZFA:0001094)]
ZFIN:ZDB-GENE-040825-3	ddx56	744	0.0740677	671	0.197802	807	3.17553	843	3.9088	[ZFA:0001114]
ZFIN:ZDB-GENE-030421-3	plcg1	745	0.0739572	882	0.190244	565	3.55592	735	4.68663	[ZFA:0001115]
ZFIN:ZDB-GENE-050808-1	nsfb	746	0.0738935	564	0.202247	713	3.34084	830	4.56634	[PATO:0000001^OBO_REL:has_qualifier(PATO:0000460)^OBO_REL:inheres_in(ZFA:0001094)]
ZFIN:ZDB-GENE-040426-748	dmap1	747	0.073889	641	0.198925	719	3.32978	831	4.56634	[PATO:0000001^OBO_REL:has_qualifier(PATO:0000460)^OBO_REL:inheres_in(ZFA:0001094)]
ZFIN:ZDB-GENE-070117-2026	dbl	748	0.0737737	887	0.19	221	4.001	220	6.38503	[PATO:0000001^OBO_REL:has_qualifier(PATO:0000460)^OBO_REL:inheres_in(ZFA:0001117), PATO:0000001^OBO_REL:inheres_in(ZFA:0001117)]
ZFIN:ZDB-GENE-040704-44	fam32al	749	0.0736644	803	0.191489	372	3.67745	483	5.41183	[ZFA:0001478]
ZFIN:ZDB-GENE-070117-2244	pal	750	0.0734483	644	0.198758	634	3.44997	832	4.56634	[PATO:0000001^OBO_REL:has_qualifier(PATO:0000460)^OBO_REL:inheres_in(ZFA:0001094)]
ZFIN:ZDB-GENE-021231-3	wdr43l	751	0.0733033	684	0.196629	598	3.48468	801	4.66498	[PATO:0000169]
ZFIN:ZDB-GENE-021220-2	ddx54	752	0.0733033	685	0.196629	599	3.48468	802	4.66498	[PATO:0000169]
ZFIN:ZDB-GENE-020419-38	terfa	753	0.0733033	686	0.196629	600	3.48468	803	4.66498	[PATO:0000169]
ZFIN:ZDB-GENE-020419-28	adssl	754	0.0733033	687	0.196629	601	3.48468	804	4.66498	[PATO:0000169]
ZFIN:ZDB-GENE-020419-22	sf3b4	755	0.0733033	688	0.196629	602	3.48468	805	4.66498	[PATO:0000169]
ZFIN:ZDB-GENE-020419-15	ppp1r10	756	0.0733033	689	0.196629	603	3.48468	806	4.66498	[PATO:0000169]
ZFIN:ZDB-GENE-020419-12	rps5	757	0.0733033	690	0.196629	604	3.48468	807	4.66498	[PATO:0000169]
ZFIN:ZDB-GENE-030616-408	cenpn	758	0.0732286	782	0.193182	720	3.32978	833	4.56634	[PATO:0000001^OBO_REL:has_qualifier(PATO:0000460)^OBO_REL:inheres_in(ZFA:0001094)]
ZFIN:ZDB-GENE-070117-724	ddl	759	0.0731436	694	0.196429	703	3.36453	736	4.68663	[ZFA:0001115]
ZFIN:ZDB-GENE-990415-46	dye	760	0.0731001	440	0.206897	482	3.57223	808	4.66498	[PATO:0000169]
ZFIN:ZDB-GENE-040927-28	ddx51	761	0.0723787	639	0.198925	778	3.18726	737	4.68663	[ZFA:0001115]
ZFIN:ZDB-GENE-040801-236	suds3	762	0.0723787	640	0.198925	779	3.18726	738	4.68663	[ZFA:0001115]
ZFIN:ZDB-GENE-030131-1736	exosc8	763	0.0723787	642	0.198925	780	3.18726	739	4.68663	[ZFA:0001115]
ZFIN:ZDB-GENE-070117-739	kle	764	0.0721574	535	0.203125	730	3.28979	740	4.68663	[ZFA:0001115]
ZFIN:ZDB-GENE-070117-740	bgm	765	0.0719983	473	0.204082	845	2.94963	741	4.68663	[ZFA:0001115]
ZFIN:ZDB-GENE-040727-4	med19	766	0.0719816	437	0.207317	443	3.64025	742	4.68663	[ZFA:0001115]
ZFIN:ZDB-GENE-070117-806	darl	767	0.0716507	638	0.198925	769	3.20901	839	3.91198	[PATO:0000001^inheres_in_part_of(UBERON:FMA_61992-MA_0000170-MIAA_0000105-XAO_0000011-ZFA_0000109)]
ZFIN:ZDB-GENE-020419-24	mcm2	768	0.0715387	776	0.193548	605	3.48468	809	4.66498	[PATO:0000169]
ZFIN:ZDB-GENE-070117-2520	crm	769	0.0712714	713	0.195531	846	2.92117	834	4.56634	[PATO:0000001^OBO_REL:has_qualifier(PATO:0000460)^OBO_REL:inheres_in(ZFA:0001094)]
ZFIN:ZDB-GENE-070117-1058	unm t301394	770	0.0711406	532	0.203297	505	3.56188	445	5.67847	[ZFA:0001477]
ZFIN:ZDB-GENE-030131-667	ddx46	771	0.0707444	710	0.195767	781	3.18726	743	4.68663	[ZFA:0001115]
ZFIN:ZDB-GENE-040426-836	tubgl	772	0.0706015	962	0.188482	721	3.32978	835	4.56634	[PATO:0000001^OBO_REL:has_qualifier(PATO:0000460)^OBO_REL:inheres_in(ZFA:0001094)]
ZFIN:ZDB-GENE-070117-142	unm tc233b	773	0.070455	531	0.203297	570	3.54288	810	4.66498	[PATO:0000169]
ZFIN:ZDB-GENE-021219-2	atp6v1h	774	0.070085	712	0.195652	619	3.46992	811	4.66498	[PATO:0000169]
ZFIN:ZDB-GENE-021030-4	cad	775	0.0698117	854	0.190955	723	3.32498	744	4.68663	[ZFA:0001115]
ZFIN:ZDB-GENE-070117-583	unm ts276f	776	0.0696468	799	0.191489	483	3.57223	812	4.66498	[PATO:0000169]
ZFIN:ZDB-GENE-070117-346	unm tc31	777	0.0696468	800	0.191489	484	3.57223	813	4.66498	[PATO:0000169]
ZFIN:ZDB-GENE-070117-327	unm tm308	778	0.0696468	801	0.191489	485	3.57223	814	4.66498	[PATO:0000169]
ZFIN:ZDB-GENE-040721-1	gins3	779	0.0695961	947	0.188776	606	3.48468	815	4.66498	[PATO:0000169]
ZFIN:ZDB-GENE-060612-1	crb2	780	0.0695924	958	0.188571	767	3.21446	745	4.68663	[ZFA:0001115]
ZFIN:ZDB-GENE-031001-8	ddx27	781	0.0695003	981	0.188119	727	3.2999	746	4.68663	[ZFA:0001115]
ZFIN:ZDB-GENE-040426-1707	skp1	782	0.0690981	980	0.188119	724	3.32498	747	4.68663	[ZFA:0001115]
ZFIN:ZDB-GENE-070117-821	bug	783	0.0690788	583	0.2	847	2.88738	844	3.9088	[ZFA:0001114]
ZFIN:ZDB-GENE-070117-820	xie	784	0.0690788	584	0.2	848	2.88738	845	3.9088	[ZFA:0001114]
ZFIN:ZDB-GENE-030131-2492	sf1	785	0.0687714	936	0.189055	782	3.18726	748	4.68663	[ZFA:0001115]
ZFIN:ZDB-GENE-070117-2151	kor	786	0.0686642	655	0.198675	849	2.88738	846	3.9088	[ZFA:0001114]
ZFIN:ZDB-GENE-070117-2117	hez	787	0.0686642	656	0.198675	850	2.88738	847	3.9088	[ZFA:0001114]
ZFIN:ZDB-GENE-050909-1	crfb5	788	0.0684512	895	0.189744	783	3.18726	749	4.68663	[ZFA:0001115]
ZFIN:ZDB-GENE-050522-437	ndufs5	789	0.0684512	896	0.189744	784	3.18726	750	4.68663	[ZFA:0001115]
ZFIN:ZDB-GENE-041007-4	nola3	790	0.0684512	897	0.189744	785	3.18726	751	4.68663	[ZFA:0001115]
ZFIN:ZDB-GENE-040930-11	rcl1	791	0.0684512	898	0.189744	786	3.18726	752	4.68663	[ZFA:0001115]
ZFIN:ZDB-GENE-040924-3	wdr33	792	0.0684512	899	0.189744	787	3.18726	753	4.68663	[ZFA:0001115]
ZFIN:ZDB-GENE-040915-3	kri1l	793	0.0684512	900	0.189744	788	3.18726	754	4.68663	[ZFA:0001115]
ZFIN:ZDB-GENE-040712-1	ltv1	794	0.0684512	901	0.189744	789	3.18726	755	4.68663	[ZFA:0001115]
ZFIN:ZDB-GENE-040426-1995	abce1	795	0.0684512	902	0.189744	790	3.18726	756	4.68663	[ZFA:0001115]
ZFIN:ZDB-GENE-040426-1495	polr1c	796	0.0684512	903	0.189744	791	3.18726	757	4.68663	[ZFA:0001115]
ZFIN:ZDB-GENE-040426-1029	rae1	797	0.0684512	904	0.189744	792	3.18726	758	4.68663	[ZFA:0001115]
ZFIN:ZDB-GENE-040426-1011	qars	798	0.0684512	905	0.189744	793	3.18726	759	4.68663	[ZFA:0001115]
ZFIN:ZDB-GENE-031030-2	eif4a1a	799	0.0684512	906	0.189744	794	3.18726	760	4.68663	[ZFA:0001115]
ZFIN:ZDB-GENE-030828-12	hspa9	800	0.0684512	907	0.189744	795	3.18726	761	4.68663	[ZFA:0001115]
ZFIN:ZDB-GENE-030131-8522	si:ch211-114c12.2	801	0.0684512	908	0.189744	796	3.18726	762	4.68663	[ZFA:0001115]
ZFIN:ZDB-GENE-030131-616	gnl3	802	0.0684512	909	0.189744	797	3.18726	763	4.68663	[ZFA:0001115]
ZFIN:ZDB-GENE-030131-3275	cpsf3	803	0.0684512	911	0.189744	798	3.18726	764	4.68663	[ZFA:0001115]
ZFIN:ZDB-GENE-030131-3207	taf2	804	0.0684512	912	0.189744	799	3.18726	765	4.68663	[ZFA:0001115]
ZFIN:ZDB-GENE-030102-2	zcchc7l	805	0.0684512	913	0.189744	800	3.18726	766	4.68663	[ZFA:0001115]
ZFIN:ZDB-GENE-021231-2	dt1p1a10l	806	0.0684512	914	0.189744	801	3.18726	767	4.68663	[ZFA:0001115]
ZFIN:ZDB-GENE-021213-1	sdad1	807	0.0684512	915	0.189744	802	3.18726	768	4.68663	[ZFA:0001115]
ZFIN:ZDB-GENE-021115-8	kars	808	0.0684512	916	0.189744	803	3.18726	769	4.68663	[ZFA:0001115]
ZFIN:ZDB-GENE-070117-45	hht	809	0.0681697	705	0.196078	851	2.88738	848	3.9088	[ZFA:0001114]
ZFIN:ZDB-GENE-070117-665	nbc	810	0.0680728	724	0.194631	852	2.88738	849	3.9088	[ZFA:0001114]
ZFIN:ZDB-GENE-070117-594	unm th05d	811	0.0680728	725	0.194631	853	2.88738	850	3.9088	[ZFA:0001114]
ZFIN:ZDB-GENE-070117-40	ppa	812	0.0680728	726	0.194631	854	2.88738	851	3.9088	[ZFA:0001114]
ZFIN:ZDB-GENE-070117-371	unm tf201	813	0.0677658	721	0.194805	855	2.88738	852	3.9088	[ZFA:0001114]
ZFIN:ZDB-GENE-070117-325	unm tl243	814	0.0677658	722	0.194805	856	2.88738	853	3.9088	[ZFA:0001114]
ZFIN:ZDB-GENE-070117-2322	rne	815	0.0677658	723	0.194805	857	2.88738	854	3.9088	[ZFA:0001114]
ZFIN:ZDB-GENE-070117-964	unm t30628	816	0.067702	984	0.187919	755	3.21729	602	5.15633	[ZFA:0000737]
ZFIN:ZDB-GENE-070117-962	unm t30837	817	0.067702	985	0.187919	756	3.21729	603	5.15633	[ZFA:0000737]
ZFIN:ZDB-GENE-070117-960	unm t30735	818	0.067702	986	0.187919	757	3.21729	604	5.15633	[ZFA:0000737]
ZFIN:ZDB-GENE-070117-959	unm t30751	819	0.067702	987	0.187919	758	3.21729	605	5.15633	[ZFA:0000737]
ZFIN:ZDB-GENE-070117-954	unm t30724	820	0.067702	988	0.187919	759	3.21729	606	5.15633	[ZFA:0000737]
ZFIN:ZDB-GENE-070117-953	unm t30733	821	0.067702	989	0.187919	760	3.21729	607	5.15633	[ZFA:0000737]
ZFIN:ZDB-GENE-070117-926	unm t30541	822	0.067702	990	0.187919	761	3.21729	608	5.15633	[ZFA:0000737]
ZFIN:ZDB-GENE-070117-901	unm t30355	823	0.067702	991	0.187919	762	3.21729	609	5.15633	[ZFA:0000737]
ZFIN:ZDB-GENE-070117-1504	unm t30745	824	0.067702	992	0.187919	763	3.21729	610	5.15633	[ZFA:0000737]
ZFIN:ZDB-GENE-070117-1441	unm t30747	825	0.067702	993	0.187919	764	3.21729	611	5.15633	[ZFA:0000737]
ZFIN:ZDB-GENE-030616-450	epb41l5	826	0.0675333	581	0.200913	817	3.09568	770	4.68663	[ZFA:0001115]
ZFIN:ZDB-GENE-070117-731	ega	827	0.0675244	778	0.193333	297	3.8202	771	4.68663	[ZFA:0001115]
ZFIN:ZDB-GENE-040827-2	lrrc6l	828	0.0675244	779	0.193333	298	3.8202	772	4.68663	[ZFA:0001115]
ZFIN:ZDB-GENE-040426-1943	cluap1	829	0.0675244	780	0.193333	299	3.8202	773	4.68663	[ZFA:0001115]
ZFIN:ZDB-GENE-070117-86	knk	830	0.0674169	891	0.189873	479	3.58711	774	4.68663	[ZFA:0001115]
ZFIN:ZDB-GENE-070117-73	lwt	831	0.0674169	892	0.189873	480	3.58711	775	4.68663	[ZFA:0001115]
ZFIN:ZDB-GENE-070117-2052	anh	832	0.0668016	995	0.1875	984	2.44987	855	3.9088	[ZFA:0001114]
ZFIN:ZDB-GENE-070117-2500	bcs	833	0.0666542	919	0.189542	381	3.6506	776	4.68663	[ZFA:0001115]
ZFIN:ZDB-GENE-070117-2427	blp	834	0.0666542	920	0.189542	382	3.6506	777	4.68663	[ZFA:0001115]
ZFIN:ZDB-GENE-070117-2349	ble	835	0.0666542	921	0.189542	383	3.6506	778	4.68663	[ZFA:0001115]
ZFIN:ZDB-GENE-070117-2247	pap	836	0.0666542	922	0.189542	384	3.6506	779	4.68663	[ZFA:0001115]
ZFIN:ZDB-GENE-070117-2162	wlk	837	0.0666542	923	0.189542	385	3.6506	780	4.68663	[ZFA:0001115]
ZFIN:ZDB-GENE-070117-2132	ifl	838	0.0666542	924	0.189542	386	3.6506	781	4.68663	[ZFA:0001115]
ZFIN:ZDB-GENE-070117-2022	dzg	839	0.0666542	925	0.189542	387	3.6506	782	4.68663	[ZFA:0001115]
ZFIN:ZDB-GENE-070117-745	nbg	840	0.0663936	806	0.191083	858	2.88738	856	3.9088	[ZFA:0001114]
ZFIN:ZDB-GENE-070117-744	nbf	841	0.0663936	807	0.191083	859	2.88738	857	3.9088	[ZFA:0001114]
ZFIN:ZDB-GENE-070117-743	nbe	842	0.0663936	808	0.191083	860	2.88738	858	3.9088	[ZFA:0001114]
ZFIN:ZDB-GENE-070117-670	gef	843	0.0663936	809	0.191083	861	2.88738	859	3.9088	[ZFA:0001114]
ZFIN:ZDB-GENE-070117-41	vos	844	0.0663261	857	0.190789	862	2.88738	860	3.9088	[ZFA:0001114]
ZFIN:ZDB-GENE-070117-2352	ssw	845	0.06604	771	0.19375	982	2.52812	783	4.68663	[ZFA:0001115]
ZFIN:ZDB-GENE-070117-716	boj	846	0.0659485	856	0.190789	863	2.88738	861	3.9088	[ZFA:0001114]
ZFIN:ZDB-GENE-070117-64	boo	847	0.0658905	964	0.188312	864	2.88738	862	3.9088	[ZFA:0001114]
ZFIN:ZDB-GENE-070117-2472	wde	848	0.0658905	965	0.188312	865	2.88738	863	3.9088	[ZFA:0001114]
ZFIN:ZDB-GENE-070117-2325	rde	849	0.0658905	967	0.188312	866	2.88738	864	3.9088	[ZFA:0001114]
ZFIN:ZDB-GENE-070117-2193	msk	850	0.0658905	968	0.188312	867	2.88738	865	3.9088	[ZFA:0001114]
ZFIN:ZDB-GENE-070117-2192	mre	851	0.0658905	969	0.188312	868	2.88738	866	3.9088	[ZFA:0001114]
ZFIN:ZDB-GENE-040426-2904	pob	852	0.0658905	971	0.188312	869	2.88738	867	3.9088	[ZFA:0001114]
ZFIN:ZDB-GENE-041006-1	gtf3aa	853	0.0658506	691	0.196532	870	2.88738	868	3.9088	[ZFA:0001114]
ZFIN:ZDB-GENE-040625-176	trnt1	854	0.0658506	692	0.196532	871	2.88738	869	3.9088	[ZFA:0001114]
ZFIN:ZDB-GENE-030131-7050	dync1h1	855	0.0658506	693	0.196532	872	2.88738	870	3.9088	[ZFA:0001114]
ZFIN:ZDB-GENE-070117-869	unm s251	856	0.0657612	855	0.190789	806	3.17813	784	4.68663	[ZFA:0001115]
ZFIN:ZDB-GENE-070117-2170	lee	857	0.0656408	918	0.189655	831	3.02256	871	3.9088	[ZFA:0001114]
ZFIN:ZDB-GENE-040426-2087	rngtt	858	0.0650646	781	0.193182	873	2.88738	872	3.9088	[ZFA:0001114]
ZFIN:ZDB-GENE-030131-7023	capzb	874	0.0649537	768	0.193939	836	2.97218	888	3.9088	[ZFA:0001114]
ZFIN:ZDB-GENE-070117-813	unm s168	859	0.0649537	753	0.193939	874	2.88738	873	3.9088	[ZFA:0001114]
ZFIN:ZDB-GENE-070117-812	unm s111	860	0.0649537	754	0.193939	875	2.88738	874	3.9088	[ZFA:0001114]
ZFIN:ZDB-GENE-070117-730	zea	861	0.0649537	755	0.193939	876	2.88738	875	3.9088	[ZFA:0001114]
ZFIN:ZDB-GENE-070117-728	woo	862	0.0649537	756	0.193939	877	2.88738	876	3.9088	[ZFA:0001114]
ZFIN:ZDB-GENE-070117-672	gdr	863	0.0649537	757	0.193939	878	2.88738	877	3.9088	[ZFA:0001114]
ZFIN:ZDB-GENE-070117-671	mcr	864	0.0649537	758	0.193939	879	2.88738	878	3.9088	[ZFA:0001114]
ZFIN:ZDB-GENE-070117-634	unm m489	865	0.0649537	759	0.193939	880	2.88738	879	3.9088	[ZFA:0001114]
ZFIN:ZDB-GENE-070117-61	cfs	866	0.0649537	760	0.193939	881	2.88738	880	3.9088	[ZFA:0001114]
ZFIN:ZDB-GENE-070117-44	dnr	867	0.0649537	761	0.193939	882	2.88738	881	3.9088	[ZFA:0001114]
ZFIN:ZDB-GENE-070117-2484	zny	868	0.0649537	762	0.193939	883	2.88738	882	3.9088	[ZFA:0001114]
ZFIN:ZDB-GENE-070117-2483	zem	869	0.0649537	763	0.193939	884	2.88738	883	3.9088	[ZFA:0001114]
ZFIN:ZDB-GENE-070117-2389	spy	870	0.0649537	764	0.193939	885	2.88738	884	3.9088	[ZFA:0001114]
ZFIN:ZDB-GENE-070117-2288	pyr	871	0.0649537	765	0.193939	886	2.88738	885	3.9088	[ZFA:0001114]
ZFIN:ZDB-GENE-070117-2276	pod	872	0.0649537	766	0.193939	887	2.88738	886	3.9088	[ZFA:0001114]
ZFIN:ZDB-GENE-070117-1591	unm tm130g	873	0.0649537	767	0.193939	888	2.88738	887	3.9088	[ZFA:0001114]
ZFIN:ZDB-GENE-020419-25	rpl24	875	0.0649537	769	0.193939	889	2.88738	889	3.9088	[ZFA:0001114]
ZFIN:ZDB-GENE-020419-17	timm23	876	0.0649537	770	0.193939	890	2.88738	890	3.9088	[ZFA:0001114]
ZFIN:ZDB-GENE-040715-4	lman2l	877	0.0648523	716	0.195266	983	2.50091	891	3.9088	[ZFA:0001114]
ZFIN:ZDB-GENE-040426-2817	ccdc49	878	0.0647395	929	0.189474	822	3.05264	892	3.9088	[ZFA:0001114]
ZFIN:ZDB-GENE-040930-9	snrpfl	879	0.0647099	959	0.188571	823	3.05264	893	3.9088	[ZFA:0001114]
ZFIN:ZDB-GENE-040827-3	sf3b1	880	0.0647099	960	0.188571	824	3.05264	894	3.9088	[ZFA:0001114]
ZFIN:ZDB-GENE-070117-1435	unm t30741	881	0.0644658	970	0.188312	765	3.21729	612	5.15633	[ZFA:0000737]
ZFIN:ZDB-GENE-070117-36	yol	882	0.064163	893	0.189873	891	2.88738	895	3.9088	[ZFA:0001114]
ZFIN:ZDB-GENE-070117-2199	mic	883	0.0641335	879	0.190476	892	2.88738	896	3.9088	[ZFA:0001114]
ZFIN:ZDB-GENE-070117-819	unm s547	884	0.0636059	865	0.190751	893	2.88738	897	3.9088	[ZFA:0001114]
ZFIN:ZDB-GENE-070117-818	unm s545	885	0.0636059	866	0.190751	894	2.88738	898	3.9088	[ZFA:0001114]
ZFIN:ZDB-GENE-070117-817	unm s509	886	0.0636059	867	0.190751	895	2.88738	899	3.9088	[ZFA:0001114]
ZFIN:ZDB-GENE-070117-816	unm s507	887	0.0636059	868	0.190751	896	2.88738	900	3.9088	[ZFA:0001114]
ZFIN:ZDB-GENE-070117-815	unm s332	888	0.0636059	869	0.190751	897	2.88738	901	3.9088	[ZFA:0001114]
ZFIN:ZDB-GENE-070117-814	unm s181	889	0.0636059	870	0.190751	898	2.88738	902	3.9088	[ZFA:0001114]
ZFIN:ZDB-GENE-070117-666	nbd	890	0.0636059	871	0.190751	899	2.88738	903	3.9088	[ZFA:0001114]
ZFIN:ZDB-GENE-070117-107	rys	891	0.0636059	874	0.190751	900	2.88738	904	3.9088	[ZFA:0001114]
ZFIN:ZDB-GENE-040824-3	rfc4	892	0.0636059	875	0.190751	901	2.88738	905	3.9088	[ZFA:0001114]
ZFIN:ZDB-GENE-070117-669	bas	893	0.0632645	917	0.189655	902	2.88738	906	3.9088	[ZFA:0001114]
ZFIN:ZDB-GENE-990415-52	ef1a	894	0.0630241	972	0.188235	903	2.88738	907	3.9088	[ZFA:0001114]
ZFIN:ZDB-GENE-070117-427	unm m771	895	0.0630241	973	0.188235	904	2.88738	908	3.9088	[ZFA:0001114]
ZFIN:ZDB-GENE-070117-2514	cle	896	0.0630241	975	0.188235	905	2.88738	909	3.9088	[ZFA:0001114]
ZFIN:ZDB-GENE-070117-2455	vis	897	0.0630241	976	0.188235	906	2.88738	910	3.9088	[ZFA:0001114]
ZFIN:ZDB-GENE-070117-2226	nba	898	0.0630241	977	0.188235	907	2.88738	911	3.9088	[ZFA:0001114]
ZFIN:ZDB-GENE-020419-18	taf7	899	0.0630241	978	0.188235	908	2.88738	912	3.9088	[ZFA:0001114]
ZFIN:ZDB-GENE-070117-531	unm m204	900	0.0629206	999	0.187192	766	3.2171	785	4.68663	[ZFA:0001115]
ZFIN:ZDB-GENE-070117-425	unm m261	901	0.0625292	943	0.188889	964	2.67385	816	4.66498	[PATO:0000169]
ZFIN:ZDB-GENE-070117-900	unm t30762	902	0.0621753	994	0.187845	965	2.61243	913	3.9088	[ZFA:0001114]
ZFIN:ZDB-GENE-070117-975	unm t30189	903	0.0620085	950	0.188571	966	2.61243	914	3.9088	[ZFA:0001114]
ZFIN:ZDB-GENE-070117-898	unm t30802	904	0.0620085	951	0.188571	967	2.61243	915	3.9088	[ZFA:0001114]
ZFIN:ZDB-GENE-070117-1550	unm t30979	905	0.0620085	952	0.188571	968	2.61243	916	3.9088	[ZFA:0001114]
ZFIN:ZDB-GENE-070117-1549	unm t30978	906	0.0620085	953	0.188571	969	2.61243	917	3.9088	[ZFA:0001114]
ZFIN:ZDB-GENE-070117-1548	unm t30980	907	0.0620085	954	0.188571	970	2.61243	918	3.9088	[ZFA:0001114]
ZFIN:ZDB-GENE-070117-1529	unm t30187	908	0.0620085	955	0.188571	971	2.61243	919	3.9088	[ZFA:0001114]
ZFIN:ZDB-GENE-070117-1320	unm t30188	909	0.0620085	956	0.188571	972	2.61243	920	3.9088	[ZFA:0001114]
ZFIN:ZDB-GENE-070117-1318	unm t30290	910	0.0620085	957	0.188571	973	2.61243	921	3.9088	[ZFA:0001114]
ZFIN:ZDB-GENE-010816-1	odc1	911	0.0617924	961	0.188571	909	2.88738	922	3.9088	[ZFA:0001114]
ZFIN:ZDB-GENE-070117-949	unm t30510	912	0.0614827	979	0.188172	963	2.681	923	3.9088	[ZFA:0001114]
ZFIN:ZDB-GENE-070117-911	unm t30613	913	0.0613592	888	0.189944	974	2.61243	924	3.9088	[ZFA:0001114]
ZFIN:ZDB-GENE-070117-910	unm t30509	914	0.0613592	889	0.189944	975	2.61243	925	3.9088	[ZFA:0001114]
ZFIN:ZDB-GENE-070117-904	unm t30759	915	0.0613592	890	0.189944	976	2.61243	926	3.9088	[ZFA:0001114]
ZFIN:ZDB-GENE-070117-928	unm t30186	916	0.060987	940	0.188889	977	2.61243	927	3.9088	[ZFA:0001114]
ZFIN:ZDB-GENE-070117-916	unm t30757	917	0.060987	941	0.188889	978	2.61243	928	3.9088	[ZFA:0001114]
ZFIN:ZDB-GENE-070117-914	unm t30444	918	0.060987	942	0.188889	979	2.61243	929	3.9088	[ZFA:0001114]
ZFIN:ZDB-GENE-070117-1415	unm t30217	919	0.060987	944	0.188889	980	2.61243	930	3.9088	[ZFA:0001114]
ZFIN:ZDB-GENE-070117-1374	unm t30190	920	0.060987	945	0.188889	981	2.61243	931	3.9088	[ZFA:0001114]
ZFIN:ZDB-GENE-080212-3	gly	921	0.0602588	798	0.191589	318	3.7644	484	5.41183	[ZFA:0001478]
ZFIN:ZDB-GENE-070117-999	unm t30183	922	0.0586959	479	0.203947	918	2.76876	940	2.9797	[UBERON:FBbt_00003624-FBbt_00005095-FMA_50801-MA_0000168-MIAA_0000098-MIAA_0000341-WBbt_0005440-XAO_0000010-ZFA_0000008]
ZFIN:ZDB-GENE-070117-982	unm t30859	923	0.0586959	480	0.203947	919	2.76876	941	2.9797	[UBERON:FBbt_00003624-FBbt_00005095-FMA_50801-MA_0000168-MIAA_0000098-MIAA_0000341-WBbt_0005440-XAO_0000010-ZFA_0000008]
ZFIN:ZDB-GENE-070117-927	unm t30948	924	0.0586959	481	0.203947	920	2.76876	942	2.9797	[UBERON:FBbt_00003624-FBbt_00005095-FMA_50801-MA_0000168-MIAA_0000098-MIAA_0000341-WBbt_0005440-XAO_0000010-ZFA_0000008]
ZFIN:ZDB-GENE-070117-1934	unm t31492	925	0.0586959	482	0.203947	921	2.76876	943	2.9797	[UBERON:FBbt_00003624-FBbt_00005095-FMA_50801-MA_0000168-MIAA_0000098-MIAA_0000341-WBbt_0005440-XAO_0000010-ZFA_0000008]
ZFIN:ZDB-GENE-070117-1933	unm t31490	926	0.0586959	483	0.203947	922	2.76876	944	2.9797	[UBERON:FBbt_00003624-FBbt_00005095-FMA_50801-MA_0000168-MIAA_0000098-MIAA_0000341-WBbt_0005440-XAO_0000010-ZFA_0000008]
ZFIN:ZDB-GENE-070117-1931	unm t31436	927	0.0586959	484	0.203947	923	2.76876	945	2.9797	[UBERON:FBbt_00003624-FBbt_00005095-FMA_50801-MA_0000168-MIAA_0000098-MIAA_0000341-WBbt_0005440-XAO_0000010-ZFA_0000008]
ZFIN:ZDB-GENE-070117-1930	unm t31435	928	0.0586959	485	0.203947	924	2.76876	946	2.9797	[UBERON:FBbt_00003624-FBbt_00005095-FMA_50801-MA_0000168-MIAA_0000098-MIAA_0000341-WBbt_0005440-XAO_0000010-ZFA_0000008]
ZFIN:ZDB-GENE-070117-1929	unm t31415	929	0.0586959	486	0.203947	925	2.76876	947	2.9797	[UBERON:FBbt_00003624-FBbt_00005095-FMA_50801-MA_0000168-MIAA_0000098-MIAA_0000341-WBbt_0005440-XAO_0000010-ZFA_0000008]
ZFIN:ZDB-GENE-070117-1928	unm t31414	930	0.0586959	487	0.203947	926	2.76876	948	2.9797	[UBERON:FBbt_00003624-FBbt_00005095-FMA_50801-MA_0000168-MIAA_0000098-MIAA_0000341-WBbt_0005440-XAO_0000010-ZFA_0000008]
ZFIN:ZDB-GENE-070117-1927	unm t31338	931	0.0586959	488	0.203947	927	2.76876	949	2.9797	[UBERON:FBbt_00003624-FBbt_00005095-FMA_50801-MA_0000168-MIAA_0000098-MIAA_0000341-WBbt_0005440-XAO_0000010-ZFA_0000008]
ZFIN:ZDB-GENE-070117-1926	unm t31337	932	0.0586959	489	0.203947	928	2.76876	950	2.9797	[UBERON:FBbt_00003624-FBbt_00005095-FMA_50801-MA_0000168-MIAA_0000098-MIAA_0000341-WBbt_0005440-XAO_0000010-ZFA_0000008]
ZFIN:ZDB-GENE-070117-1925	unm t31289	933	0.0586959	490	0.203947	929	2.76876	951	2.9797	[UBERON:FBbt_00003624-FBbt_00005095-FMA_50801-MA_0000168-MIAA_0000098-MIAA_0000341-WBbt_0005440-XAO_0000010-ZFA_0000008]
ZFIN:ZDB-GENE-070117-1924	unm t31288	934	0.0586959	491	0.203947	930	2.76876	952	2.9797	[UBERON:FBbt_00003624-FBbt_00005095-FMA_50801-MA_0000168-MIAA_0000098-MIAA_0000341-WBbt_0005440-XAO_0000010-ZFA_0000008]
ZFIN:ZDB-GENE-070117-1923	unm t31156	935	0.0586959	492	0.203947	931	2.76876	953	2.9797	[UBERON:FBbt_00003624-FBbt_00005095-FMA_50801-MA_0000168-MIAA_0000098-MIAA_0000341-WBbt_0005440-XAO_0000010-ZFA_0000008]
ZFIN:ZDB-GENE-070117-1922	unm t31154	936	0.0586959	493	0.203947	932	2.76876	954	2.9797	[UBERON:FBbt_00003624-FBbt_00005095-FMA_50801-MA_0000168-MIAA_0000098-MIAA_0000341-WBbt_0005440-XAO_0000010-ZFA_0000008]
ZFIN:ZDB-GENE-070117-1920	unm t31087	937	0.0586959	494	0.203947	933	2.76876	955	2.9797	[UBERON:FBbt_00003624-FBbt_00005095-FMA_50801-MA_0000168-MIAA_0000098-MIAA_0000341-WBbt_0005440-XAO_0000010-ZFA_0000008]
ZFIN:ZDB-GENE-070117-1919	unm t31011	938	0.0586959	495	0.203947	934	2.76876	956	2.9797	[UBERON:FBbt_00003624-FBbt_00005095-FMA_50801-MA_0000168-MIAA_0000098-MIAA_0000341-WBbt_0005440-XAO_0000010-ZFA_0000008]
ZFIN:ZDB-GENE-070117-1909	unm t31010	939	0.0586959	496	0.203947	935	2.76876	957	2.9797	[UBERON:FBbt_00003624-FBbt_00005095-FMA_50801-MA_0000168-MIAA_0000098-MIAA_0000341-WBbt_0005440-XAO_0000010-ZFA_0000008]
ZFIN:ZDB-GENE-070117-1898	unm t31009	940	0.0586959	497	0.203947	936	2.76876	958	2.9797	[UBERON:FBbt_00003624-FBbt_00005095-FMA_50801-MA_0000168-MIAA_0000098-MIAA_0000341-WBbt_0005440-XAO_0000010-ZFA_0000008]
ZFIN:ZDB-GENE-070117-1887	unm t31008	941	0.0586959	498	0.203947	937	2.76876	959	2.9797	[UBERON:FBbt_00003624-FBbt_00005095-FMA_50801-MA_0000168-MIAA_0000098-MIAA_0000341-WBbt_0005440-XAO_0000010-ZFA_0000008]
ZFIN:ZDB-GENE-070117-1545	unm t30244	942	0.0586959	499	0.203947	938	2.76876	960	2.9797	[UBERON:FBbt_00003624-FBbt_00005095-FMA_50801-MA_0000168-MIAA_0000098-MIAA_0000341-WBbt_0005440-XAO_0000010-ZFA_0000008]
ZFIN:ZDB-GENE-070117-1537	unm t30246	943	0.0586959	500	0.203947	939	2.76876	961	2.9797	[UBERON:FBbt_00003624-FBbt_00005095-FMA_50801-MA_0000168-MIAA_0000098-MIAA_0000341-WBbt_0005440-XAO_0000010-ZFA_0000008]
ZFIN:ZDB-GENE-070117-1525	unm t30243	944	0.0586959	501	0.203947	940	2.76876	962	2.9797	[UBERON:FBbt_00003624-FBbt_00005095-FMA_50801-MA_0000168-MIAA_0000098-MIAA_0000341-WBbt_0005440-XAO_0000010-ZFA_0000008]
ZFIN:ZDB-GENE-070117-1485	unm t30241	945	0.0586959	502	0.203947	941	2.76876	963	2.9797	[UBERON:FBbt_00003624-FBbt_00005095-FMA_50801-MA_0000168-MIAA_0000098-MIAA_0000341-WBbt_0005440-XAO_0000010-ZFA_0000008]
ZFIN:ZDB-GENE-070117-1380	unm t30274	946	0.0586959	503	0.203947	942	2.76876	964	2.9797	[UBERON:FBbt_00003624-FBbt_00005095-FMA_50801-MA_0000168-MIAA_0000098-MIAA_0000341-WBbt_0005440-XAO_0000010-ZFA_0000008]
ZFIN:ZDB-GENE-070117-1379	unm t30275	947	0.0586959	504	0.203947	943	2.76876	965	2.9797	[UBERON:FBbt_00003624-FBbt_00005095-FMA_50801-MA_0000168-MIAA_0000098-MIAA_0000341-WBbt_0005440-XAO_0000010-ZFA_0000008]
ZFIN:ZDB-GENE-070117-1357	unm t30890	948	0.0586959	505	0.203947	944	2.76876	966	2.9797	[UBERON:FBbt_00003624-FBbt_00005095-FMA_50801-MA_0000168-MIAA_0000098-MIAA_0000341-WBbt_0005440-XAO_0000010-ZFA_0000008]
ZFIN:ZDB-GENE-070117-1356	unm t30946	949	0.0586959	506	0.203947	945	2.76876	967	2.9797	[UBERON:FBbt_00003624-FBbt_00005095-FMA_50801-MA_0000168-MIAA_0000098-MIAA_0000341-WBbt_0005440-XAO_0000010-ZFA_0000008]
ZFIN:ZDB-GENE-070117-1355	unm t30947	950	0.0586959	507	0.203947	946	2.76876	968	2.9797	[UBERON:FBbt_00003624-FBbt_00005095-FMA_50801-MA_0000168-MIAA_0000098-MIAA_0000341-WBbt_0005440-XAO_0000010-ZFA_0000008]
ZFIN:ZDB-GENE-070117-1307	unm t30278	951	0.0586959	508	0.203947	947	2.76876	969	2.9797	[UBERON:FBbt_00003624-FBbt_00005095-FMA_50801-MA_0000168-MIAA_0000098-MIAA_0000341-WBbt_0005440-XAO_0000010-ZFA_0000008]
ZFIN:ZDB-GENE-070117-1296	unm t30309	952	0.0586959	509	0.203947	948	2.76876	970	2.9797	[UBERON:FBbt_00003624-FBbt_00005095-FMA_50801-MA_0000168-MIAA_0000098-MIAA_0000341-WBbt_0005440-XAO_0000010-ZFA_0000008]
ZFIN:ZDB-GENE-070117-1292	unm t30853	953	0.0586959	510	0.203947	949	2.76876	971	2.9797	[UBERON:FBbt_00003624-FBbt_00005095-FMA_50801-MA_0000168-MIAA_0000098-MIAA_0000341-WBbt_0005440-XAO_0000010-ZFA_0000008]
ZFIN:ZDB-GENE-070117-1258	unm t30307	954	0.0586959	511	0.203947	950	2.76876	972	2.9797	[UBERON:FBbt_00003624-FBbt_00005095-FMA_50801-MA_0000168-MIAA_0000098-MIAA_0000341-WBbt_0005440-XAO_0000010-ZFA_0000008]
ZFIN:ZDB-GENE-070117-1253	unm t30920	955	0.0586959	512	0.203947	951	2.76876	973	2.9797	[UBERON:FBbt_00003624-FBbt_00005095-FMA_50801-MA_0000168-MIAA_0000098-MIAA_0000341-WBbt_0005440-XAO_0000010-ZFA_0000008]
ZFIN:ZDB-GENE-070117-1198	unm t30226	956	0.0586959	513	0.203947	952	2.76876	974	2.9797	[UBERON:FBbt_00003624-FBbt_00005095-FMA_50801-MA_0000168-MIAA_0000098-MIAA_0000341-WBbt_0005440-XAO_0000010-ZFA_0000008]
ZFIN:ZDB-GENE-070117-1197	unm t30221	957	0.0586959	514	0.203947	953	2.76876	975	2.9797	[UBERON:FBbt_00003624-FBbt_00005095-FMA_50801-MA_0000168-MIAA_0000098-MIAA_0000341-WBbt_0005440-XAO_0000010-ZFA_0000008]
ZFIN:ZDB-GENE-070117-1195	unm t30223	958	0.0586959	515	0.203947	954	2.76876	976	2.9797	[UBERON:FBbt_00003624-FBbt_00005095-FMA_50801-MA_0000168-MIAA_0000098-MIAA_0000341-WBbt_0005440-XAO_0000010-ZFA_0000008]
ZFIN:ZDB-GENE-070117-1194	unm t30224	959	0.0586959	516	0.203947	955	2.76876	977	2.9797	[UBERON:FBbt_00003624-FBbt_00005095-FMA_50801-MA_0000168-MIAA_0000098-MIAA_0000341-WBbt_0005440-XAO_0000010-ZFA_0000008]
ZFIN:ZDB-GENE-070117-1193	unm t30205	960	0.0586959	517	0.203947	956	2.76876	978	2.9797	[UBERON:FBbt_00003624-FBbt_00005095-FMA_50801-MA_0000168-MIAA_0000098-MIAA_0000341-WBbt_0005440-XAO_0000010-ZFA_0000008]
ZFIN:ZDB-GENE-070117-1192	unm t30204	961	0.0586959	518	0.203947	957	2.76876	979	2.9797	[UBERON:FBbt_00003624-FBbt_00005095-FMA_50801-MA_0000168-MIAA_0000098-MIAA_0000341-WBbt_0005440-XAO_0000010-ZFA_0000008]
ZFIN:ZDB-GENE-070117-1191	unm t30202	962	0.0586959	519	0.203947	958	2.76876	980	2.9797	[UBERON:FBbt_00003624-FBbt_00005095-FMA_50801-MA_0000168-MIAA_0000098-MIAA_0000341-WBbt_0005440-XAO_0000010-ZFA_0000008]
ZFIN:ZDB-GENE-070117-1190	unm t30182	963	0.0586959	520	0.203947	959	2.76876	981	2.9797	[UBERON:FBbt_00003624-FBbt_00005095-FMA_50801-MA_0000168-MIAA_0000098-MIAA_0000341-WBbt_0005440-XAO_0000010-ZFA_0000008]
ZFIN:ZDB-GENE-070117-1137	unm t30225	964	0.0586959	521	0.203947	960	2.76876	982	2.9797	[UBERON:FBbt_00003624-FBbt_00005095-FMA_50801-MA_0000168-MIAA_0000098-MIAA_0000341-WBbt_0005440-XAO_0000010-ZFA_0000008]
ZFIN:ZDB-GENE-070117-1136	unm t30158	965	0.0586959	522	0.203947	961	2.76876	983	2.9797	[UBERON:FBbt_00003624-FBbt_00005095-FMA_50801-MA_0000168-MIAA_0000098-MIAA_0000341-WBbt_0005440-XAO_0000010-ZFA_0000008]
ZFIN:ZDB-GENE-070117-1890	unm t31099	966	0.0574363	657	0.198675	729	3.29343	614	5.1413	[ZFA:0000434]
ZFIN:ZDB-GENE-070117-1650	unm t31445	967	0.0560981	938	0.189024	837	2.9641	786	4.68663	[ZFA:0001115]
ZFIN:ZDB-GENE-070117-1646	unm t31367	968	0.0560981	939	0.189024	838	2.9641	787	4.68663	[ZFA:0001115]
ZFIN:ZDB-GENE-070117-2384	sps	969	0.0560632	804	0.191358	825	3.04919	836	4.56634	[PATO:0000001^OBO_REL:has_qualifier(PATO:0000460)^OBO_REL:inheres_in(ZFA:0001094)]
ZFIN:ZDB-GENE-070117-244	unm tz227c	970	0.0553568	878	0.190476	826	3.04919	837	4.56634	[PATO:0000001^OBO_REL:has_qualifier(PATO:0000460)^OBO_REL:inheres_in(ZFA:0001094)]
ZFIN:ZDB-GENE-070117-1886	unm t31022	971	0.0543882	864	0.190789	911	2.83852	933	3.39613	[ZFA:0000292]
ZFIN:ZDB-GENE-070117-1656	unm t31532	972	0.0541818	783	0.192982	839	2.9641	788	4.68663	[ZFA:0001115]
ZFIN:ZDB-GENE-070117-1653	unm t31530	973	0.0541818	784	0.192982	840	2.9641	789	4.68663	[ZFA:0001115]
ZFIN:ZDB-GENE-070117-1652	unm t31449	974	0.0541818	785	0.192982	841	2.9641	790	4.68663	[ZFA:0001115]
ZFIN:ZDB-GENE-070117-1648	unm t31370	975	0.0541818	786	0.192982	842	2.9641	791	4.68663	[ZFA:0001115]
ZFIN:ZDB-GENE-070117-1647	unm t31368	976	0.0541818	787	0.192982	843	2.9641	792	4.68663	[ZFA:0001115]
ZFIN:ZDB-GENE-070117-933	unm t30921	977	0.0541741	537	0.202532	962	2.76876	984	2.9797	[UBERON:FBbt_00003624-FBbt_00005095-FMA_50801-MA_0000168-MIAA_0000098-MIAA_0000341-WBbt_0005440-XAO_0000010-ZFA_0000008]
ZFIN:ZDB-GENE-070117-1645	unm t31296	978	0.0540775	715	0.195266	844	2.9641	793	4.68663	[ZFA:0001115]
ZFIN:ZDB-GENE-070117-1915	unm t31393	979	0.0534642	523	0.203822	912	2.83852	934	3.39613	[ZFA:0000292]
ZFIN:ZDB-GENE-070117-1903	unm t31248	980	0.0534642	524	0.203822	913	2.83852	935	3.39613	[ZFA:0000292]
ZFIN:ZDB-GENE-070117-1892	unm t31144	981	0.0534642	525	0.203822	914	2.83852	936	3.39613	[ZFA:0000292]
ZFIN:ZDB-GENE-070117-1914	unm t31273	982	0.0533956	775	0.193548	915	2.83852	937	3.39613	[ZFA:0000292]
ZFIN:ZDB-GENE-070117-1506	unm t30715	983	0.0519799	646	0.198718	985	2.41206	985	2.97221	[ZFA:0001439, ZFA:0001512]
ZFIN:ZDB-GENE-070117-1502	unm t30587	984	0.0519799	647	0.198718	986	2.41206	986	2.97221	[ZFA:0001439, ZFA:0001512]
ZFIN:ZDB-GENE-070117-1447	unm t30645	985	0.0519799	648	0.198718	987	2.41206	987	2.97221	[ZFA:0001439, ZFA:0001512]
ZFIN:ZDB-GENE-070117-1162	unm t30545	986	0.0519799	649	0.198718	988	2.41206	988	2.97221	[ZFA:0001439, ZFA:0001512]
ZFIN:ZDB-GENE-070117-1161	unm t30543	987	0.0519799	650	0.198718	989	2.41206	989	2.97221	[ZFA:0001439, ZFA:0001512]
ZFIN:ZDB-GENE-070117-1133	unm t30546	988	0.0519799	651	0.198718	990	2.41206	990	2.97221	[ZFA:0001439, ZFA:0001512]
ZFIN:ZDB-GENE-070117-1125	unm t30351	989	0.0519799	652	0.198718	991	2.41206	991	2.97221	[ZFA:0001439, ZFA:0001512]
ZFIN:ZDB-GENE-070117-1106	unm t30350	990	0.0519799	653	0.198718	992	2.41206	992	2.97221	[ZFA:0001439, ZFA:0001512]
ZFIN:ZDB-GENE-070117-1105	unm t30349	991	0.0519799	654	0.198718	993	2.41206	993	2.97221	[ZFA:0001439, ZFA:0001512]
ZFIN:ZDB-GENE-070117-1916	unm t31534	992	0.0514991	949	0.188679	916	2.83852	938	3.39613	[ZFA:0000292]
ZFIN:ZDB-GENE-070117-1448	unm t30644	993	0.0508754	627	0.2	994	2.41206	994	2.97221	[ZFA:0001439, ZFA:0001512]
ZFIN:ZDB-GENE-070117-1097	unm t30544	994	0.0508754	629	0.2	995	2.41206	995	2.97221	[ZFA:0001439, ZFA:0001512]
ZFIN:ZDB-GENE-070117-1095	unm t30588	995	0.0508754	630	0.2	996	2.41206	996	2.97221	[ZFA:0001439, ZFA:0001512]
ZFIN:ZDB-GENE-070117-1093	unm t30643	996	0.0508754	631	0.2	997	2.41206	997	2.97221	[ZFA:0001439, ZFA:0001512]
ZFIN:ZDB-GENE-070117-1092	unm t30706	997	0.0508754	632	0.2	998	2.41206	998	2.97221	[ZFA:0001439, ZFA:0001512]
ZFIN:ZDB-GENE-070117-1091	unm t30705	998	0.0508754	633	0.2	999	2.41206	999	2.97221	[ZFA:0001439, ZFA:0001512]
ZFIN:ZDB-GENE-070117-1902	unm t31246	999	0.0505366	842	0.191083	917	2.83852	939	3.39613	[ZFA:0000292]

## Sheet: top hits
				simTO rank	simTO	simJ rank	simJ	simGIC rank	simGIC	maxIC rank	maxIC	maxIC phenotype	avgICCS rank	avgICCS
ZFIN:ZDB-GENE-070117-2023	doc	ZFIN:ZDB-GENE-070117-2023	doc	simTO	131	simj	1	simGIC	1	maxIC	10.2743	[PATO:0000001^OBO_REL:has_qualifier(PATO:0000460)^OBO_REL:inheres_in(GO:0030903), PATO:0000001^OBO_REL:inheres_in(GO:0030903), PATO:0000001^inheres_in_part_of(UBERON:XAO_0000315-ZFA_0001056), PATO:0000001^OBO_REL:has_qualifier(PATO:0000460)^OBO_REL:inheres_in(ZFA:0001089), PATO:0000001^OBO_REL:inheres_in(ZFA:0001089), ZFA:0001089]	avgICCS	7.81863	[[PATO:0000718^OBO_REL:has_qualifier(PATO:0000460)^OBO_REL:inheres_in(ZFA:0001094), PATO:0000718^OBO_REL:inheres_in(ZFA:0001094)], [PATO:0000001^OBO_REL:has_qualifier(PATO:0000460)^OBO_REL:inheres_in(ZFA:0001117), PATO:0000001^OBO_REL:inheres_in(ZFA:0001117)], [PATO:0000001^OBO_REL:has_qualifier(PATO:0000460)^OBO_REL:inheres_in(ZFA:0000135)], [PATO:0000001^OBO_REL:has_qualifier(PATO:0000460)^OBO_…
ZFIN:ZDB-GENE-070117-2023	doc	ZFIN:ZDB-GENE-030219-38	copb1	simTO	115	1	0.746753	1	0.634982	1	10.2743	[PATO:0000001^OBO_REL:has_qualifier(PATO:0000460)^OBO_REL:inheres_in(GO:0030903), PATO:0000001^OBO_REL:inheres_in(GO:0030903)]	1	6.75235	[[ZFA:0001117], [UBERON:FMA_85522-MIAA_0000068-XAO_0000058-ZFA_0000155], [PATO:0000001^OBO_REL:has_qualifier(PATO:0000460)^OBO_REL:inheres_in(ZFA:0001094)], [PATO:0000718^OBO_REL:has_qualifier(PATO:0000460)^OBO_REL:inheres_in(ZFA:0001094), PATO:0000718^OBO_REL:inheres_in(ZFA:0001094)], [PATO:0000001^OBO_REL:has_qualifier(PATO:0000460)^OBO_REL:inheres_in(ZFA:0000135)], [PATO:0000001^OBO_REL:has_qu…
ZFIN:ZDB-GENE-070117-2023	doc	ZFIN:ZDB-GENE-010724-7	copb2	simTO	115	1	0.746753	1	0.634982	1	10.2743	[PATO:0000001^OBO_REL:has_qualifier(PATO:0000460)^OBO_REL:inheres_in(GO:0030903), PATO:0000001^OBO_REL:inheres_in(GO:0030903)]	1	6.75235	[[ZFA:0001117], [UBERON:FMA_85522-MIAA_0000068-XAO_0000058-ZFA_0000155], [PATO:0000001^OBO_REL:has_qualifier(PATO:0000460)^OBO_REL:inheres_in(ZFA:0001094)], [PATO:0000718^OBO_REL:has_qualifier(PATO:0000460)^OBO_REL:inheres_in(ZFA:0001094), PATO:0000718^OBO_REL:inheres_in(ZFA:0001094)], [PATO:0000001^OBO_REL:has_qualifier(PATO:0000460)^OBO_REL:inheres_in(ZFA:0000135)], [PATO:0000001^OBO_REL:has_qu…
ZFIN:ZDB-GENE-070117-2023	doc	ZFIN:ZDB-GENE-070117-2508	chg	simTO	97	3	0.740458	3	0.628452	1	10.2743	[PATO:0000001^OBO_REL:has_qualifier(PATO:0000460)^OBO_REL:inheres_in(GO:0030903), PATO:0000001^OBO_REL:inheres_in(GO:0030903)]	27	5.77655	[[ZFA:0001094], [UBERON:FBbt_00000110-FMA_69069, UBERON:XAO_0003011-ZFA_0001122], [ZFA:0001117], [ZFA:0001477], [PATO:0000001^OBO_REL:has_qualifier(PATO:0000460)^OBO_REL:inheres_in(ZFA:0000135)], [PATO:0000001^OBO_REL:has_qualifier(PATO:0000460)^OBO_REL:inheres_in(GO:0030903), PATO:0000001^OBO_REL:inheres_in(GO:0030903)]]
ZFIN:ZDB-GENE-070117-2023	doc	ZFIN:ZDB-GENE-070117-2090	gno	simTO	97	5	0.708029	4	0.619685	59	7.14879	[PATO:0000001^OBO_REL:has_qualifier(PATO:0000460)^OBO_REL:inheres_in(ZFA:0000155)]	3	6.36971	[[ZFA:0001117], [UBERON:FMA_85522-MIAA_0000068-XAO_0000058-ZFA_0000155], [PATO:0000001^OBO_REL:inheres_in(UBERON:FMA_85521-XAO_0000055-ZFA_0000135), UBERON:FMA_85521-XAO_0000055-ZFA_0000135], [PATO:0000001^OBO_REL:has_qualifier(PATO:0000460)^OBO_REL:inheres_in(ZFA:0001094)], [PATO:0000001^OBO_REL:has_qualifier(PATO:0000460)^OBO_REL:inheres_in(ZFA:0000135)], [PATO:0000001^OBO_REL:has_qualifier(PAT…
ZFIN:ZDB-GENE-070117-2023	doc	ZFIN:ZDB-GENE-070117-226	unm tp65	simTO	98	6	0.685315	5	0.595199	59	7.14879	[PATO:0000001^OBO_REL:has_qualifier(PATO:0000460)^OBO_REL:inheres_in(ZFA:0000155)]	3	6.36971	[[ZFA:0001117], [UBERON:FMA_85522-MIAA_0000068-XAO_0000058-ZFA_0000155], [PATO:0000001^OBO_REL:inheres_in(UBERON:FMA_85521-XAO_0000055-ZFA_0000135), UBERON:FMA_85521-XAO_0000055-ZFA_0000135], [PATO:0000001^OBO_REL:has_qualifier(PATO:0000460)^OBO_REL:inheres_in(ZFA:0001094)], [PATO:0000001^OBO_REL:has_qualifier(PATO:0000460)^OBO_REL:inheres_in(ZFA:0000135)], [PATO:0000001^OBO_REL:has_qualifier(PAT…
ZFIN:ZDB-GENE-070117-2023	doc	ZFIN:ZDB-GENE-070117-2152	kon	simTO	105	7	0.65625	6	0.586407	59	7.14879	[PATO:0000001^OBO_REL:has_qualifier(PATO:0000460)^OBO_REL:inheres_in(ZFA:0000155)]	58	5.36531	[[ZFA:0001117], [UBERON:FMA_85522-MIAA_0000068-XAO_0000058-ZFA_0000155], [PATO:0000001^OBO_REL:inheres_in(UBERON:FMA_85521-XAO_0000055-ZFA_0000135), UBERON:FMA_85521-XAO_0000055-ZFA_0000135], [GO:0032501], [ZFA:0001439, ZFA:0001512], [ZFA:0001115], [PATO:0000718^OBO_REL:has_qualifier(PATO:0000460)^OBO_REL:inheres_in(ZFA:0001094), PATO:0000718^OBO_REL:inheres_in(ZFA:0001094)], [PATO:0000001^OBO_RE…
ZFIN:ZDB-GENE-070117-2023	doc	ZFIN:ZDB-GENE-070117-2382	spr(l)	simTO	95	4	0.708955	7	0.574167	119	7.0899	[PATO:0000001^OBO_REL:has_qualifier(PATO:0000460)^OBO_REL:inheres_in(ZFA:0000135)]	40	5.62865	[[UBERON:FBbt_00000110-FMA_69069, UBERON:XAO_0003011-ZFA_0001122], [ZFA:0001117], [ZFA:0001477], [PATO:0000001^OBO_REL:inheres_in(UBERON:FMA_85521-XAO_0000055-ZFA_0000135), UBERON:FMA_85521-XAO_0000055-ZFA_0000135], [PATO:0000169], [PATO:0000718^OBO_REL:has_qualifier(PATO:0000460)^OBO_REL:inheres_in(ZFA:0001094), PATO:0000718^OBO_REL:inheres_in(ZFA:0001094)], [PATO:0000001^OBO_REL:has_qualifier(P…
ZFIN:ZDB-GENE-070117-2023	doc	ZFIN:ZDB-GENE-050302-80	scube2	simTO	112	20	0.612022	8	0.548421	1	10.2743	[PATO:0000001^inheres_in_part_of(UBERON:XAO_0000315-ZFA_0001056), PATO:0000001^OBO_REL:has_qualifier(PATO:0000460)^OBO_REL:inheres_in(ZFA:0001089), PATO:0000001^OBO_REL:inheres_in(ZFA:0001089), ZFA:0001089]	25	5.82329	[[ZFA:0001094], [PATO:0000001^OBO_REL:inheres_in(UBERON:FMA_85521-XAO_0000055-ZFA_0000135), UBERON:FMA_85521-XAO_0000055-ZFA_0000135], [ZFA:0001439, ZFA:0001512], [ZFA:0000292], [PATO:0000001^OBO_REL:has_qualifier(PATO:0000460)^OBO_REL:inheres_in(ZFA:0001117), PATO:0000001^OBO_REL:inheres_in(ZFA:0001117)], [PATO:0000001^OBO_REL:has_qualifier(PATO:0000460)^OBO_REL:inheres_in(ZFA:0000135)], [PATO:0…
ZFIN:ZDB-GENE-070117-2023	doc	ZFIN:ZDB-GENE-070117-2206	mik	simTO	85	8	0.648855	9	0.538694	119	7.0899	[PATO:0000001^OBO_REL:has_qualifier(PATO:0000460)^OBO_REL:inheres_in(ZFA:0000135)]	68	5.22509	[[ZFA:0001094], [UBERON:FBbt_00000110-FMA_69069, UBERON:XAO_0003011-ZFA_0001122], [ZFA:0001117], [ZFA:0001477], [PATO:0000001^OBO_REL:inheres_in(UBERON:FMA_85521-XAO_0000055-ZFA_0000135), UBERON:FMA_85521-XAO_0000055-ZFA_0000135], [PATO:0000001^OBO_REL:has_qualifier(PATO:0000460)^OBO_REL:inheres_in(ZFA:0000135)]]
ZFIN:ZDB-GENE-070117-2023	doc	ZFIN:ZDB-GENE-070117-2169	lev	simTO	85	8	0.648855	9	0.538694	119	7.0899	[PATO:0000001^OBO_REL:has_qualifier(PATO:0000460)^OBO_REL:inheres_in(ZFA:0000135)]	68	5.22509	[[ZFA:0001094], [UBERON:FBbt_00000110-FMA_69069, UBERON:XAO_0003011-ZFA_0001122], [ZFA:0001117], [ZFA:0001477], [PATO:0000001^OBO_REL:inheres_in(UBERON:FMA_85521-XAO_0000055-ZFA_0000135), UBERON:FMA_85521-XAO_0000055-ZFA_0000135], [PATO:0000001^OBO_REL:has_qualifier(PATO:0000460)^OBO_REL:inheres_in(ZFA:0000135)]]
ZFIN:ZDB-GENE-070117-2023	doc	ZFIN:ZDB-GENE-070117-1605	unm dtbi3	simTO	85	8	0.648855	9	0.538694	119	7.0899	[PATO:0000001^OBO_REL:has_qualifier(PATO:0000460)^OBO_REL:inheres_in(ZFA:0000135)]	68	5.22509	[[ZFA:0001094], [UBERON:FBbt_00000110-FMA_69069, UBERON:XAO_0003011-ZFA_0001122], [ZFA:0001117], [ZFA:0001477], [PATO:0000001^OBO_REL:inheres_in(UBERON:FMA_85521-XAO_0000055-ZFA_0000135), UBERON:FMA_85521-XAO_0000055-ZFA_0000135], [PATO:0000001^OBO_REL:has_qualifier(PATO:0000460)^OBO_REL:inheres_in(ZFA:0000135)]]
ZFIN:ZDB-GENE-070117-2023	doc	ZFIN:ZDB-GENE-030911-7	disp1	simTO	126	77	0.470149	59	0.419362	1	10.2743	[PATO:0000001^inheres_in_part_of(UBERON:XAO_0000315-ZFA_0001056), PATO:0000001^OBO_REL:has_qualifier(PATO:0000460)^OBO_REL:inheres_in(ZFA:0001089), PATO:0000001^OBO_REL:inheres_in(ZFA:0001089), ZFA:0001089]	28	5.77345	[[PATO:0000001^OBO_REL:inheres_in(UBERON:FMA_85521-XAO_0000055-ZFA_0000135), UBERON:FMA_85521-XAO_0000055-ZFA_0000135], [ZFA:0001439, ZFA:0001512], [UBERON:FBbt_00003624-FBbt_00005095-FMA_50801-MA_0000168-MIAA_0000098-MIAA_0000341-WBbt_0005440-XAO_0000010-ZFA_0000008], [UBERON:FBbt_00005105-FMA_65132-MA_0000217-XAO_0003047-ZFA_0007009], [ZFA:0001114], [PATO:0000001^OBO_REL:has_qualifier(PATO:0000…
ZFIN:ZDB-GENE-070117-2023	doc	ZFIN:ZDB-GENE-030131-2193	prdm1a	simTO	116	70	0.493617	63	0.412005	1	10.2743	[PATO:0000001^inheres_in_part_of(UBERON:XAO_0000315-ZFA_0001056), PATO:0000001^OBO_REL:has_qualifier(PATO:0000460)^OBO_REL:inheres_in(ZFA:0001089), PATO:0000001^OBO_REL:inheres_in(ZFA:0001089), ZFA:0001089]	20	5.97681	[[ZFA:0001117], [PATO:0000001^OBO_REL:inheres_in(UBERON:FMA_85521-XAO_0000055-ZFA_0000135), UBERON:FMA_85521-XAO_0000055-ZFA_0000135], [ZFA:0001439, ZFA:0001512], [ZFA:0000292], [ZFA:0000108], [ZFA:0000737], [PATO:0000718^OBO_REL:has_qualifier(PATO:0000460)^OBO_REL:inheres_in(ZFA:0001094), PATO:0000718^OBO_REL:inheres_in(ZFA:0001094)], [PATO:0000001^inheres_in_part_of(UBERON:MIAA_0000087-XAO_0000…
ZFIN:ZDB-GENE-070117-2023	doc	ZFIN:ZDB-GENE-990415-22	dharma	simTO	103	82	0.407115	81	0.292806	59	7.14879	[PATO:0000001^OBO_REL:has_qualifier(PATO:0000460)^OBO_REL:inheres_in(ZFA:0000155)]	92	4.89227	[[ZFA:0001117], [UBERON:FMA_85522-MIAA_0000068-XAO_0000058-ZFA_0000155], [PATO:0000001^OBO_REL:inheres_in(UBERON:FMA_85521-XAO_0000055-ZFA_0000135), UBERON:FMA_85521-XAO_0000055-ZFA_0000135], [PATO:0000460], [ZFA:0001439, ZFA:0001512], [UBERON:FBbt_00003624-FBbt_00005095-FMA_50801-MA_0000168-MIAA_0000098-MIAA_0000341-WBbt_0005440-XAO_0000010-ZFA_0000008], [ZFA:0001114], [PATO:0000001^OBO_REL:has_…
ZFIN:ZDB-GENE-070117-2023	doc	ZFIN:ZDB-GENE-980526-474	bmp2b	simTO	112	79	0.444444	82	0.276365	59	7.14879	[PATO:0000001^OBO_REL:has_qualifier(PATO:0000460)^OBO_REL:inheres_in(ZFA:0000155)]	61	5.32562	[[UBERON:FMA_85522-MIAA_0000068-XAO_0000058-ZFA_0000155], [PATO:0000001^OBO_REL:inheres_in(UBERON:FMA_85521-XAO_0000055-ZFA_0000135), UBERON:FMA_85521-XAO_0000055-ZFA_0000135], [PATO:0000460], [ZFA:0001439, ZFA:0001512], [GO:0009790], [PATO:0000718^OBO_REL:has_qualifier(PATO:0000460)^OBO_REL:inheres_in(ZFA:0001094), PATO:0000718^OBO_REL:inheres_in(ZFA:0001094)], [PATO:0000001^OBO_REL:has_qualifie…
ZFIN:ZDB-GENE-070117-2023	doc	ZFIN:ZDB-GENE-070117-2262	pgy	simTO	63	85	0.353933	83	0.250801	59	7.14879	[PATO:0000001^OBO_REL:has_qualifier(PATO:0000460)^OBO_REL:inheres_in(ZFA:0000155)]	55	5.41012	[[UBERON:FBbt_00000052-FMA_69068-MIAA_0000019-XAO_0000113], [ZFA:0001117], [UBERON:FMA_85522-MIAA_0000068-XAO_0000058-ZFA_0000155], [ZFA:0000292], [ZFA:0000108], [ZFA:0000737], [PATO:0000718^OBO_REL:has_qualifier(PATO:0000460)^OBO_REL:inheres_in(ZFA:0001094), PATO:0000718^OBO_REL:inheres_in(ZFA:0001094)], [PATO:0000001^OBO_REL:has_qualifier(PATO:0000460)^OBO_REL:inheres_in(ZFA:0001117), PATO:0000…
ZFIN:ZDB-GENE-070117-2023	doc	ZFIN:ZDB-GENE-060118-1	lama1	simTO	118	92	0.312997	84	0.240704	1	10.2743	[PATO:0000001^OBO_REL:has_qualifier(PATO:0000460)^OBO_REL:inheres_in(GO:0030903), PATO:0000001^OBO_REL:inheres_in(GO:0030903)]	81	5.11994	[[UBERON:FMA_85522-MIAA_0000068-XAO_0000058-ZFA_0000155], [GO:0032501], [ZFA:0001439, ZFA:0001512], [UBERON:FBbt_00003624-FBbt_00005095-FMA_50801-MA_0000168-MIAA_0000098-MIAA_0000341-WBbt_0005440-XAO_0000010-ZFA_0000008], [UBERON:FBbt_00005105-FMA_65132-MA_0000217-XAO_0003047-ZFA_0007009], [PATO:0000001^inheres_in_part_of(UBERON:FBbt_00003624-FBbt_00005095-FMA_50801-MA_0000168-MIAA_0000098-MIAA_0…
ZFIN:ZDB-GENE-070117-2023	doc	ZFIN:ZDB-GENE-060825-45	atp7a	simTO	92	86	0.34717	85	0.23649	119	7.0899	[PATO:0000001^OBO_REL:has_qualifier(PATO:0000460)^OBO_REL:inheres_in(ZFA:0000135)]	145	4.49164	[[ZFA:0001117], [ZFA:0001477], [PATO:0000001^OBO_REL:inheres_in(UBERON:FMA_85521-XAO_0000055-ZFA_0000135), UBERON:FMA_85521-XAO_0000055-ZFA_0000135], [GO:0008150], [ZFA:0001439, ZFA:0001512], [ZFA:0000292], [PATO:0000001^inheres_in_part_of(UBERON:FBbt_00003624-FBbt_00005095-FMA_50801-MA_0000168-MIAA_0000098-MIAA_0000341-WBbt_0005440-XAO_0000010-ZFA_0000008)], [UBERON:FBbt_00000111-FMA_69070-MIAA_…
ZFIN:ZDB-GENE-070117-2023	doc	ZFIN:ZDB-GENE-990415-75	flh	simTO	113	83	0.400709	86	0.230428	59	7.14879	[PATO:0000001^OBO_REL:has_qualifier(PATO:0000460)^OBO_REL:inheres_in(ZFA:0000155)]	53	5.49318	[[UBERON:FMA_85522-MIAA_0000068-XAO_0000058-ZFA_0000155], [PATO:0000001^OBO_REL:inheres_in(UBERON:FMA_85521-XAO_0000055-ZFA_0000135), UBERON:FMA_85521-XAO_0000055-ZFA_0000135], [GO:0048513], [ZFA:0100000], [ZFA:0001439, ZFA:0001512], [ZFA:0001477], [PATO:0000718^OBO_REL:has_qualifier(PATO:0000460)^OBO_REL:inheres_in(ZFA:0001094), PATO:0000718^OBO_REL:inheres_in(ZFA:0001094)], [ZFA:0001058], [PATO…
ZFIN:ZDB-GENE-070117-2023	doc	ZFIN:ZDB-GENE-980526-166	shha	simTO	126	108	0.279379	96	0.197507	1	10.2743	[PATO:0000001^inheres_in_part_of(UBERON:XAO_0000315-ZFA_0001056), PATO:0000001^OBO_REL:has_qualifier(PATO:0000460)^OBO_REL:inheres_in(ZFA:0001089), PATO:0000001^OBO_REL:inheres_in(ZFA:0001089), ZFA:0001089]	86	4.95756	[[PATO:0000001^OBO_REL:inheres_in(UBERON:FMA_85521-XAO_0000055-ZFA_0000135), UBERON:FMA_85521-XAO_0000055-ZFA_0000135], [GO:0032501], [GO:0048513], [ZFA:0001439, ZFA:0001512], [UBERON:FBbt_00005105-FMA_65132-MA_0000217-XAO_0003047-ZFA_0007009], [ZFA:0000292], [ZFA:0001114], [PATO:0000001^inheres_in_part_of(UBERON:FMA_61992-MA_0000170-MIAA_0000105-XAO_0000011-ZFA_0000109)], [PATO:0000001^inheres_i…
ZFIN:ZDB-GENE-070117-2023	doc	ZFIN:ZDB-GENE-990415-173	notch1a	simTO	53	91	0.315476	106	0.171225	37	7.97887	[ZFA:0000473]	160	4.36242	[[ZFA:0001094], [ZFA:0001308], [UBERON:FBbt_00000052-FMA_69068-MIAA_0000019-XAO_0000113], [ZFA:0001439, ZFA:0001512], [UBERON:FBbt_00000111-FMA_69070-MIAA_0000173-XAO_0000001-ZFA_0000016], [PATO:0000001^OBO_REL:has_qualifier(PATO:0000460)^OBO_REL:inheres_in(ZFA:0000155)], [ZFA:0000473]]
ZFIN:ZDB-GENE-070117-2023	doc	ZFIN:ZDB-GENE-980526-87	wnt5b	simTO	122	104	0.281755	107	0.170715	18	9.64629	[UBERON:XAO_0000315-ZFA_0001056, ZFA:0001056]	63	5.29698	[[PATO:0000001^OBO_REL:inheres_in(UBERON:FMA_85521-XAO_0000055-ZFA_0000135), UBERON:FMA_85521-XAO_0000055-ZFA_0000135], [GO:0048856], [ZFA:0001439, ZFA:0001512], [UBERON:FMA_69067-XAO_0003042-ZFA_0001105], [ZFA:0001114], [PATO:0000001^inheres_in_part_of(UBERON:FBbt_00005069-FMA_30316-FMA_32558-MA_0000015-MIAA_0000025-WBbt_0005737-XAO_0000172-ZFA_0000548-ZFA_0005145)], [PATO:0000001^OBO_REL:has_qu…
ZFIN:ZDB-GENE-070117-2023	doc	ZFIN:ZDB-GENE-990603-12	wnt11	simTO	116	128	0.258352	116	0.149391	18	9.64629	[UBERON:XAO_0000315-ZFA_0001056, ZFA:0001056]	79	5.12679	[[PATO:0000001^OBO_REL:inheres_in(UBERON:FMA_85521-XAO_0000055-ZFA_0000135), UBERON:FMA_85521-XAO_0000055-ZFA_0000135], [GO:0048856], [ZFA:0001439, ZFA:0001512], [UBERON:FBbt_00003624-FBbt_00005095-FMA_50801-MA_0000168-MIAA_0000098-MIAA_0000341-WBbt_0005440-XAO_0000010-ZFA_0000008], [UBERON:FMA_69067-XAO_0003042-ZFA_0001105], [GO:0009790], [UBERON:FMA_61992-MA_0000170-MIAA_0000105-XAO_0000011-ZFA…
ZFIN:ZDB-GENE-070117-2023	doc	ZFIN:ZDB-GENE-030321-1	gli1	simTO	71	339	0.215152	272	0.108133	198	6.38503	[PATO:0000001^OBO_REL:has_qualifier(PATO:0000460)^OBO_REL:inheres_in(ZFA:0001117), PATO:0000001^OBO_REL:inheres_in(ZFA:0001117)]	161	4.35459	[[UBERON:FBbt_00000110-FMA_69069, UBERON:XAO_0003011-ZFA_0001122], [ZFA:0001439, ZFA:0001512], [UBERON:FBbt_00003624-FBbt_00005095-FMA_50801-MA_0000168-MIAA_0000098-MIAA_0000341-WBbt_0005440-XAO_0000010-ZFA_0000008], [UBERON:FBbt_00005105-FMA_65132-MA_0000217-XAO_0003047-ZFA_0007009], [GO:0009790], [ZFA:0001114], [PATO:0000001^OBO_REL:has_qualifier(PATO:0000460)^OBO_REL:inheres_in(ZFA:0001094)], …
			role of COP-I (copb) in compartmentalization of secretory compartments and in biosynthetic transport of caveolin-1.
			patched associates with caveolin-1 in cholesterol-rich microdomains of the plasma membrane.
			Sonic hedgehog ligand partners with caveolin-1 for intracellular transport.
